# Supplementary material for: Functional genomic mechanisms of opioid action and opioid use disorder: a systematic review of animal models and human studies
Source: Mol Psychiatry. 2023 Sep 15;28(11):4568–84. doi: 10.1038/s41380-023-02238-1 (PMC10914629; doi:10.1038/s41380-023-02238-1)
Supplement: Supplementary file 6 — Supplementary Table 1 [file 41380_2023_2238_MOESM6_ESM.xlsx]

## Sheet: Suppl Table 1
Supplementary Table 1. Lists of studies included (A) or not (B) in quantitative analysis (and reasons for exclusion)
A.Transcriptomic studies included in quantitative analysis						Available data
First author	Year	Structure	Raw data accessible	Code accessible	List of all genes assessed with p value	List of DEG	p-value (uncorrected)	p-value corrected	Main criteria used in each study to define DEG (with the number of DEG used to compute Jaccard Indices, see supplementary Table 2)	Studies for which larger lists of DEG were available (n, number of DEG used for Jaccard Index computation)
Townsend	2021	Nac	No	No	Yes	Yes	Yes	Yes	p-value < 0.05 & |log2FC| > 1.3 (n=9 DEG)	p-value < 0.05 (n=699 DEG)
Seney	2021	Nac & Frontal cortex	Yes (GSE174409)	No	Yes	Yes	Yes	Yes	p-adj < 0.01 & |log2FC| > 0.26 (Nac n=1306, Frontal cortex n=567)	-
S. Liu	2021	Frontal cortex	“available on request”	No	No	Yes	No	Yes	q-value < 0.05 (n=377)	-
Mendez	2021	Frontal cortex	No	No	No	Yes	Yes	Yes for FDR < 0.2	FDR < 0.2 & FC > 1.5 (n=394)	-
Lefèvre	2020	Nac & Dorsal striatum	No	No	No	Yes	Yes for p-value <0.05	Yes	q-value < 0,05, FC > |15%| (NAc n=0 DEG; dorsal striatum n=1 DEG)	p-value <0.05 (NAc n=368 DEG, dorsal striatum n=465 DEG)
Coffey	2020	Striatum	Yes	Yes	Yes	Yes	Yes	Yes	FDR < 0.1 (n=2579)	-
Valderrama-Carvajal	2018	Dorsal striatum	No	No	No	Yes	No	No	p-value < 0.05 & FC > 2 (n=33 DEG across time-points)	-
Skupio	2017	Striatum	No	No	No	Yes	Yes for p-value <0.01	Yes	FDR < 0.05 (acute effect n=67 DEG; chronic effect n=0)	p-value < 0.01 (acute effect n=552 DEG; chronic effect n=221 DEG)
Imperio	2016	Nac	Yes (SRX1117567)	No	No	Yes	No	No	p-value < 0.05 + FC >|1.25| (n=597 DEG for LS vs ctrl, n=205DEG for SS vs ctrl)	-
Ye	2014	Nac	No	No	No	Yes	Yes for q-value <0.05	Yes	q-value < 0.05 (n=151)	-
Korostynski	2013	Striatum	Yes (GSE15774)	No	No	Yes	No	No	Score > 10 (morphine n=247 DEG, heroin n=124 DEG, across time-points)	-
Piechota	2012	Striatum	Yes (GSE30305)	No	No	Yes	No	Yes for FDR < 0.05	FDR < 0.05 (n=18 DEG, for which FC is higher for heroin than methamphetamine)	-
Piechota	2010	Striatum	Yes (GSE15774)	No	No	Yes	Yes	Yes	p-value < 0.05 (morphine n=34 DEG, heroin n=58 DEG, across time-points)	-
Kuntz-Melcavage	2009	Frontal cortex	Yes (GSE13166)	No	No	Yes	No	No	p-value < 0.02 & FC > 1.4 (n=66 DEG)	-
Grice	2007	Nac	Yes but no GEO number specified	No	No	Yes	Yes for p-value <0.01	No	p-value < 0.01 (n=151 DEG)	-
Korostynski	2007	Striatum	Yes (GSE7762)	No	No	Yes	No	No	FC > 1.2 (acute n=195; chronic n=390)	-
Albertson	2006	Nac	No	No	No	Yes	No	No	p-value < 0.05 (n=1029)	-
B.Transcriptomic studies excluded from quantitative analysis						Available data
First author	Year	Structure	Raw data accessible	Code accessible	List of all genes assessed with p value	Complete DEG list	p value (uncorrected)	p value corrected	Criteria for DEG selected in their analysis	Reason for exclusion from quantitative analysis
Choi	2021	Striatum	No	No	No	No	No	No	fold change cutoff of 1.5 & p-value < 0.05	Not included : no DEG list provided
Odegaard	2021	Frontal cortex	Yes (GSE159563)	No	No	Yes	Yes	Yes	P-value < 0.05 & FC > 1.5	Not included : analysis of transgenerational effects in animals not directly exposed to opioids
A. Liu	2021	Frontal cortex	No	No	No	No	No	No	FDR < 0.05	Not included : no DEG list provided
Odegaard	2020	Nac	Yes (GSE157348)	No	No	Yes	Yes	Yes	P-value < 0.05	Not included : analysis of transgenerational effects in animals not directly exposed to opioids
Choi	2020	Striatum	No	No	No	No	No	No	|fc| ≥ 2 & p-value < 0.05	Not included : available DEG list corresponds to qPCR-validated genes only
Changyou	2019	Frontal cortex	Yes (PRJNA508422)	No	No	No	No	No	p-value < 0.05 & FC > 2	Not included : no DEG list provided
Cheng	2019	Spinal cord	“available on request”	No	No	No	No	No	p-value < 0.05 & |log2 ratio| > 1	Not included : no DEG list provided
Avey	2018	Nac	Yes (GSE118918)	No	No	Yes	Yes for p value <0,05	Yes	p-value < 0.05 & FC > |0.4|	Not included : single-cell
Zhang	2018	Nac & Dorsal striatum	No	No	No	No	Yes	Yes	p-adj < 0.05	Not included : focused on reward-related genes only
Yuferov	2018	Nac & Dorsal striatum	No	No	No	No	Yes	Yes	FDR < 0.1 & |FC| >= 15%	Not included : focused on integrin, semaphorin and ephrin genes only
Martin	2018	Frontal cortex	No	No	No	No	No	No	Cuffdiff defaults parameters	Not included : no DEG list provided
Jokinen	2018	Spinal cord	No	No	No	No	No	No	q-value < 0.05 & |log2FC| > 0.5	Not included : no DEG list provided
Shao	2018	Spinal cord	Yes (GSE110115)	No	No	No	No	No	p-value < 0.05 & log2FC > 1.5	Not included : focused on lncRNA and ceRNA only
Vassoler	2017	Nac	No	No	No	No	No	No	Not mentioned	Not included : no DEG list provided
Zhang	2017	Nac & Dorsal striatum	No	No	No	No	Yes	Yes	p-adj < 0.05	Not included : available DEG list corresponds to inflammation and immune-related genes only
Peng	2017	Spinal cord	No	No	No	No	No	No	FC > 2 or FC < 0.5 & FDR < 0.05	Not included : available DEG list corresponds to 66 chemokines only
Santiago	2009	Spinal cord	No	No	No	No	No	No	FC > 2	Not included : available DEG list corresponds to 13 candidate genes only
Cha	2016	Striatum	No	No	No	No	No	No	p-value < 0.05 & FC > 1.5	Not included : no DEG list provided
Korostynski	2014	Striatum	No	No	No	No	No	No	Not mentioned	Not included : no DEG list provided
Tapocik	2013	Nac	No	No	No	Yes	No p-value displayed	No p-value displayed	FDR < 0.1 & |FC| >= 1.4	Not included : yoked mice are pooled so no direct comparison morphine/saline
Sillivan	2013	Nac	No	No	No	No	No	No	p-value < 0.05	Not included : available DEG list corresponds to ELK1 targets only
Yamada	2005	Nac	No	No	No	No	No	No	Not mentioned	Not included : DEG list missing
Liang	2011	Nac	No	No	No	No	No	No	|Score (d)| ≥ 2 (SAM Score [d]: t-test value) FC > 1.5	Not included : DEG list missing
Ikeda	2010	Nac	No	No	No	No	No	No	p-value < 0.01	Not included : DEG list missing
Ammon-Treiber	2004	Frontal cortex	No	No	No	Yes	No	No	FC >= 2	Not included : unable to map probe IDs to genes
Ammon	2003	Frontal cortex	No	No	No	Yes	No	No	FC >= 2	Not included : unable to map probe IDs to genes
Loguinov	2001	Striatum & spinal cord	No	No	No	Yes	No p-value displayed	No p-value displayed	P-value < 0.05	Not included : results were pooled for both regions in the table & heatmap only included identifiers of their custom probe
