# Supplementary material for: Functional genomic mechanisms of opioid action and opioid use disorder: a systematic review of animal models and human studies
Source: Mol Psychiatry. 2023 Sep 15;28(11):4568–84. doi: 10.1038/s41380-023-02238-1 (PMC10914629; doi:10.1038/s41380-023-02238-1)
Supplement: Supplementary file 7 — Supplementary Table 2 [file 41380_2023_2238_MOESM7_ESM.xlsx]

## Sheet: Suppl Table 2
Supplementary Table 2. Jaccard indices (%) for all pair-wise comparisons among studies included in quantitative analysis
	Albertson_human_NAc_tr_mice	Coffey_mice_chronic_striatum	Grice_mice_NAc	Imperio_LS_rat_NAc_tr_mice	Imperio_SS_rat_NAc_tr_mice	Korostynski_mice_acute_heroin_striatum_2013	Korostynski_mice_acute_morphine_striatum_2013	Korostynski_mice_acute_striatum_2007	Korostynski_mice_chronic_striatum_2007	Kuntz_Melcavage_rat_frontal_cortex_tr_mice	Lefevre_mice_dorsal_striatum	Lefevre_mice_NAc	Liu_rat_frontal_cortex_tr_mice	Mendez_human_frontal_cortex_tr_mice	Piechota_mice_acute_heroin_striatum_2010	Piechota_mice_acute_morphine_striatum_2010	Piechota_mice_chronic_heroin_striatum_2012	Seney_human_frontal_cortex_tr_mice	Seney_human_NAc_tr_mice	Skupio_mice_acute_morphine_striatum	Skupio_mice_chronic_morphine_striatum	Townsend_rat_NAc_tr_mice	Valderrama_rat_dorsal_striatum_tr_mice	Ye_mice_NAc
Albertson_human_NAc_tr_mice	100	5.39394	0.671141	3.27035	1.39925	1.08696	2.32143	1.76744	2.05859	0.636943	2.17228	1.68539	1.89145	2.75229	0.52521	0.322581	0.328587	2.08817	2.65797	1.89643	1.08499	3.42466	0.21692	0.377358
Coffey_mice_chronic_striatum	5.39394	100	0.849649	3.47014	1.42962	1.04673	2.0585	1.72351	2.59157	0.381971	2.7684	1.93705	3.69449	2.2113	0.457143	0.23015	0.154321	2.31924	5.49108	2.7036	0.937951	6.4753	0.424219	2.04537
Grice_mice_NAc	0.671141	0.849649	100	0.597907	1.19403	0	1.01523	0.581395	0.932836	0	0.489396	0.386847	0.408998	0.623701	0	0.543478	0	0.527241	0.464037	0.309119	0.271003	0.395257	0.571429	0.31746
Imperio_LS_rat_NAc_tr_mice	3.27035	3.47014	0.597907	100	27.0125	0.310559	0.78637	0.420168	1.44605	0.705467	1.54321	1.48233	1.0551	1.90703	0	0	0	0.855615	3.02283	0.990099	0.953678	3.75458	0	0.291971
Imperio_SS_rat_NAc_tr_mice	1.39925	1.42962	1.19403	27.0125	100	0.321543	0.230415	0.524934	1.04895	0.851064	0.771605	1.09091	0.956023	2.15686	0	0	0	0.995025	1.059	0.58651	0.246305	1.39594	0	0.569801
Korostynski_mice_acute_heroin_striatum_2013	1.08696	1.04673	0	0.310559	0.321543	100	17.0347	7.40741	3.83838	0.581395	1.02916	0.203666	0.4329	1.33038	19.7368	12.8571	2.17391	1.86916	1.11288	5.60272	2.08333	1.51934	0.675676	1.40351
Korostynski_mice_acute_morphine_striatum_2013	2.32143	2.0585	1.01523	0.78637	0.230415	17.0347	100	7.28155	3.74593	0.338983	2.00573	0.490196	1.38169	1.93322	6.64336	6.43939	1.53846	2.29709	2.04828	6.58083	1.74672	1.77936	0.369004	0.733496
Korostynski_mice_acute_striatum_2007	1.76744	1.72351	0.581395	0.420168	0.524934	7.40741	7.28155	100	31.1659	0	1.07198	0.896057	0.56391	2.12766	2.84553	3.15315	2.41546	1.98675	0.674663	7.77605	1.97044	3.46598	0.917431	1.69492
Korostynski_mice_chronic_striatum_2007	2.05859	2.59157	0.932836	1.44605	1.04895	3.83838	3.74593	31.1659	100	0.457666	2.15054	1.2016	1.5299	0.83682	1.12867	1.19332	1.49626	1.62907	1.05125	4.59364	1.16279	3.73057	0.484262	1.27737
Kuntz_Melcavage_rat_frontal_cortex_tr_mice	0.636943	0.381971	0	0.705467	0.851064	0.581395	0.338983	0	0.457666	100	0.982318	0	0	0.526316	1.90476	1.21951	1.53846	1.07527	0.251256	0	0	0.609756	2.77778	0
Lefevre_mice_dorsal_striatum	2.17228	2.7684	0.489396	1.54321	0.771605	1.02916	2.00573	1.07198	2.15054	0.982318	100	3.34988	1.64141	2.04604	0.770713	0.402414	0.2079	2.78422	1.83081	2.33794	0.440529	2.86807	0.616016	0.8
Lefevre_mice_NAc	1.68539	1.93705	0.386847	1.48233	1.09091	0.203666	0.490196	0.896057	1.2016	0	3.34988	100	1.14286	0.573888	0	0	0.260417	1.02433	2.15633	0.697674	0.34188	1.13636	0.255102	0.756144
Liu_rat_frontal_cortex_tr_mice	1.89145	3.69449	0.408998	1.0551	0.956023	0.4329	1.38169	0.56391	1.5299	0	1.64141	1.14286	100	1.35542	0.251889	0	0	1.60214	1.2934	1.20773	0.179211	2.03863	0.550964	2.0202
Mendez_human_frontal_cortex_tr_mice	2.75229	2.2113	0.623701	1.90703	2.15686	1.33038	1.93322	2.12766	0.83682	0.526316	2.04604	0.573888	1.35542	100	0.25641	0.273224	0.286533	4.14365	2.13793	1.58924	0.181488	1.94384	0.280112	0.809717
Piechota_mice_acute_heroin_striatum_2010	0.52521	0.457143	0	0	0	19.7368	6.64336	2.84553	1.12867	1.90476	0.770713	0	0.251889	0.25641	100	21.0526	4.16667	1.05485	0.5	3.34572	1.09489	0.45045	2.46914	0
Piechota_mice_acute_morphine_striatum_2010	0.322581	0.23015	0.543478	0	0	12.8571	6.43939	3.15315	1.19332	1.21951	0.402414	0	0	0.273224	21.0526	100	4.08163	0.886918	0.084674	2.7027	0.796813	0.78125	1.72414	0.505051
Piechota_mice_chronic_heroin_striatum_2012	0.328587	0.154321	0	0	0	2.17391	1.53846	2.41546	1.49626	1.53846	0.2079	0.260417	0	0.286533	4.16667	4.08163	100	0.228833	0.0859107	0.980392	0	0.802568	2.43902	1.11111
Seney_human_frontal_cortex_tr_mice	2.08817	2.31924	0.527241	0.855615	0.995025	1.86916	2.29709	1.98675	1.62907	1.07527	2.78422	1.02433	1.60214	4.14365	1.05485	0.886918	0.228833	100	12.6346	2.22469	0.946372	2.07715	0	1.20898
Seney_human_NAc_tr_mice	2.65797	5.49108	0.464037	3.02283	1.059	1.11288	2.04828	0.674663	1.05125	0.251256	1.83081	2.15633	1.2934	2.13793	0.5	0.084674	0.0859107	12.6346	100	2.23602	0.514706	3.2277	0	0.305577
Skupio_mice_acute_morphine_striatum	1.89643	2.7036	0.309119	0.990099	0.58651	5.60272	6.58083	7.77605	4.59364	0	2.33794	0.697674	1.20773	1.58924	3.34572	2.7027	0.980392	2.22469	2.23602	100	2.72206	3.83895	0.383877	1.06707
Skupio_mice_chronic_morphine_striatum	1.08499	0.937951	0.271003	0.953678	0.246305	2.08333	1.74672	1.97044	1.16279	0	0.440529	0.34188	0.179211	0.181488	1.09489	0.796813	0	0.946372	0.514706	2.72206	100	0.850547	0	0.52356
Townsend_rat_NAc_tr_mice	3.42466	6.4753	0.395257	3.75458	1.39594	1.51934	1.77936	3.46598	3.73057	0.609756	2.86807	1.13636	2.03863	1.94384	0.45045	0.78125	0.802568	2.07715	3.2277	3.83895	0.850547	100	0.15748	1.1734
Valderrama_rat_dorsal_striatum_tr_mice	0.21692	0.424219	0.571429	0	0	0.675676	0.369004	0.917431	0.484262	2.77778	0.616016	0.255102	0.550964	0.280112	2.46914	1.72414	2.43902	0	0	0.383877	0	0.15748	100	0.529101
Ye_mice_NAc	0.377358	2.04537	0.31746	0.291971	0.569801	1.40351	0.733496	1.69492	1.27737	0	0.8	0.756144	2.0202	0.809717	0	0.505051	1.11111	1.20898	0.305577	1.06707	0.52356	1.1734	0.529101	100
