# Supplementary material for: Functional genomic mechanisms of opioid action and opioid use disorder: a systematic review of animal models and human studies
Source: Mol Psychiatry. 2023 Sep 15;28(11):4568–84. doi: 10.1038/s41380-023-02238-1 (PMC10914629; doi:10.1038/s41380-023-02238-1)
Supplement: Supplementary file 8 — Supplementary Table 3 [file 41380_2023_2238_MOESM8_ESM.xlsx]

## Sheet: Suppl Table 3
Supplementary Table 3. Lists of DEGs identified by 1 or more studies included in quantitative analysis
n of studies = 1	n of studies = 2	n of studies = 3	n of studies = 4	n of studies = 5	n of studies = 6	n of studies = 7	n of studies = 8	n of studies = 9	n of studies = 11
0610010K14Rik	1110065P20Rik	1700057G04Rik	Aass	Arrdc2	Arid5b	Etnppl	Angptl4	Slc2a1	Cdkn1a
0610040J01Rik	1700001O22Rik	8430408G22Rik	Adamts1	Arrdc3	Cldn5	Opalin	Camk1g	Sult1a1
1110002E23Rik	1700029J07Rik	Aatk	Adamts4	Avil	Dbp	Plin4	Gjb6
1110032A03Rik	1700102P08Rik	Abca1	Adcyap1	Cables1	Dusp1	Tsc22d3
1110062G22Rik	1810011O10Rik	Abca2	Adipor2	Ccdc117	Errfi1	Txnip
1190008K20Rik	4930523C07Rik	Abcg3	Adora2a	Cryab	Fam107a
1200009I06Rik	4933428G20Rik	Ablim2	Agap2	Cx3cr1	Fkbp5
1500009C09Rik	9930108O06Rik	Acot7	Apold1	Cyp2d22	Homer1
1500015O10Rik	A2m	Acsl3	Aqp4	Ddit4	Map3k6
1500026H17Rik	Abat	Acsl5	Arc	Dusp6	Mat2a
1700007K09Rik	Abca8a	Acta2	Arl4d	Emx2	Pdk4
1700008O03Rik	Abca8b	Ada	Atp2b4	Enho	Pla2g3
1700010I14Rik	Abcc4	Adamts9	Car2	Fam163a	Plekhf1
1700012B09Rik	Abcc5	Adamtsl1	Ccdc88c	Fn1	Pnpla2
1700019D03Rik	Abcd2	Adap1	Cck	Heph	Sgk1
1700027M01Rik	Abhd3	Adap2	Cd24a	Hif3a	Spsb1
1700094D03Rik	Abhd8	Adm	Cd93	Hmgcs1	Tfcp2l1
1700123O20Rik	Abi2	Adra2c	Cirbp	Irf2bpl	Xdh
1810007P19Rik	Abi3bp	Aff1	Cmtm3	Irs1
1810010H24Rik	AC149090.1	Agt	Cnn3	Itgad
1810022K09Rik	Acaa2	Aifm3	Cspg5	Kcng1
1810041L15Rik	Acacb	Akap9	Cxxc5	Mcam
1810055G02Rik	Acer2	Aldh6a1	Depp1	Net1
2010111I01Rik	Ackr2	Amigo2	Diras2	Npy
2010300C02Rik	Acot1	Ankrd55	Dtna	Oscp1
2210016F16Rik	Acot11	Ano3	Dtx4	Pdzd2
2210409H10Rik	Acsl1	Apba1	Egr1	Phyhd1
2310007B03Rik	Actn2	Apc	Egr4	Polr3e
2310011J03Rik	Actr3b	Apod	Emcn	Rasd1
2310020N23Rik	Acvr1b	Apoe	Fos	Rasl11a
2310022B05Rik	Acvrl1	Ar	Gli3	Rprml
2310038D14Rik	Adam11	Arf3	Gpr155	Slc6a11
2310057M21Rik	Adam33	Arhgap20	Gpr17	Tnfrsf25
2310079F23Rik	Adamts16	Arhgdib	Gpr37l1	Wscd1
2410002F23Rik	Adamts19	Armcx5	Helz2
2410004B18Rik	Adamts2	Aste1	Hrh2
2410005O16Rik	Adamts6	Avpi1	Hrh3
2510009E07Rik	Adcy1	B2m	Hspa8
2510047L19Rik	Adcy7	Bcam	Idh2
2610301F02Rik	Add2	Bcas1	Ifitm3
2810004N23Rik	Adgrb1	Bcl6	Igfbp7
2810410A03Rik	Adgrb2	Bdnf	Jph3
2810458H16Rik	Adgrv1	Bhlhe40	Kcnh3
2810459M11Rik	Adora2b	Blnk	Kcnip1
2900002J02Rik	Aff2	Brox	Klf15
2900009J06Rik	Agl	Brsk1	Klf9
2900011O08Rik	Agps	Btf3l4	Klhl1
2900026A02Rik	Ajm1	C1ql2	Limk2
3010022N24Rik	Ak7	Cabp1	Lims1
3110082I17Rik	Akap1	Cacnb1	Lmbrd2
3632451O06Rik	Akr1b3	Cacnb2	Lpin1
3830408P06Rik	Akr1c14	Cacng5	Lurap1l
3830431G21Rik	Aldh5a1	Car4	Lypd1
43161	Aldoc	Cartpt	Magee1
43163	Alg10b	Ccdc97	Man1a
43164	Alk	Ccnl2	Mfsd2a
43165	Alkbh7	Ccno	Mmd
43347	Alpk1	Cd248	Mmp17
43349	Amt	Cdc37l1	Msi1
43354	Amz1	Cdh19	Mt1
43530	Anapc1	Cdh4	Mtss1
4833420G17Rik	Angpt2	Cdh7	Nfkbia
4833439L19Rik	Angptl1	Cdk17	Npr2
4921504E06Rik	Ank1	Cdk5r2	Nptx2
4930420O11Rik	Ankrd13a	Cdo1	Nrgn
4930447C04Rik	Ankrd33b	Cebpd	Nupr1
4930453N24Rik	Ankrd34c	Cep89	Nxf1
4930503L19Rik	Antkmt	Chdh	Oaf
4930518I15Rik	Anxa11	Chn2	Olfml3
4930578C19Rik	Anxa4	Chrm2	Olig2
4931406P16Rik	Ap3b1	Chrnb2	P2ry13
4932415D10Rik	Ap5b1	Chsy1	Panx2
4932417H02Rik	Ap5z1	Cited2	Paqr8
4933432I09Rik	Apba3	Clk1	Pcsk1
5031439G07Rik	Apln	Cntnap5a	Pdyn
5330417C22Rik	Apol10a	Coch	Pgam2
5730455P16Rik	Apol10b	Col16a1	Pkp2
5930404A08Rik	Apol11a	Col4a1	Pla2g7
6430531B16Rik	Apol11b	Col5a3	Plat
6430548M08Rik	Apol7a	Col6a1	Ppp1r3g
6430704M03Rik	Apol7b	Coro2a	Rassf3
6530409C15Rik	Apol7c	Coro6	Rgcc
8030402P03Rik	Apol7e	Cox6a1	Rhou
8030462N17Rik	Apol8	Cpne7	Rhpn2
8430427H17Rik	Apol9a	Cpt1a	Rtn2
8430438E03Rik	Apol9b	Crk	Sc5d
9030216K14Rik	Aqp1	Crot	Sema6a
9130008F23Rik	Arap2	Crygs	Serpinb1a
9330151E04Rik	Arhgap26	Ctns	Sesn1
9330159F19Rik	Arhgap32	Cul5	Sgk3
9330182L06Rik	Arhgap4	Cuta	Slc20a2
9430015G10Rik	Arhgef10	Cyp4f15	Slc5a11
9430024O13Rik	Arl4a	Cyp51	Slc9a3r1
9430028P18Rik	Armc6	Daam2	Slco3a1
9430031J16Rik	Armt1	Dcc	Sox11
9530043G02Rik	Arpp21	Dclk1	Sox18
9530068E07Rik	Arrb1	Dclre1b	Sptbn2
9628654_322_rc-S	Arrdc1	Ddc	Sst
9629553_1729	Arsb	Ddn	St6gal2
9630001P16Rik	Arsg	Dio2	Steap2
9630023E17Rik	Asah2	Dlg2	Tmem160
9930012K11Rik	Asap2	Dmtf1	Tmem229a
9930104L06Rik	Asb11	Dnajb1	Tmem255a
A130035M07Rik	Aspa	Doc2b	Tpm2
A130040M12Rik	Asphd2	Dtd2	Trp53inp1
A130087I02Rik	Ass1	Dusp12	Tspan18
A130092J06Rik	Atg2a	Dusp2	Ttr
A230001M10Rik	Atic	Dusp4	Ttyh3
A430005L14Rik	Atm	Dusp5	Tubb4a
A630033H20Rik	Atp10a	Egfl7	Utrn
A730046J19Rik	Atp11b	Eif2s3x	Vipr2
A730049L07Rik	Atp1a2	Elac1	Vldlr
A830005C06Rik	Atp1b2	Emilin2	Wnt7a
A830018L16Rik	Atp2a2	Enpep	Ybx3
A830039N20Rik	Atp2a3	Epha10	Zbtb16
A930017M01Rik	Atp2c2	Etnk1	Zfp189
Aadac	Atp6v1a	Etv5
Aadat	Atp6v1b2	Exoc4
Aak1	Atp8a1	F11r
Aars	Atp8b1	F3
Aasdh	Atxn7	Fabp7
Abca12	Atxn7l2	Fads1
Abca6	Avp	Fam19a4
Abca7	Axin1	Fam20a
Abcb1a	B3galnt2	Fam214a
Abcb7	B3galt1	Fam222a
Abcb9	B3galt6	Fam78a
Abcc1	B3gntl1	Fam89b
Abcc10	B4galnt4	Fcer1g
Abcc9	Babam2	Fcgr1
Abcf3	Bad	Fermt2
Abcg1	Bag3	Fgf1
Abcg2	Bahcc1	Fgf14
Abhd1	Baiap2	Fgf2
Abhd12b	Basp1	Fgfr2
Abhd14a	Bbs10	Fgfrl1
Abhd14b	Bbs5	Fnbp1l
Abhd17a	BC051142	Fosl2
Abhd17c	Bcat1	Foxo1
Abhd2	Bche	Fzd2
Abl1	Bcl11a	Fzr1
Ablim1	Bcl11b	Gabrb3
Ablim3	Bcl2a1a	Gabrg2
Abracl	Bcl2a1b	Gad1
Abtb2	Bcl2a1c	Gad2
AC158605.2	Bcl2a1d	Gadd45g
AC170751.4	Bcl2l1	Gal3st1
Acad11	Bhlhb9	Gal3st4
Acads	Bicdl1	Gas7
Acadvl	Blvrb	Gca
Acap2	Bmerb1	Gjc2
Acap3	Bmpr2	Glyctk
Ace	Bola1	Gm2115
Ache	Brd2	Gna11
Aco1	Brinp3	Gpm6b
Acot13	Bst2	Gpr34
Acp6	Btbd3	Gpr68
Acsbg1	Btf3l4b	Gpt2
Acsf2	Bzw2	Greb1l
Acsl4	C030006K11Rik	Grik2
Acsm5	C1galt1	Grin2d
Acss1	C1ql1	Grip2
Acss3	C1qtnf4	Grm1
Actb	C2cd2	Gucy1a1
Actg1	C2cd4c	H2ac20
Actl6a	C2cd5	Hapln2
Actl6b	C630043F03Rik	Hbb-bs
Actn1	Cacfd1	Hexim1
Actr1b	Cacna1h	Hmgcll1
Actr2	Cacna2d2	Hras
Actr3	Cacnb3	Hrh1
Acvr1	Cacng3	Hs6st2
Acvr2a	Cadps	Hspa1b
Acy1	Calb2	Htr2a
Acy3	Calcrl	Htra1
Adam12	Calr	Ido1
Adam15	Caly	Ier5l
Adam23	Camk2b	Igdcc4
Adam28	Camk2n1	Igsf9b
Adam32	Cand2	Impact
Adamts15	Capn10	Inpp5e
Adamts20	Capn6	Irak2
Adamts3	Caprin1	Itm2a
Adamts5	Car7	Jade2
Adamtsl2	Card11	Kalrn
Adamtsl3	Carmil2	Kcnab3
Adarb1	Casd1	Kcnh2
Adcy5	Caskin1	Kcnj10
Adcy6	Casp9	Kctd21
Adcy8	Cav1	Kiss1r
Adcy9	Cbfa2t3	Kndc1
Add1	Cbln2	Lama5
Add3	Cbs	Lhfp
Adgra1	Cc2d2a	Litaf
Adgra2	Ccdc107	Lmo4
Adgra3	Ccdc141	Lpgat1
Adgre1	Ccdc142	Lpl
Adgrg1	Ccdc153	Lrguk
Adgrg6	Ccdc184	Lrig1
Adgrl1	Ccdc61	Lrrc24
Adgrl2	Ccdc85a	Lrrc32
Adgrl3	Ccdc85b	Lrrc7
Adh4	Ccna2	Ly86
Adhfe1	Ccng1	Maff
Adnp	Ccnl1	Maob
Adprhl1	Ccr5	Map3k10
Adra1a	Cd200	Marcks
Adra1b	Cd320	Matn2
Adra1d	Cd34	Meis1
Adra2b	Cd53	Mettl7a1
Adrb1	Cd59a	Mfsd11
Adrm1	Cd59b	Mgat5
Adsl	Cd74	Mmd2
AF529169	Cd83	Mn1
Afap1l2	Cdc42ep1	Mobp
Agap1	Cdc42ep4	Msmo1
Agap3	Cdc7	Mtx3
Agbl4	Cdh24	Mvd
Agbl5	Cdh6	Mxd4
Ager	Cdhr1	Myo16
Aggf1	Cdk16	Myorg
Agk	Cdk18	Mzt2
Ago3	Cdk19	Naa60
Agpat5	Cdk2	Nab2
Agrn	Cdk5r1	Nacc2
Agrp	Cdk5rap3	Nampt
Agtrap	Cdkl4	Nap1l5
Ahcyl1	Cdr2	Nde1
Ahcyl2	Cds1	Ndrg1
Ahdc1	Celf2	Necab1
Ahi1	Celf5	Neto2
Ahnak	Cend1	Nexn
Ahsa2	Cep126	Nhsl1
AI504432	Cep70	Nmnat2
AI747448	Cers1	Notch3
AI848285	Cers2	Npas4
Aif1	Cfap20	Nr1d1
Aif1l	Chac1	Nr4a3
Aifm1	Chd1l	Nrbp2
Aig1	Chga	Nrp1
Aim2	Chgb	Nsmf
Aip	Chmp3	Ntng1
Ak4	Chn1	Ntrk2
Akain1	Chordc1	Nudt12
Akap11	Chpf	Nudt18
Akap12	Chrdl1	Nudt2
Akap17b	Chrm1	Nwd1
Akap2	Chst1	Osbpl3
Akap5	Chst15	Osbpl5
Akap6	Chst7	Osmr
Akap8l	Churc1	Otx2
Akip1	Ciart	Ovgp1
Akr1a1	Clasrp	Pak1
Akt1	Clcn5	Pak6
Akt1s1	Clcn7	Pcbd1
Akt2	Cldn1	Pcdh11x
Akt3	Clec4a1	Pcdha7
Alas2	Clgn	Pcdha9
Alcam	Clptm1	Pcdhgb6
Aldh16a1	Clstn2	Pcolce2
Aldh18a1	Cmip	Pcp4l1
Aldh1a1	Cmtm7	Pcsk1n
Aldh1b1	Cmya5	Pde4b
Aldh2	Cnr1	Per2
Aldh3a2	Cntfr	Phldb1
Aldh3b1	Cntn2	Pim3
Aldh3b2	Cntrob	Plcb4
Aldh4a1	Cobll1	Pld3
Aldh7a1	Col1a1	Plekha7
Aldh8a1	Colec12	Plekhb2
Alg13	Commd10	Plekhg1
Alg8	Cops7a	Plscr1
Alg9	Coro1a	Plscr2
Alkbh1	Cp	Pmaip1
Alkbh4	Cpe	Pmepa1
Alms1	Cped1	Pnma2
Alox12	Cplx1	Pnn
Alox5	Cplx2	Pop1
Alpk2	Cpne2	Ppara
Als2cl	Cpne6	Ppm1b
Alx4	Cpt1b	Ppp1r1a
Amdhd2	Crabp2	Prepl
Amer2	Crat	Prkce
Amigo1	Crb1	Prrt3
Amot	Crebl2	Prrt4
Amotl1	Crh	Ptn
Ampd3	Crip2	Ptpn11
Amph	Crispld2	Pttg1ip
Amy1	Crocc	Rab15
Angpt1	Crybg3	Rab6b
Angptl2	Csdc2	Rab9b
Ank2	Csf1	Rabac1
Ankef1	Csf1r	Rasgrp3
Ankhd1	Csgalnact1	Rasl10b
Ankle2	Csmd1	Rbfox3
Ankrd2	Cspp1	Rbm3
Ankrd27	Csrnp1	Rbm5
Ankrd28	Csrp1	Rell1
Ankrd34b	Cst3	Rell2
Ankrd35	Cstf2	Rexo1
Ankrd37	Ctdspl2	Rexo4
Ankrd44	Cth	Rft1
Ankrd49	Ctnnal1	Rfx4
Ankrd52	Ctnnb1	Rgs3
Ankrd63	Ctsa	Rgs4
Anks1	Ctsd	Ric8b
Anks3	Ctsh	Rnf13
Anks6	Ctsk	Rorb
Ankzf1	Ctxn1	Rpl29
Anln	Cuedc2	Rpp25l
Ano2	Cul3	Rtn4r
Ano4	Cux1	Rundc3a
Ano5	Cwf19l1	Ryr1
Ano8	Cx3cl1	S100a16
Anp32a	Cxxc4	Sat1
Anp32e	Cyp1b1	Sdc4
Antxr1	Cyp26b1	Selenoh
Anxa2	D030015B04Rik	Selenom
Ap1ar	Dab1	Sema3e
Ap1g1	Dab2	Sema4a
Ap1g2	Dagla	Sema4b
Ap1m1	Dapk1	Sema6d
Ap1s1	Dbn1	Sfpq
Ap1s2	Dbndd1	Sgpp2
Ap2a1	Dcdc2a	Shc3
Ap2b1	Dclk3	Shroom2
Ap3d1	Dcn	Slamf9
Ap4m1	Dct	Slc16a1
Ap4s1	Dctn4	Slc22a21
Ap5s1	Ddit3	Slc22a5
Apaf1	Ddit4l	Slc25a33
Apba2	Ddo	Slc2a12
Apbb1ip	Ddx17	Slc32a1
Apbb2	Ddx31	Slc44a5
Apc2	Dennd6b	Slc45a1
Apex1	Dgcr6	Slc4a11
Apip	Dgkb	Slc4a5
Aplnr	Dgkg	Slc9a8
Aplp2	Dgkq	Slmap
Apobec1	Dhcr24	Smox
Apoc1	Dhx9	Snap25
Apol6	Dip2c	Snca
Apom	Disp1	Sncaip
App	Dleu7	Sncg
Appbp2	Dlgap2	SNORD14
Appl1	Dlk1	Snord14d
Appl2	Dlx5	Sox10
Aqp11	Dlx6	Sox21
Aqr	Dmtn	Sox2ot
Arap3	Dmwd	Sox4
Arel1	Dnah10	Sp9
Arf2	Dnajb5	Sparc
Arf5	Dnajc19	Spp1
Arfgef3	Dnajc3	Spred2
Arhgap10	Dnm3	Sprn
Arhgap18	Dnph1	Spry4
Arhgap22	Dock10	Srxn1
Arhgap28	Dock11	Ssr1
Arhgap33	Dock3	St18
Arhgap35	Dohh	St3gal2
Arhgap36	Dok6	St8sia3
Arhgap39	Dpf1	St8sia6
Arhgap42	Dph6	Stard13
Arhgap44	Dpm3	Stip1
Arhgap45	Dpysl4	Syt13
Arhgap6	Dram1	Tac1
Arhgap8	Drd3	Tacr1
Arhgdia	Dsc2	Tbr1
Arhgdig	Dsp	Tcf4
Arhgef1	Dus1l	Tcf7l2
Arhgef10l	Dusp18	Tcirg1
Arhgef12	Dync2li1	Tent5a
Arhgef17	Ebf4	Tgfbr2
Arhgef18	Eci1	Thrsp
Arhgef2	Edn1	Tia1
Arhgef25	Edn3	Tinagl1
Arhgef3	Ednrb	Tle4
Arhgef37	Eef1a2	Tmem119
Arhgef40	Eef1akmt2	Tmem125
Arhgef5	Efna1	Tmem176a
Arhgef9	Efna5	Tns3
Arid3b	Efnb2	Tox2
Arid3c	Eftud2	Tpd52l1
Arid4b	Egr2	Tppp3
Arl13a	Ehd3	Traf3ip2
Arl15	Elk1	Trib1
Arl4c	Elk3	Tril
Arl5a	Elmod1	Trim59
Arl5b	Elovl6	Trim75
Arl8a	Elovl7	Tshz1
Armc5	Elp5	Tspyl4
Armc7	Emp1	Tspyl5
Armcx1	Emp2	Ttc39a
Armcx2	Enc1	Ttc9b
Armcx6	Endod1	Ttyh1
Arnt2	Endou	Tyrobp
Arpc1a	Enpp1	Ube2s
Arpc5l	Enpp2	Ucp2
Arpp19	Ensa	Unc13c
Arsa	Entpd3	Vgf
Arsj	Eny2	Vsnl1
Art1	Epb41l1	Vstm2l
Arvcf	Epb41l2	Vwa5b1
Arx	Epb41l4a	Vwc2l
Asap1	Ephb1	Vwf
Asb3	Ephb2	Wwox
Asb6	Ephb3	Zbtb7a
Ascc1	Epn1	Zc3h6
Ascl1	Epn3	Zcchc12
Ascl2	Epor	Zfp180
Asic1	Eps8l2	Zfp385a
Asic2	Erc2	Zfp469
Asic4	Ergic3	Zfp516
Asns	Erich3	Zfp612
Aspdh	Esr1	Zfp641
Asphd1	Esrrb	Zfp692
Aspm	Etl4	Zic2
Aspscr1	Evc	Zic3
Asxl2	Evi2a
Atad3a	Extl1
Atf1	Extl3
Atf2	F5
Atf4	Fads2
Atf6	Fads3
Atg16l2	Fads6
Atg4d	Fam117a
Atl3	Fam131c
Atn1	Fam163b
Atox1	Fam171a2
Atp13a1	Fam181b
Atp13a2	Fam189a2
Atp13a5	Fam210b
Atp1a1	Fam83d
Atp1a3	Fan1
Atp2a1	Fancb
Atp2c1	Fancd2
Atp5d	Fank1
Atp5g1	Fas
Atp5g3	Fastk
Atp5l	Fbxl15
Atp6ap1l	Fbxl16
Atp6ap2	Fbxo4
Atp6v0a2	Fcgr3
Atp6v0b	Fcho1
Atp6v0c	Fchsd1
Atp6v0d1	Fcrls
Atp6v0d2	Fermt1
Atp6v0e	Fgd3
Atp6v1d	Fgf5
Atp6v1e1	Fgfr3
Atp6v1fnb	Fibp
Atp6v1g2	Fig4
Atpaf1	Filip1
Atrnl1	Fjx1
Atrx	Flt3l
Atxn1	Fmnl3
Atxn10	Foxg1
Atxn3	Foxn2
Atxn7l3	Foxn3
AU042671	Foxp1
Aup1	Foxp2
Aurkaip1	Frat1
Aurkb	Frem3
Aven	Frmd4b
Avl9	Frmd6
AW551984	Fry
Axcam	Fryl
Axin2	Fubp1
Axud1	Fundc1
Azin2	Fxyd3
B020011L13Rik	Fyco1
B130006H11Rik	Fyttd1
B130019G13Rik	Fzd1
B130034E13Rik	G2e3
B230220B15Rik	Gab1
B230380O10Rik	Gab2
B3galnt1	Gabbr1
B3galt2	Gabra4
B3galt4	Gabrg1
B3galt5	Gabrq
B3gat2	Gadd45b
B3gnt2	Gal3st3
B4galt5	Galc
B4galt7	Galk2
Bag1	Galns
Bag5	Galnt15
Bahd1	Galr1
Baiap3	Garem2
Bambi	Gas6
Bank1	Gba2
Banp	Gbx1
Barx2	Gbx2
Baz1a	Gcfc2
Bbln	Gcnt2
Bbox1	Gda
Bbs1	Gdf11
Bbs4	Gdpd2
Bbs7	Gdpgp1
Bbs9	Gfap
Bbx	Gh
BC004004	Ghdc
BC005537	Gigyf1
BC029214	Gipr
BC030336	Git1
BC035947	Gja5
BC068157	Gjb1
Bcan	Gjd2
Bcar1	Gkn3
Bcar3	Glra2
Bcl2l11	Glra4
Bcl2l13	Gls
Bcl3	Glud1
Bcl7a	Gm19410
Bcl7c	Gm19439
Bclaf3	Gm28035
Bco1	Gm42517
Bco2	Gm43672
Bcr	Gm50083
Bdh2	Gm50371
Bean1	Gnal
Begain	Gng4
Bend6	Gnl3l
Best3	Gpc1
Bex1	Gpc3
Bex2	Gpc5
Bgn	Gpd1l
Bicd2	Gphn
Bicdl2	Gpi1
Bicra	Gpld1
Bin1	Gpm6a
Birc2	Gpr137
Birc6	Gpr139
Bloc1s3	Gpr153
Bloc1s6	Gpr165
Blvra	Gpr26
Bmp3	Gpr3
Bmpr1b	Gpr6
Bmyc	Gpr62
Bnip3l	Gprasp1
Bok	Gprasp2
Bop1	Gprin3
Borcs6	Gramd2
Bphl	Gramd4
Brat1	Grb10
Brd1	Greb1
Brd3	Gria1
Bre	Gria2
Brf1	Gria3
Bri3	Grifin
Bri3bp	Grik3
Brinp1	Grin2b
Brix1	Grin3a
Brk1	Grk2
Brms1	Grm2
Brpf1	Grm5
Brsk2	Gsdme
Bspry	Gsk3b
Bsx	Gstm1
Btbd11	Guca1b
Btbd2	H2ac10
Btd	Hacd2
Btg2	Hap1
Btg3	Hapln1
Bub3	Hapln4
Bves	Haus3
C130075A20Rik	Hba-a1
C130075H21Rik	Hcfc1r1
C130078A06Rik	Hcn2
C130085D15Rik	Hcn3
C130090G16Rik	Hcrt
C1galt1c1	Hcrtr1
C1qa	Hdac9
C1qb	Hebp2
C1qc	Hemk1
C1qtnf1	Herpud1
C230066G23Rik	Heyl
C2cd2l	Hgf
C2cd3	Hgh1
C3	Hic1
C330007P06Rik	Hif1a
C530008M17Rik	Higd1b
C530040B18Rik	Hilpda
C5ar2	Hip1
C8a	Hlf
Cab39l	Hmgb2
Cabin1	Hnrnpc
Cables2	Hnrnpr
Cabp4	Hp
Cabp7	Hpcal4
Cachd1	Hs1bp3
Cacna1a	Hs2st1
Cacna1e	Hs3st1
Cacna1g	Hs3st2
Cacna1s	Hsbp1l1
Cacna2d1	Hsd11b1
Cacna2d3	Hsp90aa1
Cacng2	Hsp90ab1
Cacng7	Hspa12a
Cactin	Hspa1a
Cadm2	Hspa4
Cadm3	Hspa5
Cadm4	Hspb11
Cadps2	Htr1b
Calb1	Icam5
Calca	Id2
Calcr	Id4
Cald1	Idh3a
Calhm2	Idi1
Calm2	Ier5
Calml4	Ifi208
Caln1	Ifi213
Calr3	Ifi214
Calr4	Ifitm1
Camk1d	Ifitm10
Camk2a	Ifitm2
Camk2g	Ifitm6
Camk2n2	Ifitm7
Camk4	Ifrd1
Camkk1	Igfbp3
Camkk2	Igfbp4
Camkv	Igfbp5
Camsap1	Ighmbp2
Camsap3	Igsf1
Cap1	Ikbip
Cap2	Il10ra
Capn15	Il17d
Capn2	Il1r1
Capns1	Il1rapl1
Caprin2	Il1rapl2
Capza1	Il20ra
Car11	Il34
Car14	Il4ra
Car3	Impg2
Carhsp1	Ina
Carnmt1	Inf2
Cars	Inhba
Casc3	Inhbb
Cask	Inmt
Casp2	Ino80c
Casp4	Ino80e
Casp7	Inpp5b
Casp8ap2	Insc
Casq2	Insig1
Cast	Ints1
Castor2	Ints10
Catsperg1	Ipcef1
Catsperg2	Iqce
Catsperz	Iqsec2
Cav2	Iqub
Cbarp	Irf1
Cbfb	Irf2bp2
Cbln1	Islr2
Cbln4	Isoc1
Cbr3	Itga3
Cbwd1	Itga6
Cbx4	Itga7
Cbx6	Itih3
Cbx7	Itpk1
Cbx8	Itpka
Cc2d1b	Itpr2
Ccbl2	Jak2
Ccdc106	Jak3
Ccdc112	Jakmip1
Ccdc120	Jcad
Ccdc122	Jph1
Ccdc124	Jun
Ccdc13	Jund
Ccdc136	Kantr
Ccdc148	Kbtbd6
Ccdc15	Kcna3
Ccdc157	Kcnc1
Ccdc159	Kcne4
Ccdc160	Kcnf1
Ccdc163	Kcnh8
Ccdc17	Kcnip3
Ccdc173	Kcnj12
Ccdc177	Kcnj16
Ccdc181	Kcnj2
Ccdc187	Kcnj3
Ccdc190	Kcnj4
Ccdc38	Kcnj6
Ccdc39	Kcnj9
Ccdc40	Kcnk15
Ccdc42	Kcnk2
Ccdc51	Kcnk9
Ccdc57	Kcnn1
Ccdc62	Kcnq2
Ccdc66	Kctd12
Ccdc71l	Kdm6b
Ccdc73	Kif21b
Ccdc74a	Kif3c
Ccdc82	Kif7
Ccdc85c	Kifap3
Ccdc88b	Kirrel3
Ccdc91	Kit
Ccdc92	Klf13
Ccdc93	Klf16
Ccdc94	Klf2
Ccer2	Klhdc10
Cckbr	Klhl17
Ccl12	Klhl25
Ccl19	Klhl36
Ccl9	Klhl42
Ccm2l	Kmt2e
Ccnd1	Kpna1
Ccnd2	Kpna4
Ccnd3	Ksr2
Ccng2	Ky
Ccni	Lamp5
Ccny	Laptm4b
Ccp110	Large1
Ccpg1	Larp1
Ccsap	Lars2
Ccser1	Lasp1
Cct4	Lbh
Cct5	Lbr
Cd14	Leng8
Cd180	Lfng
Cd274	Lgi3
Cd276	Lgr6
Cd300lf	Lhfpl1
Cd302	Lhx2
Cd36	Lhx9
Cd4	Lig1
Cd40	Limd2
Cd48	Lin7c
Cd6	Lingo1
Cd68	Lipg
Cd81	Lix1
Cd84	Lmf2
Cd99l2	Lmln
Cdc14b	Lmnb1
Cdc23	Lonp2
Cdc25b	Lpin3
Cdc34	Lrch2
Cdc40	Lrfn1
Cdc42ep3	Lrp8
Cdc73	Lrrc17
Cdca3	Lrrc23
Cdca4	Lrrc3
Cdca7l	Lrrc45
Cdh10	Lrrc4b
Cdh11	Lrrc4c
Cdh20	Lrrc58
Cdh22	Lrrc75b
Cdh26	Lrrc8a
Cdh3	Lrrc8d
Cdh8	Ltbp3
Cdh9	Ltbp4
Cdhr5	Luc7l3
Cdip1	Lxn
Cdk15	Lyrm2
Cdk2ap2	Lzts3
Cdkl1	Macrod1
Cdkl5	Mag
Cdkn1b	Magohb
Cdkn3	Man2a1
Cdon	Map1lc3a
Cdr1	Map2k1
Cdr2l	Map2k2
Ceacam19	Map2k7
Cebpa	Map4
Cebpb	Map6d1
Cecr6	Map7
Cela2a	Map7d2
Cela3a	Mapk1
Cela3b	Mas1
Celf1	Masp1
Celf3	Matk
Celf4	Mbd3
Celsr3	Mbd6
Cenpc1	Mbnl1
Cenpe	Mbp
Cep128	Mcf2l
Cep131	Mctp1
Cep162	Mctp2
Cep170b	Mcub
Cep192	Mdga1
Cep41	Mdh1
Cep57	Mdm2
Cep97	Me1
Cept1	Med1
Cer1	Med16
Cercam	Mef2c
Cerk	Megf10
Cers4	Megf11
Cers6	Mei4
Cetn3	Mesp1
Cfap126	Mettl7a2
Cfap410	Mettl7a3
Cfap46	Mfsd10
Cfap54	Mfsd6
Cfap65	Mgat3
Cfap74	Mgea5
Cfhr1	Mgst1
Cfi	Mgst3
Cfp	Micall1
Cggbp1	Mid2
Cgnl1	Mien1
Ch25h	Mill2
Chadl	Mme
Chat	Mmgt1
Chchd1	Mmp19
Chd5	Mmp2
Chd6	Mob1b
Chd7	Mob2
Chd9	Mob3a
Cherp	Mob3b
Chfr	Mon1a
Chic1	Mov10
Chid1	Mpped1
Chil1	Mrap2
Chka	Mrc2
Chml	Mroh1
Chmp1a	Mroh7
Chmp1b	Mrpl23
Chmp6	Mrps2
Chp1	Mrps6
Chpt1	Msn
Chrd	Mtg1
Chrm4	Mthfr
Chrna2	Mthfs
Chrna3	Mtmr2
Chrna4	Mtpn
Chrna5	Mybph
Chrna7	Mycl
Chrnb3	Mycn
Chrnb4	Myh6
Chst2	Myl9
Chst3	Myo10
Chst8	Myo15b
Chsy3	Myo19
Ciao3	Myo1c
Ciapin1	Myo5b
Cib2	Myt1l
Cic	N4bp2l1
Cidea	Nab1
Cinp	Nabp1
Cisd2	Nacc1
Cisd3	Napb
Cit	Napepld
Cited1	Napsa
Ciz1	Nat14
CK137956	Nat8l
Ckap2l	Nbeal2
Ckb	Ncam1
Ckmt2	Ncam2
Cks2	Ncan
Clca1	Nceh1
Clcn6	Ncf1
Cldn10	Nckap5l
Cldn2	Ncoa5
Cldn3	Ndrg2
Clec12a	Ndufa11
Clec14a	Ndufs8
Clec2l	Necab3
Clec7a	Nefh
Clic1	Negr1
Clic4	Neil2
Clic6	Nell1
Clint1	Neurod1
Clip2	Neurod6
Clip3	Nfat5
Clip4	Nfatc2
Clk3	Nfic
Clmn	Nfil3
Clpx	Nfkb2
Clspn	Ngdn
Cltb	Ngfr
Cltc	Nid1
Cluh	Nkain3
Clvs2	Nkx2-2
Cmtm4	Nlgn3
Cmtm6	Nln
Cmtr1	Nlrc3
Cmtr2	Nmnat3
Cnbp	Noc2l
Cndp1	Nomo1
Cndp2	Nop53
Cnga2	Nos1
Cngb1	Nostrin
Cnih2	Notch4
Cnih3	Nov
Cnksr2	Npepl1
Cnksr3	Npy2r
Cnnm2	Npy5r
Cnot6l	Nr2e1
Cnot7	Nr2f1
Cnpy4	Nr2f2
Cnst	Nr4a1
Cntln	Nr4a2
Cntn1	Nrg1
Cntn4	Nrip3
Cntnap1	Nrxn3
Cntnap2	Nsf
Cntnap3	Nsun3
Cntrl	Nt5dc3
Coa5	Nt5e
Coa7	Ntrk3
Cog1	Nts
Cog4	Nup85
Cog8	Nup88
Col11a1	Nxph3
Col11a2	Oas1a
Col15a1	Oas1b
Col18a1	Oas1c
Col19a1	Oas1d
Col1a2	Oas1e
Col20a1	Oas1f
Col26a1	Oas1g
Col27a1	Oas1h
Col4a2	Ogfrl1
Col4a3bp	Olig1
Col5a1	Oplah
Col6a2	Oprk1
Col8a1	Orc2
Col8a2	Orc6
Col9a1	Otof
Commd1	Oxld1
Commd2	Oxr1
Commd5	P2rx4
Commd7	P2ry14
Commd9	P3h4
Copb1	Pacrg
Copg2	Pacs2
Cops4	Pak2
Cops5	Palld
Cops6	Palm
Cops8	Pard3b
Coq4	Pask
Coq8a	Pate11
Coro1b	Pate12
Coro1c	Patj
Coro7	Paxx
Cotl1	Pbx1
Cox16	Pbx3
Cox17	Pcdh10
Cox19	Pcdh7
Cox5b	Pcdha8
Cox6a2	Pcdhb14
Cox6b1	Pcdhb19
Cpa6	Pcdhb20
Cpeb1	Pcdhb21
Cpeb3	Pcdhga2
Cpeb4	Pcdhga3
Cplane2	Pcdhga5
Cplx3	Pcdhga6
Cpm	Pcdhga7
Cpne4	Pcdhga8
Cpne5	Pcdhga9
Cpne9	Pcdhgc3
Cpq	Pcdhgc5
Cpsf6	Pclo
Cpt1c	Pcsk9
Cptp	Pcyox1
CR974586.6	Pde10a
Crabp1	Pde1a
Cracd	Pde7b
Creb3l1	Pde8a
Creb3l2	Pde9a
Crebrf	Pdgfc
Creg1	Pdia4
Creg2	Pdk1
Creld1	Pdk3
Crem	Pdlim4
Crhbp	Pdlim5
Crhr2	Pdlim7
Crip3	Pdzd4
Crispld1	Pex11g
Crlf1	Pex6
Crtac1	Pfdn5
Crtc1	Pfkfb3
Crtc2	Pfkl
Crtc3	Pgam1
Cry1	Pgk1
Cryaa	Pglyrp1
Crybb1	Pgm5
Crybg1	Pgr
Crygd	Pgrmc1
Cryge	Phactr2
Crygf	Phactr3
Cryl1	Phactr4
Crym	Phf21b
Cryzl1	Phf24
Cs	Phka1
Csf2ra	Phkg1
Csk	Phyhipl
Csl	Pid1
Csmd3	Pigb
Csnk1e	Pigh
Csnk1g2	Pik3c2b
Csnk2a1	Pik3cd
Csnk2a2	Pip4k2b
Csnk2b	Pip5k1c
Csrnp3	Pitpnm1
Csrp2	Pitx2
Cst10	Pkd1
Cstf3	Pkd2l1
Ctage5	Pkig
Ctbp1	Pkp1
Ctc1	Pla2g5
Ctcfl	Plcb1
Ctdp1	Plch1
Ctdspl	Plch2
Cthrc1	Plcxd3
Ctif	Pld4
Ctla2a	Plec
Ctla2b	Plek
Ctnnbip1	Plekhf2
Ctnnd2	Plekhg4
Ctrc	Plekhh1
Ctsb	Plekhn1
Ctse	Plk4
Ctsf	Pllp
Ctso	Pln
Cttnbp2	Plpp3
Ctu2	Plppr3
Ctxn2	Plscr4
Ctxn3	Plxnb3
Cubn	Pmch
Cuedc1	Pmm2
Cul2	Pmp2
Cul9	Pnisr
Cwc22	Pnma8a
Cwh43	Pnpla7
Cxadr	Podxl
Cxcl12	Pofut1
Cxcl14	Pon2
Cxx1a	Pot1a
Cyb561	Pou3f4
Cyb561d1	Ppdpf
Cyb5r2	Ppm1l
Cyb5r3	Ppp1r14a
Cyfip1	Ppp1r14d
Cyfip2	Ppp1r2
Cygb	Ppp1r37
Cyhr1	Ppp1r3c
Cyld	Ppp1r9a
Cyp26a1	Ppp1r9b
Cyp27a1	Ppp2cb
Cyp2a5	Ppp2r3a
Cyp2c29	Ppp2r5d
Cyp2d10	Prdm16
Cyp2d11	Prelid3a
Cyp2d12	Prelp
Cyp2d13	Primpol
Cyp2d26	Prkacb
Cyp2d34	Prkcd
Cyp2d40	Prmt6
Cyp2d9	Prodh
Cyp2e1	Prox1
Cyp2j12	Prpf4b
Cyp3a13	Prpf8
Cyp46a1	Prpsap2
Cyp4a10	Prr18
Cyp4a30b	Prr7
Cyp4a31	Prrc2c
Cyp4a32	Psd
Cyp4f14	Psd2
Cyp8b1	Psma6
Cypt9	Ptbp3
Cys1	Ptcd1
Cyth1	Ptch1
Cytl1	Ptch2
D030030I23Rik	Pter
D11Wsu47e	Ptgis
D130007C19Rik	Pth2r
D130040H23Rik	Ptpdc1
D16Ertd472e	Ptprc
D2hgdh	Ptprn
D330040L23Rik	Pwwp2b
D330050I16Rik	Pxdc1
D3Ertd751e	Pxdn
D430019H16Rik	Pycard
D430041D05Rik	Qdpr
D830015B12Rik	Rab11fip2
D930002M03Rik	Rab13
Dach1	Rab24
Dact2	Rab27a
Dact3	Rab27b
Dapk3	Rab31
Dapp1	Rab37
Daw1	Rab40c
Dazl	Rac2
Dbi	Ramp2
Dbndd2	Rangrf
Dbr1	Rap2b
Dcaf10	Rapgef2
Dcaf11	Rapgef3
Dcaf12l1	Rapgef4
Dcaf4	Rapgef6
Dcaf6	Rasa3
Dcaf8	Rasd2
Dcbld2	Rasgef1a
Dchs1	Rasgrp1
Dchs2	Rassf2
Dck	Rassf5
Dcpp2	Rbbp7
Dcx	Rbck1
Dcxr	Rbfox1
Ddah1	Rbm11
Ddah2	Rbm14
Ddb1	Rbm33
Ddr1	Rbm46
Ddr2	Rbm4b
Ddx20	Rbm6
Ddx25	Rc3h2
Ddx39	Rcn1
Ddx3y	Rcsd1
Ddx5	Rergl
Ddx58	Ret
Ddx6	Retreg2
Deaf1	Rflnb
Dedd2	Rfx3
Defa1	Rgl3
Defb1	Rgma
Degs2	Rgs10
Dek	Rgs12
Dennd2a	Rgs2
Dennd2c	Rgs9
Dennd4c	Rhobtb3
Depdc7	Rhoj
Deptor	Rims3
Derl1	Rin2
Dffb	Ripor2
Dgat2	Rit2
Dgkh	Rmdn3
Dgki	Rnasel
Dgkz	Rnd3
Dhrs11	Rnf10
Dhx15	Rnf125
Dhx32	Rnf126
Dhx33	Rnf166
Diablo	Robo1
Diaph1	Ror1
Diaph2	Rph3a
Dicer1	Rpl12
Dipk1b	Rpl13
Disp2	Rpl27
Dkk3	Rpl30
Dlat	Rps2
Dlc1	Rps3a1
Dlg1	Rps6ka5
Dlg3	Rpsa
Dlg4	Rpusd1
Dlg5	Rras2
Dlgap3	Rrm2b
Dlk2	Rrp8
Dll4	Rsrp1
Dmpk	Rtkn2
Dmrt2	Rtn4rl1
Dnaaf5	Rtn4rl2
Dnah1	Runx1
Dnah6	Rxfp1
Dnah8	Rxrg
Dnai4	S100a13
Dnaja3	S100pbp
Dnaja4	S1pr5
Dnajb11	Samd5
Dnajc1	Sapcd2
Dnajc13	Sars
Dnajc16	Satb2
Dnajc2	Scaf1
Dnajc21	Scd1
Dnajc4	Scg2
Dnajc5	Scn1a
Dnajc9	Scn2a
Dnase2a	Scn3b
Dnd1	Scn9a
Dnhd1	Scpep1
Dnm1l	Scrg1
Dnmt3a	Sdc2
Dnpep	Sdc3
Dnttip1	Sec14l1
Doc2a	Secisbp2l
Doc2g	Selenop
Dock1	Sema3f
Dock4	Sema3g
Dock6	Sema5a
Dock7	Sema6c
Dock8	Sema7a
Dock9	Serpina1b
Dok3	Serpinb9
Dok4	Serpine2
Dok5	Serping1
Dot1l	Serpini1
Dpf3	Sesn2
Dph1	Sez6
Dph2	Sez6l
Dph7	Sfi1
Dpp10	Sfmbt1
Dpp3	Sfxn1
Dpp7	Sgk
Dpy19l3	Sgsm1
Dpysl2	Sgsm2
Dpysl3	Sh2b2
Draxin	Sh2d5
Drd1	Sh3bp5l
Drd2	Sh3gl2
Dscam	Sh3rf3
Dscaml1	Sh3tc1
Dscr3	Shc1
Dse	Shh
Dsel	Shox2
Dst	Shpk
Dstn	Shroom3
Dtnb	Six3
Dtnbp1	Skap2
Dtx1	Ski
Dtx3l	Slc12a5
Dubr	Slc12a9
Duox2	Slc14a1
Dus3l	Slc15a2
Dusp10	Slc16a11
Dusp11	Slc16a6
Dusp16	Slc17a6
Dusp23	Slc17a7
Dusp27	Slc18a1
Dusp28	Slc18b1
Dusp3	Slc22a8
Dusp8	Slc24a2
Dvl1	Slc25a14
Dvl2	Slc25a18
Dxo	Slc25a22
Dydc2	Slc27a1
Dync1h1	Slc27a4
Dync1i1	Slc2a10
Dync2i1	Slc30a1
Dynll1	Slc30a3
Dynll2	Slc31a1
Dynlrb2	Slc35f1
Dyrk2	Slc35g2
Dyrk3	Slc36a1
Dzank1	Slc38a2
Dzip1l	Slc38a5
E030033D05Rik	Slc39a10
E130309D02Rik	Slc41a2
E2f3	Slc4a10
E2f6	Slc7a11
E330019D12Rik	Slc7a14
E430018J23Rik	Slc7a4
E4f1	Slc8a3
E530015N03Rik	Slit2
E530016P10Rik	Slitrk4
Eaf2	Slk
Ear2	Smad3
Ece1	Smim17
Ece2	Smtnl2
Echdc1	Smyd3
Echdc2	Snai1
Echdc3	Snap23
Echs1	Snhg11
Ect2	Snn
Edaradd	Snph
Edc4	Snrk
Edem3	Snrnp70
Edf1	Snrpa1
Edil3	Snrpd2
Edrf1	Sntb2
Eea1	Snx1
Eef1a1	Snx24
Eef1d	Snx6
Eefsec	Socs3
Eepd1	Socs5
Efcab2	Sorbs1
Efcab4b	Sox12
Efemp1	Sox13
Efhd2	Sox8
Efna2	Sox9
Efnb1	Sp110
Egfl8	Sp7
Egfr	Spata13
Egln1	Spata2l
Egln3	Speg
Egr3	Sphk2
Ehbp1l1	Spink8
Ehd1	Spock2
Ehd4	Spock3
Ehhadh	Spred1
Ei24	Spred3
Eid2	Spsb4
Eif1a	Sptbn5
Eif1b	Srgn
Eif2ak4	Srprb
Eif3c	Srrm1
Eif3d	Srsf5
Eif3f	Ssbp1
Eif3g	St6galnac5
Eif3i	St8sia2
Eif3k	St8sia4
Eif4a2	Stab2
Eif4enif1	Stard3
Eif5a	Stard4
Eif5a2	Stard7
Elavl2	Stard8
Elavl4	Steap3
Elfn2	Stk32a
Elmo1	Ston2
Elmo3	Strip2
Elmod2	Strn
Eln	Stx6
Elob	Stxbp3
Elp2	Stxbp6
Elp6	Suds3
Emb	Susd1
Emc6	Sv2c
Eme2	Swt1
Emid1	Syn3
Emilin1	Syndig1l
Eml2	Syngr1
Eml3	Syngr3
Emp3	Synpo
Enah	Syt1
Eng	Syt11
Engase	Syt2
Enkd1	Syt4
Enkur	Syt5
Eno1	Syt9
Eno1b	Tac2
Eno3	Tagln
Eno4	Tagln2
Enox1	Tal1
Enpp4	Tanc1
Enpp6	Tarbp1
ENSMUSG00000052976	Tardbp
Entpd5	Tbc1d1
Eogt	Tbl3
Eola1	Tbx19
Eomes	Tceal7
Epb4.1l3	Tcfl5
Epb41l3	Tec
Epb41l4b	Tecr
Epc2	Tex26
Epdr1	Tfrc
Epha2	Tgfbi
Epha3	Tgm2
Epha5	Thbs1
Epha6	Thra
Epha8	Tifa
Ephb4	Timp3
Ephx2	Tjp2
Ephx4	Tk2
Epop	Tlnrd1
Eppk1	Tlr2
Eps15	Tm4sf1
Eps8	Tm7sf2
Eps8l1	Tma16
Epyc	Tmbim1
Eral1	Tmcc2
Erap1	Tmeff2
Erbb3	Tmem109
Erbb4	Tmem120b
Erc1	Tmem121
Ercc2	Tmem132a
Ercc5	Tmem145
Ercc6	Tmem150b
Erf	Tmem151b
Eri2	Tmem178b
Erich2	Tmem18
Erich5	Tmem196
Erlin1	Tmem198
Ermn	Tmem200b
Ero1lb	Tmem216
Esm1	Tmem33
Esr2	Tmem39b
Esrra	Tmem44
Esrrg	Tmem50b
Ess2	Tmem51
Esyt1	Tmem98
Etaa1	Tmx1
Etfb	Tmx2
Etfdh	Tmx3
Etnk2	Tmx4
Ets1	Tnfaip8
Ets2	Tnfaip8l1
Etv1	Tnfrsf12a
Etv4	Tnfsf10
Eva1a	Tnfsf13b
Eva1c	Tnip2
Evc2	Tnk2
Evi5l	Tnnt1
Exoc3	Tns1
Exoc6	Tollip
Exoc8	Tomm34
Exosc4	Tomm70a
Exosc6	Tpbg
Exosc8	Tpi1
Extl2	Tpm1
Eya1	Trak2
Eya4	Trank1
Ezh2	Trappc12
F13a1	Trappc6a
F2r	Trdn
F730019F02Rik	Trex1
Faah	Trib2
Faap100	Trim21
Faap20	Trim8
Fabp5	Triobp
Fabp6	Triqk
Faf1	Trmt13
Fah	Trnp1
Faim2	Trpc3
Fam102b	Trpc4
Fam103a1	Trpc5
Fam105a	Trpv2
Fam118b	Tsc2
Fam120b	Tsen2
Fam126a	Tshz2
Fam131a	Tspan11
Fam131b	Tspo
Fam135a	Tspoap1
Fam13a	Tspyl2
Fam149a	Ttf1
Fam155a	Ttll3
Fam160a2	Ttll4
Fam161a	Tuba1a
Fam162b	Tuba1b
Fam166b	Tuba4a
Fam168b	Tubb4b
Fam171a1	Tusc3
Fam171b	Twf2
Fam174a	Txndc12
Fam174b	Tyk2
Fam174c	Ubap2l
Fam184b	Ubr1
Fam185a	Ubr5
Fam193b	Ubxn2b
Fam196b	Uchl1
Fam198b	Ugt8a
Fam203a	Unc5a
Fam204a	Unc5b
Fam207a	Unc5d
Fam208a	Usp2
Fam208b	Usp25
Fam20b	Usp53
Fam20c	Usp54
Fam211a	Usp6nl
Fam212b	Ust
Fam213a	Uvssa
Fam214b	Vac14
Fam219a	Vamp1
Fam220a	Vamp8
Fam221a	Vangl1
Fam227a	Vash1
Fam229b	Vav3
Fam3a	Vcan
Fam40b	Vegfa
Fam43a	Vgll2
Fam43b	Vmp1
Fam46a	Vps51
Fam49a	Vti1b
Fam50b	Vtn
Fam53a	Vwa1
Fam57b	Vwa2
Fam69b	Vwa5b2
Fam76b	Was
Fam84a	Wbp1l
Fam8a1	Wdr18
Fam98b	Wdr54
Fam98c	Wdr55
Fance	Wdr6
Fanci	Wdr7
Fap	Wfdc1
Far2	Wfs1
Farp2	Wls
Farsb	Wnt7b
Fat3	Wrap73
Fbll1	Wsb1
Fbln1	Wscd2
Fbln5	Xaf1
Fbn1	Xkr7
Fbrs	Xpo1
Fbrsl1	Xrcc4
Fbxl14	Xrcc5
Fbxl17	Xylt2
Fbxl18	Ywhah
Fbxl19	Zbtb46
Fbxl5	Zcchc18
Fbxo30	Zcchc7
Fbxo32	Zdhhc24
Fbxo34	Zfand4
Fbxo40	Zfp109
Fbxo41	Zfp319
Fbxo44	Zfp358
Fbxo46	Zfp365
Fbxo9	Zfp451
Fbxw15	Zfp458
Fbxw17	Zfp503
Fbxw4	Zfp580
Fbxw5	Zfp598
Fcgr2b	Zfp639
Fcgr4	Zfp667
Fcho2	Zfp704
Fcor	Zfp710
Fcrla	Zfp768
Fem1a	Zfp804a
Fem1c	Zfy1
Fer1l5	Zfy2
Fes	Zfyve16
Fezf2	Zgpat
Fgd4	Zic1
Fgf11	Zic5
Fgf13	Zim1
Fgf3	Zkscan16
Fgf9	Zmym6
Fgfr1op	Zmynd10
Fgfr1op2	Zscan18
Fggy	Zscan20
Fgl2	Zyx
Fhad1
Fhdc1
Fhit
Fhl1
Fhl5
Fhod1
Fhod3
Ficd
Fign
Firre
Fiz1
Fkbp15
Fkbp1a
Fkbp1b
Fkbp4
Fkbp8
Flii
Flna
Flnb
Flnc
Flrt1
Flrt2
Flrt3
Flt1
Flt3
Flywch1
Flywch2
Fmnl1
Fmnl2
Fmo2
Fmo9
Fmr1
Fn3k
Fnbp1
Fnbp4
Fndc10
Fndc4
Fndc5
Fndc8
Fnip1
Fnta
Fntb
Focad
Folh1
Folr1
Fosb
Fosl1
Foxa1
Foxd3
Foxj1
Foxl2
Foxo3
Foxo6
Foxred2
Fpr-rs6
Fpr1
Fras1
Frmd4a
Frmd5
Frmd7
Frmpd1
Frmpd3
Frmpd4
Frrs1
Frs2
Fsbp
Fscn1
Fscn2
Fsd1
Fsip1
Fstl1
Fstl3
Fstl4
Fstl5
Ftcd
Fth1
Ftl1
Fto
Ftx
Fuca1
Fuca2
Fut1
Fut11
Fuz
Fxr2
Fxyd1
Fxyd2
Fxyd5
Fxyd7
Fzd10
Fzd3
Fzd4
Fzd5
Fzd6
Fzd8
G0s2
G3bp2
G6pc2
G6pdx
Gaa
Gabarapl2
Gabbr2
Gabpa
Gabpb2
Gabra1
Gabra2
Gabra3
Gabra5
Gabrb1
Gabrb2
Gabre
Gabrg3
Gabrr2
Gadd45a
Gak
Gale
Galk1
Galnt10
Galnt13
Galnt14
Galnt6
Galnt9
Galntl2
Galntl6
Galt
Gamt
Ganc
Garem1
Gars
Gas2l1
Gas5
Gata3
Gatad2b
Gatd1
Gatm
Gatsl3
Gba
Gbgt1
Gbp4
Gcc2
Gch1
Gchfr
Gckr
Gcn1l1
Gcom1
Gdf10
Gdpd4
Gdpd5
Gemin7
Gfra3
Gfra4
Gga2
Ggact
Ggnbp2
Ggps1
Ggt7
Ghsr
Gigyf2
Gimap6
Gimap7
Gimap8
Gin1
Gipc1
Gjc1
Gk
Glcci1
Glce
Gldc
Gldn
Gli2
Glis1
Glis3
Glo1
Glp2r
Glra1
Glra3
Glrb
Glrx
Gls2
Glt8d2
Glul
Glyr1
Gm10037
Gm10076
Gm10260
Gm10334
Gm1043
Gm11549
Gm11627
Gm128
Gm129
Gm13305
Gm13547
Gm136
Gm13651
Gm13691
Gm13693
Gm13695
Gm13697
Gm13698
Gm13886
Gm13889
Gm14038
Gm14137
Gm14418
Gm14434
Gm14743
Gm14964
Gm15155
Gm16039
Gm1604a
Gm1673
Gm1698
Gm17732
Gm18336
Gm20594
Gm20634
Gm21847
Gm22293
Gm22303
Gm22357
Gm22358
Gm22422
Gm22459
Gm2296
Gm23212
Gm23404
Gm23406
Gm23451
Gm23455
Gm23939
Gm24000
Gm24355
Gm24357
Gm24412
Gm24610
Gm25116
Gm25188
Gm25789
Gm25861
Gm26418
Gm29247
Gm2956
Gm29666
Gm29718
Gm2a
Gm3002
Gm318
Gm3194
Gm3383
Gm3488
Gm3550
Gm38393
Gm4070
Gm42791
Gm43314
Gm43391
Gm43517
Gm44421
Gm45015
Gm45713
Gm45716
Gm45799
Gm45844
Gm49391
Gm49405
Gm50107
Gm50240
Gm50452
Gm527
Gm53012
Gm5426
Gm5741
Gm5771
Gm7276
Gm773
Gm8186
Gm8512
Gm8773
Gm9774
Gm9837
Gm9844
Gm9925
Gmeb2
Gmfb
Gmppb
Gmpr
Gmps
Gna12
Gnai3
Gnas
Gnb1l
Gnb4
Gnb5
Gng10
Gng12
Gng13
Gng2
Gng3
Gng7
Gng8
Gnl2
Gnpda1
Gnpda2
Gnrh1
Gns
Golga2
Golga7b
Golph3
Golph3l
Gorasp1
Got1
Got2
Gp5
Gpaa1
Gpatch2
Gpatch4
Gpcpd1
Gper1
Gpr107
Gpr137b
Gpr143
Gpr149
Gpr151
Gpr156
Gpr158
Gpr173
Gpr179
Gpr19
Gpr21
Gpr25
Gpr27
Gpr37
Gpr52
Gpr83
Gpr85
Gpr88
Gprc5b
Gprin1
Gps1
Gpsm1
Grcc10
Grem1
Gria4
Grid1
Grid2ip
Grik4
Grin2c
Grip1
Grk3
Grm3
Grm4
Grm7
Grn
Grtp1
Grwd1
Gsap
Gsdmc2
Gsg1l
Gskip
Gspt2
Gsr
Gstm2
Gstm7
Gsto1
Gstt2
Gtf2a1
Gtf2h1
Gtf2h2
Gtf2h5
Gtf2ird1
Gtf2ird2
Gtf3c1
Gtf3c5
Gtpbp10
Gtpbp3
Gtpbp6
Guca2a
Gucy1a2
Gucy1a3
Gucy1b1
Gucy1b3
Gucy2c
Gucy2f
Gucy2g
Gulp1
Gypc
H1f2
H2-DMa
H2-Ea
H2-Eb1
H2-Eb2
H2-M1
H2-M9
H2ac13
H2ac15
H2ac6
H2afx
H2afy
H2aj
H2ax
H2bc11
H2bc12
H2bc13
H2bc14
H2bc15
H2bc22
H2bc23
H2bc24
H2bc4
H2bc6
H2bc7
H2bc8
H2bc9
H3c14
H3c15
H3f3a
Hacd3
Hacd4
Hace1
Hadhb
Hagh
Haghl
Hars2
Haus8
Hax1
Hba-a2
Hbb-bt
Hbp1
Hbs1l
Hc
Hck
Hcls1
Hcn1
Hcn4
Hcrtr2
Hdac10
Hdac5
Hddc2
Hdgfl2
Hdgfl3
Hdhd5
Heatr6
Hebp1
Hectd1
Hecw2
Heg1
Henmt1
Hepacam
Herc4
Hes1
Hes5
Hexa
Hexb
Hexdc
Hey1
Hey2
Hfm1
Hhex
Hhipl1
Hibch
Hic2
Hif1an
Hikeshi
Hint1
Hipk1
Hipk2
Hipk4
Hira
Hist1h1a
Hist1h1b
Hist1h1c
Hist1h1d
Hist1h2ac
Hist1h2af
Hist1h2ag
Hist1h2ai
Hist1h2ak
Hist1h2ap
Hist1h2bb
Hist1h2bg
Hist1h2br
Hist1h3e
Hist1h3h
Hist1h4a
Hist1h4f
Hist1h4h
Hist1h4j
Hist1h4m
[truncated: 2,942 more rows]
