# Supplementary material for: Functional genomic mechanisms of opioid action and opioid use disorder: a systematic review of animal models and human studies
Source: Mol Psychiatry. 2023 Sep 15;28(11):4568–84. doi: 10.1038/s41380-023-02238-1 (PMC10914629; doi:10.1038/s41380-023-02238-1)
Supplement: Supplementary file 9 — Supplementary Table 4 [file 41380_2023_2238_MOESM9_ESM.xlsx]

## Sheet: Suppl Table 4
Supplementary Table 4. Results of Gene Ontology enrichment analysis for DEG identified by at least 5 studies included in quantitative analysis
ontology	node_id	node_name	raw_p_underrep	raw_p_overrep	FWER_underrep	FWER_overrep
biological_process	GO:0051384	response to glucocorticoid	0.999987	0.000245246	1	0.3
biological_process	GO:0031960	response to corticosteroid	0.999981	0.000342138	1	0.428
biological_process	GO:0010941	regulation of cell death	0.999879	0.00039562	1	0.447
biological_process	GO:0006651	diacylglycerol biosynthetic process	0.999997	0.000494563	1	0.578
biological_process	GO:0071385	cellular response to glucocorticoid stimulus	0.999977	0.000647971	1	0.607
biological_process	GO:0042981	regulation of apoptotic process	0.999768	0.00076172	1	0.622
biological_process	GO:0006915	apoptotic process	0.999734	0.000815196	1	0.628
biological_process	GO:0060613	fat pad development	0.999993	0.000819385	1	0.711
biological_process	GO:0043067	regulation of programmed cell death	0.999715	0.00091874	1	0.723
biological_process	GO:0031669	cellular response to nutrient levels	0.999897	0.00093738	1	0.725
biological_process	GO:0071384	cellular response to corticosteroid stimulus	0.999958	0.00100976	1	0.732
biological_process	GO:0012501	programmed cell death	0.999628	0.00110401	1	0.738
biological_process	GO:0043066	negative regulation of apoptotic process	0.999669	0.00125199	1	0.811
biological_process	GO:0031667	response to nutrient levels	0.999793	0.00136252	1	0.826
biological_process	GO:0060548	negative regulation of cell death	0.999608	0.00137937	1	0.826
biological_process	GO:0008219	cell death	0.999501	0.0014102	1	0.826
biological_process	GO:0043069	negative regulation of programmed cell death	0.999597	0.00148973	1	0.835
biological_process	GO:0072593	reactive oxygen species metabolic process	0.999742	0.00197362	1	0.886
biological_process	GO:0031668	cellular response to extracellular stimulus	0.999727	0.00206409	1	0.887
biological_process	GO:0071479	cellular response to ionizing radiation	0.999887	0.00206538	1	0.89
biological_process	GO:0009991	response to extracellular stimulus	0.999618	0.0022637	1	0.921
molecular_function	GO:0008330	protein tyrosine/threonine phosphatase activity	0.999958	0.00230139	1	0.554
biological_process	GO:0019216	regulation of lipid metabolic process	0.999514	0.0027646	1	0.929
biological_process	GO:1900272	negative regulation of long-term synaptic potentiation	0.99994	0.00288055	1	0.948
molecular_function	GO:0017017	MAP kinase tyrosine/serine/threonine phosphatase activity	0.999938	0.00294125	1	0.615
biological_process	GO:0006584	catecholamine metabolic process	0.999782	0.00332932	1	0.953
biological_process	GO:0009712	catechol-containing compound metabolic process	0.999782	0.00332932	1	0.953
biological_process	GO:0010713	negative regulation of collagen metabolic process	0.999915	0.00357941	1	0.972
biological_process	GO:0032966	negative regulation of collagen biosynthetic process	0.999915	0.00357941	1	0.972
biological_process	GO:0050832	defense response to fungus	0.999915	0.00357941	1	0.972
biological_process	GO:0071398	cellular response to fatty acid	0.999915	0.00357941	1	0.972
biological_process	GO:0090025	regulation of monocyte chemotaxis	0.999915	0.00357941	1	0.972
biological_process	GO:0006790	sulfur compound metabolic process	0.999416	0.00381434	1	0.975
biological_process	GO:0009267	cellular response to starvation	0.999543	0.00398846	1	0.976
biological_process	GO:0001933	negative regulation of protein phosphorylation	0.999239	0.00401153	1	0.976
biological_process	GO:0046339	diacylglycerol metabolic process	0.999884	0.00434899	1	0.983
molecular_function	GO:0033549	MAP kinase phosphatase activity	0.99988	0.00444006	1	0.717
biological_process	GO:0050896	response to stimulus	0.997811	0.00489678	1	0.984
biological_process	GO:0042594	response to starvation	0.999373	0.00508997	1	0.984
biological_process	GO:0032691	negative regulation of interleukin-1 beta production	0.999846	0.00518799	1	0.986
biological_process	GO:0071496	cellular response to external stimulus	0.999128	0.00527183	1	0.986
biological_process	GO:0045834	positive regulation of lipid metabolic process	0.999335	0.00533242	1	0.986
biological_process	GO:0048731	system development	0.997396	0.0056862	1	0.986
biological_process	GO:0009620	response to fungus	0.999801	0.00609509	1	0.988
biological_process	GO:0042326	negative regulation of phosphorylation	0.998606	0.00660818	1	0.989
biological_process	GO:0006576	cellular biogenic amine metabolic process	0.999386	0.00705598	1	0.99
biological_process	GO:0032692	negative regulation of interleukin-1 production	0.999748	0.00706902	1	0.991
biological_process	GO:0050996	positive regulation of lipid catabolic process	0.999748	0.00706902	1	0.991
cellular_component	GO:0005886	plasma membrane	0.99653	0.00728445	1	0.686
biological_process	GO:0070373	negative regulation of ERK1 and ERK2 cascade	0.99933	0.00752322	1	0.991
biological_process	GO:0001706	endoderm formation	0.999688	0.00810851	1	0.993
biological_process	GO:0035335	peptidyl-tyrosine dephosphorylation	0.999688	0.00810851	1	0.993
biological_process	GO:0042304	regulation of fatty acid biosynthetic process	0.999688	0.00810851	1	0.993
biological_process	GO:0014070	response to organic cyclic compound	0.997655	0.00836997	1	0.993
biological_process	GO:0019217	regulation of fatty acid metabolic process	0.999137	0.00903321	1	0.994
biological_process	GO:0044106	cellular amine metabolic process	0.999137	0.00903321	1	0.994
biological_process	GO:0002881	negative regulation of chronic inflammatory response to non-antigenic stimulus	1	0.00920952	1	1
biological_process	GO:0006587	serotonin biosynthetic process from tryptophan	1	0.00920952	1	1
biological_process	GO:0009114	hypoxanthine catabolic process	1	0.00920952	1	1
biological_process	GO:0009115	xanthine catabolic process	1	0.00920952	1	1
biological_process	GO:0031651	negative regulation of heat generation	1	0.00920952	1	1
biological_process	GO:0032902	nerve growth factor production	1	0.00920952	1	1
biological_process	GO:0032903	regulation of nerve growth factor production	1	0.00920952	1	1
biological_process	GO:0043335	protein unfolding	1	0.00920952	1	1
biological_process	GO:0070236	negative regulation of activation-induced cell death of T cells	1	0.00920952	1	1
biological_process	GO:0071228	cellular response to tumor cell	1	0.00920952	1	1
biological_process	GO:0071247	cellular response to chromate	1	0.00920952	1	1
biological_process	GO:0090275	negative regulation of somatostatin secretion	1	0.00920952	1	1
biological_process	GO:0150089	multiple spine synapse organization	1	0.00920952	1	1
biological_process	GO:0150090	multiple spine synapse organization, single dendrite	1	0.00920952	1	1
biological_process	GO:1900480	regulation of diacylglycerol biosynthetic process	1	0.00920952	1	1
biological_process	GO:1904150	negative regulation of microglial cell mediated cytotoxicity	1	0.00920952	1	1
biological_process	GO:1990349	gap junction-mediated intercellular transport	1	0.00920952	1	1
biological_process	GO:0006084	acetyl-CoA metabolic process	0.999618	0.00921231	1	1
molecular_function	GO:0004062	aryl sulfotransferase activity	1	0.0093081	1	1
molecular_function	GO:0004478	methionine adenosyltransferase activity	1	0.0093081	1	1
molecular_function	GO:0004854	xanthine dehydrogenase activity	1	0.0093081	1	1
molecular_function	GO:0004855	xanthine oxidase activity	1	0.0093081	1	1
molecular_function	GO:0016495	C-X3-C chemokine receptor activity	1	0.0093081	1	1
molecular_function	GO:0016726	oxidoreductase activity, acting on CH or CH2 groups, NAD or NADP as acceptor	1	0.0093081	1	1
molecular_function	GO:0016727	oxidoreductase activity, acting on CH or CH2 groups, oxygen as acceptor	1	0.0093081	1	1
molecular_function	GO:0017067	tyrosine-ester sulfotransferase activity	1	0.0093081	1	1
molecular_function	GO:0019912	cyclin-dependent protein kinase activating kinase activity	1	0.0093081	1	1
molecular_function	GO:0030151	molybdenum ion binding	1	0.0093081	1	1
molecular_function	GO:0031699	beta-3 adrenergic receptor binding	1	0.0093081	1	1
molecular_function	GO:0031841	neuropeptide Y receptor binding	1	0.0093081	1	1
molecular_function	GO:0047685	amine sulfotransferase activity	1	0.0093081	1	1
molecular_function	GO:0047894	flavonol 3-sulfotransferase activity	1	0.0093081	1	1
molecular_function	GO:0050253	retinyl-palmitate esterase activity	1	0.0093081	1	1
molecular_function	GO:0050294	steroid sulfotransferase activity	1	0.0093081	1	1
molecular_function	GO:0050459	ethanolamine-phosphate phospho-lyase activity	1	0.0093081	1	1
molecular_function	GO:0070674	hypoxanthine dehydrogenase activity	1	0.0093081	1	1
molecular_function	GO:0070675	hypoxanthine oxidase activity	1	0.0093081	1	1
biological_process	GO:0014074	response to purine-containing compound	0.999065	0.0095731	1	1
biological_process	GO:0070372	regulation of ERK1 and ERK2 cascade	0.998165	0.00957501	1	1
cellular_component	GO:0005899	insulin receptor complex	1	0.00964335	1	0.983
cellular_component	GO:0070557	PCNA-p21 complex	1	0.00964335	1	0.983
biological_process	GO:0009308	amine metabolic process	0.998989	0.0101315	1	1
biological_process	GO:0006950	response to stress	0.995295	0.0103456	1	1
biological_process	GO:0070542	response to fatty acid	0.999539	0.0103792	1	1
biological_process	GO:0071480	cellular response to gamma radiation	0.999539	0.0103792	1	1
biological_process	GO:0071396	cellular response to lipid	0.997414	0.0109861	1	1
biological_process	GO:0048545	response to steroid hormone	0.99828	0.0110993	1	1
biological_process	GO:0007275	multicellular organism development	0.994485	0.011288	1	1
biological_process	GO:0032965	regulation of collagen biosynthetic process	0.999451	0.0116079	1	1
biological_process	GO:0045601	regulation of endothelial cell differentiation	0.999451	0.0116079	1	1
biological_process	GO:0010212	response to ionizing radiation	0.998641	0.0125525	1	1
cellular_component	GO:0005829	cytosol	0.993898	0.0127415	1	0.988
biological_process	GO:2000279	negative regulation of DNA biosynthetic process	0.999352	0.0128973	1	1
molecular_function	GO:0004712	protein serine/threonine/tyrosine kinase activity	0.999332	0.0131608	1	1
biological_process	GO:0080090	regulation of primary metabolic process	0.993491	0.0132159	1	1
biological_process	GO:0010563	negative regulation of phosphorus metabolic process	0.996623	0.0136696	1	1
biological_process	GO:0045936	negative regulation of phosphate metabolic process	0.996623	0.0136696	1	1
biological_process	GO:0051716	cellular response to stimulus	0.993085	0.013841	1	1
biological_process	GO:0002548	monocyte chemotaxis	0.999243	0.0142462	1	1
biological_process	GO:0007263	nitric oxide mediated signal transduction	0.999243	0.0142462	1	1
biological_process	GO:0042771	intrinsic apoptotic signaling pathway in response to DNA damage by p53 class mediator	0.999243	0.0142462	1	1
biological_process	GO:0045923	positive regulation of fatty acid metabolic process	0.999243	0.0142462	1	1
biological_process	GO:0070371	ERK1 and ERK2 cascade	0.996758	0.015088	1	1
biological_process	GO:0033993	response to lipid	0.995709	0.0150931	1	1
cellular_component	GO:0071944	cell periphery	0.992217	0.0152385	1	0.992
biological_process	GO:0042908	xenobiotic transport	0.999122	0.0156534	1	1
biological_process	GO:0046460	neutral lipid biosynthetic process	0.999122	0.0156534	1	1
biological_process	GO:0046463	acylglycerol biosynthetic process	0.999122	0.0156534	1	1
biological_process	GO:1900744	regulation of p38MAPK cascade	0.999122	0.0156534	1	1
molecular_function	GO:0005507	copper ion binding	0.999095	0.0159712	1	1
molecular_function	GO:0008138	protein tyrosine/serine/threonine phosphatase activity	0.999095	0.0159712	1	1
biological_process	GO:0033554	cellular response to stress	0.993487	0.0160324	1	1
biological_process	GO:0031098	stress-activated protein kinase signaling cascade	0.997215	0.0160752	1	1
biological_process	GO:0018958	phenol-containing compound metabolic process	0.997972	0.0167565	1	1
biological_process	GO:0048856	anatomical structure development	0.991312	0.0170694	1	1
biological_process	GO:1990868	response to chemokine	0.99899	0.0171178	1	1
biological_process	GO:1990869	cellular response to chemokine	0.99899	0.0171178	1	1
biological_process	GO:0010810	regulation of cell-substrate adhesion	0.99673	0.0181829	1	1
biological_process	GO:0002545	chronic inflammatory response to non-antigenic stimulus	0.999917	0.0183356	1	1
biological_process	GO:0002677	negative regulation of chronic inflammatory response	0.999917	0.0183356	1	1
biological_process	GO:0002880	regulation of chronic inflammatory response to non-antigenic stimulus	0.999917	0.0183356	1	1
biological_process	GO:0006145	purine nucleobase catabolic process	0.999917	0.0183356	1	1
biological_process	GO:0006147	guanine catabolic process	0.999917	0.0183356	1	1
biological_process	GO:0006148	inosine catabolic process	0.999917	0.0183356	1	1
biological_process	GO:0006149	deoxyinosine catabolic process	0.999917	0.0183356	1	1
biological_process	GO:0006556	S-adenosylmethionine biosynthetic process	0.999917	0.0183356	1	1
biological_process	GO:0006568	tryptophan metabolic process	0.999917	0.0183356	1	1
biological_process	GO:0006586	indolalkylamine metabolic process	0.999917	0.0183356	1	1
biological_process	GO:0010044	response to aluminum ion	0.999917	0.0183356	1	1
biological_process	GO:0010142	farnesyl diphosphate biosynthetic process, mevalonate pathway	0.999917	0.0183356	1	1
biological_process	GO:0018960	4-nitrophenol metabolic process	0.999917	0.0183356	1	1
biological_process	GO:0032097	positive regulation of response to food	0.999917	0.0183356	1	1
biological_process	GO:0032100	positive regulation of appetite	0.999917	0.0183356	1	1
biological_process	GO:0032106	positive regulation of response to extracellular stimulus	0.999917	0.0183356	1	1
biological_process	GO:0032109	positive regulation of response to nutrient levels	0.999917	0.0183356	1	1
biological_process	GO:0043402	glucocorticoid mediated signaling pathway	0.999917	0.0183356	1	1
biological_process	GO:0045337	farnesyl diphosphate biosynthetic process	0.999917	0.0183356	1	1
biological_process	GO:0045338	farnesyl diphosphate metabolic process	0.999917	0.0183356	1	1
biological_process	GO:0046094	deoxyinosine metabolic process	0.999917	0.0183356	1	1
biological_process	GO:0046110	xanthine metabolic process	0.999917	0.0183356	1	1
biological_process	GO:0048874	host-mediated regulation of intestinal microbiota composition	0.999917	0.0183356	1	1
biological_process	GO:0060376	positive regulation of mast cell differentiation	0.999917	0.0183356	1	1
biological_process	GO:0070094	positive regulation of glucagon secretion	0.999917	0.0183356	1	1
biological_process	GO:0070235	regulation of activation-induced cell death of T cells	0.999917	0.0183356	1	1
biological_process	GO:1902767	isoprenoid biosynthetic process via mevalonate	0.999917	0.0183356	1	1
biological_process	GO:1903593	regulation of histamine secretion by mast cell	0.999917	0.0183356	1	1
biological_process	GO:1903595	positive regulation of histamine secretion by mast cell	0.999917	0.0183356	1	1
biological_process	GO:1904235	regulation of substrate-dependent cell migration, cell attachment to substrate	0.999917	0.0183356	1	1
biological_process	GO:1904237	positive regulation of substrate-dependent cell migration, cell attachment to substrate	0.999917	0.0183356	1	1
biological_process	GO:1905178	regulation of cardiac muscle tissue regeneration	0.999917	0.0183356	1	1
biological_process	GO:1905179	negative regulation of cardiac muscle tissue regeneration	0.999917	0.0183356	1	1
biological_process	GO:1990963	establishment of blood-retinal barrier	0.999917	0.0183356	1	1
biological_process	GO:2001213	negative regulation of vasculogenesis	0.999917	0.0183356	1	1
molecular_function	GO:0004421	hydroxymethylglutaryl-CoA synthase activity	0.999915	0.018531	1	1
molecular_function	GO:0031737	CX3C chemokine receptor binding	0.999915	0.018531	1	1
molecular_function	GO:0043423	3-phosphoinositide-dependent protein kinase binding	0.999915	0.018531	1	1
molecular_function	GO:0043546	molybdopterin cofactor binding	0.999915	0.018531	1	1
molecular_function	GO:0050656	3'-phosphoadenosine 5'-phosphosulfate binding	0.999915	0.018531	1	1
biological_process	GO:0007169	transmembrane receptor protein tyrosine kinase signaling pathway	0.994502	0.0185485	1	1
biological_process	GO:0032964	collagen biosynthetic process	0.998846	0.0186382	1	1
molecular_function	GO:0008146	sulfotransferase activity	0.998811	0.0190141	1	1
cellular_component	GO:0048269	methionine adenosyltransferase complex	0.999908	0.0191952	1	1
cellular_component	GO:0097512	cardiac myofibril	0.999908	0.0191952	1	1
biological_process	GO:0040008	regulation of growth	0.994047	0.0198158	1	1
biological_process	GO:0010565	regulation of cellular ketone metabolic process	0.997418	0.0199469	1	1
biological_process	GO:0009892	negative regulation of metabolic process	0.99063	0.0199888	1	1
biological_process	GO:0042221	response to chemical	0.989969	0.0201433	1	1
biological_process	GO:0010712	regulation of collagen metabolic process	0.99869	0.0202135	1	1
biological_process	GO:0046320	regulation of fatty acid oxidation	0.99869	0.0202135	1	1
biological_process	GO:0010605	negative regulation of macromolecule metabolic process	0.990445	0.0206516	1	1
cellular_component	GO:0015629	actin cytoskeleton	0.99411	0.0214953	1	1
biological_process	GO:0010811	positive regulation of cell-substrate adhesion	0.997105	0.0216593	1	1
biological_process	GO:0071478	cellular response to radiation	0.997105	0.0216593	1	1
biological_process	GO:0038066	p38MAPK cascade	0.998521	0.0218426	1	1
biological_process	GO:0060612	adipose tissue development	0.998521	0.0218426	1	1
biological_process	GO:0098754	detoxification	0.998521	0.0218426	1	1
biological_process	GO:0001944	vasculature development	0.992686	0.0219095	1	1
biological_process	GO:0009725	response to hormone	0.993181	0.0221787	1	1
biological_process	GO:0031400	negative regulation of protein modification process	0.993837	0.022334	1	1
biological_process	GO:0031323	regulation of cellular metabolic process	0.988081	0.0229223	1	1
biological_process	GO:0010035	response to inorganic substance	0.993557	0.0231578	1	1
biological_process	GO:0031333	negative regulation of protein-containing complex assembly	0.996767	0.0234502	1	1
biological_process	GO:0002886	regulation of myeloid leukocyte mediated immunity	0.998339	0.0235244	1	1
biological_process	GO:0042417	dopamine metabolic process	0.998339	0.0235244	1	1
biological_process	GO:0048523	negative regulation of cellular process	0.9874	0.0241952	1	1
biological_process	GO:0010332	response to gamma radiation	0.998144	0.0252579	1	1
biological_process	GO:0006468	protein phosphorylation	0.989403	0.0252715	1	1
biological_process	GO:0071383	cellular response to steroid hormone stimulus	0.996403	0.0253195	1	1
molecular_function	GO:0016782	transferase activity, transferring sulphur-containing groups	0.998087	0.025761	1	1
biological_process	GO:0048514	blood vessel morphogenesis	0.991781	0.025887	1	1
biological_process	GO:0019222	regulation of metabolic process	0.986071	0.0262716	1	1
biological_process	GO:0010942	positive regulation of cell death	0.991477	0.0266771	1	1
biological_process	GO:0015909	long-chain fatty acid transport	0.997935	0.0270419	1	1
biological_process	GO:0006154	adenosine catabolic process	0.999751	0.027379	1	1
biological_process	GO:0006157	deoxyadenosine catabolic process	0.999751	0.027379	1	1
biological_process	GO:0006161	deoxyguanosine catabolic process	0.999751	0.027379	1	1
biological_process	GO:0006931	substrate-dependent cell migration, cell attachment to substrate	0.999751	0.027379	1	1
biological_process	GO:0007021	tubulin complex assembly	0.999751	0.027379	1	1
biological_process	GO:0007161	calcium-independent cell-matrix adhesion	0.999751	0.027379	1	1
biological_process	GO:0010273	detoxification of copper ion	0.999751	0.027379	1	1
biological_process	GO:0010496	intercellular transport	0.999751	0.027379	1	1
biological_process	GO:0010898	positive regulation of triglyceride catabolic process	0.999751	0.027379	1	1
biological_process	GO:0019372	lipoxygenase pathway	0.999751	0.027379	1	1
biological_process	GO:0031394	positive regulation of prostaglandin biosynthetic process	0.999751	0.027379	1	1
biological_process	GO:0032898	neurotrophin production	0.999751	0.027379	1	1
biological_process	GO:0032899	regulation of neurotrophin production	0.999751	0.027379	1	1
biological_process	GO:0042117	monocyte activation	0.999751	0.027379	1	1
biological_process	GO:0042427	serotonin biosynthetic process	0.999751	0.027379	1	1
biological_process	GO:0042435	indole-containing compound biosynthetic process	0.999751	0.027379	1	1
biological_process	GO:0042453	deoxyguanosine metabolic process	0.999751	0.027379	1	1
biological_process	GO:0046053	dAMP metabolic process	0.999751	0.027379	1	1
biological_process	GO:0046059	dAMP catabolic process	0.999751	0.027379	1	1
biological_process	GO:0046090	deoxyadenosine metabolic process	0.999751	0.027379	1	1
biological_process	GO:0046102	inosine metabolic process	0.999751	0.027379	1	1
biological_process	GO:0046113	nucleobase catabolic process	0.999751	0.027379	1	1
biological_process	GO:0051004	regulation of lipoprotein lipase activity	0.999751	0.027379	1	1
biological_process	GO:0051005	negative regulation of lipoprotein lipase activity	0.999751	0.027379	1	1
biological_process	GO:0051451	myoblast migration	0.999751	0.027379	1	1
biological_process	GO:0061026	cardiac muscle tissue regeneration	0.999751	0.027379	1	1
biological_process	GO:0071288	cellular response to mercury ion	0.999751	0.027379	1	1
biological_process	GO:0090327	negative regulation of locomotion involved in locomotory behavior	0.999751	0.027379	1	1
biological_process	GO:0090634	microglial cell mediated cytotoxicity	0.999751	0.027379	1	1
biological_process	GO:0098704	carbohydrate import across plasma membrane	0.999751	0.027379	1	1
biological_process	GO:0098708	glucose import across plasma membrane	0.999751	0.027379	1	1
biological_process	GO:0140271	hexose import across plasma membrane	0.999751	0.027379	1	1
biological_process	GO:1901162	primary amino compound biosynthetic process	0.999751	0.027379	1	1
biological_process	GO:1904000	positive regulation of eating behavior	0.999751	0.027379	1	1
biological_process	GO:1904044	response to aldosterone	0.999751	0.027379	1	1
biological_process	GO:1904045	cellular response to aldosterone	0.999751	0.027379	1	1
biological_process	GO:1904149	regulation of microglial cell mediated cytotoxicity	0.999751	0.027379	1	1
biological_process	GO:1990169	stress response to copper ion	0.999751	0.027379	1	1
molecular_function	GO:0001637	G protein-coupled chemoattractant receptor activity	0.999746	0.0276694	1	1
molecular_function	GO:0004322	ferroxidase activity	0.999746	0.0276694	1	1
molecular_function	GO:0004950	chemokine receptor activity	0.999746	0.0276694	1	1
molecular_function	GO:0005332	gamma-aminobutyric acid:sodium symporter activity	0.999746	0.0276694	1	1
molecular_function	GO:0016493	C-C chemokine receptor activity	0.999746	0.0276694	1	1
molecular_function	GO:0016662	oxidoreductase activity, acting on other nitrogenous compounds as donors, cytochrome as acceptor	0.999746	0.0276694	1	1
molecular_function	GO:0016724	oxidoreductase activity, acting on metal ions, oxygen as acceptor	0.999746	0.0276694	1	1
molecular_function	GO:0016838	carbon-oxygen lyase activity, acting on phosphates	0.999746	0.0276694	1	1
molecular_function	GO:0019960	C-X3-C chemokine binding	0.999746	0.0276694	1	1
molecular_function	GO:0031802	type 5 metabotropic glutamate receptor binding	0.999746	0.0276694	1	1
molecular_function	GO:0043426	MRF binding	0.999746	0.0276694	1	1
molecular_function	GO:0050421	nitrite reductase (NO-forming) activity	0.999746	0.0276694	1	1
molecular_function	GO:0098809	nitrite reductase activity	0.999746	0.0276694	1	1
biological_process	GO:0072359	circulatory system development	0.989061	0.0278586	1	1
cellular_component	GO:0005577	fibrinogen complex	0.999727	0.0286563	1	1
biological_process	GO:0050994	regulation of lipid catabolic process	0.997711	0.0288755	1	1
biological_process	GO:0051702	biological process involved in interaction with symbiont	0.997711	0.0288755	1	1
biological_process	GO:2000377	regulation of reactive oxygen species metabolic process	0.995593	0.0292929	1	1
biological_process	GO:0009058	biosynthetic process	0.984193	0.0298327	1	1
biological_process	GO:0010629	negative regulation of gene expression	0.98941	0.0298928	1	1
biological_process	GO:0043933	protein-containing complex subunit organization	0.987447	0.0302112	1	1
cellular_component	GO:0030018	Z disc	0.995292	0.0307075	1	1
biological_process	GO:0007492	endoderm development	0.997474	0.0307576	1	1
biological_process	GO:0007154	cell communication	0.983143	0.0312336	1	1
biological_process	GO:1901215	negative regulation of neuron death	0.993133	0.0320275	1	1
molecular_function	GO:0001664	G protein-coupled receptor binding	0.993051	0.0323237	1	1
biological_process	GO:0010675	regulation of cellular carbohydrate metabolic process	0.99491	0.0324779	1	1
biological_process	GO:0030856	regulation of epithelial cell differentiation	0.99491	0.0324779	1	1
biological_process	GO:0006637	acyl-CoA metabolic process	0.997221	0.0326871	1	1
biological_process	GO:0035383	thioester metabolic process	0.997221	0.0326871	1	1
cellular_component	GO:0070161	anchoring junction	0.989007	0.0328538	1	1
biological_process	GO:0016310	phosphorylation	0.985077	0.0331334	1	1
biological_process	GO:0001558	regulation of cell growth	0.991087	0.0336332	1	1
biological_process	GO:1901214	regulation of neuron death	0.991087	0.0336332	1	1
biological_process	GO:0009410	response to xenobiotic stimulus	0.992456	0.0343991	1	1
biological_process	GO:0009890	negative regulation of biosynthetic process	0.985093	0.0350294	1	1
molecular_function	GO:0106306	protein serine phosphatase activity	0.996861	0.0353427	1	1
molecular_function	GO:0106307	protein threonine phosphatase activity	0.996861	0.0353427	1	1
biological_process	GO:0009889	regulation of biosynthetic process	0.981412	0.0359853	1	1
biological_process	GO:0001878	response to yeast	0.999505	0.0363405	1	1
biological_process	GO:0002282	microglial cell activation involved in immune response	0.999505	0.0363405	1	1
biological_process	GO:0002887	negative regulation of myeloid leukocyte mediated immunity	0.999505	0.0363405	1	1
biological_process	GO:0006204	IMP catabolic process	0.999505	0.0363405	1	1
biological_process	GO:0007028	cytoplasm organization	0.999505	0.0363405	1	1
biological_process	GO:0008343	adult feeding behavior	0.999505	0.0363405	1	1
biological_process	GO:0010510	regulation of acetyl-CoA biosynthetic process from pyruvate	0.999505	0.0363405	1	1
biological_process	GO:0010891	negative regulation of sequestering of triglyceride	0.999505	0.0363405	1	1
biological_process	GO:0019732	antifungal humoral response	0.999505	0.0363405	1	1
biological_process	GO:0034214	protein hexamerization	0.999505	0.0363405	1	1
biological_process	GO:0045136	development of secondary sexual characteristics	0.999505	0.0363405	1	1
biological_process	GO:0046038	GMP catabolic process	0.999505	0.0363405	1	1
biological_process	GO:0046098	guanine metabolic process	0.999505	0.0363405	1	1
biological_process	GO:0046100	hypoxanthine metabolic process	0.999505	0.0363405	1	1
biological_process	GO:0046121	deoxyribonucleoside catabolic process	0.999505	0.0363405	1	1
biological_process	GO:0046122	purine deoxyribonucleoside metabolic process	0.999505	0.0363405	1	1
biological_process	GO:0046124	purine deoxyribonucleoside catabolic process	0.999505	0.0363405	1	1
biological_process	GO:0046130	purine ribonucleoside catabolic process	0.999505	0.0363405	1	1
biological_process	GO:0046543	development of secondary female sexual characteristics	0.999505	0.0363405	1	1
biological_process	GO:0048642	negative regulation of skeletal muscle tissue development	0.999505	0.0363405	1	1
biological_process	GO:0060375	regulation of mast cell differentiation	0.999505	0.0363405	1	1
biological_process	GO:0060426	lung vasculature development	0.999505	0.0363405	1	1
biological_process	GO:0061687	detoxification of inorganic compound	0.999505	0.0363405	1	1
biological_process	GO:0061760	antifungal innate immune response	0.999505	0.0363405	1	1
biological_process	GO:0070837	dehydroascorbic acid transport	0.999505	0.0363405	1	1
biological_process	GO:0071878	negative regulation of adenylate cyclase-activating adrenergic receptor signaling pathway	0.999505	0.0363405	1	1
biological_process	GO:0072378	blood coagulation, fibrin clot formation	0.999505	0.0363405	1	1
biological_process	GO:0090027	negative regulation of monocyte chemotaxis	0.999505	0.0363405	1	1
biological_process	GO:0110091	negative regulation of hippocampal neuron apoptotic process	0.999505	0.0363405	1	1
biological_process	GO:1903721	positive regulation of I-kappaB phosphorylation	0.999505	0.0363405	1	1
biological_process	GO:1904124	microglial cell migration	0.999505	0.0363405	1	1
biological_process	GO:1904139	regulation of microglial cell migration	0.999505	0.0363405	1	1
biological_process	GO:1904141	positive regulation of microglial cell migration	0.999505	0.0363405	1	1
biological_process	GO:1905907	negative regulation of amyloid fibril formation	0.999505	0.0363405	1	1
biological_process	GO:2001280	positive regulation of unsaturated fatty acid biosynthetic process	0.999505	0.0363405	1	1
cellular_component	GO:0031674	I band	0.994001	0.0365194	1	1
biological_process	GO:0048008	platelet-derived growth factor receptor signaling pathway	0.996671	0.0366847	1	1
molecular_function	GO:0004740	pyruvate dehydrogenase (acetyl-transferring) kinase activity	0.999495	0.0367242	1	1
molecular_function	GO:0004806	triglyceride lipase activity	0.999495	0.0367242	1	1
molecular_function	GO:0004861	cyclin-dependent protein serine/threonine kinase inhibitor activity	0.999495	0.0367242	1	1
molecular_function	GO:0005068	transmembrane receptor protein tyrosine kinase adaptor activity	0.999495	0.0367242	1	1
molecular_function	GO:0016661	oxidoreductase activity, acting on other nitrogenous compounds as donors	0.999495	0.0367242	1	1
molecular_function	GO:0016725	oxidoreductase activity, acting on CH or CH2 groups	0.999495	0.0367242	1	1
molecular_function	GO:0019957	C-C chemokine binding	0.999495	0.0367242	1	1
molecular_function	GO:0033300	dehydroascorbic acid transmembrane transporter activity	0.999495	0.0367242	1	1
molecular_function	GO:0043199	sulfate binding	0.999495	0.0367242	1	1
molecular_function	GO:0046912	acyltransferase, acyl groups converted into alkyl on transfer	0.999495	0.0367242	1	1
molecular_function	GO:0055056	D-glucose transmembrane transporter activity	0.999495	0.0367242	1	1
molecular_function	GO:0140311	protein sequestering activity	0.999495	0.0367242	1	1
molecular_function	GO:0140313	molecular sequestering activity	0.999495	0.0367242	1	1
molecular_function	GO:1903763	gap junction channel activity involved in cell communication by electrical coupling	0.999495	0.0367242	1	1
biological_process	GO:0046890	regulation of lipid biosynthetic process	0.993894	0.0369957	1	1
biological_process	GO:0048519	negative regulation of biological process	0.979678	0.0371535	1	1
biological_process	GO:0009150	purine ribonucleotide metabolic process	0.991483	0.0377175	1	1
cellular_component	GO:0001939	female pronucleus	0.999458	0.0380276	1	1
cellular_component	GO:0005954	calcium- and calmodulin-dependent protein kinase complex	0.999458	0.0380276	1	1
biological_process	GO:0035556	intracellular signal transduction	0.981149	0.0383222	1	1
biological_process	GO:2000134	negative regulation of G1/S transition of mitotic cell cycle	0.996372	0.0387507	1	1
biological_process	GO:0001525	angiogenesis	0.987643	0.0392371	1	1
biological_process	GO:0032502	developmental process	0.977955	0.0397627	1	1
cellular_component	GO:0061695	transferase complex, transferring phosphorus-containing groups	0.993124	0.0402598	1	1
biological_process	GO:0043068	positive regulation of programmed cell death	0.987175	0.0404316	1	1
biological_process	GO:0043409	negative regulation of MAPK cascade	0.993049	0.0405857	1	1
biological_process	GO:1902807	negative regulation of cell cycle G1/S phase transition	0.996058	0.0408604	1	1
biological_process	GO:0009259	ribonucleotide metabolic process	0.990425	0.0412152	1	1
biological_process	GO:0045934	negative regulation of nucleobase-containing compound metabolic process	0.982386	0.0418325	1	1
biological_process	GO:0000165	MAPK cascade	0.985129	0.0421972	1	1
biological_process	GO:0015908	fatty acid transport	0.995727	0.0430126	1	1
biological_process	GO:0042180	cellular ketone metabolic process	0.992444	0.0430739	1	1
biological_process	GO:0006629	lipid metabolic process	0.982149	0.0440449	1	1
biological_process	GO:0010720	positive regulation of cell development	0.987179	0.0447604	1	1
biological_process	GO:0030216	keratinocyte differentiation	0.995381	0.0452065	1	1
biological_process	GO:0033865	nucleoside bisphosphate metabolic process	0.995381	0.0452065	1	1
biological_process	GO:0033875	ribonucleoside bisphosphate metabolic process	0.995381	0.0452065	1	1
biological_process	GO:0034032	purine nucleoside bisphosphate metabolic process	0.995381	0.0452065	1	1
biological_process	GO:0048146	positive regulation of fibroblast proliferation	0.995381	0.0452065	1	1
biological_process	GO:0001675	acrosome assembly	0.999181	0.0452208	1	1
biological_process	GO:0002349	histamine production involved in inflammatory response	0.999181	0.0452208	1	1
biological_process	GO:0002441	histamine secretion involved in inflammatory response	0.999181	0.0452208	1	1
biological_process	GO:0002553	histamine secretion by mast cell	0.999181	0.0452208	1	1
biological_process	GO:0002865	negative regulation of acute inflammatory response to antigenic stimulus	0.999181	0.0452208	1	1
biological_process	GO:0006152	purine nucleoside catabolic process	0.999181	0.0452208	1	1
biological_process	GO:0006196	AMP catabolic process	0.999181	0.0452208	1	1
biological_process	GO:0007175	negative regulation of epidermal growth factor-activated receptor activity	0.999181	0.0452208	1	1
biological_process	GO:0010616	negative regulation of cardiac muscle adaptation	0.999181	0.0452208	1	1
biological_process	GO:0010744	positive regulation of macrophage derived foam cell differentiation	0.999181	0.0452208	1	1
biological_process	GO:0021796	cerebral cortex regionalization	0.999181	0.0452208	1	1
biological_process	GO:0031392	regulation of prostaglandin biosynthetic process	0.999181	0.0452208	1	1
biological_process	GO:0034389	lipid droplet organization	0.999181	0.0452208	1	1
biological_process	GO:0042454	ribonucleoside catabolic process	0.999181	0.0452208	1	1
biological_process	GO:0045915	positive regulation of catecholamine metabolic process	0.999181	0.0452208	1	1
biological_process	GO:0045964	positive regulation of dopamine metabolic process	0.999181	0.0452208	1	1
biological_process	GO:0046687	response to chromate	0.999181	0.0452208	1	1
biological_process	GO:0050812	regulation of acyl-CoA biosynthetic process	0.999181	0.0452208	1	1
biological_process	GO:0051385	response to mineralocorticoid	0.999181	0.0452208	1	1
biological_process	GO:0051782	negative regulation of cell division	0.999181	0.0452208	1	1
biological_process	GO:0051923	sulfation	0.999181	0.0452208	1	1
biological_process	GO:0071389	cellular response to mineralocorticoid stimulus	0.999181	0.0452208	1	1
biological_process	GO:0071493	cellular response to UV-B	0.999181	0.0452208	1	1
biological_process	GO:0072376	protein activation cascade	0.999181	0.0452208	1	1
biological_process	GO:0090026	positive regulation of monocyte chemotaxis	0.999181	0.0452208	1	1
biological_process	GO:0090273	regulation of somatostatin secretion	0.999181	0.0452208	1	1
biological_process	GO:0090325	regulation of locomotion involved in locomotory behavior	0.999181	0.0452208	1	1
biological_process	GO:0097501	stress response to metal ion	0.999181	0.0452208	1	1
biological_process	GO:1901166	neural crest cell migration involved in autonomic nervous system development	0.999181	0.0452208	1	1
biological_process	GO:1901552	positive regulation of endothelial cell development	0.999181	0.0452208	1	1
biological_process	GO:1903142	positive regulation of establishment of endothelial barrier	0.999181	0.0452208	1	1
biological_process	GO:1903243	negative regulation of cardiac muscle hypertrophy in response to stress	0.999181	0.0452208	1	1
biological_process	GO:1903348	positive regulation of bicellular tight junction assembly	0.999181	0.0452208	1	1
biological_process	GO:1903719	regulation of I-kappaB phosphorylation	0.999181	0.0452208	1	1
biological_process	GO:1903753	negative regulation of p38MAPK cascade	0.999181	0.0452208	1	1
biological_process	GO:1990961	xenobiotic detoxification by transmembrane export across the plasma membrane	0.999181	0.0452208	1	1
molecular_function	GO:0005528	FK506 binding	0.999163	0.045696	1	1
molecular_function	GO:0047498	calcium-dependent phospholipase A2 activity	0.999163	0.045696	1	1
molecular_function	GO:0140161	monocarboxylate:sodium symporter activity	0.999163	0.045696	1	1
biological_process	GO:0048870	cell motility	0.978528	0.046578	1	1
biological_process	GO:0051674	localization of cell	0.978528	0.046578	1	1
biological_process	GO:0019693	ribose phosphate metabolic process	0.988673	0.0467988	1	1
biological_process	GO:0065008	regulation of biological quality	0.974351	0.0468412	1	1
biological_process	GO:0000082	G1/S transition of mitotic cell cycle	0.991474	0.0469473	1	1
biological_process	GO:1901362	organic cyclic compound biosynthetic process	0.975181	0.0470089	1	1
cellular_component	GO:0005666	RNA polymerase III complex	0.999102	0.0473099	1	1
biological_process	GO:0002526	acute inflammatory response	0.995017	0.0474411	1	1
biological_process	GO:0006805	xenobiotic metabolic process	0.995017	0.0474411	1	1
biological_process	GO:0034754	cellular hormone metabolic process	0.995017	0.0474411	1	1
biological_process	GO:1901655	cellular response to ketone	0.995017	0.0474411	1	1
biological_process	GO:2000379	positive regulation of reactive oxygen species metabolic process	0.995017	0.0474411	1	1
biological_process	GO:0040011	locomotion	0.977262	0.0477745	1	1
biological_process	GO:0070997	neuron death	0.986039	0.0478515	1	1
molecular_function	GO:0004722	protein serine/threonine phosphatase activity	0.994868	0.0483534	1	1
biological_process	GO:0006163	purine nucleotide metabolic process	0.988043	0.0487499	1	1
biological_process	GO:0010038	response to metal ion	0.988043	0.0487499	1	1
biological_process	GO:0001568	blood vessel development	0.982126	0.049064	1	1
biological_process	GO:0008347	glial cell migration	0.994637	0.0497156	1	1
biological_process	GO:0044272	sulfur compound biosynthetic process	0.994637	0.0497156	1	1
biological_process	GO:0072332	intrinsic apoptotic signaling pathway by p53 class mediator	0.994637	0.0497156	1	1
biological_process	GO:0006109	regulation of carbohydrate metabolic process	0.990425	0.0509879	1	1
biological_process	GO:1902904	negative regulation of supramolecular fiber organization	0.990425	0.0509879	1	1
biological_process	GO:0006140	regulation of nucleotide metabolic process	0.99424	0.0520291	1	1
biological_process	GO:1900542	regulation of purine nucleotide metabolic process	0.99424	0.0520291	1	1
biological_process	GO:0032869	cellular response to insulin stimulus	0.990058	0.0523714	1	1
biological_process	GO:0032984	protein-containing complex disassembly	0.990058	0.0523714	1	1
biological_process	GO:0006631	fatty acid metabolic process	0.986712	0.0527865	1	1
biological_process	GO:0007167	enzyme linked receptor protein signaling pathway	0.978566	0.0537972	1	1
cellular_component	GO:0005811	lipid droplet	0.993899	0.0539838	1	1
cellular_component	GO:1902911	protein kinase complex	0.993899	0.0539838	1	1
biological_process	GO:0002674	negative regulation of acute inflammatory response	0.998778	0.0540206	1	1
biological_process	GO:0002676	regulation of chronic inflammatory response	0.998778	0.0540206	1	1
biological_process	GO:0006086	acetyl-CoA biosynthetic process from pyruvate	0.998778	0.0540206	1	1
biological_process	GO:0009120	deoxyribonucleoside metabolic process	0.998778	0.0540206	1	1
biological_process	GO:0010896	regulation of triglyceride catabolic process	0.998778	0.0540206	1	1
biological_process	GO:0016114	terpenoid biosynthetic process	0.998778	0.0540206	1	1
biological_process	GO:0021626	central nervous system maturation	0.998778	0.0540206	1	1
biological_process	GO:0032305	positive regulation of icosanoid secretion	0.998778	0.0540206	1	1
biological_process	GO:0032308	positive regulation of prostaglandin secretion	0.998778	0.0540206	1	1
biological_process	GO:0033240	positive regulation of cellular amine metabolic process	0.998778	0.0540206	1	1
biological_process	GO:0034374	low-density lipoprotein particle remodeling	0.998778	0.0540206	1	1
biological_process	GO:0035425	autocrine signaling	0.998778	0.0540206	1	1
biological_process	GO:0042428	serotonin metabolic process	0.998778	0.0540206	1	1
biological_process	GO:0045602	negative regulation of endothelial cell differentiation	0.998778	0.0540206	1	1
biological_process	GO:0046054	dGMP metabolic process	0.998778	0.0540206	1	1
biological_process	GO:0046055	dGMP catabolic process	0.998778	0.0540206	1	1
biological_process	GO:0046085	adenosine metabolic process	0.998778	0.0540206	1	1
biological_process	GO:0046471	phosphatidylglycerol metabolic process	0.998778	0.0540206	1	1
biological_process	GO:0046500	S-adenosylmethionine metabolic process	0.998778	0.0540206	1	1
biological_process	GO:0060192	negative regulation of lipase activity	0.998778	0.0540206	1	1
biological_process	GO:0060374	mast cell differentiation	0.998778	0.0540206	1	1
biological_process	GO:0070091	glucagon secretion	0.998778	0.0540206	1	1
biological_process	GO:0070092	regulation of glucagon secretion	0.998778	0.0540206	1	1
biological_process	GO:0070253	somatostatin secretion	0.998778	0.0540206	1	1
biological_process	GO:0071280	cellular response to copper ion	0.998778	0.0540206	1	1
biological_process	GO:0072197	ureter morphogenesis	0.998778	0.0540206	1	1
biological_process	GO:0110088	hippocampal neuron apoptotic process	0.998778	0.0540206	1	1
biological_process	GO:0110089	regulation of hippocampal neuron apoptotic process	0.998778	0.0540206	1	1
biological_process	GO:1900222	negative regulation of amyloid-beta clearance	0.998778	0.0540206	1	1
biological_process	GO:1903977	positive regulation of glial cell migration	0.998778	0.0540206	1	1
biological_process	GO:2001279	regulation of unsaturated fatty acid biosynthetic process	0.998778	0.0540206	1	1
biological_process	GO:0035239	tube morphogenesis	0.978288	0.054374	1	1
biological_process	GO:0032272	negative regulation of protein polymerization	0.993825	0.0543806	1	1
biological_process	GO:0032651	regulation of interleukin-1 beta production	0.993825	0.0543806	1	1
biological_process	GO:0080164	regulation of nitric oxide metabolic process	0.993825	0.0543806	1	1
biological_process	GO:1900271	regulation of long-term synaptic potentiation	0.993825	0.0543806	1	1
molecular_function	GO:0005159	insulin-like growth factor receptor binding	0.998752	0.0545857	1	1
molecular_function	GO:0005527	macrolide binding	0.998752	0.0545857	1	1
molecular_function	GO:0015185	gamma-aminobutyric acid transmembrane transporter activity	0.998752	0.0545857	1	1
molecular_function	GO:0015355	secondary active monocarboxylate transmembrane transporter activity	0.998752	0.0545857	1	1
molecular_function	GO:0045340	mercury ion binding	0.998752	0.0545857	1	1
biological_process	GO:0032870	cellular response to hormone stimulus	0.983215	0.0552647	1	1
biological_process	GO:0062012	regulation of small molecule metabolic process	0.985651	0.0559313	1	1
biological_process	GO:0040007	growth	0.97744	0.0561286	1	1
cellular_component	GO:0005922	connexin complex	0.998661	0.0565041	1	1
biological_process	GO:0002275	myeloid cell activation involved in immune response	0.993393	0.0567693	1	1
biological_process	GO:0002444	myeloid leukocyte mediated immunity	0.993393	0.0567693	1	1
biological_process	GO:0033559	unsaturated fatty acid metabolic process	0.993393	0.0567693	1	1
biological_process	GO:0072521	purine-containing compound metabolic process	0.985285	0.0570018	1	1
biological_process	GO:0008283	cell population proliferation	0.972094	0.0570365	1	1
biological_process	GO:0044843	cell cycle G1/S phase transition	0.988496	0.0580866	1	1
cellular_component	GO:0045177	apical part of cell	0.981654	0.0591694	1	1
biological_process	GO:0015718	monocarboxylic acid transport	0.992944	0.0591943	1	1
biological_process	GO:0071675	regulation of mononuclear cell migration	0.992944	0.0591943	1	1
biological_process	GO:0016477	cell migration	0.972399	0.0593593	1	1
cellular_component	GO:0030017	sarcomere	0.987909	0.0601522	1	1
molecular_function	GO:0005179	hormone activity	0.992735	0.0603143	1	1
molecular_function	GO:0052689	carboxylic ester hydrolase activity	0.992735	0.0603143	1	1
biological_process	GO:0018130	heterocycle biosynthetic process	0.967381	0.0604897	1	1
biological_process	GO:0022411	cellular component disassembly	0.983756	0.0613949	1	1
biological_process	GO:0001704	formation of primary germ layer	0.992477	0.0616549	1	1
biological_process	GO:0006690	icosanoid metabolic process	0.992477	0.0616549	1	1
biological_process	GO:0032611	interleukin-1 beta production	0.992477	0.0616549	1	1
biological_process	GO:0044255	cellular lipid metabolic process	0.976176	0.0620369	1	1
biological_process	GO:0007517	muscle organ development	0.983358	0.0625207	1	1
biological_process	GO:0032103	positive regulation of response to external stimulus	0.983358	0.0625207	1	1
biological_process	GO:0002274	myeloid leukocyte activation	0.987227	0.06256	1	1
biological_process	GO:0006469	negative regulation of protein kinase activity	0.987227	0.06256	1	1
biological_process	GO:0043524	negative regulation of neuron apoptotic process	0.987227	0.06256	1	1
biological_process	GO:0000255	allantoin metabolic process	0.9983	0.0627407	1	1
biological_process	GO:0002862	negative regulation of inflammatory response to antigenic stimulus	0.9983	0.0627407	1	1
biological_process	GO:0006085	acetyl-CoA biosynthetic process	0.9983	0.0627407	1	1
biological_process	GO:0006924	activation-induced cell death of T cells	0.9983	0.0627407	1	1
biological_process	GO:0006977	DNA damage response, signal transduction by p53 class mediator resulting in cell cycle arrest	0.9983	0.0627407	1	1
biological_process	GO:0009164	nucleoside catabolic process	0.9983	0.0627407	1	1
biological_process	GO:0009170	purine deoxyribonucleoside monophosphate metabolic process	0.9983	0.0627407	1	1
biological_process	GO:0009172	purine deoxyribonucleoside monophosphate catabolic process	0.9983	0.0627407	1	1
biological_process	GO:0010612	regulation of cardiac muscle adaptation	0.9983	0.0627407	1	1
biological_process	GO:0010889	regulation of sequestering of triglyceride	0.9983	0.0627407	1	1
biological_process	GO:0032306	regulation of prostaglandin secretion	0.9983	0.0627407	1	1
biological_process	GO:0034375	high-density lipoprotein particle remodeling	0.9983	0.0627407	1	1
biological_process	GO:0042430	indole-containing compound metabolic process	0.9983	0.0627407	1	1
biological_process	GO:0045723	positive regulation of fatty acid biosynthetic process	0.9983	0.0627407	1	1
biological_process	GO:0045820	negative regulation of glycolytic process	0.9983	0.0627407	1	1
biological_process	GO:0045943	positive regulation of transcription by RNA polymerase I	0.9983	0.0627407	1	1
biological_process	GO:0046689	response to mercury ion	0.9983	0.0627407	1	1
biological_process	GO:0098883	synapse pruning	0.9983	0.0627407	1	1
biological_process	GO:0106072	negative regulation of adenylate cyclase-activating G protein-coupled receptor signaling pathway	0.9983	0.0627407	1	1
biological_process	GO:1901160	primary amino compound metabolic process	0.9983	0.0627407	1	1
biological_process	GO:1902259	regulation of delayed rectifier potassium channel activity	0.9983	0.0627407	1	1
biological_process	GO:1902950	regulation of dendritic spine maintenance	0.9983	0.0627407	1	1
biological_process	GO:1903242	regulation of cardiac muscle hypertrophy in response to stress	0.9983	0.0627407	1	1
biological_process	GO:1905906	regulation of amyloid fibril formation	0.9983	0.0627407	1	1
biological_process	GO:2000253	positive regulation of feeding behavior	0.9983	0.0627407	1	1
biological_process	GO:2001256	regulation of store-operated calcium entry	0.9983	0.0627407	1	1
molecular_function	GO:0005243	gap junction channel activity	0.998264	0.0633939	1	1
molecular_function	GO:0005355	glucose transmembrane transporter activity	0.998264	0.0633939	1	1
molecular_function	GO:0010314	phosphatidylinositol-5-phosphate binding	0.998264	0.0633939	1	1
molecular_function	GO:0015145	monosaccharide transmembrane transporter activity	0.998264	0.0633939	1	1
molecular_function	GO:0015149	hexose transmembrane transporter activity	0.998264	0.0633939	1	1
molecular_function	GO:0035256	G protein-coupled glutamate receptor binding	0.998264	0.0633939	1	1
molecular_function	GO:0051119	sugar transmembrane transporter activity	0.998264	0.0633939	1	1
molecular_function	GO:0071933	Arp2/3 complex binding	0.998264	0.0633939	1	1
biological_process	GO:0048513	animal organ development	0.965187	0.0634054	1	1
biological_process	GO:0035295	tube development	0.972141	0.0639842	1	1
biological_process	GO:0051403	stress-activated MAPK cascade	0.986785	0.0640861	1	1
biological_process	GO:0021885	forebrain cell migration	0.991992	0.0641501	1	1
cellular_component	GO:0016529	sarcoplasmic reticulum	0.991984	0.0642056	1	1
biological_process	GO:0019438	aromatic compound biosynthetic process	0.964816	0.0646553	1	1
biological_process	GO:0032501	multicellular organismal process	0.961856	0.0651197	1	1
biological_process	GO:1902532	negative regulation of intracellular signal transduction	0.979253	0.06519	1	1
molecular_function	GO:0004725	protein tyrosine phosphatase activity	0.991756	0.0653559	1	1
biological_process	GO:0044249	cellular biosynthetic process	0.962385	0.0655478	1	1
biological_process	GO:0043491	protein kinase B signaling	0.986333	0.0656295	1	1
biological_process	GO:0016049	cell growth	0.978864	0.0661394	1	1
biological_process	GO:0031398	positive regulation of protein ubiquitination	0.991488	0.0666791	1	1
biological_process	GO:0032652	regulation of interleukin-1 production	0.991488	0.0666791	1	1
biological_process	GO:0032963	collagen metabolic process	0.991488	0.0666791	1	1
cellular_component	GO:0005901	caveola	0.991456	0.0668561	1	1
cellular_component	GO:0030864	cortical actin cytoskeleton	0.991456	0.0668561	1	1
biological_process	GO:0070887	cellular response to chemical stimulus	0.962645	0.0689207	1	1
biological_process	GO:0002688	regulation of leukocyte chemotaxis	0.990967	0.0692411	1	1
biological_process	GO:0019395	fatty acid oxidation	0.990967	0.0692411	1	1
biological_process	GO:0050920	regulation of chemotaxis	0.984918	0.0703624	1	1
biological_process	GO:0009653	anatomical structure morphogenesis	0.961598	0.0706077	1	1
biological_process	GO:0019220	regulation of phosphate metabolic process	0.967283	0.0706621	1	1
biological_process	GO:0051174	regulation of phosphorus metabolic process	0.96696	0.0712499	1	1
biological_process	GO:0002544	chronic inflammatory response	0.997746	0.0713817	1	1
biological_process	GO:0009169	purine ribonucleoside monophosphate catabolic process	0.997746	0.0713817	1	1
biological_process	GO:0010224	response to UV-B	0.997746	0.0713817	1	1
biological_process	GO:0010888	negative regulation of lipid storage	0.997746	0.0713817	1	1
biological_process	GO:0014745	negative regulation of muscle adaptation	0.997746	0.0713817	1	1
biological_process	GO:0016226	iron-sulfur cluster assembly	0.997746	0.0713817	1	1
biological_process	GO:0019433	triglyceride catabolic process	0.997746	0.0713817	1	1
biological_process	GO:0031163	metallo-sulfur cluster assembly	0.997746	0.0713817	1	1
biological_process	GO:0031953	negative regulation of protein autophosphorylation	0.997746	0.0713817	1	1
biological_process	GO:0032000	positive regulation of fatty acid beta-oxidation	0.997746	0.0713817	1	1
biological_process	GO:0032303	regulation of icosanoid secretion	0.997746	0.0713817	1	1
biological_process	GO:0032310	prostaglandin secretion	0.997746	0.0713817	1	1
biological_process	GO:0034656	nucleobase-containing small molecule catabolic process	0.997746	0.0713817	1	1
biological_process	GO:0035970	peptidyl-threonine dephosphorylation	0.997746	0.0713817	1	1
biological_process	GO:0051014	actin filament severing	0.997746	0.0713817	1	1
biological_process	GO:0070262	peptidyl-serine dephosphorylation	0.997746	0.0713817	1	1
biological_process	GO:0071294	cellular response to zinc ion	0.997746	0.0713817	1	1
biological_process	GO:0071635	negative regulation of transforming growth factor beta production	0.997746	0.0713817	1	1
biological_process	GO:1900017	positive regulation of cytokine production involved in inflammatory response	0.997746	0.0713817	1	1
biological_process	GO:1900747	negative regulation of vascular endothelial growth factor signaling pathway	0.997746	0.0713817	1	1
biological_process	GO:2000193	positive regulation of fatty acid transport	0.997746	0.0713817	1	1
biological_process	GO:0046916	cellular transition metal ion homeostasis	0.990427	0.0718354	1	1
biological_process	GO:0051053	negative regulation of DNA metabolic process	0.990427	0.0718354	1	1
biological_process	GO:0032787	monocarboxylic acid metabolic process	0.976423	0.0720004	1	1
molecular_function	GO:0003899	DNA-directed 5'-3' RNA polymerase activity	0.997699	0.0721214	1	1
molecular_function	GO:0005324	long-chain fatty acid transporter activity	0.997699	0.0721214	1	1
molecular_function	GO:0016722	oxidoreductase activity, acting on metal ions	0.997699	0.0721214	1	1
molecular_function	GO:0034062	5'-3' RNA polymerase activity	0.997699	0.0721214	1	1
molecular_function	GO:0051537	2 iron, 2 sulfur cluster binding	0.997699	0.0721214	1	1
molecular_function	GO:0062186	anandamide epoxidase activity	0.997699	0.0721214	1	1
molecular_function	GO:0062187	anandamide 8,9 epoxidase activity	0.997699	0.0721214	1	1
molecular_function	GO:0062188	anandamide 11,12 epoxidase activity	0.997699	0.0721214	1	1
molecular_function	GO:0062189	anandamide 14,15 epoxidase activity	0.997699	0.0721214	1	1
molecular_function	GO:0097747	RNA polymerase activity	0.997699	0.0721214	1	1
biological_process	GO:0043408	regulation of MAPK cascade	0.973323	0.0727087	1	1
cellular_component	GO:0030016	myofibril	0.984027	0.0732387	1	1
biological_process	GO:0032868	response to insulin	0.983925	0.073602	1	1
biological_process	GO:0007229	integrin-mediated signaling pathway	0.989868	0.0744611	1	1
biological_process	GO:0032612	interleukin-1 production	0.989868	0.0744611	1	1
biological_process	GO:0046209	nitric oxide metabolic process	0.989868	0.0744611	1	1
biological_process	GO:1901576	organic substance biosynthetic process	0.956551	0.0745137	1	1
cellular_component	GO:0043220	Schmidt-Lanterman incisure	0.997531	0.0746312	1	1
cellular_component	GO:0045120	pronucleus	0.997531	0.0746312	1	1
cellular_component	GO:0098992	neuronal dense core vesicle	0.997531	0.0746312	1	1
cellular_component	GO:0099524	postsynaptic cytosol	0.997531	0.0746312	1	1
biological_process	GO:0033673	negative regulation of kinase activity	0.983413	0.0752466	1	1
molecular_function	GO:0016298	lipase activity	0.989573	0.0758425	1	1
biological_process	GO:0065003	protein-containing complex assembly	0.96548	0.0765154	1	1
biological_process	GO:0006090	pyruvate metabolic process	0.989291	0.0771174	1	1
biological_process	GO:0034440	lipid oxidation	0.989291	0.0771174	1	1
biological_process	GO:0042116	macrophage activation	0.989291	0.0771174	1	1
biological_process	GO:1901654	response to ketone	0.989291	0.0771174	1	1
biological_process	GO:2001057	reactive nitrogen species metabolic process	0.989291	0.0771174	1	1
biological_process	GO:0009117	nucleotide metabolic process	0.97758	0.0781475	1	1
biological_process	GO:1901700	response to oxygen-containing compound	0.962542	0.0791817	1	1
biological_process	GO:0032269	negative regulation of cellular protein metabolic process	0.967729	0.079375	1	1
biological_process	GO:0050795	regulation of behavior	0.988696	0.0798037	1	1
biological_process	GO:2000278	regulation of DNA biosynthetic process	0.988696	0.0798037	1	1
biological_process	GO:0001821	histamine secretion	0.997119	0.0799443	1	1
biological_process	GO:0002070	epithelial cell maturation	0.997119	0.0799443	1	1
biological_process	GO:0002281	macrophage activation involved in immune response	0.997119	0.0799443	1	1
biological_process	GO:0002689	negative regulation of leukocyte chemotaxis	0.997119	0.0799443	1	1
biological_process	GO:0006825	copper ion transport	0.997119	0.0799443	1	1
biological_process	GO:0006978	DNA damage response, signal transduction by p53 class mediator resulting in transcription of p21 class mediator	0.997119	0.0799443	1	1
biological_process	GO:0007176	regulation of epidermal growth factor-activated receptor activity	0.997119	0.0799443	1	1
biological_process	GO:0007252	I-kappaB phosphorylation	0.997119	0.0799443	1	1
biological_process	GO:0007288	sperm axoneme assembly	0.997119	0.0799443	1	1
biological_process	GO:0008210	estrogen metabolic process	0.997119	0.0799443	1	1
biological_process	GO:0009128	purine nucleoside monophosphate catabolic process	0.997119	0.0799443	1	1
biological_process	GO:0009151	purine deoxyribonucleotide metabolic process	0.997119	0.0799443	1	1
biological_process	GO:0009155	purine deoxyribonucleotide catabolic process	0.997119	0.0799443	1	1
biological_process	GO:0015732	prostaglandin transport	0.997119	0.0799443	1	1
biological_process	GO:0016264	gap junction assembly	0.997119	0.0799443	1	1
biological_process	GO:0019731	antibacterial humoral response	0.997119	0.0799443	1	1
biological_process	GO:0021978	telencephalon regionalization	0.997119	0.0799443	1	1
biological_process	GO:0030325	adrenal gland development	0.997119	0.0799443	1	1
biological_process	GO:0030730	sequestering of triglyceride	0.997119	0.0799443	1	1
biological_process	GO:0031650	regulation of heat generation	0.997119	0.0799443	1	1
biological_process	GO:0031987	locomotion involved in locomotory behavior	0.997119	0.0799443	1	1
biological_process	GO:0032095	regulation of response to food	0.997119	0.0799443	1	1
biological_process	GO:0035987	endodermal cell differentiation	0.997119	0.0799443	1	1
biological_process	GO:0042416	dopamine biosynthetic process	0.997119	0.0799443	1	1
biological_process	GO:0042762	regulation of sulfur metabolic process	0.997119	0.0799443	1	1
biological_process	GO:0043589	skin morphogenesis	0.997119	0.0799443	1	1
biological_process	GO:0045725	positive regulation of glycogen biosynthetic process	0.997119	0.0799443	1	1
biological_process	GO:0045843	negative regulation of striated muscle tissue development	0.997119	0.0799443	1	1
biological_process	GO:0045980	negative regulation of nucleotide metabolic process	0.997119	0.0799443	1	1
biological_process	GO:0051895	negative regulation of focal adhesion assembly	0.997119	0.0799443	1	1
biological_process	GO:0071549	cellular response to dexamethasone stimulus	0.997119	0.0799443	1	1
biological_process	GO:0072189	ureter development	0.997119	0.0799443	1	1
biological_process	GO:0110096	cellular response to aldehyde	0.997119	0.0799443	1	1
biological_process	GO:0120316	sperm flagellum assembly	0.997119	0.0799443	1	1
biological_process	GO:0150118	negative regulation of cell-substrate junction organization	0.997119	0.0799443	1	1
biological_process	GO:1900221	regulation of amyloid-beta clearance	0.997119	0.0799443	1	1
biological_process	GO:1900543	negative regulation of purine nucleotide metabolic process	0.997119	0.0799443	1	1
biological_process	GO:1901099	negative regulation of signal transduction in absence of ligand	0.997119	0.0799443	1	1
biological_process	GO:1902548	negative regulation of cellular response to vascular endothelial growth factor stimulus	0.997119	0.0799443	1	1
biological_process	GO:1903998	regulation of eating behavior	0.997119	0.0799443	1	1
biological_process	GO:2001240	negative regulation of extrinsic apoptotic signaling pathway in absence of ligand	0.997119	0.0799443	1	1
cellular_component	GO:0016528	sarcoplasm	0.988511	0.0806328	1	1
biological_process	GO:0006753	nucleoside phosphate metabolic process	0.976589	0.0807123	1	1
molecular_function	GO:0005212	structural constituent of eye lens	0.997059	0.0807689	1	1
molecular_function	GO:0019956	chemokine binding	0.997059	0.0807689	1	1
molecular_function	GO:0022829	wide pore channel activity	0.997059	0.0807689	1	1
biological_process	GO:0006633	fatty acid biosynthetic process	0.988081	0.0825191	1	1
biological_process	GO:0042325	regulation of phosphorylation	0.96214	0.0826255	1	1
biological_process	GO:0031589	cell-substrate adhesion	0.975569	0.0833191	1	1
biological_process	GO:0001666	response to hypoxia	0.980701	0.0837136	1	1
biological_process	GO:0008630	intrinsic apoptotic signaling pathway in response to DNA damage	0.987447	0.0852628	1	1
biological_process	GO:0043279	response to alkaloid	0.987447	0.0852628	1	1
biological_process	GO:0045446	endothelial cell differentiation	0.987447	0.0852628	1	1
biological_process	GO:0046323	glucose import	0.987447	0.0852628	1	1
biological_process	GO:0055088	lipid homeostasis	0.987447	0.0852628	1	1
biological_process	GO:1903322	positive regulation of protein modification by small protein conjugation or removal	0.987447	0.0852628	1	1
biological_process	GO:0043588	skin development	0.980128	0.0854547	1	1
cellular_component	GO:0043292	contractile fiber	0.980052	0.0856457	1	1
biological_process	GO:0030855	epithelial cell differentiation	0.970494	0.085658	1	1
biological_process	GO:0006796	phosphate-containing compound metabolic process	0.953463	0.0856744	1	1
biological_process	GO:0031399	regulation of protein modification process	0.958487	0.0863165	1	1
cellular_component	GO:0044291	cell-cell contact zone	0.98719	0.0863714	1	1
biological_process	GO:0023052	signaling	0.947883	0.0864259	1	1
biological_process	GO:0036293	response to decreased oxygen levels	0.979544	0.0872114	1	1
biological_process	GO:0051259	protein complex oligomerization	0.979544	0.0872114	1	1
biological_process	GO:0008610	lipid biosynthetic process	0.969502	0.0878743	1	1
biological_process	GO:0042127	regulation of cell population proliferation	0.956102	0.0880068	1	1
biological_process	GO:0031109	microtubule polymerization or depolymerization	0.986795	0.0880343	1	1
biological_process	GO:0071901	negative regulation of protein serine/threonine kinase activity	0.986795	0.0880343	1	1
biological_process	GO:0002115	store-operated calcium entry	0.996421	0.0884293	1	1
biological_process	GO:0006144	purine nucleobase metabolic process	0.996421	0.0884293	1	1
biological_process	GO:0006658	phosphatidylserine metabolic process	0.996421	0.0884293	1	1
biological_process	GO:0008299	isoprenoid biosynthetic process	0.996421	0.0884293	1	1
biological_process	GO:0009158	ribonucleoside monophosphate catabolic process	0.996421	0.0884293	1	1
biological_process	GO:0009159	deoxyribonucleoside monophosphate catabolic process	0.996421	0.0884293	1	1
biological_process	GO:0015911	long-chain fatty acid import across plasma membrane	0.996421	0.0884293	1	1
biological_process	GO:0033008	positive regulation of mast cell activation involved in immune response	0.996421	0.0884293	1	1
biological_process	GO:0042059	negative regulation of epidermal growth factor receptor signaling pathway	0.996421	0.0884293	1	1
biological_process	GO:0042772	DNA damage response, signal transduction resulting in transcription	0.996421	0.0884293	1	1
biological_process	GO:0043306	positive regulation of mast cell degranulation	0.996421	0.0884293	1	1
biological_process	GO:0046128	purine ribonucleoside metabolic process	0.996421	0.0884293	1	1
biological_process	GO:0046688	response to copper ion	0.996421	0.0884293	1	1
biological_process	GO:0048635	negative regulation of muscle organ development	0.996421	0.0884293	1	1
biological_process	GO:0050482	arachidonic acid secretion	0.996421	0.0884293	1	1
biological_process	GO:0051608	histamine transport	0.996421	0.0884293	1	1
biological_process	GO:0061099	negative regulation of protein tyrosine kinase activity	0.996421	0.0884293	1	1
biological_process	GO:0061469	regulation of type B pancreatic cell proliferation	0.996421	0.0884293	1	1
biological_process	GO:0070875	positive regulation of glycogen metabolic process	0.996421	0.0884293	1	1
biological_process	GO:0071548	response to dexamethasone	0.996421	0.0884293	1	1
biological_process	GO:0150146	cell junction disassembly	0.996421	0.0884293	1	1
biological_process	GO:1901185	negative regulation of ERBB signaling pathway	0.996421	0.0884293	1	1
biological_process	GO:1901862	negative regulation of muscle tissue development	0.996421	0.0884293	1	1
biological_process	GO:1903963	arachidonate transport	0.996421	0.0884293	1	1
biological_process	GO:1905523	positive regulation of macrophage migration	0.996421	0.0884293	1	1
biological_process	GO:2000811	negative regulation of anoikis	0.996421	0.0884293	1	1
biological_process	GO:2001135	regulation of endocytic recycling	0.996421	0.0884293	1	1
biological_process	GO:2001212	regulation of vasculogenesis	0.996421	0.0884293	1	1
molecular_function	GO:0004709	MAP kinase kinase kinase activity	0.996345	0.0893372	1	1
molecular_function	GO:0005283	amino acid:sodium symporter activity	0.996345	0.0893372	1	1
molecular_function	GO:0015144	carbohydrate transmembrane transporter activity	0.996345	0.0893372	1	1
molecular_function	GO:0042379	chemokine receptor binding	0.996345	0.0893372	1	1
molecular_function	GO:0048156	tau protein binding	0.996345	0.0893372	1	1
biological_process	GO:0006793	phosphorus metabolic process	0.951137	0.0893637	1	1
biological_process	GO:0051172	negative regulation of nitrogen compound metabolic process	0.952708	0.0897682	1	1
molecular_function	GO:0016740	transferase activity	0.953688	0.089969	1	1
biological_process	GO:0009314	response to radiation	0.972894	0.0900175	1	1
biological_process	GO:0008202	steroid metabolic process	0.978345	0.0907711	1	1
biological_process	GO:0034446	substrate adhesion-dependent cell spreading	0.986123	0.0908327	1	1
biological_process	GO:0042542	response to hydrogen peroxide	0.986123	0.0908327	1	1
cellular_component	GO:0031430	M band	0.996081	0.0924155	1	1
cellular_component	GO:0033270	paranode region of axon	0.996081	0.0924155	1	1
cellular_component	GO:0043034	costamere	0.996081	0.0924155	1	1
biological_process	GO:0034654	nucleobase-containing compound biosynthetic process	0.947256	0.0931344	1	1
biological_process	GO:0007044	cell-substrate junction assembly	0.985432	0.0936573	1	1
biological_process	GO:0010770	positive regulation of cell morphogenesis involved in differentiation	0.985432	0.0936573	1	1
biological_process	GO:0001894	tissue homeostasis	0.977103	0.0943913	1	1
biological_process	GO:0031326	regulation of cellular biosynthetic process	0.945408	0.0949944	1	1
molecular_function	GO:0016853	isomerase activity	0.985015	0.0953552	1	1
biological_process	GO:0040012	regulation of locomotion	0.956869	0.0957	1	1
biological_process	GO:2000113	negative regulation of cellular macromolecule biosynthetic process	0.954787	0.0957303	1	1
biological_process	GO:0071214	cellular response to abiotic stimulus	0.976466	0.0962238	1	1
biological_process	GO:0104004	cellular response to environmental stimulus	0.976466	0.0962238	1	1
biological_process	GO:0048144	fibroblast proliferation	0.984722	0.0965075	1	1
biological_process	GO:0048145	regulation of fibroblast proliferation	0.984722	0.0965075	1	1
biological_process	GO:0055076	transition metal ion homeostasis	0.984722	0.0965075	1	1
biological_process	GO:2000045	regulation of G1/S transition of mitotic cell cycle	0.984722	0.0965075	1	1
biological_process	GO:0001932	regulation of protein phosphorylation	0.956414	0.0965255	1	1
biological_process	GO:0001516	prostaglandin biosynthetic process	0.995651	0.0968373	1	1
biological_process	GO:0007216	G protein-coupled glutamate receptor signaling pathway	0.995651	0.0968373	1	1
biological_process	GO:0008207	C21-steroid hormone metabolic process	0.995651	0.0968373	1	1
biological_process	GO:0009119	ribonucleoside metabolic process	0.995651	0.0968373	1	1
biological_process	GO:0010743	regulation of macrophage derived foam cell differentiation	0.995651	0.0968373	1	1
biological_process	GO:0010801	negative regulation of peptidyl-threonine phosphorylation	0.995651	0.0968373	1	1
biological_process	GO:0031000	response to caffeine	0.995651	0.0968373	1	1
biological_process	GO:0031115	negative regulation of microtubule polymerization	0.995651	0.0968373	1	1
biological_process	GO:0031649	heat generation	0.995651	0.0968373	1	1
biological_process	GO:0032098	regulation of appetite	0.995651	0.0968373	1	1
biological_process	GO:0032104	regulation of response to extracellular stimulus	0.995651	0.0968373	1	1
biological_process	GO:0032107	regulation of response to nutrient levels	0.995651	0.0968373	1	1
biological_process	GO:0033005	positive regulation of mast cell activation	0.995651	0.0968373	1	1
biological_process	GO:0035633	maintenance of blood-brain barrier	0.995651	0.0968373	1	1
biological_process	GO:0045616	regulation of keratinocyte differentiation	0.995651	0.0968373	1	1
biological_process	GO:0046457	prostanoid biosynthetic process	0.995651	0.0968373	1	1
biological_process	GO:0050901	leukocyte tethering or rolling	0.995651	0.0968373	1	1
biological_process	GO:0051291	protein heterooligomerization	0.995651	0.0968373	1	1
biological_process	GO:0051443	positive regulation of ubiquitin-protein transferase activity	0.995651	0.0968373	1	1
biological_process	GO:0055090	acylglycerol homeostasis	0.995651	0.0968373	1	1
biological_process	GO:0070233	negative regulation of T cell apoptotic process	0.995651	0.0968373	1	1
biological_process	GO:0070328	triglyceride homeostasis	0.995651	0.0968373	1	1
biological_process	GO:0071276	cellular response to cadmium ion	0.995651	0.0968373	1	1
biological_process	GO:0071404	cellular response to low-density lipoprotein particle stimulus	0.995651	0.0968373	1	1
biological_process	GO:0106070	regulation of adenylate cyclase-activating G protein-coupled receptor signaling pathway	0.995651	0.0968373	1	1
biological_process	GO:1901550	regulation of endothelial cell development	0.995651	0.0968373	1	1
biological_process	GO:1902001	fatty acid transmembrane transport	0.995651	0.0968373	1	1
biological_process	GO:1903140	regulation of establishment of endothelial barrier	0.995651	0.0968373	1	1
biological_process	GO:1990000	amyloid fibril formation	0.995651	0.0968373	1	1
biological_process	GO:0040013	negative regulation of locomotion	0.970038	0.0969706	1	1
molecular_function	GO:0004623	phospholipase A2 activity	0.99556	0.0978269	1	1
molecular_function	GO:0005158	insulin receptor binding	0.99556	0.0978269	1	1
molecular_function	GO:0008391	arachidonic acid monooxygenase activity	0.99556	0.0978269	1	1
molecular_function	GO:0008483	transaminase activity	0.99556	0.0978269	1	1
molecular_function	GO:0016769	transferase activity, transferring nitrogenous groups	0.99556	0.0978269	1	1
biological_process	GO:0044262	cellular carbohydrate metabolic process	0.975818	0.0980711	1	1
biological_process	GO:0071695	anatomical structure maturation	0.975818	0.0980711	1	1
cellular_component	GO:0032432	actin filament bundle	0.984294	0.0982023	1	1
cellular_component	GO:1990234	transferase complex	0.96463	0.0983989	1	1
biological_process	GO:0006639	acylglycerol metabolic process	0.983992	0.0993825	1	1
biological_process	GO:0008286	insulin receptor signaling pathway	0.983992	0.0993825	1	1
biological_process	GO:0051261	protein depolymerization	0.983992	0.0993825	1	1
biological_process	GO:0150115	cell-substrate junction organization	0.983992	0.0993825	1	1
biological_process	GO:0070482	response to oxygen levels	0.975159	0.0999329	1	1
biological_process	GO:0071375	cellular response to peptide hormone stimulus	0.975159	0.0999329	1	1
cellular_component	GO:0005911	cell-cell junction	0.963459	0.100895	1	1
molecular_function	GO:0005506	iron ion binding	0.983536	0.101172	1	1
cellular_component	GO:0005921	gap junction	0.99524	0.101181	1	1
biological_process	GO:0006638	neutral lipid metabolic process	0.983244	0.102282	1	1
biological_process	GO:0010906	regulation of glucose metabolic process	0.983244	0.102282	1	1
biological_process	GO:0021987	cerebral cortex development	0.983244	0.102282	1	1
biological_process	GO:0050728	negative regulation of inflammatory response	0.983244	0.102282	1	1
biological_process	GO:1902531	regulation of intracellular signal transduction	0.949021	0.102498	1	1
biological_process	GO:0010558	negative regulation of macromolecule biosynthetic process	0.950763	0.102725	1	1
biological_process	GO:0043065	positive regulation of apoptotic process	0.962512	0.103012	1	1
biological_process	GO:0007165	signal transduction	0.937063	0.103034	1	1
biological_process	GO:0051348	negative regulation of transferase activity	0.97381	0.1037	1	1
biological_process	GO:0000413	protein peptidyl-prolyl isomerization	0.994812	0.105169	1	1
biological_process	GO:0002864	regulation of acute inflammatory response to antigenic stimulus	0.994812	0.105169	1	1
biological_process	GO:0006356	regulation of transcription by RNA polymerase I	0.994812	0.105169	1	1
biological_process	GO:0007095	mitotic G2 DNA damage checkpoint signaling	0.994812	0.105169	1	1
biological_process	GO:0009072	aromatic amino acid family metabolic process	0.994812	0.105169	1	1
biological_process	GO:0009125	nucleoside monophosphate catabolic process	0.994812	0.105169	1	1
biological_process	GO:0009162	deoxyribonucleoside monophosphate metabolic process	0.994812	0.105169	1	1
biological_process	GO:0009264	deoxyribonucleotide catabolic process	0.994812	0.105169	1	1
biological_process	GO:0018149	peptide cross-linking	0.994812	0.105169	1	1
biological_process	GO:0033622	integrin activation	0.994812	0.105169	1	1
biological_process	GO:0034367	protein-containing complex remodeling	0.994812	0.105169	1	1
biological_process	GO:0034368	protein-lipid complex remodeling	0.994812	0.105169	1	1
biological_process	GO:0034369	plasma lipoprotein particle remodeling	0.994812	0.105169	1	1
biological_process	GO:0035384	thioester biosynthetic process	0.994812	0.105169	1	1
biological_process	GO:0042278	purine nucleoside metabolic process	0.994812	0.105169	1	1
biological_process	GO:0044539	long-chain fatty acid import into cell	0.994812	0.105169	1	1
biological_process	GO:0045736	negative regulation of cyclin-dependent protein serine/threonine kinase activity	0.994812	0.105169	1	1
biological_process	GO:0046040	IMP metabolic process	0.994812	0.105169	1	1
biological_process	GO:0046337	phosphatidylethanolamine metabolic process	0.994812	0.105169	1	1
biological_process	GO:0046386	deoxyribose phosphate catabolic process	0.994812	0.105169	1	1
biological_process	GO:0046473	phosphatidic acid metabolic process	0.994812	0.105169	1	1
biological_process	GO:0071616	acyl-CoA biosynthetic process	0.994812	0.105169	1	1
biological_process	GO:0090208	positive regulation of triglyceride metabolic process	0.994812	0.105169	1	1
biological_process	GO:0097062	dendritic spine maintenance	0.994812	0.105169	1	1
biological_process	GO:0097164	ammonium ion metabolic process	0.994812	0.105169	1	1
biological_process	GO:0140354	lipid import into cell	0.994812	0.105169	1	1
biological_process	GO:1901658	glycosyl compound catabolic process	0.994812	0.105169	1	1
biological_process	GO:1903579	negative regulation of ATP metabolic process	0.994812	0.105169	1	1
biological_process	GO:1903975	regulation of glial cell migration	0.994812	0.105169	1	1
biological_process	GO:0030335	positive regulation of cell migration	0.961352	0.105452	1	1
biological_process	GO:0055086	nucleobase-containing small molecule metabolic process	0.966367	0.105642	1	1
molecular_function	GO:0005184	neuropeptide hormone activity	0.994704	0.106239	1	1
molecular_function	GO:0005416	amino acid:cation symporter activity	0.994704	0.106239	1	1
molecular_function	GO:0030332	cyclin binding	0.994704	0.106239	1	1
molecular_function	GO:0090482	vitamin transmembrane transporter activity	0.994704	0.106239	1	1
molecular_function	GO:1990756	ubiquitin ligase-substrate adaptor activity	0.994704	0.106239	1	1
molecular_function	GO:0004672	protein kinase activity	0.96083	0.10655	1	1
molecular_function	GO:0005488	binding	0.943339	0.107268	1	1
biological_process	GO:0051258	protein polymerization	0.972416	0.107523	1	1
biological_process	GO:0051248	negative regulation of protein metabolic process	0.952813	0.107832	1	1
cellular_component	GO:0048471	perinuclear region of cytoplasm	0.95594	0.108036	1	1
biological_process	GO:0050921	positive regulation of chemotaxis	0.981687	0.10815	1	1
biological_process	GO:0002683	negative regulation of immune system process	0.965083	0.10861	1	1
biological_process	GO:0043086	negative regulation of catalytic activity	0.958962	0.110418	1	1
cellular_component	GO:0009925	basal plasma membrane	0.970392	0.11291	1	1
biological_process	GO:0048732	gland development	0.9631	0.113133	1	1
biological_process	GO:1901615	organic hydroxy compound metabolic process	0.9631	0.113133	1	1
biological_process	GO:0002347	response to tumor cell	0.993905	0.113425	1	1
biological_process	GO:0006883	cellular sodium ion homeostasis	0.993905	0.113425	1	1
biological_process	GO:0006929	substrate-dependent cell migration	0.993905	0.113425	1	1
biological_process	GO:0009112	nucleobase metabolic process	0.993905	0.113425	1	1
biological_process	GO:0010232	vascular transport	0.993905	0.113425	1	1
biological_process	GO:0031571	mitotic G1 DNA damage checkpoint signaling	0.993905	0.113425	1	1
biological_process	GO:0035025	positive regulation of Rho protein signal transduction	0.993905	0.113425	1	1
biological_process	GO:0042053	regulation of dopamine metabolic process	0.993905	0.113425	1	1
biological_process	GO:0046033	AMP metabolic process	0.993905	0.113425	1	1
biological_process	GO:0046037	GMP metabolic process	0.993905	0.113425	1	1
biological_process	GO:0046321	positive regulation of fatty acid oxidation	0.993905	0.113425	1	1
biological_process	GO:0046461	neutral lipid catabolic process	0.993905	0.113425	1	1
biological_process	GO:0046464	acylglycerol catabolic process	0.993905	0.113425	1	1
biological_process	GO:0046628	positive regulation of insulin receptor signaling pathway	0.993905	0.113425	1	1
biological_process	GO:0046686	response to cadmium ion	0.993905	0.113425	1	1
biological_process	GO:0048641	regulation of skeletal muscle tissue development	0.993905	0.113425	1	1
biological_process	GO:0051016	barbed-end actin filament capping	0.993905	0.113425	1	1
biological_process	GO:0060561	apoptotic process involved in morphogenesis	0.993905	0.113425	1	1
biological_process	GO:0071676	negative regulation of mononuclear cell migration	0.993905	0.113425	1	1
biological_process	GO:0098962	regulation of postsynaptic neurotransmitter receptor activity	0.993905	0.113425	1	1
biological_process	GO:0150104	transport across blood-brain barrier	0.993905	0.113425	1	1
biological_process	GO:2000209	regulation of anoikis	0.993905	0.113425	1	1
biological_process	GO:2000810	regulation of bicellular tight junction assembly	0.993905	0.113425	1	1
cellular_component	GO:0044853	plasma membrane raft	0.980196	0.113588	1	1
biological_process	GO:0003158	endothelium development	0.980053	0.114107	1	1
biological_process	GO:0009636	response to toxic substance	0.980053	0.114107	1	1
biological_process	GO:0016525	negative regulation of angiogenesis	0.980053	0.114107	1	1
biological_process	GO:1901343	negative regulation of vasculature development	0.980053	0.114107	1	1
biological_process	GO:2000181	negative regulation of blood vessel morphogenesis	0.980053	0.114107	1	1
molecular_function	GO:0003925	G protein activity	0.993778	0.114573	1	1
molecular_function	GO:0008144	drug binding	0.993778	0.114573	1	1
molecular_function	GO:0016712	oxidoreductase activity, acting on paired donors, with incorporation or reduction of molecular oxygen, reduced flavin or flavoprotein as one donor, and incorporation of one atom of oxygen	0.993778	0.114573	1	1
molecular_function	GO:0043425	bHLH transcription factor binding	0.993778	0.114573	1	1
molecular_function	GO:0070273	phosphatidylinositol-4-phosphate binding	0.993778	0.114573	1	1
biological_process	GO:0044237	cellular metabolic process	0.928878	0.114618	1	1
biological_process	GO:2000147	positive regulation of cell motility	0.956481	0.115499	1	1
biological_process	GO:0044238	primary metabolic process	0.926922	0.117053	1	1
biological_process	GO:0071466	cellular response to xenobiotic stimulus	0.979207	0.117117	1	1
biological_process	GO:1901991	negative regulation of mitotic cell cycle phase transition	0.979207	0.117117	1	1
biological_process	GO:1902806	regulation of cell cycle G1/S phase transition	0.979207	0.117117	1	1
biological_process	GO:0045927	positive regulation of growth	0.968741	0.117319	1	1
cellular_component	GO:0016327	apicolateral plasma membrane	0.993333	0.118463	1	1
cellular_component	GO:0043218	compact myelin	0.993333	0.118463	1	1
cellular_component	GO:0005884	actin filament	0.978407	0.119909	1	1
biological_process	GO:0001818	negative regulation of cytokine production	0.967193	0.12133	1	1
biological_process	GO:0002438	acute inflammatory response to antigenic stimulus	0.992931	0.121607	1	1
biological_process	GO:0006692	prostanoid metabolic process	0.992931	0.121607	1	1
biological_process	GO:0006693	prostaglandin metabolic process	0.992931	0.121607	1	1
biological_process	GO:0006882	cellular zinc ion homeostasis	0.992931	0.121607	1	1
biological_process	GO:0006953	acute-phase response	0.992931	0.121607	1	1
biological_process	GO:0009713	catechol-containing compound biosynthetic process	0.992931	0.121607	1	1
biological_process	GO:0010742	macrophage derived foam cell differentiation	0.992931	0.121607	1	1
biological_process	GO:0031998	regulation of fatty acid beta-oxidation	0.992931	0.121607	1	1
biological_process	GO:0042069	regulation of catecholamine metabolic process	0.992931	0.121607	1	1
biological_process	GO:0042423	catecholamine biosynthetic process	0.992931	0.121607	1	1
biological_process	GO:0043552	positive regulation of phosphatidylinositol 3-kinase activity	0.992931	0.121607	1	1
biological_process	GO:0050798	activated T cell proliferation	0.992931	0.121607	1	1
biological_process	GO:1900745	positive regulation of p38MAPK cascade	0.992931	0.121607	1	1
biological_process	GO:1904030	negative regulation of cyclin-dependent protein kinase activity	0.992931	0.121607	1	1
biological_process	GO:2000352	negative regulation of endothelial cell apoptotic process	0.992931	0.121607	1	1
biological_process	GO:0031327	negative regulation of cellular biosynthetic process	0.939381	0.121932	1	1
biological_process	GO:0006725	cellular aromatic compound metabolic process	0.924778	0.122136	1	1
molecular_function	GO:0005343	organic acid:sodium symporter activity	0.992784	0.122832	1	1
molecular_function	GO:0031690	adrenergic receptor binding	0.992784	0.122832	1	1
molecular_function	GO:0032266	phosphatidylinositol-3-phosphate binding	0.992784	0.122832	1	1
molecular_function	GO:0051019	mitogen-activated protein kinase binding	0.992784	0.122832	1	1
molecular_function	GO:0071949	FAD binding	0.992784	0.122832	1	1
cellular_component	GO:0030863	cortical cytoskeleton	0.977481	0.123102	1	1
biological_process	GO:0006457	protein folding	0.977455	0.123197	1	1
biological_process	GO:0009913	epidermal cell differentiation	0.977455	0.123197	1	1
biological_process	GO:0071897	DNA biosynthetic process	0.977455	0.123197	1	1
biological_process	GO:0009719	response to endogenous stimulus	0.938315	0.123692	1	1
biological_process	GO:0048878	chemical homeostasis	0.940629	0.124167	1	1
biological_process	GO:0019932	second-messenger-mediated signaling	0.965601	0.125392	1	1
biological_process	GO:0009605	response to external stimulus	0.929951	0.125454	1	1
cellular_component	GO:0016607	nuclear speck	0.965532	0.125502	1	1
biological_process	GO:0051272	positive regulation of cellular component movement	0.951236	0.125996	1	1
biological_process	GO:0009628	response to abiotic stimulus	0.942681	0.126012	1	1
biological_process	GO:0008645	hexose transmembrane transport	0.97655	0.126266	1	1
biological_process	GO:0015749	monosaccharide transmembrane transport	0.97655	0.126266	1	1
biological_process	GO:0034219	carbohydrate transmembrane transport	0.97655	0.126266	1	1
biological_process	GO:0043467	regulation of generation of precursor metabolites and energy	0.97655	0.126266	1	1
biological_process	GO:0043624	cellular protein complex disassembly	0.97655	0.126266	1	1
biological_process	GO:0044403	biological process involved in symbiotic interaction	0.97655	0.126266	1	1
biological_process	GO:0071674	mononuclear cell migration	0.97655	0.126266	1	1
biological_process	GO:1904659	glucose transmembrane transport	0.97655	0.126266	1	1
biological_process	GO:1990823	response to leukemia inhibitory factor	0.97655	0.126266	1	1
biological_process	GO:1990830	cellular response to leukemia inhibitory factor	0.97655	0.126266	1	1
biological_process	GO:0065009	regulation of molecular function	0.928059	0.126362	1	1
cellular_component	GO:0000307	cyclin-dependent protein kinase holoenzyme complex	0.99227	0.126981	1	1
cellular_component	GO:0099522	region of cytosol	0.99227	0.126981	1	1
biological_process	GO:0051179	localization	0.919518	0.127003	1	1
biological_process	GO:0097193	intrinsic apoptotic signaling pathway	0.964788	0.127441	1	1
cellular_component	GO:0098590	plasma membrane region	0.935877	0.127446	1	1
biological_process	GO:0040017	positive regulation of locomotion	0.949865	0.128688	1	1
biological_process	GO:0010769	regulation of cell morphogenesis involved in differentiation	0.975625	0.129354	1	1
biological_process	GO:0055067	monovalent inorganic cation homeostasis	0.975625	0.129354	1	1
biological_process	GO:0072330	monocarboxylic acid biosynthetic process	0.975625	0.129354	1	1
biological_process	GO:0072331	signal transduction by p53 class mediator	0.975625	0.129354	1	1
biological_process	GO:0050727	regulation of inflammatory response	0.963964	0.129503	1	1
biological_process	GO:0001911	negative regulation of leukocyte mediated cytotoxicity	0.991891	0.129714	1	1
biological_process	GO:0008340	determination of adult lifespan	0.991891	0.129714	1	1
biological_process	GO:0009394	2'-deoxyribonucleotide metabolic process	0.991891	0.129714	1	1
biological_process	GO:0010043	response to zinc ion	0.991891	0.129714	1	1
biological_process	GO:0010592	positive regulation of lamellipodium assembly	0.991891	0.129714	1	1
biological_process	GO:0019692	deoxyribose phosphate metabolic process	0.991891	0.129714	1	1
biological_process	GO:0021542	dentate gyrus development	0.991891	0.129714	1	1
biological_process	GO:0032873	negative regulation of stress-activated MAPK cascade	0.991891	0.129714	1	1
biological_process	GO:0043116	negative regulation of vascular permeability	0.991891	0.129714	1	1
biological_process	GO:0043302	positive regulation of leukocyte degranulation	0.991891	0.129714	1	1
biological_process	GO:0043551	regulation of phosphatidylinositol 3-kinase activity	0.991891	0.129714	1	1
biological_process	GO:0044819	mitotic G1/S transition checkpoint signaling	0.991891	0.129714	1	1
biological_process	GO:0046627	negative regulation of insulin receptor signaling pathway	0.991891	0.129714	1	1
biological_process	GO:0048148	behavioral response to cocaine	0.991891	0.129714	1	1
biological_process	GO:0055069	zinc ion homeostasis	0.991891	0.129714	1	1
biological_process	GO:0070303	negative regulation of stress-activated protein kinase signaling cascade	0.991891	0.129714	1	1
biological_process	GO:0090077	foam cell differentiation	0.991891	0.129714	1	1
biological_process	GO:1900746	regulation of vascular endothelial growth factor signaling pathway	0.991891	0.129714	1	1
biological_process	GO:2000191	regulation of fatty acid transport	0.991891	0.129714	1	1
molecular_function	GO:0003824	catalytic activity	0.91841	0.130511	1	1
molecular_function	GO:0003755	peptidyl-prolyl cis-trans isomerase activity	0.991724	0.131014	1	1
molecular_function	GO:0004683	calmodulin-dependent protein kinase activity	0.991724	0.131014	1	1
molecular_function	GO:0016859	cis-trans isomerase activity	0.991724	0.131014	1	1
molecular_function	GO:0042165	neurotransmitter binding	0.991724	0.131014	1	1
molecular_function	GO:0043548	phosphatidylinositol 3-kinase binding	0.991724	0.131014	1	1
molecular_function	GO:0099186	structural constituent of postsynapse	0.991724	0.131014	1	1
biological_process	GO:0030334	regulation of cell migration	0.939635	0.131331	1	1
cellular_component	GO:0045178	basal part of cell	0.962937	0.131983	1	1
biological_process	GO:0014065	phosphatidylinositol 3-kinase signaling	0.974681	0.132459	1	1
biological_process	GO:0031324	negative regulation of cellular metabolic process	0.925125	0.132742	1	1
cellular_component	GO:0016020	membrane	0.912493	0.135194	1	1
cellular_component	GO:0031672	A band	0.991136	0.135418	1	1
biological_process	GO:0010469	regulation of signaling receptor activity	0.973717	0.135582	1	1
biological_process	GO:0003009	skeletal muscle contraction	0.990788	0.137747	1	1
biological_process	GO:0003299	muscle hypertrophy in response to stress	0.990788	0.137747	1	1
biological_process	GO:0006636	unsaturated fatty acid biosynthetic process	0.990788	0.137747	1	1
biological_process	GO:0006730	one-carbon metabolic process	0.990788	0.137747	1	1
biological_process	GO:0014887	cardiac muscle adaptation	0.990788	0.137747	1	1
biological_process	GO:0014898	cardiac muscle hypertrophy in response to stress	0.990788	0.137747	1	1
biological_process	GO:0021871	forebrain regionalization	0.990788	0.137747	1	1
biological_process	GO:0032094	response to food	0.990788	0.137747	1	1
biological_process	GO:0032309	icosanoid secretion	0.990788	0.137747	1	1
biological_process	GO:0033006	regulation of mast cell activation involved in immune response	0.990788	0.137747	1	1
biological_process	GO:0033137	negative regulation of peptidyl-serine phosphorylation	0.990788	0.137747	1	1
biological_process	GO:0033866	nucleoside bisphosphate biosynthetic process	0.990788	0.137747	1	1
biological_process	GO:0034030	ribonucleoside bisphosphate biosynthetic process	0.990788	0.137747	1	1
biological_process	GO:0034033	purine nucleoside bisphosphate biosynthetic process	0.990788	0.137747	1	1
biological_process	GO:0043276	anoikis	0.990788	0.137747	1	1
biological_process	GO:0043304	regulation of mast cell degranulation	0.990788	0.137747	1	1
biological_process	GO:0044818	mitotic G2/M transition checkpoint	0.990788	0.137747	1	1
biological_process	GO:0048521	negative regulation of behavior	0.990788	0.137747	1	1
biological_process	GO:0055094	response to lipoprotein particle	0.990788	0.137747	1	1
biological_process	GO:0070098	chemokine-mediated signaling pathway	0.990788	0.137747	1	1
biological_process	GO:1900078	positive regulation of cellular response to insulin stimulus	0.990788	0.137747	1	1
biological_process	GO:1902547	regulation of cellular response to vascular endothelial growth factor stimulus	0.990788	0.137747	1	1
biological_process	GO:1904706	negative regulation of vascular associated smooth muscle cell proliferation	0.990788	0.137747	1	1
biological_process	GO:2001239	regulation of extrinsic apoptotic signaling pathway in absence of ligand	0.990788	0.137747	1	1
molecular_function	GO:0016772	transferase activity, transferring phosphorus-containing groups	0.940011	0.137811	1	1
molecular_function	GO:0043177	organic acid binding	0.972989	0.137927	1	1
biological_process	GO:0007155	cell adhesion	0.929338	0.138276	1	1
molecular_function	GO:0008198	ferrous iron binding	0.990598	0.139122	1	1
molecular_function	GO:0042169	SH2 domain binding	0.990598	0.139122	1	1
molecular_function	GO:0042910	xenobiotic transmembrane transporter activity	0.990598	0.139122	1	1
biological_process	GO:0022610	biological adhesion	0.92875	0.139217	1	1
biological_process	GO:1901653	cellular response to peptide	0.959676	0.13999	1	1
biological_process	GO:0009888	tissue development	0.922871	0.141259	1	1
biological_process	GO:0071704	organic substance metabolic process	0.910245	0.141269	1	1
biological_process	GO:0007043	cell-cell junction assembly	0.97173	0.141878	1	1
biological_process	GO:0030879	mammary gland development	0.97173	0.141878	1	1
biological_process	GO:0048518	positive regulation of biological process	0.908602	0.142052	1	1
biological_process	GO:0010033	response to organic substance	0.915366	0.14325	1	1
biological_process	GO:0062013	positive regulation of small molecule metabolic process	0.970707	0.145049	1	1
biological_process	GO:0009968	negative regulation of signal transduction	0.928034	0.145093	1	1
biological_process	GO:0005979	regulation of glycogen biosynthetic process	0.989621	0.145707	1	1
biological_process	GO:0007032	endosome organization	0.989621	0.145707	1	1
biological_process	GO:0007431	salivary gland development	0.989621	0.145707	1	1
biological_process	GO:0007595	lactation	0.989621	0.145707	1	1
biological_process	GO:0009154	purine ribonucleotide catabolic process	0.989621	0.145707	1	1
biological_process	GO:0009262	deoxyribonucleotide metabolic process	0.989621	0.145707	1	1
biological_process	GO:0010962	regulation of glucan biosynthetic process	0.989621	0.145707	1	1
biological_process	GO:0018208	peptidyl-proline modification	0.989621	0.145707	1	1
biological_process	GO:0034198	cellular response to amino acid starvation	0.989621	0.145707	1	1
biological_process	GO:0044342	type B pancreatic cell proliferation	0.989621	0.145707	1	1
biological_process	GO:0048246	macrophage chemotaxis	0.989621	0.145707	1	1
biological_process	GO:0048520	positive regulation of behavior	0.989621	0.145707	1	1
biological_process	GO:0048741	skeletal muscle fiber development	0.989621	0.145707	1	1
biological_process	GO:0048875	chemical homeostasis within a tissue	0.989621	0.145707	1	1
biological_process	GO:0051180	vitamin transport	0.989621	0.145707	1	1
biological_process	GO:0051693	actin filament capping	0.989621	0.145707	1	1
biological_process	GO:0060074	synapse maturation	0.989621	0.145707	1	1
biological_process	GO:0060325	face morphogenesis	0.989621	0.145707	1	1
biological_process	GO:0071402	cellular response to lipoprotein particle stimulus	0.989621	0.145707	1	1
biological_process	GO:0090218	positive regulation of lipid kinase activity	0.989621	0.145707	1	1
biological_process	GO:1902742	apoptotic process involved in development	0.989621	0.145707	1	1
biological_process	GO:1905521	regulation of macrophage migration	0.989621	0.145707	1	1
biological_process	GO:2000272	negative regulation of signaling receptor activity	0.989621	0.145707	1	1
biological_process	GO:0051171	regulation of nitrogen compound metabolic process	0.906732	0.146695	1	1
molecular_function	GO:0008395	steroid hydroxylase activity	0.989407	0.147155	1	1
molecular_function	GO:0030291	protein serine/threonine kinase inhibitor activity	0.989407	0.147155	1	1
molecular_function	GO:0004721	phosphoprotein phosphatase activity	0.969902	0.147532	1	1
biological_process	GO:0007369	gastrulation	0.969665	0.148235	1	1
biological_process	GO:0015711	organic anion transport	0.955107	0.150759	1	1
biological_process	GO:0043523	regulation of neuron apoptotic process	0.955107	0.150759	1	1
molecular_function	GO:0016705	oxidoreductase activity, acting on paired donors, with incorporation or reduction of molecular oxygen	0.968833	0.150764	1	1
molecular_function	GO:0005198	structural molecule activity	0.945279	0.151111	1	1
biological_process	GO:0060291	long-term synaptic potentiation	0.968603	0.151437	1	1
biological_process	GO:0034504	protein localization to nucleus	0.95416	0.152945	1	1
biological_process	GO:0048646	anatomical structure formation involved in morphogenesis	0.92282	0.153513	1	1
biological_process	GO:0001953	negative regulation of cell-matrix adhesion	0.988392	0.153596	1	1
biological_process	GO:0002052	positive regulation of neuroblast proliferation	0.988392	0.153596	1	1
biological_process	GO:0002673	regulation of acute inflammatory response	0.988392	0.153596	1	1
biological_process	GO:0002861	regulation of inflammatory response to antigenic stimulus	0.988392	0.153596	1	1
biological_process	GO:0009309	amine biosynthetic process	0.988392	0.153596	1	1
biological_process	GO:0021846	cell proliferation in forebrain	0.988392	0.153596	1	1
biological_process	GO:0031342	negative regulation of cell killing	0.988392	0.153596	1	1
biological_process	GO:0033238	regulation of cellular amine metabolic process	0.988392	0.153596	1	1
biological_process	GO:0042401	cellular biogenic amine biosynthetic process	0.988392	0.153596	1	1
biological_process	GO:0045747	positive regulation of Notch signaling pathway	0.988392	0.153596	1	1
biological_process	GO:0048009	insulin-like growth factor receptor signaling pathway	0.988392	0.153596	1	1
biological_process	GO:0048011	neurotrophin TRK receptor signaling pathway	0.988392	0.153596	1	1
biological_process	GO:0061756	leukocyte adhesion to vascular endothelial cell	0.988392	0.153596	1	1
biological_process	GO:0061844	antimicrobial humoral immune response mediated by antimicrobial peptide	0.988392	0.153596	1	1
biological_process	GO:0070873	regulation of glycogen metabolic process	0.988392	0.153596	1	1
biological_process	GO:0071827	plasma lipoprotein particle organization	0.988392	0.153596	1	1
biological_process	GO:0097242	amyloid-beta clearance	0.988392	0.153596	1	1
biological_process	GO:0098810	neurotransmitter reuptake	0.988392	0.153596	1	1
biological_process	GO:1901889	negative regulation of cell junction assembly	0.988392	0.153596	1	1
biological_process	GO:1990928	response to amino acid starvation	0.988392	0.153596	1	1
biological_process	GO:0044283	small molecule biosynthetic process	0.943872	0.153926	1	1
biological_process	GO:2000145	regulation of cell motility	0.925718	0.154896	1	1
molecular_function	GO:0009055	electron transfer activity	0.988154	0.155114	1	1
molecular_function	GO:0071855	neuropeptide receptor binding	0.988154	0.155114	1	1
biological_process	GO:0071345	cellular response to cytokine stimulus	0.934841	0.157047	1	1
biological_process	GO:0042592	homeostatic process	0.911906	0.157783	1	1
biological_process	GO:0032680	regulation of tumor necrosis factor production	0.966422	0.15788	1	1
cellular_component	GO:0043005	neuron projection	0.911457	0.158096	1	1
biological_process	GO:0021700	developmental maturation	0.95125	0.159563	1	1
biological_process	GO:0065007	biological regulation	0.900838	0.159799	1	1
cellular_component	GO:0008305	integrin complex	0.987321	0.16025	1	1
molecular_function	GO:0060090	molecular adaptor activity	0.95067	0.160879	1	1
biological_process	GO:0006606	protein import into nucleus	0.965302	0.161122	1	1
biological_process	GO:0032640	tumor necrosis factor production	0.965302	0.161122	1	1
biological_process	GO:0046887	positive regulation of hormone secretion	0.965302	0.161122	1	1
biological_process	GO:1903555	regulation of tumor necrosis factor superfamily cytokine production	0.965302	0.161122	1	1
biological_process	GO:0006195	purine nucleotide catabolic process	0.987103	0.161412	1	1
biological_process	GO:0009167	purine ribonucleoside monophosphate metabolic process	0.987103	0.161412	1	1
biological_process	GO:0009261	ribonucleotide catabolic process	0.987103	0.161412	1	1
biological_process	GO:0010972	negative regulation of G2/M transition of mitotic cell cycle	0.987103	0.161412	1	1
biological_process	GO:0014904	myotube cell development	0.987103	0.161412	1	1
biological_process	GO:0051898	negative regulation of protein kinase B signaling	0.987103	0.161412	1	1
biological_process	GO:0070232	regulation of T cell apoptotic process	0.987103	0.161412	1	1
biological_process	GO:0071880	adenylate cyclase-activating adrenergic receptor signaling pathway	0.987103	0.161412	1	1
biological_process	GO:0120163	negative regulation of cold-induced thermogenesis	0.987103	0.161412	1	1
biological_process	GO:1900077	negative regulation of cellular response to insulin stimulus	0.987103	0.161412	1	1
biological_process	GO:1902750	negative regulation of cell cycle G2/M phase transition	0.987103	0.161412	1	1
biological_process	GO:1901360	organic cyclic compound metabolic process	0.89573	0.16237	1	1
cellular_component	GO:0043204	perikaryon	0.964685	0.162862	1	1
molecular_function	GO:0048487	beta-tubulin binding	0.986839	0.163001	1	1
molecular_function	GO:0097718	disordered domain specific binding	0.986839	0.163001	1	1
molecular_function	GO:0098918	structural constituent of synapse	0.986839	0.163001	1	1
molecular_function	GO:0008514	organic anion transmembrane transporter activity	0.96436	0.163833	1	1
biological_process	GO:0042445	hormone metabolic process	0.964163	0.164376	1	1
biological_process	GO:0051170	import into nucleus	0.964163	0.164376	1	1
biological_process	GO:0071706	tumor necrosis factor superfamily cytokine production	0.964163	0.164376	1	1
biological_process	GO:0006464	cellular protein modification process	0.89894	0.164845	1	1
biological_process	GO:0036211	protein modification process	0.89894	0.164845	1	1
molecular_function	GO:0019900	kinase binding	0.924413	0.164967	1	1
biological_process	GO:0008152	metabolic process	0.892844	0.165712	1	1
molecular_function	GO:1901981	phosphatidylinositol phosphate binding	0.963192	0.167132	1	1
biological_process	GO:0008643	carbohydrate transport	0.963004	0.167642	1	1
biological_process	GO:1905952	regulation of lipid localization	0.963004	0.167642	1	1
molecular_function	GO:0016773	phosphotransferase activity, alcohol group as acceptor	0.928703	0.16811	1	1
cellular_component	GO:0098636	protein complex involved in cell adhesion	0.985917	0.16837	1	1
biological_process	GO:0006110	regulation of glycolytic process	0.985754	0.169158	1	1
biological_process	GO:0006360	transcription by RNA polymerase I	0.985754	0.169158	1	1
biological_process	GO:0007157	heterophilic cell-cell adhesion via plasma membrane cell adhesion molecules	0.985754	0.169158	1	1
biological_process	GO:0009126	purine nucleoside monophosphate metabolic process	0.985754	0.169158	1	1
biological_process	GO:0010591	regulation of lamellipodium assembly	0.985754	0.169158	1	1
biological_process	GO:0010614	negative regulation of cardiac muscle hypertrophy	0.985754	0.169158	1	1
biological_process	GO:0010677	negative regulation of cellular carbohydrate metabolic process	0.985754	0.169158	1	1
biological_process	GO:0010799	regulation of peptidyl-threonine phosphorylation	0.985754	0.169158	1	1
biological_process	GO:0016202	regulation of striated muscle tissue development	0.985754	0.169158	1	1
biological_process	GO:0031952	regulation of protein autophosphorylation	0.985754	0.169158	1	1
biological_process	GO:0042178	xenobiotic catabolic process	0.985754	0.169158	1	1
biological_process	GO:0043029	T cell homeostasis	0.985754	0.169158	1	1
biological_process	GO:0044458	motile cilium assembly	0.985754	0.169158	1	1
biological_process	GO:0046456	icosanoid biosynthetic process	0.985754	0.169158	1	1
biological_process	GO:0046902	regulation of mitochondrial membrane permeability	0.985754	0.169158	1	1
biological_process	GO:0050829	defense response to Gram-negative bacterium	0.985754	0.169158	1	1
biological_process	GO:0060323	head morphogenesis	0.985754	0.169158	1	1
biological_process	GO:0070229	negative regulation of lymphocyte apoptotic process	0.985754	0.169158	1	1
biological_process	GO:0071634	regulation of transforming growth factor beta production	0.985754	0.169158	1	1
biological_process	GO:0071677	positive regulation of mononuclear cell migration	0.985754	0.169158	1	1
biological_process	GO:0071715	icosanoid transport	0.985754	0.169158	1	1
biological_process	GO:0072523	purine-containing compound catabolic process	0.985754	0.169158	1	1
biological_process	GO:1902745	positive regulation of lamellipodium organization	0.985754	0.169158	1	1
cellular_component	GO:0005737	cytoplasm	0.890709	0.170575	1	1
biological_process	GO:0018105	peptidyl-serine phosphorylation	0.946176	0.170789	1	1
biological_process	GO:0043434	response to peptide hormone	0.946176	0.170789	1	1
molecular_function	GO:0001784	phosphotyrosine residue binding	0.985464	0.170814	1	1
molecular_function	GO:0016538	cyclin-dependent protein serine/threonine kinase regulator activity	0.985464	0.170814	1	1
molecular_function	GO:0016765	transferase activity, transferring alkyl or aryl (other than methyl) groups	0.985464	0.170814	1	1
molecular_function	GO:0030159	signaling receptor complex adaptor activity	0.985464	0.170814	1	1
molecular_function	GO:0051536	iron-sulfur cluster binding	0.985464	0.170814	1	1
molecular_function	GO:0051540	metal cluster binding	0.985464	0.170814	1	1
molecular_function	GO:0071889	14-3-3 protein binding	0.985464	0.170814	1	1
biological_process	GO:0070507	regulation of microtubule cytoskeleton organization	0.961827	0.17092	1	1
biological_process	GO:0097529	myeloid leukocyte migration	0.961827	0.17092	1	1
biological_process	GO:0030336	negative regulation of cell migration	0.945128	0.173062	1	1
biological_process	GO:0034329	cell junction assembly	0.933861	0.173457	1	1
biological_process	GO:0002685	regulation of leukocyte migration	0.96063	0.174209	1	1
biological_process	GO:0032872	regulation of stress-activated MAPK cascade	0.96063	0.174209	1	1
biological_process	GO:0043270	positive regulation of ion transport	0.944069	0.175344	1	1
biological_process	GO:0010243	response to organonitrogen compound	0.917343	0.176786	1	1
biological_process	GO:0002053	positive regulation of mesenchymal cell proliferation	0.984347	0.176833	1	1
biological_process	GO:0002686	negative regulation of leukocyte migration	0.984347	0.176833	1	1
biological_process	GO:0002931	response to ischemia	0.984347	0.176833	1	1
biological_process	GO:0005978	glycogen biosynthetic process	0.984347	0.176833	1	1
biological_process	GO:0006721	terpenoid metabolic process	0.984347	0.176833	1	1
biological_process	GO:0009250	glucan biosynthetic process	0.984347	0.176833	1	1
biological_process	GO:0014741	negative regulation of muscle hypertrophy	0.984347	0.176833	1	1
biological_process	GO:0019730	antimicrobial humoral response	0.984347	0.176833	1	1
biological_process	GO:0030835	negative regulation of actin filament depolymerization	0.984347	0.176833	1	1
biological_process	GO:0032885	regulation of polysaccharide biosynthetic process	0.984347	0.176833	1	1
biological_process	GO:0033363	secretory granule organization	0.984347	0.176833	1	1
biological_process	GO:0043550	regulation of lipid kinase activity	0.984347	0.176833	1	1
biological_process	GO:0048634	regulation of muscle organ development	0.984347	0.176833	1	1
biological_process	GO:0071825	protein-lipid complex subunit organization	0.984347	0.176833	1	1
biological_process	GO:0071875	adrenergic receptor signaling pathway	0.984347	0.176833	1	1
biological_process	GO:1900026	positive regulation of substrate adhesion-dependent cell spreading	0.984347	0.176833	1	1
biological_process	GO:0019219	regulation of nucleobase-containing compound metabolic process	0.89001	0.177178	1	1
biological_process	GO:0071216	cellular response to biotic stimulus	0.959414	0.177508	1	1
molecular_function	GO:0016504	peptidase activator activity	0.984029	0.178557	1	1
molecular_function	GO:0030170	pyridoxal phosphate binding	0.984029	0.178557	1	1
molecular_function	GO:0070279	vitamin B6 binding	0.984029	0.178557	1	1
biological_process	GO:0048871	multicellular organismal homeostasis	0.930965	0.178931	1	1
biological_process	GO:0010647	positive regulation of cell communication	0.899405	0.179871	1	1
biological_process	GO:0055080	cation homeostasis	0.921986	0.179901	1	1
biological_process	GO:0060284	regulation of cell development	0.921986	0.179901	1	1
cellular_component	GO:0005925	focal adhesion	0.958452	0.180058	1	1
biological_process	GO:0051896	regulation of protein kinase B signaling	0.95818	0.180817	1	1
biological_process	GO:0070302	regulation of stress-activated protein kinase signaling cascade	0.95818	0.180817	1	1
biological_process	GO:0044260	cellular macromolecule metabolic process	0.879179	0.181168	1	1
biological_process	GO:0023056	positive regulation of signaling	0.898018	0.181899	1	1
biological_process	GO:0010817	regulation of hormone levels	0.928996	0.182614	1	1
biological_process	GO:1902533	positive regulation of intracellular signal transduction	0.913129	0.183708	1	1
biological_process	GO:0030041	actin filament polymerization	0.956926	0.184137	1	1
biological_process	GO:1901988	negative regulation of cell cycle phase transition	0.956926	0.184137	1	1
cellular_component	GO:0031045	dense core granule	0.982917	0.18438	1	1
cellular_component	GO:0032809	neuronal cell body membrane	0.982917	0.18438	1	1
biological_process	GO:0001774	microglial cell activation	0.982882	0.184438	1	1
biological_process	GO:0009116	nucleoside metabolic process	0.982882	0.184438	1	1
biological_process	GO:0032881	regulation of polysaccharide metabolic process	0.982882	0.184438	1	1
biological_process	GO:0033003	regulation of mast cell activation	0.982882	0.184438	1	1
biological_process	GO:0035272	exocrine system development	0.982882	0.184438	1	1
biological_process	GO:0038179	neurotrophin signaling pathway	0.982882	0.184438	1	1
biological_process	GO:0043300	regulation of leukocyte degranulation	0.982882	0.184438	1	1
biological_process	GO:0050732	negative regulation of peptidyl-tyrosine phosphorylation	0.982882	0.184438	1	1
biological_process	GO:0051438	regulation of ubiquitin-protein transferase activity	0.982882	0.184438	1	1
biological_process	GO:0060259	regulation of feeding behavior	0.982882	0.184438	1	1
biological_process	GO:0071604	transforming growth factor beta production	0.982882	0.184438	1	1
biological_process	GO:1901861	regulation of muscle tissue development	0.982882	0.184438	1	1
biological_process	GO:1904036	negative regulation of epithelial cell apoptotic process	0.982882	0.184438	1	1
biological_process	GO:1905517	macrophage migration	0.982882	0.184438	1	1
biological_process	GO:2000378	negative regulation of reactive oxygen species metabolic process	0.982882	0.184438	1	1
biological_process	GO:0031346	positive regulation of cell projection organization	0.928	0.184466	1	1
biological_process	GO:0051402	neuron apoptotic process	0.93972	0.184556	1	1
molecular_function	GO:0005251	delayed rectifier potassium channel activity	0.982536	0.186228	1	1
molecular_function	GO:0016706	2-oxoglutarate-dependent dioxygenase activity	0.982536	0.186228	1	1
molecular_function	GO:0043394	proteoglycan binding	0.982536	0.186228	1	1
biological_process	GO:0046486	glycerolipid metabolic process	0.938605	0.18688	1	1
biological_process	GO:0002703	regulation of leukocyte mediated immunity	0.955654	0.187465	1	1
biological_process	GO:0021543	pallium development	0.955654	0.187465	1	1
biological_process	GO:0030307	positive regulation of cell growth	0.955654	0.187465	1	1
biological_process	GO:0031396	regulation of protein ubiquitination	0.955654	0.187465	1	1
biological_process	GO:0034330	cell junction organization	0.910542	0.187914	1	1
biological_process	GO:0010468	regulation of gene expression	0.878334	0.188597	1	1
biological_process	GO:0009893	positive regulation of metabolic process	0.880372	0.188626	1	1
biological_process	GO:1901701	cellular response to oxygen-containing compound	0.9043	0.189207	1	1
biological_process	GO:0098771	inorganic ion homeostasis	0.916463	0.189388	1	1
biological_process	GO:0007519	skeletal muscle tissue development	0.954362	0.190802	1	1
biological_process	GO:0048469	cell maturation	0.954362	0.190802	1	1
biological_process	GO:0051494	negative regulation of cytoskeleton organization	0.954362	0.190802	1	1
biological_process	GO:0018209	peptidyl-serine modification	0.936342	0.191551	1	1
biological_process	GO:2000146	negative regulation of cell motility	0.936342	0.191551	1	1
biological_process	GO:0010464	regulation of mesenchymal cell proliferation	0.981362	0.191975	1	1
biological_process	GO:0019369	arachidonic acid metabolic process	0.981362	0.191975	1	1
biological_process	GO:0030808	regulation of nucleotide biosynthetic process	0.981362	0.191975	1	1
biological_process	GO:0030890	positive regulation of B cell proliferation	0.981362	0.191975	1	1
biological_process	GO:0032007	negative regulation of TOR signaling	0.981362	0.191975	1	1
biological_process	GO:0042246	tissue regeneration	0.981362	0.191975	1	1
biological_process	GO:0043114	regulation of vascular permeability	0.981362	0.191975	1	1
biological_process	GO:0046503	glycerolipid catabolic process	0.981362	0.191975	1	1
biological_process	GO:0070527	platelet aggregation	0.981362	0.191975	1	1
biological_process	GO:0090207	regulation of triglyceride metabolic process	0.981362	0.191975	1	1
biological_process	GO:0090279	regulation of calcium ion import	0.981362	0.191975	1	1
biological_process	GO:1900371	regulation of purine nucleotide biosynthetic process	0.981362	0.191975	1	1
biological_process	GO:0001775	cell activation	0.90791	0.19216	1	1
cellular_component	GO:0005622	intracellular anatomical structure	0.885264	0.192231	1	1
cellular_component	GO:0005793	endoplasmic reticulum-Golgi intermediate compartment	0.981324	0.192271	1	1
cellular_component	GO:0019005	SCF ubiquitin ligase complex	0.981324	0.192271	1	1
cellular_component	GO:0055029	nuclear DNA-directed RNA polymerase complex	0.981324	0.192271	1	1
biological_process	GO:0045892	negative regulation of transcription, DNA-templated	0.901811	0.193064	1	1
biological_process	GO:0030595	leukocyte chemotaxis	0.953053	0.194147	1	1
biological_process	GO:0043281	regulation of cysteine-type endopeptidase activity involved in apoptotic process	0.953053	0.194147	1	1
biological_process	GO:0044242	cellular lipid catabolic process	0.953053	0.194147	1	1
biological_process	GO:0006928	movement of cell or subcellular component	0.883653	0.195228	1	1
biological_process	GO:0048872	homeostasis of number of cells	0.934036	0.196253	1	1
biological_process	GO:1902679	negative regulation of RNA biosynthetic process	0.899284	0.196955	1	1
biological_process	GO:1903507	negative regulation of nucleic acid-templated transcription	0.899284	0.196955	1	1
biological_process	GO:0007568	aging	0.951724	0.197501	1	1
biological_process	GO:0048015	phosphatidylinositol-mediated signaling	0.951724	0.197501	1	1
biological_process	GO:0060255	regulation of macromolecule metabolic process	0.868078	0.19757	1	1
biological_process	GO:0000226	microtubule cytoskeleton organization	0.920807	0.1976	1	1
biological_process	GO:0044271	cellular nitrogen compound biosynthetic process	0.871772	0.198605	1	1
biological_process	GO:0044772	mitotic cell cycle phase transition	0.932866	0.198615	1	1
biological_process	GO:0001504	neurotransmitter uptake	0.979787	0.199443	1	1
biological_process	GO:0006695	cholesterol biosynthetic process	0.979787	0.199443	1	1
biological_process	GO:0009161	ribonucleoside monophosphate metabolic process	0.979787	0.199443	1	1
biological_process	GO:0010883	regulation of lipid storage	0.979787	0.199443	1	1
biological_process	GO:0010907	positive regulation of glucose metabolic process	0.979787	0.199443	1	1
biological_process	GO:0045912	negative regulation of carbohydrate metabolic process	0.979787	0.199443	1	1
biological_process	GO:0046326	positive regulation of glucose import	0.979787	0.199443	1	1
biological_process	GO:0046470	phosphatidylcholine metabolic process	0.979787	0.199443	1	1
biological_process	GO:0050879	multicellular organismal movement	0.979787	0.199443	1	1
biological_process	GO:0050881	musculoskeletal movement	0.979787	0.199443	1	1
biological_process	GO:0051851	modulation by host of symbiont process	0.979787	0.199443	1	1
biological_process	GO:1902653	secondary alcohol biosynthetic process	0.979787	0.199443	1	1
biological_process	GO:1902692	regulation of neuroblast proliferation	0.979787	0.199443	1	1
biological_process	GO:0050794	regulation of cellular process	0.868065	0.199559	1	1
cellular_component	GO:0016324	apical plasma membrane	0.932154	0.199937	1	1
cellular_component	GO:0000428	DNA-directed RNA polymerase complex	0.979671	0.200086	1	1
cellular_component	GO:0001917	photoreceptor inner segment	0.979671	0.200086	1	1
cellular_component	GO:0044298	cell body membrane	0.979671	0.200086	1	1
biological_process	GO:0045930	negative regulation of mitotic cell cycle	0.950377	0.200862	1	1
cellular_component	GO:0030055	cell-substrate junction	0.950288	0.201042	1	1
molecular_function	GO:0016301	kinase activity	0.90917	0.201652	1	1
biological_process	GO:0030155	regulation of cell adhesion	0.908762	0.20232	1	1
biological_process	GO:0071310	cellular response to organic substance	0.878097	0.202927	1	1
biological_process	GO:0071248	cellular response to metal ion	0.949012	0.20423	1	1
molecular_function	GO:0004857	enzyme inhibitor activity	0.929545	0.205256	1	1
biological_process	GO:0051271	negative regulation of cellular component movement	0.929292	0.205743	1	1
biological_process	GO:0002279	mast cell activation involved in immune response	0.978157	0.206843	1	1
biological_process	GO:0002448	mast cell mediated immunity	0.978157	0.206843	1	1
biological_process	GO:0007215	glutamate receptor signaling pathway	0.978157	0.206843	1	1
biological_process	GO:0010765	positive regulation of sodium ion transport	0.978157	0.206843	1	1
biological_process	GO:0030834	regulation of actin filament depolymerization	0.978157	0.206843	1	1
biological_process	GO:0032720	negative regulation of tumor necrosis factor production	0.978157	0.206843	1	1
biological_process	GO:0034113	heterotypic cell-cell adhesion	0.978157	0.206843	1	1
biological_process	GO:0042058	regulation of epidermal growth factor receptor signaling pathway	0.978157	0.206843	1	1
biological_process	GO:0043303	mast cell degranulation	0.978157	0.206843	1	1
biological_process	GO:0045124	regulation of bone resorption	0.978157	0.206843	1	1
biological_process	GO:0045604	regulation of epidermal cell differentiation	0.978157	0.206843	1	1
biological_process	GO:0060191	regulation of lipase activity	0.978157	0.206843	1	1
biological_process	GO:0061077	chaperone-mediated protein folding	0.978157	0.206843	1	1
biological_process	GO:0070830	bicellular tight junction assembly	0.978157	0.206843	1	1
biological_process	GO:1900015	regulation of cytokine production involved in inflammatory response	0.978157	0.206843	1	1
biological_process	GO:1902743	regulation of lamellipodium organization	0.978157	0.206843	1	1
biological_process	GO:2000351	regulation of endothelial cell apoptotic process	0.978157	0.206843	1	1
biological_process	GO:0000302	response to reactive oxygen species	0.947629	0.207604	1	1
biological_process	GO:0007613	memory	0.947629	0.207604	1	1
biological_process	GO:0045017	glycerolipid biosynthetic process	0.947629	0.207604	1	1
biological_process	GO:0048017	inositol lipid-mediated signaling	0.947629	0.207604	1	1
biological_process	GO:0060538	skeletal muscle organ development	0.947629	0.207604	1	1
cellular_component	GO:0030880	RNA polymerase complex	0.977959	0.207827	1	1
cellular_component	GO:0140535	intracellular protein-containing complex	0.914745	0.208217	1	1
molecular_function	GO:0008028	monocarboxylic acid transmembrane transporter activity	0.97772	0.208821	1	1
biological_process	GO:0019752	carboxylic acid metabolic process	0.904769	0.208901	1	1
biological_process	GO:0034097	response to cytokine	0.904769	0.208901	1	1
biological_process	GO:0043412	macromolecule modification	0.864871	0.210979	1	1
biological_process	GO:0043436	oxoacid metabolic process	0.902737	0.212219	1	1
biological_process	GO:0051270	regulation of cellular component movement	0.888805	0.212837	1	1
biological_process	GO:0002534	cytokine production involved in inflammatory response	0.976476	0.214175	1	1
biological_process	GO:0006720	isoprenoid metabolic process	0.976476	0.214175	1	1
biological_process	GO:0007019	microtubule depolymerization	0.976476	0.214175	1	1
biological_process	GO:0009166	nucleotide catabolic process	0.976476	0.214175	1	1
biological_process	GO:0016126	sterol biosynthetic process	0.976476	0.214175	1	1
biological_process	GO:0030857	negative regulation of epithelial cell differentiation	0.976476	0.214175	1	1
biological_process	GO:0033692	cellular polysaccharide biosynthetic process	0.976476	0.214175	1	1
biological_process	GO:0038084	vascular endothelial growth factor signaling pathway	0.976476	0.214175	1	1
biological_process	GO:0042149	cellular response to glucose starvation	0.976476	0.214175	1	1
biological_process	GO:0043407	negative regulation of MAP kinase activity	0.976476	0.214175	1	1
biological_process	GO:0046676	negative regulation of insulin secretion	0.976476	0.214175	1	1
biological_process	GO:0060324	face development	0.976476	0.214175	1	1
biological_process	GO:0070231	T cell apoptotic process	0.976476	0.214175	1	1
biological_process	GO:1901184	regulation of ERBB signaling pathway	0.976476	0.214175	1	1
biological_process	GO:1903556	negative regulation of tumor necrosis factor superfamily cytokine production	0.976476	0.214175	1	1
biological_process	GO:1905953	negative regulation of lipid localization	0.976476	0.214175	1	1
molecular_function	GO:0015370	solute:sodium symporter activity	0.976006	0.216214	1	1
biological_process	GO:0097190	apoptotic signaling pathway	0.909879	0.216855	1	1
biological_process	GO:0019637	organophosphate metabolic process	0.899645	0.217229	1	1
biological_process	GO:0030258	lipid modification	0.943369	0.217764	1	1
biological_process	GO:2000116	regulation of cysteine-type endopeptidase activity	0.943369	0.217764	1	1
cellular_component	GO:0098802	plasma membrane signaling receptor complex	0.942929	0.218744	1	1
biological_process	GO:0010876	lipid localization	0.921853	0.220177	1	1
biological_process	GO:0050769	positive regulation of neurogenesis	0.921853	0.220177	1	1
biological_process	GO:1901617	organic hydroxy compound biosynthetic process	0.941913	0.221162	1	1
biological_process	GO:0002437	inflammatory response to antigenic stimulus	0.974742	0.221442	1	1
biological_process	GO:0002704	negative regulation of leukocyte mediated immunity	0.974742	0.221442	1	1
biological_process	GO:0010259	multicellular organism aging	0.974742	0.221442	1	1
biological_process	GO:0030042	actin filament depolymerization	0.974742	0.221442	1	1
biological_process	GO:0032892	positive regulation of organic acid transport	0.974742	0.221442	1	1
biological_process	GO:0042755	eating behavior	0.974742	0.221442	1	1
biological_process	GO:0046189	phenol-containing compound biosynthetic process	0.974742	0.221442	1	1
biological_process	GO:0048483	autonomic nervous system development	0.974742	0.221442	1	1
biological_process	GO:0051817	modulation of process of other organism involved in symbiotic interaction	0.974742	0.221442	1	1
biological_process	GO:0060428	lung epithelium development	0.974742	0.221442	1	1
biological_process	GO:0072577	endothelial cell apoptotic process	0.974742	0.221442	1	1
biological_process	GO:0090398	cellular senescence	0.974742	0.221442	1	1
biological_process	GO:0140353	lipid export from cell	0.974742	0.221442	1	1
biological_process	GO:0007166	cell surface receptor signaling pathway	0.861557	0.222346	1	1
biological_process	GO:0006875	cellular metal ion homeostasis	0.906453	0.222734	1	1
biological_process	GO:1901698	response to nitrogen compound	0.88826	0.222902	1	1
molecular_function	GO:0045309	protein phosphorylated amino acid binding	0.974239	0.223539	1	1
biological_process	GO:0010648	negative regulation of cell communication	0.876308	0.223817	1	1
biological_process	GO:0051607	defense response to virus	0.94044	0.224564	1	1
biological_process	GO:0140546	defense response to symbiont	0.94044	0.224564	1	1
biological_process	GO:2001257	regulation of cation channel activity	0.94044	0.224564	1	1
biological_process	GO:0023057	negative regulation of signaling	0.875423	0.225085	1	1
biological_process	GO:0008284	positive regulation of cell population proliferation	0.886278	0.225917	1	1
biological_process	GO:0031331	positive regulation of cellular catabolic process	0.91799	0.227474	1	1
biological_process	GO:0008154	actin polymerization or depolymerization	0.938949	0.22797	1	1
biological_process	GO:0017038	protein import	0.938949	0.22797	1	1
biological_process	GO:1903320	regulation of protein modification by small protein conjugation or removal	0.938949	0.22797	1	1
molecular_function	GO:0005102	signaling receptor binding	0.872987	0.228571	1	1
biological_process	GO:0006826	iron ion transport	0.972958	0.228642	1	1
biological_process	GO:0007616	long-term memory	0.972958	0.228642	1	1
biological_process	GO:0009123	nucleoside monophosphate metabolic process	0.972958	0.228642	1	1
biological_process	GO:0010171	body morphogenesis	0.972958	0.228642	1	1
biological_process	GO:0010463	mesenchymal cell proliferation	0.972958	0.228642	1	1
biological_process	GO:0014888	striated muscle adaptation	0.972958	0.228642	1	1
biological_process	GO:0031111	negative regulation of microtubule polymerization or depolymerization	0.972958	0.228642	1	1
biological_process	GO:0035082	axoneme assembly	0.972958	0.228642	1	1
biological_process	GO:0043297	apical junction assembly	0.972958	0.228642	1	1
biological_process	GO:0043470	regulation of carbohydrate catabolic process	0.972958	0.228642	1	1
biological_process	GO:0045123	cellular extravasation	0.972958	0.228642	1	1
biological_process	GO:0046579	positive regulation of Ras protein signal transduction	0.972958	0.228642	1	1
biological_process	GO:0055078	sodium ion homeostasis	0.972958	0.228642	1	1
biological_process	GO:1904407	positive regulation of nitric oxide metabolic process	0.972958	0.228642	1	1
molecular_function	GO:0019901	protein kinase binding	0.892486	0.228665	1	1
biological_process	GO:0006082	organic acid metabolic process	0.892225	0.229068	1	1
molecular_function	GO:0016491	oxidoreductase activity	0.901995	0.23029	1	1
biological_process	GO:0006954	inflammatory response	0.901779	0.230642	1	1
biological_process	GO:0010948	negative regulation of cell cycle process	0.93744	0.231381	1	1
biological_process	GO:0060249	anatomical structure homeostasis	0.915362	0.232365	1	1
biological_process	GO:0050801	ion homeostasis	0.888958	0.234202	1	1
biological_process	GO:0007623	circadian rhythm	0.935914	0.234795	1	1
biological_process	GO:0030308	negative regulation of cell growth	0.935914	0.234795	1	1
biological_process	GO:0045216	cell-cell junction organization	0.935914	0.234795	1	1
biological_process	GO:0048638	regulation of developmental growth	0.914033	0.234819	1	1
biological_process	GO:0022607	cellular component assembly	0.851877	0.235171	1	1
biological_process	GO:0006879	cellular iron ion homeostasis	0.971125	0.235776	1	1
biological_process	GO:0010828	positive regulation of glucose transmembrane transport	0.971125	0.235776	1	1
biological_process	GO:0031113	regulation of microtubule polymerization	0.971125	0.235776	1	1
biological_process	GO:0032456	endocytic recycling	0.971125	0.235776	1	1
biological_process	GO:0034637	cellular carbohydrate biosynthetic process	0.971125	0.235776	1	1
biological_process	GO:0035821	modulation of process of other organism	0.971125	0.235776	1	1
biological_process	GO:0051591	response to cAMP	0.971125	0.235776	1	1
biological_process	GO:0061028	establishment of endothelial barrier	0.971125	0.235776	1	1
biological_process	GO:0071347	cellular response to interleukin-1	0.971125	0.235776	1	1
biological_process	GO:0090559	regulation of membrane permeability	0.971125	0.235776	1	1
biological_process	GO:0120192	tight junction assembly	0.971125	0.235776	1	1
biological_process	GO:1901292	nucleoside phosphate catabolic process	0.971125	0.235776	1	1
biological_process	GO:1903793	positive regulation of anion transport	0.971125	0.235776	1	1
biological_process	GO:2001244	positive regulation of intrinsic apoptotic signaling pathway	0.971125	0.235776	1	1
biological_process	GO:0044281	small molecule metabolic process	0.867298	0.236624	1	1
biological_process	GO:0046483	heterocycle metabolic process	0.839879	0.237173	1	1
biological_process	GO:0048585	negative regulation of response to stimulus	0.861805	0.238096	1	1
biological_process	GO:0006006	glucose metabolic process	0.93437	0.238212	1	1
biological_process	GO:0030534	adult behavior	0.93437	0.238212	1	1
biological_process	GO:0046394	carboxylic acid biosynthetic process	0.93437	0.238212	1	1
molecular_function	GO:1901681	sulfur compound binding	0.93427	0.238452	1	1
biological_process	GO:0048522	positive regulation of cellular process	0.83538	0.238521	1	1
biological_process	GO:0022604	regulation of cell morphogenesis	0.911343	0.239741	1	1
biological_process	GO:1902903	regulation of supramolecular fiber organization	0.911343	0.239741	1	1
biological_process	GO:0051241	negative regulation of multicellular organismal process	0.870031	0.240358	1	1
biological_process	GO:1901652	response to peptide	0.909982	0.242209	1	1
biological_process	GO:0098609	cell-cell adhesion	0.883399	0.242835	1	1
biological_process	GO:0000271	polysaccharide biosynthetic process	0.969242	0.242846	1	1
biological_process	GO:0001937	negative regulation of endothelial cell proliferation	0.969242	0.242846	1	1
biological_process	GO:0010676	positive regulation of cellular carbohydrate metabolic process	0.969242	0.242846	1	1
biological_process	GO:0030837	negative regulation of actin filament polymerization	0.969242	0.242846	1	1
biological_process	GO:0034404	nucleobase-containing small molecule biosynthetic process	0.969242	0.242846	1	1
biological_process	GO:0042220	response to cocaine	0.969242	0.242846	1	1
biological_process	GO:0044773	mitotic DNA damage checkpoint signaling	0.969242	0.242846	1	1
biological_process	GO:0045682	regulation of epidermis development	0.969242	0.242846	1	1
biological_process	GO:0048713	regulation of oligodendrocyte differentiation	0.969242	0.242846	1	1
biological_process	GO:0050830	defense response to Gram-positive bacterium	0.969242	0.242846	1	1
biological_process	GO:0120193	tight junction organization	0.969242	0.242846	1	1
biological_process	GO:0051253	negative regulation of RNA metabolic process	0.867077	0.24459	1	1
biological_process	GO:0006979	response to oxidative stress	0.908612	0.244681	1	1
molecular_function	GO:0004860	protein kinase inhibitor activity	0.968636	0.245113	1	1
molecular_function	GO:0016709	oxidoreductase activity, acting on paired donors, with incorporation or reduction of molecular oxygen, NAD(P)H as one donor, and incorporation of one atom of oxygen	0.968636	0.245113	1	1
biological_process	GO:0044093	positive regulation of molecular function	0.860783	0.245748	1	1
biological_process	GO:2000112	regulation of cellular macromolecule biosynthetic process	0.83816	0.247758	1	1
biological_process	GO:0007160	cell-matrix adhesion	0.929638	0.248481	1	1
biological_process	GO:0016053	organic acid biosynthetic process	0.929638	0.248481	1	1
biological_process	GO:0043393	regulation of protein binding	0.929638	0.248481	1	1
biological_process	GO:0071241	cellular response to inorganic substance	0.929638	0.248481	1	1
biological_process	GO:0042063	gliogenesis	0.905841	0.249639	1	1
biological_process	GO:0001910	regulation of leukocyte mediated cytotoxicity	0.967313	0.249851	1	1
biological_process	GO:0030888	regulation of B cell proliferation	0.967313	0.249851	1	1
biological_process	GO:0034644	cellular response to UV	0.967313	0.249851	1	1
biological_process	GO:0045773	positive regulation of axon extension	0.967313	0.249851	1	1
biological_process	GO:0046626	regulation of insulin receptor signaling pathway	0.967313	0.249851	1	1
biological_process	GO:0046850	regulation of bone remodeling	0.967313	0.249851	1	1
biological_process	GO:0051057	positive regulation of small GTPase mediated signal transduction	0.967313	0.249851	1	1
biological_process	GO:0097006	regulation of plasma lipoprotein particle levels	0.967313	0.249851	1	1
biological_process	GO:0140115	export across plasma membrane	0.967313	0.249851	1	1
biological_process	GO:1901016	regulation of potassium ion transmembrane transporter activity	0.967313	0.249851	1	1
biological_process	GO:0002366	leukocyte activation involved in immune response	0.928026	0.251909	1	1
molecular_function	GO:0050660	flavin adenine dinucleotide binding	0.96667	0.252172	1	1
biological_process	GO:0009966	regulation of signal transduction	0.83502	0.254243	1	1
biological_process	GO:0045321	leukocyte activation	0.875381	0.255071	1	1
biological_process	GO:0032271	regulation of protein polymerization	0.926398	0.255338	1	1
biological_process	GO:0061351	neural precursor cell proliferation	0.926398	0.255338	1	1
cellular_component	GO:0005634	nucleus	0.81947	0.255348	1	1
cellular_component	GO:0016604	nuclear body	0.886148	0.256042	1	1
molecular_function	GO:0016788	hydrolase activity, acting on ester bonds	0.885837	0.256742	1	1
biological_process	GO:0010812	negative regulation of cell-substrate adhesion	0.965337	0.256792	1	1
biological_process	GO:0021795	cerebral cortex cell migration	0.965337	0.256792	1	1
biological_process	GO:0032387	negative regulation of intracellular transport	0.965337	0.256792	1	1
biological_process	GO:0043154	negative regulation of cysteine-type endopeptidase activity involved in apoptotic process	0.965337	0.256792	1	1
biological_process	GO:0044774	mitotic DNA integrity checkpoint signaling	0.965337	0.256792	1	1
biological_process	GO:0045453	bone resorption	0.965337	0.256792	1	1
biological_process	GO:0048286	lung alveolus development	0.965337	0.256792	1	1
biological_process	GO:0090278	negative regulation of peptide hormone secretion	0.965337	0.256792	1	1
biological_process	GO:1900024	regulation of substrate adhesion-dependent cell spreading	0.965337	0.256792	1	1
biological_process	GO:1901657	glycosyl compound metabolic process	0.965337	0.256792	1	1
biological_process	GO:2000107	negative regulation of leukocyte apoptotic process	0.965337	0.256792	1	1
biological_process	GO:2001237	negative regulation of extrinsic apoptotic signaling pathway	0.965337	0.256792	1	1
biological_process	GO:0002263	cell activation involved in immune response	0.924753	0.258768	1	1
biological_process	GO:0031348	negative regulation of defense response	0.924753	0.258768	1	1
molecular_function	GO:0004896	cytokine receptor activity	0.964657	0.259167	1	1
molecular_function	GO:0015459	potassium channel regulator activity	0.964657	0.259167	1	1
molecular_function	GO:0016597	amino acid binding	0.964657	0.259167	1	1
molecular_function	GO:0019210	kinase inhibitor activity	0.964657	0.259167	1	1
biological_process	GO:0032102	negative regulation of response to external stimulus	0.900178	0.259603	1	1
cellular_component	GO:0005758	mitochondrial intermembrane space	0.964428	0.259989	1	1
cellular_component	GO:1902554	serine/threonine protein kinase complex	0.964428	0.259989	1	1
molecular_function	GO:0003924	GTPase activity	0.922859	0.262698	1	1
molecular_function	GO:0008017	microtubule binding	0.922859	0.262698	1	1
molecular_function	GO:0016791	phosphatase activity	0.922859	0.262698	1	1
biological_process	GO:0002792	negative regulation of peptide secretion	0.963315	0.263671	1	1
biological_process	GO:0006635	fatty acid beta-oxidation	0.963315	0.263671	1	1
biological_process	GO:0010761	fibroblast migration	0.963315	0.263671	1	1
biological_process	GO:0032418	lysosome localization	0.963315	0.263671	1	1
biological_process	GO:0070228	regulation of lymphocyte apoptotic process	0.963315	0.263671	1	1
biological_process	GO:0070555	response to interleukin-1	0.963315	0.263671	1	1
biological_process	GO:0050790	regulation of catalytic activity	0.841685	0.265372	1	1
biological_process	GO:0051338	regulation of transferase activity	0.868292	0.265686	1	1
biological_process	GO:0009967	positive regulation of signal transduction	0.846258	0.265707	1	1
molecular_function	GO:0030971	receptor tyrosine kinase binding	0.962598	0.266097	1	1
biological_process	GO:0010556	regulation of macromolecule biosynthetic process	0.823607	0.266208	1	1
biological_process	GO:0001817	regulation of cytokine production	0.879308	0.267056	1	1
cellular_component	GO:0016323	basolateral plasma membrane	0.919777	0.268879	1	1
biological_process	GO:0002064	epithelial cell development	0.919721	0.269064	1	1
biological_process	GO:0034641	cellular nitrogen compound metabolic process	0.811448	0.270296	1	1
biological_process	GO:0000079	regulation of cyclin-dependent protein serine/threonine kinase activity	0.961249	0.270487	1	1
biological_process	GO:0030330	DNA damage response, signal transduction by p53 class mediator	0.961249	0.270487	1	1
biological_process	GO:0035176	social behavior	0.961249	0.270487	1	1
biological_process	GO:0043954	cellular component maintenance	0.961249	0.270487	1	1
biological_process	GO:0051703	biological process involved in intraspecies interaction between organisms	0.961249	0.270487	1	1
molecular_function	GO:0004674	protein serine/threonine kinase activity	0.892759	0.272353	1	1
molecular_function	GO:0044877	protein-containing complex binding	0.841161	0.2726	1	1
molecular_function	GO:0016779	nucleotidyltransferase activity	0.960494	0.272963	1	1
biological_process	GO:0009607	response to biotic stimulus	0.853175	0.274294	1	1
biological_process	GO:0043254	regulation of protein-containing complex assembly	0.89139	0.274652	1	1
biological_process	GO:0045785	positive regulation of cell adhesion	0.89139	0.274652	1	1
biological_process	GO:0032268	regulation of cellular protein metabolic process	0.826084	0.275791	1	1
biological_process	GO:0046651	lymphocyte proliferation	0.916286	0.275929	1	1
biological_process	GO:1901990	regulation of mitotic cell cycle phase transition	0.916286	0.275929	1	1
biological_process	GO:0044770	cell cycle phase transition	0.889892	0.277171	1	1
biological_process	GO:0002690	positive regulation of leukocyte chemotaxis	0.95914	0.27724	1	1
biological_process	GO:0006970	response to osmotic stress	0.95914	0.27724	1	1
biological_process	GO:0010389	regulation of G2/M transition of mitotic cell cycle	0.95914	0.27724	1	1
biological_process	GO:0035924	cellular response to vascular endothelial growth factor stimulus	0.95914	0.27724	1	1
biological_process	GO:0043299	leukocyte degranulation	0.95914	0.27724	1	1
biological_process	GO:0045576	mast cell activation	0.95914	0.27724	1	1
biological_process	GO:0045744	negative regulation of G protein-coupled receptor signaling pathway	0.95914	0.27724	1	1
biological_process	GO:0045776	negative regulation of blood pressure	0.95914	0.27724	1	1
biological_process	GO:0050775	positive regulation of dendrite morphogenesis	0.95914	0.27724	1	1
biological_process	GO:1900076	regulation of cellular response to insulin stimulus	0.95914	0.27724	1	1
biological_process	GO:1903307	positive regulation of regulated secretory pathway	0.95914	0.27724	1	1
biological_process	GO:1904705	regulation of vascular associated smooth muscle cell proliferation	0.95914	0.27724	1	1
biological_process	GO:1990874	vascular associated smooth muscle cell proliferation	0.95914	0.27724	1	1
biological_process	GO:2000117	negative regulation of cysteine-type endopeptidase activity	0.95914	0.27724	1	1
biological_process	GO:0030003	cellular cation homeostasis	0.872661	0.277374	1	1
biological_process	GO:0045597	positive regulation of cell differentiation	0.85089	0.277509	1	1
biological_process	GO:0006470	protein dephosphorylation	0.914545	0.279361	1	1
biological_process	GO:0006807	nitrogen compound metabolic process	0.800707	0.279466	1	1
biological_process	GO:0050890	cognition	0.888384	0.279692	1	1
molecular_function	GO:0001540	amyloid-beta binding	0.958346	0.279766	1	1
molecular_function	GO:0005080	protein kinase C binding	0.958346	0.279766	1	1
molecular_function	GO:0051082	unfolded protein binding	0.958346	0.279766	1	1
molecular_function	GO:0051213	dioxygenase activity	0.958346	0.279766	1	1
cellular_component	GO:0098797	plasma membrane protein complex	0.869581	0.281885	1	1
molecular_function	GO:0051015	actin filament binding	0.912428	0.283512	1	1
biological_process	GO:0005977	glycogen metabolic process	0.956987	0.283932	1	1
biological_process	GO:0006073	cellular glucan metabolic process	0.956987	0.283932	1	1
biological_process	GO:0007589	body fluid secretion	0.956987	0.283932	1	1
biological_process	GO:0014068	positive regulation of phosphatidylinositol 3-kinase signaling	0.956987	0.283932	1	1
biological_process	GO:0030032	lamellipodium assembly	0.956987	0.283932	1	1
biological_process	GO:0038034	signal transduction in absence of ligand	0.956987	0.283932	1	1
biological_process	GO:0044042	glucan metabolic process	0.956987	0.283932	1	1
biological_process	GO:0046683	response to organophosphorus	0.956987	0.283932	1	1
biological_process	GO:0046785	microtubule polymerization	0.956987	0.283932	1	1
biological_process	GO:0050871	positive regulation of B cell activation	0.956987	0.283932	1	1
biological_process	GO:0061097	regulation of protein tyrosine kinase activity	0.956987	0.283932	1	1
biological_process	GO:0097192	extrinsic apoptotic signaling pathway in absence of ligand	0.956987	0.283932	1	1
biological_process	GO:1902749	regulation of cell cycle G2/M phase transition	0.956987	0.283932	1	1
biological_process	GO:1904029	regulation of cyclin-dependent protein kinase activity	0.956987	0.283932	1	1
biological_process	GO:0055065	metal ion homeostasis	0.867222	0.285679	1	1
biological_process	GO:0019318	hexose metabolic process	0.911016	0.286222	1	1
biological_process	GO:0032943	mononuclear cell proliferation	0.911016	0.286222	1	1
cellular_component	GO:0099512	supramolecular fiber	0.853933	0.286393	1	1
molecular_function	GO:0035254	glutamate receptor binding	0.956155	0.286507	1	1
molecular_function	GO:0035591	signaling adaptor activity	0.956155	0.286507	1	1
molecular_function	GO:0043621	protein self-association	0.956155	0.286507	1	1
cellular_component	GO:0070062	extracellular exosome	0.955583	0.288262	1	1
molecular_function	GO:0036094	small molecule binding	0.815683	0.289064	1	1
biological_process	GO:0008544	epidermis development	0.909229	0.289651	1	1
biological_process	GO:0010646	regulation of cell communication	0.802563	0.290036	1	1
cellular_component	GO:0099081	supramolecular polymer	0.851286	0.290183	1	1
biological_process	GO:0002763	positive regulation of myeloid leukocyte differentiation	0.954794	0.290564	1	1
biological_process	GO:0006096	glycolytic process	0.954794	0.290564	1	1
biological_process	GO:0006757	ATP generation from ADP	0.954794	0.290564	1	1
biological_process	GO:0031341	regulation of cell killing	0.954794	0.290564	1	1
biological_process	GO:0042100	B cell proliferation	0.954794	0.290564	1	1
biological_process	GO:0051262	protein tetramerization	0.954794	0.290564	1	1
biological_process	GO:0055072	iron ion homeostasis	0.954794	0.290564	1	1
biological_process	GO:0062014	negative regulation of small molecule metabolic process	0.954794	0.290564	1	1
biological_process	GO:0097306	cellular response to alcohol	0.954794	0.290564	1	1
biological_process	GO:0006873	cellular ion homeostasis	0.863073	0.291935	1	1
biological_process	GO:0006139	nucleobase-containing compound metabolic process	0.796527	0.292007	1	1
biological_process	GO:0120035	regulation of plasma membrane bounded cell projection organization	0.849728	0.292668	1	1
molecular_function	GO:0043168	anion binding	0.811918	0.293821	1	1
cellular_component	GO:0043209	myelin sheath	0.906886	0.294018	1	1
biological_process	GO:0023051	regulation of signaling	0.798487	0.29501	1	1
biological_process	GO:0001885	endothelial cell development	0.952559	0.297135	1	1
biological_process	GO:0002260	lymphocyte homeostasis	0.952559	0.297135	1	1
biological_process	GO:0006885	regulation of pH	0.952559	0.297135	1	1
biological_process	GO:0030317	flagellated sperm motility	0.952559	0.297135	1	1
biological_process	GO:0045428	regulation of nitric oxide biosynthetic process	0.952559	0.297135	1	1
biological_process	GO:0045913	positive regulation of carbohydrate metabolic process	0.952559	0.297135	1	1
biological_process	GO:0050709	negative regulation of protein secretion	0.952559	0.297135	1	1
biological_process	GO:0050922	negative regulation of chemotaxis	0.952559	0.297135	1	1
biological_process	GO:0051893	regulation of focal adhesion assembly	0.952559	0.297135	1	1
biological_process	GO:0090109	regulation of cell-substrate junction assembly	0.952559	0.297135	1	1
molecular_function	GO:0035091	phosphatidylinositol binding	0.905157	0.29737	1	1
biological_process	GO:0009896	positive regulation of catabolic process	0.877571	0.297402	1	1
molecular_function	GO:0016835	carbon-oxygen lyase activity	0.951647	0.299803	1	1
biological_process	GO:0009615	response to virus	0.903776	0.299928	1	1
biological_process	GO:0032886	regulation of microtubule-based process	0.903776	0.299928	1	1
biological_process	GO:0098657	import into cell	0.903776	0.299928	1	1
biological_process	GO:0000122	negative regulation of transcription by RNA polymerase II	0.844581	0.299955	1	1
biological_process	GO:0032101	regulation of response to external stimulus	0.844581	0.299955	1	1
biological_process	GO:0006351	transcription, DNA-templated	0.800633	0.300358	1	1
molecular_function	GO:0005515	protein binding	0.783865	0.301326	1	1
biological_process	GO:0097659	nucleic acid-templated transcription	0.799741	0.301457	1	1
cellular_component	GO:0016328	lateral plasma membrane	0.950885	0.301997	1	1
cellular_component	GO:0032587	ruffle membrane	0.950885	0.301997	1	1
biological_process	GO:0045595	regulation of cell differentiation	0.812982	0.302825	1	1
biological_process	GO:0000077	DNA damage checkpoint signaling	0.950284	0.303646	1	1
biological_process	GO:0001676	long-chain fatty acid metabolic process	0.950284	0.303646	1	1
biological_process	GO:0001755	neural crest cell migration	0.950284	0.303646	1	1
biological_process	GO:0007006	mitochondrial membrane organization	0.950284	0.303646	1	1
biological_process	GO:0007200	phospholipase C-activating G protein-coupled receptor signaling pathway	0.950284	0.303646	1	1
biological_process	GO:0007569	cell aging	0.950284	0.303646	1	1
biological_process	GO:0019915	lipid storage	0.950284	0.303646	1	1
biological_process	GO:0034109	homotypic cell-cell adhesion	0.950284	0.303646	1	1
biological_process	GO:0048662	negative regulation of smooth muscle cell proliferation	0.950284	0.303646	1	1
biological_process	GO:0097722	sperm motility	0.950284	0.303646	1	1
biological_process	GO:0150116	regulation of cell-substrate junction organization	0.950284	0.303646	1	1
biological_process	GO:1903578	regulation of ATP metabolic process	0.950284	0.303646	1	1
biological_process	GO:0032774	RNA biosynthetic process	0.79795	0.303659	1	1
biological_process	GO:0031325	positive regulation of cellular metabolic process	0.794426	0.304926	1	1
molecular_function	GO:0015294	solute:cation symporter activity	0.949331	0.306359	1	1
biological_process	GO:0005996	monosaccharide metabolic process	0.900067	0.306768	1	1
biological_process	GO:0006820	anion transport	0.871194	0.30756	1	1
cellular_component	GO:0031970	organelle envelope lumen	0.948472	0.308766	1	1
cellular_component	GO:0000323	lytic vacuole	0.870251	0.308882	1	1
cellular_component	GO:0005764	lysosome	0.870251	0.308882	1	1
biological_process	GO:0031344	regulation of cell projection organization	0.838036	0.30911	1	1
biological_process	GO:0002532	production of molecular mediator involved in inflammatory response	0.947971	0.310097	1	1
biological_process	GO:0006112	energy reserve metabolic process	0.947971	0.310097	1	1
biological_process	GO:0006165	nucleoside diphosphate phosphorylation	0.947971	0.310097	1	1
biological_process	GO:0007405	neuroblast proliferation	0.947971	0.310097	1	1
biological_process	GO:0010611	regulation of cardiac muscle hypertrophy	0.947971	0.310097	1	1
biological_process	GO:0030168	platelet activation	0.947971	0.310097	1	1
biological_process	GO:0046031	ADP metabolic process	0.947971	0.310097	1	1
biological_process	GO:0120254	olefinic compound metabolic process	0.947971	0.310097	1	1
biological_process	GO:1901880	negative regulation of protein depolymerization	0.947971	0.310097	1	1
biological_process	GO:0044419	biological process involved in interspecies interaction between organisms	0.827114	0.310139	1	1
biological_process	GO:0006814	sodium ion transport	0.898191	0.310184	1	1
biological_process	GO:0016042	lipid catabolic process	0.898191	0.310184	1	1
biological_process	GO:0050806	positive regulation of synaptic transmission	0.898191	0.310184	1	1
biological_process	GO:0061448	connective tissue development	0.898191	0.310184	1	1
biological_process	GO:0010975	regulation of neuron projection development	0.850279	0.310819	1	1
biological_process	GO:0007610	behavior	0.836712	0.310947	1	1
molecular_function	GO:0051087	chaperone binding	0.946977	0.312854	1	1
biological_process	GO:0010976	positive regulation of neuron projection development	0.8963	0.313597	1	1
biological_process	GO:0060326	cell chemotaxis	0.8963	0.313597	1	1
biological_process	GO:0001816	cytokine production	0.847367	0.315036	1	1
cellular_component	GO:0014704	intercalated disc	0.946016	0.315471	1	1
biological_process	GO:0006919	activation of cysteine-type endopeptidase activity involved in apoptotic process	0.945619	0.31649	1	1
biological_process	GO:0007218	neuropeptide signaling pathway	0.945619	0.31649	1	1
biological_process	GO:0008593	regulation of Notch signaling pathway	0.945619	0.31649	1	1
biological_process	GO:0009135	purine nucleoside diphosphate metabolic process	0.945619	0.31649	1	1
biological_process	GO:0009179	purine ribonucleoside diphosphate metabolic process	0.945619	0.31649	1	1
biological_process	GO:0014743	regulation of muscle hypertrophy	0.945619	0.31649	1	1
biological_process	GO:0031570	DNA integrity checkpoint signaling	0.945619	0.31649	1	1
biological_process	GO:0044264	cellular polysaccharide metabolic process	0.945619	0.31649	1	1
biological_process	GO:0046939	nucleotide phosphorylation	0.945619	0.31649	1	1
biological_process	GO:0071482	cellular response to light stimulus	0.945619	0.31649	1	1
biological_process	GO:0003018	vascular process in circulatory system	0.894396	0.317007	1	1
biological_process	GO:0051091	positive regulation of DNA-binding transcription factor activity	0.894396	0.317007	1	1
molecular_function	GO:0030674	protein-macromolecule adaptor activity	0.893799	0.318088	1	1
biological_process	GO:0044085	cellular component biogenesis	0.785195	0.319214	1	1
molecular_function	GO:0004620	phospholipase activity	0.944584	0.31929	1	1
biological_process	GO:0009185	ribonucleoside diphosphate metabolic process	0.943231	0.322825	1	1
biological_process	GO:0032370	positive regulation of lipid transport	0.943231	0.322825	1	1
biological_process	GO:0034103	regulation of tissue remodeling	0.943231	0.322825	1	1
biological_process	GO:0070227	lymphocyte apoptotic process	0.943231	0.322825	1	1
biological_process	GO:0099601	regulation of neurotransmitter receptor activity	0.943231	0.322825	1	1
biological_process	GO:2000179	positive regulation of neural precursor cell proliferation	0.943231	0.322825	1	1
biological_process	GO:0055085	transmembrane transport	0.80811	0.324414	1	1
biological_process	GO:0051962	positive regulation of nervous system development	0.859701	0.325376	1	1
molecular_function	GO:0004497	monooxygenase activity	0.942153	0.325667	1	1
molecular_function	GO:0015171	amino acid transmembrane transporter activity	0.942153	0.325667	1	1
molecular_function	GO:0097110	scaffold protein binding	0.942153	0.325667	1	1
cellular_component	GO:0005576	extracellular region	0.794029	0.326254	1	1
biological_process	GO:0016050	vesicle organization	0.888599	0.327214	1	1
biological_process	GO:0046942	carboxylic acid transport	0.888599	0.327214	1	1
biological_process	GO:0001909	leukocyte mediated cytotoxicity	0.940806	0.329102	1	1
biological_process	GO:0007173	epidermal growth factor receptor signaling pathway	0.940806	0.329102	1	1
biological_process	GO:0008542	visual learning	0.940806	0.329102	1	1
biological_process	GO:0022029	telencephalon cell migration	0.940806	0.329102	1	1
biological_process	GO:0030004	cellular monovalent inorganic cation homeostasis	0.940806	0.329102	1	1
biological_process	GO:0032890	regulation of organic acid transport	0.940806	0.329102	1	1
biological_process	GO:0046888	negative regulation of hormone secretion	0.940806	0.329102	1	1
biological_process	GO:0060294	cilium movement involved in cell motility	0.940806	0.329102	1	1
biological_process	GO:0060420	regulation of heart growth	0.940806	0.329102	1	1
biological_process	GO:0070301	cellular response to hydrogen peroxide	0.940806	0.329102	1	1
biological_process	GO:1904035	regulation of epithelial cell apoptotic process	0.940806	0.329102	1	1
cellular_component	GO:0014069	postsynaptic density	0.85641	0.330195	1	1
biological_process	GO:0070661	leukocyte proliferation	0.88664	0.330608	1	1
molecular_function	GO:0003779	actin binding	0.854075	0.333895	1	1
cellular_component	GO:1903561	extracellular vesicle	0.938408	0.335204	1	1
biological_process	GO:0001539	cilium or flagellum-dependent cell motility	0.938345	0.335322	1	1
biological_process	GO:0006641	triglyceride metabolic process	0.938345	0.335322	1	1
biological_process	GO:0007632	visual behavior	0.938345	0.335322	1	1
biological_process	GO:0043242	negative regulation of protein-containing complex disassembly	0.938345	0.335322	1	1
biological_process	GO:0046324	regulation of glucose import	0.938345	0.335322	1	1
biological_process	GO:0060285	cilium-dependent cell motility	0.938345	0.335322	1	1
biological_process	GO:0070509	calcium ion import	0.938345	0.335322	1	1
biological_process	GO:0097581	lamellipodium organization	0.938345	0.335322	1	1
biological_process	GO:0031647	regulation of protein stability	0.882681	0.337384	1	1
cellular_component	GO:0110165	cellular anatomical entity	0.856823	0.339767	1	1
biological_process	GO:0050789	regulation of biological process	0.754524	0.339809	1	1
biological_process	GO:0071407	cellular response to organic cyclic compound	0.849528	0.34066	1	1
biological_process	GO:0045926	negative regulation of growth	0.880682	0.340765	1	1
biological_process	GO:0001578	microtubule bundle formation	0.93585	0.341485	1	1
biological_process	GO:0005976	polysaccharide metabolic process	0.93585	0.341485	1	1
biological_process	GO:0009062	fatty acid catabolic process	0.93585	0.341485	1	1
biological_process	GO:0021766	hippocampus development	0.93585	0.341485	1	1
biological_process	GO:0031110	regulation of microtubule polymerization or depolymerization	0.93585	0.341485	1	1
biological_process	GO:0032091	negative regulation of protein binding	0.93585	0.341485	1	1
biological_process	GO:0046889	positive regulation of lipid biosynthetic process	0.93585	0.341485	1	1
biological_process	GO:1901879	regulation of protein depolymerization	0.93585	0.341485	1	1
cellular_component	GO:0005814	centriole	0.935794	0.341656	1	1
cellular_component	GO:0043230	extracellular organelle	0.935794	0.341656	1	1
cellular_component	GO:0065010	extracellular membrane-bounded organelle	0.935794	0.341656	1	1
molecular_function	GO:0031267	small GTPase binding	0.879904	0.342091	1	1
biological_process	GO:0061061	muscle structure development	0.827858	0.342569	1	1
biological_process	GO:0044282	small molecule catabolic process	0.87867	0.344141	1	1
biological_process	GO:1901888	regulation of cell junction assembly	0.87867	0.344141	1	1
molecular_function	GO:0005546	phosphatidylinositol-4,5-bisphosphate binding	0.934644	0.344447	1	1
molecular_function	GO:0140375	immune receptor activity	0.934644	0.344447	1	1
biological_process	GO:0009617	response to bacterium	0.846074	0.345753	1	1
biological_process	GO:0006809	nitric oxide biosynthetic process	0.933321	0.347591	1	1
biological_process	GO:2000026	regulation of multicellular organismal development	0.782192	0.348423	1	1
cellular_component	GO:0032279	asymmetric synapse	0.843834	0.348851	1	1
molecular_function	GO:0020037	heme binding	0.932072	0.350592	1	1
biological_process	GO:0002443	leukocyte mediated immunity	0.874608	0.350877	1	1
biological_process	GO:0009132	nucleoside diphosphate metabolic process	0.930759	0.353642	1	1
biological_process	GO:0032006	regulation of TOR signaling	0.930759	0.353642	1	1
biological_process	GO:0035023	regulation of Rho protein signal transduction	0.930759	0.353642	1	1
biological_process	GO:0035270	endocrine system development	0.930759	0.353642	1	1
biological_process	GO:0006913	nucleocytoplasmic transport	0.872559	0.354237	1	1
biological_process	GO:0051169	nuclear transport	0.872559	0.354237	1	1
cellular_component	GO:0034451	centriolar satellite	0.930457	0.354377	1	1
molecular_function	GO:0030295	protein kinase activator activity	0.929466	0.35668	1	1
biological_process	GO:0045786	negative regulation of cell cycle	0.870497	0.357591	1	1
cellular_component	GO:0043197	dendritic spine	0.87019	0.357981	1	1
biological_process	GO:0007093	mitotic cell cycle checkpoint signaling	0.928165	0.359638	1	1
biological_process	GO:0010927	cellular component assembly involved in morphogenesis	0.928165	0.359638	1	1
biological_process	GO:0038127	ERBB signaling pathway	0.928165	0.359638	1	1
biological_process	GO:0048041	focal adhesion assembly	0.928165	0.359638	1	1
biological_process	GO:0051966	regulation of synaptic transmission, glutamatergic	0.928165	0.359638	1	1
biological_process	GO:1901379	regulation of potassium ion transmembrane transport	0.928165	0.359638	1	1
biological_process	GO:0002697	regulation of immune effector process	0.868423	0.36094	1	1
biological_process	GO:0007162	negative regulation of cell adhesion	0.868423	0.36094	1	1
biological_process	GO:0043549	regulation of kinase activity	0.813795	0.361704	1	1
cellular_component	GO:0005739	mitochondrion	0.769845	0.363063	1	1
biological_process	GO:0050878	regulation of body fluid levels	0.866337	0.364282	1	1
biological_process	GO:0051052	regulation of DNA metabolic process	0.866337	0.364282	1	1
biological_process	GO:0052548	regulation of endopeptidase activity	0.866337	0.364282	1	1
biological_process	GO:0060271	cilium assembly	0.866337	0.364282	1	1
cellular_component	GO:0099572	postsynaptic specialization	0.83273	0.364814	1	1
biological_process	GO:0051246	regulation of protein metabolic process	0.753342	0.365093	1	1
biological_process	GO:0000086	G2/M transition of mitotic cell cycle	0.925539	0.36558	1	1
biological_process	GO:0001570	vasculogenesis	0.925539	0.36558	1	1
biological_process	GO:0008585	female gonad development	0.925539	0.36558	1	1
biological_process	GO:0014032	neural crest cell development	0.925539	0.36558	1	1
biological_process	GO:0046849	bone remodeling	0.925539	0.36558	1	1
biological_process	GO:0002376	immune system process	0.75694	0.365867	1	1
biological_process	GO:0098542	defense response to other organism	0.810612	0.365958	1	1
biological_process	GO:0044092	negative regulation of molecular function	0.794878	0.366658	1	1
biological_process	GO:0009416	response to light stimulus	0.86424	0.367618	1	1
biological_process	GO:0051346	negative regulation of hydrolase activity	0.86424	0.367618	1	1
cellular_component	GO:0044309	neuron spine	0.86363	0.368472	1	1
molecular_function	GO:0008528	G protein-coupled peptide receptor activity	0.924157	0.368688	1	1
molecular_function	GO:0019209	kinase activator activity	0.924157	0.368688	1	1
molecular_function	GO:0051219	phosphoprotein binding	0.924157	0.368688	1	1
molecular_function	GO:1990782	protein tyrosine kinase binding	0.924157	0.368688	1	1
biological_process	GO:0002682	regulation of immune system process	0.78176	0.368755	1	1
biological_process	GO:0007286	spermatid development	0.922883	0.371467	1	1
biological_process	GO:0035418	protein localization to synapse	0.922883	0.371467	1	1
biological_process	GO:0043401	steroid hormone mediated signaling pathway	0.922883	0.371467	1	1
biological_process	GO:0044070	regulation of anion transport	0.922883	0.371467	1	1
biological_process	GO:0045921	positive regulation of exocytosis	0.922883	0.371467	1	1
biological_process	GO:0046545	development of primary female sexual characteristics	0.922883	0.371467	1	1
cellular_component	GO:0060076	excitatory synapse	0.922189	0.373005	1	1
biological_process	GO:0050900	leukocyte migration	0.86001	0.374271	1	1
molecular_function	GO:0019842	vitamin binding	0.921457	0.37461	1	1
molecular_function	GO:0046906	tetrapyrrole binding	0.921457	0.37461	1	1
biological_process	GO:0080134	regulation of response to stress	0.776305	0.375526	1	1
molecular_function	GO:0008509	anion transmembrane transporter activity	0.858957	0.37593	1	1
biological_process	GO:0000041	transition metal ion transport	0.920196	0.3773	1	1
biological_process	GO:0001776	leukocyte homeostasis	0.920196	0.3773	1	1
biological_process	GO:0014033	neural crest cell differentiation	0.920196	0.3773	1	1
biological_process	GO:0014066	regulation of phosphatidylinositol 3-kinase signaling	0.920196	0.3773	1	1
biological_process	GO:0043255	regulation of carbohydrate biosynthetic process	0.920196	0.3773	1	1
biological_process	GO:0044839	cell cycle G2/M phase transition	0.920196	0.3773	1	1
biological_process	GO:0048515	spermatid differentiation	0.920196	0.3773	1	1
biological_process	GO:0060021	roof of mouth development	0.920196	0.3773	1	1
biological_process	GO:0002696	positive regulation of leukocyte activation	0.857878	0.377587	1	1
biological_process	GO:0021537	telencephalon development	0.857878	0.377587	1	1
biological_process	GO:0032412	regulation of ion transmembrane transporter activity	0.857878	0.377587	1	1
biological_process	GO:0048511	rhythmic process	0.857878	0.377587	1	1
biological_process	GO:1901987	regulation of cell cycle phase transition	0.857878	0.377587	1	1
cellular_component	GO:0005773	vacuole	0.823262	0.378078	1	1
cellular_component	GO:0098984	neuron to neuron synapse	0.823262	0.378078	1	1
cellular_component	GO:0008076	voltage-gated potassium channel complex	0.919367	0.379096	1	1
biological_process	GO:0006812	cation transport	0.77218	0.380608	1	1
biological_process	GO:0015849	organic acid transport	0.855735	0.380897	1	1
biological_process	GO:0032386	regulation of intracellular transport	0.855735	0.380897	1	1
molecular_function	GO:0140096	catalytic activity, acting on a protein	0.748945	0.381296	1	1
biological_process	GO:0043170	macromolecule metabolic process	0.711489	0.382604	1	1
biological_process	GO:0097435	supramolecular fiber organization	0.79768	0.382971	1	1
biological_process	GO:0002088	lens development in camera-type eye	0.917481	0.38308	1	1
biological_process	GO:0045685	regulation of glial cell differentiation	0.917481	0.38308	1	1
biological_process	GO:0046620	regulation of organ growth	0.917481	0.38308	1	1
biological_process	GO:0048644	muscle organ morphogenesis	0.917481	0.38308	1	1
biological_process	GO:0140029	exocytic process	0.917481	0.38308	1	1
biological_process	GO:0016567	protein ubiquitination	0.819231	0.383827	1	1
biological_process	GO:0022898	regulation of transmembrane transporter activity	0.853581	0.3842	1	1
biological_process	GO:0046883	regulation of hormone secretion	0.853581	0.3842	1	1
cellular_component	GO:0001725	stress fiber	0.916513	0.385129	1	1
cellular_component	GO:0005777	peroxisome	0.916513	0.385129	1	1
cellular_component	GO:0031234	extrinsic component of cytoplasmic side of plasma membrane	0.916513	0.385129	1	1
cellular_component	GO:0042579	microbody	0.916513	0.385129	1	1
cellular_component	GO:0097517	contractile actin filament bundle	0.916513	0.385129	1	1
molecular_function	GO:0000166	nucleotide binding	0.745384	0.38548	1	1
molecular_function	GO:1901265	nucleoside phosphate binding	0.745384	0.38548	1	1
molecular_function	GO:0005525	GTP binding	0.852442	0.385955	1	1
molecular_function	GO:0051020	GTPase binding	0.852442	0.385955	1	1
biological_process	GO:0006355	regulation of transcription, DNA-templated	0.7309	0.386843	1	1
biological_process	GO:1903506	regulation of nucleic acid-templated transcription	0.729843	0.388055	1	1
biological_process	GO:0002698	negative regulation of immune effector process	0.914737	0.388807	1	1
biological_process	GO:0003300	cardiac muscle hypertrophy	0.914737	0.388807	1	1
biological_process	GO:0006959	humoral immune response	0.914737	0.388807	1	1
biological_process	GO:0008203	cholesterol metabolic process	0.914737	0.388807	1	1
biological_process	GO:0014031	mesenchymal cell development	0.914737	0.388807	1	1
biological_process	GO:0048864	stem cell development	0.914737	0.388807	1	1
biological_process	GO:0050729	positive regulation of inflammatory response	0.914737	0.388807	1	1
biological_process	GO:2000106	regulation of leukocyte apoptotic process	0.914737	0.388807	1	1
biological_process	GO:0031347	regulation of defense response	0.815534	0.388876	1	1
cellular_component	GO:0005938	cell cortex	0.850174	0.389259	1	1
biological_process	GO:2001141	regulation of RNA biosynthetic process	0.727724	0.390479	1	1
biological_process	GO:0050867	positive regulation of cell activation	0.849241	0.390783	1	1
biological_process	GO:0010467	gene expression	0.707663	0.393518	1	1
biological_process	GO:0051347	positive regulation of transferase activity	0.811813	0.393916	1	1
biological_process	GO:0071495	cellular response to endogenous stimulus	0.761047	0.394174	1	1
biological_process	GO:0008584	male gonad development	0.911966	0.394482	1	1
biological_process	GO:0009411	response to UV	0.911966	0.394482	1	1
biological_process	GO:0010827	regulation of glucose transmembrane transport	0.911966	0.394482	1	1
biological_process	GO:0045639	positive regulation of myeloid cell differentiation	0.911966	0.394482	1	1
biological_process	GO:0046546	development of primary male sexual characteristics	0.911966	0.394482	1	1
biological_process	GO:0072329	monocarboxylic acid catabolic process	0.911966	0.394482	1	1
biological_process	GO:1904019	epithelial cell apoptotic process	0.911966	0.394482	1	1
biological_process	GO:1905954	positive regulation of lipid localization	0.911966	0.394482	1	1
biological_process	GO:0006952	defense response	0.759642	0.39587	1	1
molecular_function	GO:0017111	nucleoside-triphosphatase activity	0.845829	0.395912	1	1
molecular_function	GO:0031625	ubiquitin protein ligase binding	0.845829	0.395912	1	1
cellular_component	GO:0005923	bicellular tight junction	0.910714	0.397022	1	1
cellular_component	GO:0042641	actomyosin	0.910714	0.397022	1	1
cellular_component	GO:0044304	main axon	0.910714	0.397022	1	1
biological_process	GO:0032409	regulation of transporter activity	0.844859	0.397336	1	1
biological_process	GO:0034645	cellular macromolecule biosynthetic process	0.710554	0.397579	1	1
molecular_function	GO:0001653	peptide receptor activity	0.910359	0.397754	1	1
molecular_function	GO:1902936	phosphatidylinositol bisphosphate binding	0.910359	0.397754	1	1
molecular_function	GO:0032555	purine ribonucleotide binding	0.740893	0.397994	1	1
molecular_function	GO:0022857	transmembrane transporter activity	0.769918	0.398008	1	1
molecular_function	GO:0015631	tubulin binding	0.843603	0.399216	1	1
biological_process	GO:0048589	developmental growth	0.784445	0.399949	1	1
biological_process	GO:0002687	positive regulation of leukocyte migration	0.909167	0.400105	1	1
biological_process	GO:0010508	positive regulation of autophagy	0.909167	0.400105	1	1
biological_process	GO:0014902	myotube differentiation	0.909167	0.400105	1	1
biological_process	GO:0031929	TOR signaling	0.909167	0.400105	1	1
biological_process	GO:0043244	regulation of protein-containing complex disassembly	0.909167	0.400105	1	1
biological_process	GO:0043502	regulation of muscle adaptation	0.909167	0.400105	1	1
biological_process	GO:0046434	organophosphate catabolic process	0.909167	0.400105	1	1
biological_process	GO:0050671	positive regulation of lymphocyte proliferation	0.909167	0.400105	1	1
biological_process	GO:0090277	positive regulation of peptide hormone secretion	0.909167	0.400105	1	1
biological_process	GO:0048167	regulation of synaptic plasticity	0.840437	0.403859	1	1
molecular_function	GO:0017076	purine nucleotide binding	0.735808	0.403923	1	1
biological_process	GO:0051129	negative regulation of cellular component organization	0.781092	0.404185	1	1
biological_process	GO:0051239	regulation of multicellular organismal process	0.711999	0.404557	1	1
biological_process	GO:0048584	positive regulation of response to stimulus	0.728735	0.40481	1	1
molecular_function	GO:0032553	ribonucleotide binding	0.734532	0.405406	1	1
biological_process	GO:0014896	muscle hypertrophy	0.906343	0.405677	1	1
biological_process	GO:0014897	striated muscle hypertrophy	0.906343	0.405677	1	1
biological_process	GO:0018107	peptidyl-threonine phosphorylation	0.906343	0.405677	1	1
biological_process	GO:0032092	positive regulation of protein binding	0.906343	0.405677	1	1
biological_process	GO:0032874	positive regulation of stress-activated MAPK cascade	0.906343	0.405677	1	1
biological_process	GO:1901136	carbohydrate derivative catabolic process	0.906343	0.405677	1	1
biological_process	GO:0008285	negative regulation of cell population proliferation	0.777722	0.408417	1	1
cellular_component	GO:0043195	terminal bouton	0.904798	0.408689	1	1
cellular_component	GO:0120025	plasma membrane bounded cell projection	0.710596	0.409214	1	1
biological_process	GO:0006869	lipid transport	0.835975	0.410349	1	1
biological_process	GO:0044782	cilium organization	0.835975	0.410349	1	1
biological_process	GO:0002793	positive regulation of peptide secretion	0.903493	0.411198	1	1
biological_process	GO:0009791	post-embryonic development	0.903493	0.411198	1	1
biological_process	GO:0014812	muscle cell migration	0.903493	0.411198	1	1
biological_process	GO:0016125	sterol metabolic process	0.903493	0.411198	1	1
biological_process	GO:0032946	positive regulation of mononuclear cell proliferation	0.903493	0.411198	1	1
biological_process	GO:0046165	alcohol biosynthetic process	0.903493	0.411198	1	1
biological_process	GO:0051092	positive regulation of NF-kappaB transcription factor activity	0.903493	0.411198	1	1
biological_process	GO:0051897	positive regulation of protein kinase B signaling	0.903493	0.411198	1	1
biological_process	GO:0071456	cellular response to hypoxia	0.903493	0.411198	1	1
biological_process	GO:1902652	secondary alcohol metabolic process	0.903493	0.411198	1	1
biological_process	GO:0005975	carbohydrate metabolic process	0.798594	0.41148	1	1
biological_process	GO:0016311	dephosphorylation	0.83373	0.413582	1	1
cellular_component	GO:0043198	dendritic shaft	0.901798	0.414438	1	1
biological_process	GO:0007186	G protein-coupled receptor signaling pathway	0.772636	0.414755	1	1
molecular_function	GO:0048018	receptor ligand activity	0.832324	0.415612	1	1
biological_process	GO:0021761	limbic system development	0.900618	0.416668	1	1
biological_process	GO:0036294	cellular response to decreased oxygen levels	0.900618	0.416668	1	1
biological_process	GO:0042471	ear morphogenesis	0.900618	0.416668	1	1
biological_process	GO:0050864	regulation of B cell activation	0.900618	0.416668	1	1
biological_process	GO:0070304	positive regulation of stress-activated protein kinase signaling cascade	0.900618	0.416668	1	1
biological_process	GO:0009059	macromolecule biosynthetic process	0.692953	0.417141	1	1
cellular_component	GO:0042995	cell projection	0.69922	0.418099	1	1
molecular_function	GO:0019001	guanyl nucleotide binding	0.83004	0.418865	1	1
molecular_function	GO:0032561	guanyl ribonucleotide binding	0.83004	0.418865	1	1
biological_process	GO:0051493	regulation of cytoskeleton organization	0.792841	0.418964	1	1
biological_process	GO:0006644	phospholipid metabolic process	0.829211	0.420022	1	1
molecular_function	GO:0005249	voltage-gated potassium channel activity	0.898828	0.420055	1	1
cellular_component	GO:0034705	potassium channel complex	0.898771	0.420133	1	1
cellular_component	GO:0070160	tight junction	0.898771	0.420133	1	1
biological_process	GO:0043085	positive regulation of catalytic activity	0.751037	0.420885	1	1
biological_process	GO:0045087	innate immune response	0.790913	0.421453	1	1
biological_process	GO:0000075	cell cycle checkpoint signaling	0.897718	0.422089	1	1
biological_process	GO:0018210	peptidyl-threonine modification	0.897718	0.422089	1	1
biological_process	GO:0046660	female sex differentiation	0.897718	0.422089	1	1
biological_process	GO:0048814	regulation of dendrite morphogenesis	0.897718	0.422089	1	1
biological_process	GO:0051928	positive regulation of calcium ion transport	0.897718	0.422089	1	1
biological_process	GO:0120034	positive regulation of plasma membrane bounded cell projection assembly	0.897718	0.422089	1	1
biological_process	GO:0007417	central nervous system development	0.749476	0.422749	1	1
biological_process	GO:0034622	cellular protein-containing complex assembly	0.765798	0.423187	1	1
biological_process	GO:0045765	regulation of angiogenesis	0.826938	0.42323	1	1
biological_process	GO:1901342	regulation of vasculature development	0.826938	0.42323	1	1
biological_process	GO:0032446	protein modification by small protein conjugation	0.788979	0.423938	1	1
biological_process	GO:0043207	response to external biotic stimulus	0.747911	0.424612	1	1
biological_process	GO:0051707	response to other organism	0.747911	0.424612	1	1
molecular_function	GO:0044389	ubiquitin-like protein ligase binding	0.825442	0.425346	1	1
molecular_function	GO:0017124	SH3 domain binding	0.895883	0.425502	1	1
biological_process	GO:0048869	cellular developmental process	0.681505	0.425568	1	1
molecular_function	GO:0008092	cytoskeletal protein binding	0.746486	0.426315	1	1
biological_process	GO:0010639	negative regulation of organelle organization	0.824656	0.426428	1	1
cellular_component	GO:0043229	intracellular organelle	0.677603	0.42736	1	1
biological_process	GO:0016052	carbohydrate catabolic process	0.894796	0.42746	1	1
biological_process	GO:0043280	positive regulation of cysteine-type endopeptidase activity involved in apoptotic process	0.894796	0.42746	1	1
biological_process	GO:0098876	vesicle-mediated transport to the plasma membrane	0.894796	0.42746	1	1
biological_process	GO:0060322	head development	0.760629	0.429494	1	1
molecular_function	GO:0005319	lipid transporter activity	0.892914	0.430899	1	1
molecular_function	GO:0019955	cytokine binding	0.892914	0.430899	1	1
cellular_component	GO:0030054	cell junction	0.694942	0.43111	1	1
molecular_function	GO:0097367	carbohydrate derivative binding	0.705048	0.431721	1	1
molecular_function	GO:0030546	signaling receptor activator activity	0.820809	0.431791	1	1
molecular_function	GO:0042578	phosphoric ester hydrolase activity	0.820809	0.431791	1	1
biological_process	GO:0001906	cell killing	0.89185	0.432781	1	1
biological_process	GO:0001952	regulation of cell-matrix adhesion	0.89185	0.432781	1	1
biological_process	GO:0002028	regulation of sodium ion transport	0.89185	0.432781	1	1
biological_process	GO:0006694	steroid biosynthetic process	0.89185	0.432781	1	1
biological_process	GO:0043266	regulation of potassium ion transport	0.89185	0.432781	1	1
biological_process	GO:0090288	negative regulation of cellular response to growth factor stimulus	0.89185	0.432781	1	1
biological_process	GO:0097061	dendritic spine organization	0.89185	0.432781	1	1
biological_process	GO:0052547	regulation of peptidase activity	0.820067	0.432798	1	1
biological_process	GO:0072001	renal system development	0.820067	0.432798	1	1
biological_process	GO:2001233	regulation of apoptotic signaling pathway	0.820067	0.432798	1	1
biological_process	GO:0007017	microtubule-based process	0.757165	0.43369	1	1
biological_process	GO:0042060	wound healing	0.817759	0.43597	1	1
biological_process	GO:0003008	system process	0.700558	0.436736	1	1
cellular_component	GO:0005604	basement membrane	0.889538	0.436892	1	1
biological_process	GO:0043269	regulation of ion transport	0.753686	0.437879	1	1
biological_process	GO:0003341	cilium movement	0.888883	0.438055	1	1
biological_process	GO:0060419	heart growth	0.888883	0.438055	1	1
biological_process	GO:0009987	cellular process	0.717465	0.438406	1	1
molecular_function	GO:0043167	ion binding	0.665121	0.438838	1	1
biological_process	GO:0072594	establishment of protein localization to organelle	0.815444	0.439132	1	1
biological_process	GO:0044087	regulation of cellular component biogenesis	0.735287	0.439484	1	1
biological_process	GO:1901135	carbohydrate derivative metabolic process	0.751941	0.439971	1	1
biological_process	GO:0050767	regulation of neurogenesis	0.775296	0.441239	1	1
molecular_function	GO:0033218	amide binding	0.813795	0.441389	1	1
molecular_function	GO:0008201	heparin binding	0.886908	0.441544	1	1
biological_process	GO:0044267	cellular protein metabolic process	0.667805	0.442389	1	1
biological_process	GO:0046661	male sex differentiation	0.885893	0.44328	1	1
biological_process	GO:0048709	oligodendrocyte differentiation	0.885893	0.44328	1	1
biological_process	GO:0050772	positive regulation of axonogenesis	0.885893	0.44328	1	1
biological_process	GO:2001056	positive regulation of cysteine-type endopeptidase activity	0.885893	0.44328	1	1
cellular_component	GO:0098552	side of membrane	0.773384	0.443406	1	1
biological_process	GO:0007399	nervous system development	0.679666	0.444167	1	1
biological_process	GO:0002761	regulation of myeloid leukocyte differentiation	0.882883	0.448457	1	1
biological_process	GO:0009152	purine ribonucleotide biosynthetic process	0.882883	0.448457	1	1
biological_process	GO:0071453	cellular response to oxygen levels	0.882883	0.448457	1	1
biological_process	GO:0071887	leukocyte apoptotic process	0.882883	0.448457	1	1
biological_process	GO:1901605	alpha-amino acid metabolic process	0.882883	0.448457	1	1
biological_process	GO:0006091	generation of precursor metabolites and energy	0.808449	0.448564	1	1
cellular_component	GO:0009897	external side of plasma membrane	0.80747	0.449734	1	1
biological_process	GO:0071900	regulation of protein serine/threonine kinase activity	0.806102	0.451688	1	1
molecular_function	GO:0015293	symporter activity	0.880816	0.451992	1	1
biological_process	GO:0018193	peptidyl-amino acid modification	0.7241	0.452437	1	1
biological_process	GO:0050793	regulation of developmental process	0.671793	0.452735	1	1
biological_process	GO:0071417	cellular response to organonitrogen compound	0.765377	0.453484	1	1
biological_process	GO:0032368	regulation of lipid transport	0.879853	0.453587	1	1
biological_process	GO:0035249	synaptic transmission, glutamatergic	0.879853	0.453587	1	1
biological_process	GO:0051224	negative regulation of protein transport	0.879853	0.453587	1	1
[truncated: 16,465 more rows]
