# Supplementary material for: Functional genomic mechanisms of opioid action and opioid use disorder: a systematic review of animal models and human studies
Source: Mol Psychiatry. 2023 Sep 15;28(11):4568–84. doi: 10.1038/s41380-023-02238-1 (PMC10914629; doi:10.1038/s41380-023-02238-1)
Supplement: Supplementary file 10 — Supplementary Table 5 [file 41380_2023_2238_MOESM10_ESM.xlsx]

## Sheet: Suppl Table 5
Supplementary Table 5. Results of Gene Ontology enrichment analysis for DEG identified by at least 4 studies included in quantitative analysis
ontology	node_id	node_name	raw_p_underrep	raw_p_overrep	FWER_underrep	FWER_overrep
cellular_component	GO:0071944	cell periphery	0.999993	1.39645e-05	1	0.006
cellular_component	GO:0005886	plasma membrane	0.999992	1.66922e-05	1	0.008
molecular_function	GO:0005179	hormone activity	0.999987	0.000113411	1	0.036
molecular_function	GO:0005184	neuropeptide hormone activity	0.999992	0.000195899	1	0.079
biological_process	GO:0010941	regulation of cell death	0.999911	0.000196512	1	0.321
biological_process	GO:0032691	negative regulation of interleukin-1 beta production	0.999992	0.000201215	1	0.341
biological_process	GO:0032692	negative regulation of interleukin-1 production	0.999979	0.000390287	1	0.472
biological_process	GO:0042981	regulation of apoptotic process	0.999742	0.00056189	1	0.537
biological_process	GO:0007154	cell communication	0.999671	0.000574352	1	0.538
molecular_function	GO:0035256	G protein-coupled glutamate receptor binding	0.999985	0.00058345	1	0.203
biological_process	GO:0002862	negative regulation of inflammatory response to antigenic stimulus	0.999984	0.0005954	1	0.59
molecular_function	GO:0001664	G protein-coupled receptor binding	0.999852	0.000596249	1	0.203
biological_process	GO:0048519	negative regulation of biological process	0.999652	0.000608587	1	0.592
biological_process	GO:0043067	regulation of programmed cell death	0.999641	0.000766889	1	0.818
biological_process	GO:0065007	biological regulation	0.999583	0.000783804	1	0.818
biological_process	GO:0042127	regulation of cell population proliferation	0.999612	0.000800639	1	0.82
biological_process	GO:0048523	negative regulation of cellular process	0.999369	0.00108235	1	0.87
biological_process	GO:0002861	regulation of inflammatory response to antigenic stimulus	0.999919	0.00109787	1	0.872
biological_process	GO:0032652	regulation of interleukin-1 production	0.999816	0.00124681	1	0.882
biological_process	GO:0008219	cell death	0.999351	0.00125278	1	0.883
biological_process	GO:0009725	response to hormone	0.999514	0.00128518	1	0.883
biological_process	GO:0006915	apoptotic process	0.999332	0.00132441	1	0.886
biological_process	GO:0071385	cellular response to glucocorticoid stimulus	0.999893	0.00136207	1	0.89
biological_process	GO:1901099	negative regulation of signal transduction in absence of ligand	0.999945	0.00137385	1	0.899
biological_process	GO:1902548	negative regulation of cellular response to vascular endothelial growth factor stimulus	0.999945	0.00137385	1	0.899
biological_process	GO:2001240	negative regulation of extrinsic apoptotic signaling pathway in absence of ligand	0.999945	0.00137385	1	0.899
biological_process	GO:0051716	cellular response to stimulus	0.999144	0.00143268	1	0.902
biological_process	GO:0006950	response to stress	0.999187	0.00144839	1	0.902
biological_process	GO:0040013	negative regulation of locomotion	0.99951	0.00154566	1	0.904
biological_process	GO:0050896	response to stimulus	0.999071	0.00155666	1	0.904
biological_process	GO:0008283	cell population proliferation	0.999189	0.0015673	1	0.905
biological_process	GO:0032612	interleukin-1 production	0.999724	0.00174309	1	0.917
biological_process	GO:0051384	response to glucocorticoid	0.999767	0.00185643	1	0.917
biological_process	GO:0006857	oligopeptide transport	0.999911	0.0019245	1	0.93
biological_process	GO:0090025	regulation of monocyte chemotaxis	0.999911	0.0019245	1	0.93
biological_process	GO:0044070	regulation of anion transport	0.999686	0.00193795	1	0.932
biological_process	GO:0046460	neutral lipid biosynthetic process	0.99982	0.00201781	1	0.936
biological_process	GO:0046463	acylglycerol biosynthetic process	0.99982	0.00201781	1	0.936
molecular_function	GO:0004969	histamine receptor activity	0.999982	0.00203859	1	0.753
molecular_function	GO:0031802	type 5 metabotropic glutamate receptor binding	0.999982	0.00203859	1	0.753
biological_process	GO:0010496	intercellular transport	0.999982	0.00206664	1	0.973
biological_process	GO:0061303	cornea development in camera-type eye	0.999982	0.00206664	1	0.973
biological_process	GO:0012501	programmed cell death	0.998898	0.00212116	1	0.973
biological_process	GO:0023052	signaling	0.998557	0.00236867	1	0.974
biological_process	GO:0008285	negative regulation of cell population proliferation	0.999021	0.00237867	1	0.974
biological_process	GO:0071384	cellular response to corticosteroid stimulus	0.999773	0.00241569	1	0.975
cellular_component	GO:0005921	gap junction	0.999864	0.00257456	1	0.571
biological_process	GO:0031960	response to corticosteroid	0.999623	0.00272747	1	0.98
biological_process	GO:0007613	memory	0.999302	0.00293307	1	0.98
biological_process	GO:0030855	epithelial cell differentiation	0.998805	0.00318213	1	0.983
biological_process	GO:0050794	regulation of cellular process	0.998092	0.00320112	1	0.983
biological_process	GO:0044843	cell cycle G1/S phase transition	0.999049	0.00382053	1	0.988
biological_process	GO:0007517	muscle organ development	0.99875	0.00391922	1	0.988
biological_process	GO:0006651	diacylglycerol biosynthetic process	0.999928	0.00406108	1	0.996
biological_process	GO:0048642	negative regulation of skeletal muscle tissue development	0.999928	0.00406108	1	0.996
biological_process	GO:0071878	negative regulation of adenylate cyclase-activating adrenergic receptor signaling pathway	0.999928	0.00406108	1	0.996
biological_process	GO:0042063	gliogenesis	0.998596	0.00413046	1	0.996
biological_process	GO:0032651	regulation of interleukin-1 beta production	0.999332	0.00430553	1	0.997
biological_process	GO:1900271	regulation of long-term synaptic potentiation	0.999332	0.00430553	1	0.997
biological_process	GO:0050728	negative regulation of inflammatory response	0.999122	0.00451544	1	0.997
biological_process	GO:0014070	response to organic cyclic compound	0.998094	0.00458035	1	0.998
biological_process	GO:0042221	response to chemical	0.997207	0.00459536	1	0.998
biological_process	GO:0007165	signal transduction	0.997129	0.00460374	1	0.998
biological_process	GO:0031668	cellular response to extracellular stimulus	0.998814	0.00461264	1	0.998
biological_process	GO:0051179	localization	0.997052	0.00468161	1	0.998
biological_process	GO:0007610	behavior	0.997899	0.00468281	1	0.998
biological_process	GO:0010942	positive regulation of cell death	0.998026	0.00472659	1	0.998
biological_process	GO:0060548	negative regulation of cell death	0.997728	0.00478107	1	0.998
biological_process	GO:0008643	carbohydrate transport	0.998804	0.00513227	1	0.999
biological_process	GO:0046890	regulation of lipid biosynthetic process	0.998804	0.00513227	1	0.999
biological_process	GO:0051093	negative regulation of developmental process	0.997537	0.00515104	1	0.999
biological_process	GO:0002437	inflammatory response to antigenic stimulus	0.999374	0.00522729	1	0.999
biological_process	GO:0042755	eating behavior	0.999374	0.00522729	1	0.999
biological_process	GO:0015718	monocarboxylic acid transport	0.999133	0.00529984	1	0.999
biological_process	GO:0032890	regulation of organic acid transport	0.999133	0.00529984	1	0.999
biological_process	GO:0009991	response to extracellular stimulus	0.998158	0.00582077	1	0.999
biological_process	GO:0032611	interleukin-1 beta production	0.999018	0.00585345	1	0.999
biological_process	GO:0070373	negative regulation of ERK1 and ERK2 cascade	0.999018	0.00585345	1	0.999
biological_process	GO:0006468	protein phosphorylation	0.996874	0.00591285	1	0.999
biological_process	GO:0007186	G protein-coupled receptor signaling pathway	0.997382	0.00596333	1	0.999
biological_process	GO:0015909	long-chain fatty acid transport	0.999254	0.00597422	1	0.999
biological_process	GO:0061005	cell differentiation involved in kidney development	0.999254	0.00597422	1	0.999
biological_process	GO:0071479	cellular response to ionizing radiation	0.999254	0.00597422	1	0.999
biological_process	GO:0099536	synaptic signaling	0.997082	0.00610997	1	0.999
biological_process	GO:0040011	locomotion	0.996561	0.0062079	1	0.999
biological_process	GO:0010565	regulation of cellular ketone metabolic process	0.998697	0.00624187	1	0.999
biological_process	GO:0016525	negative regulation of angiogenesis	0.998697	0.00624187	1	0.999
biological_process	GO:1901343	negative regulation of vasculature development	0.998697	0.00624187	1	0.999
biological_process	GO:2000181	negative regulation of blood vessel morphogenesis	0.998697	0.00624187	1	0.999
biological_process	GO:0031669	cellular response to nutrient levels	0.998479	0.00627795	1	0.999
biological_process	GO:0043068	positive regulation of programmed cell death	0.997404	0.00639147	1	0.999
biological_process	GO:0019220	regulation of phosphate metabolic process	0.996658	0.00641388	1	0.999
biological_process	GO:0048731	system development	0.995862	0.00654056	1	0.999
biological_process	GO:0051174	regulation of phosphorus metabolic process	0.996583	0.00654876	1	0.999
biological_process	GO:0007188	adenylate cyclase-modulating G protein-coupled receptor signaling pathway	0.998202	0.00657017	1	0.999
biological_process	GO:0048518	positive regulation of biological process	0.995785	0.00658076	1	0.999
biological_process	GO:0060253	negative regulation of glial cell proliferation	0.999479	0.0066175	1	0.999
biological_process	GO:0002865	negative regulation of acute inflammatory response to antigenic stimulus	0.999823	0.0066505	1	0.999
biological_process	GO:0010616	negative regulation of cardiac muscle adaptation	0.999823	0.0066505	1	0.999
biological_process	GO:0015670	carbon dioxide transport	0.999823	0.0066505	1	0.999
biological_process	GO:0060613	fat pad development	0.999823	0.0066505	1	0.999
biological_process	GO:0090026	positive regulation of monocyte chemotaxis	0.999823	0.0066505	1	0.999
biological_process	GO:0090273	regulation of somatostatin secretion	0.999823	0.0066505	1	0.999
biological_process	GO:1903243	negative regulation of cardiac muscle hypertrophy in response to stress	0.999823	0.0066505	1	0.999
molecular_function	GO:0048018	receptor ligand activity	0.997846	0.00667074	1	0.962
biological_process	GO:1902806	regulation of cell cycle G1/S phase transition	0.998569	0.00673959	1	0.999
biological_process	GO:0050890	cognition	0.997556	0.0067403	1	0.999
biological_process	GO:0043066	negative regulation of apoptotic process	0.996828	0.00682095	1	0.999
biological_process	GO:0009888	tissue development	0.9962	0.00686198	1	0.999
biological_process	GO:0065008	regulation of biological quality	0.995703	0.00686848	1	0.999
cellular_component	GO:0045111	intermediate filament cytoskeleton	0.998771	0.00700066	1	0.864
biological_process	GO:0016477	cell migration	0.996208	0.00707332	1	0.999
biological_process	GO:0019216	regulation of lipid metabolic process	0.997476	0.00765428	1	0.999
biological_process	GO:0009892	negative regulation of metabolic process	0.995278	0.00791427	1	0.999
biological_process	GO:0003299	muscle hypertrophy in response to stress	0.999319	0.00798753	1	0.999
biological_process	GO:0014048	regulation of glutamate secretion	0.999319	0.00798753	1	0.999
biological_process	GO:0014887	cardiac muscle adaptation	0.999319	0.00798753	1	0.999
biological_process	GO:0014898	cardiac muscle hypertrophy in response to stress	0.999319	0.00798753	1	0.999
biological_process	GO:1902547	regulation of cellular response to vascular endothelial growth factor stimulus	0.999319	0.00798753	1	0.999
biological_process	GO:2001239	regulation of extrinsic apoptotic signaling pathway in absence of ligand	0.999319	0.00798753	1	0.999
biological_process	GO:0007268	chemical synaptic transmission	0.996155	0.00799136	1	0.999
biological_process	GO:0098916	anterograde trans-synaptic signaling	0.996155	0.00799136	1	0.999
biological_process	GO:0065009	regulation of molecular function	0.995292	0.00799759	1	0.999
biological_process	GO:0007519	skeletal muscle tissue development	0.99794	0.00808973	1	0.999
biological_process	GO:0032501	multicellular organismal process	0.994725	0.00812995	1	0.999
molecular_function	GO:0030546	signaling receptor activator activity	0.997221	0.00832157	1	0.973
biological_process	GO:0030336	negative regulation of cell migration	0.997207	0.00835558	1	0.999
biological_process	GO:0043069	negative regulation of programmed cell death	0.995921	0.00857751	1	0.999
biological_process	GO:0097006	regulation of plasma lipoprotein particle levels	0.998791	0.00863191	1	0.999
biological_process	GO:0001932	regulation of protein phosphorylation	0.995661	0.00866146	1	0.999
biological_process	GO:0016310	phosphorylation	0.995101	0.00875757	1	0.999
biological_process	GO:0099537	trans-synaptic signaling	0.995725	0.00880317	1	0.999
biological_process	GO:0048878	chemical homeostasis	0.99546	0.008909	1	0.999
biological_process	GO:0031667	response to nutrient levels	0.997136	0.00907448	1	0.999
biological_process	GO:0072001	renal system development	0.996762	0.00949918	1	0.999
biological_process	GO:0044342	type B pancreatic cell proliferation	0.999128	0.00951232	1	0.999
biological_process	GO:0048520	positive regulation of behavior	0.999128	0.00951232	1	0.999
biological_process	GO:0071480	cellular response to gamma radiation	0.999128	0.00951232	1	0.999
cellular_component	GO:0005882	intermediate filament	0.998615	0.00957392	1	0.899
biological_process	GO:0001666	response to hypoxia	0.997194	0.00958619	1	0.999
biological_process	GO:0010605	negative regulation of macromolecule metabolic process	0.994257	0.00963574	1	0.999
biological_process	GO:0032835	glomerulus development	0.998598	0.00966472	1	0.999
molecular_function	GO:0015185	gamma-aminobutyric acid transmembrane transporter activity	0.99966	0.0096728	1	0.985
biological_process	GO:0002674	negative regulation of acute inflammatory response	0.999653	0.00980226	1	1
biological_process	GO:0019755	one-carbon compound transport	0.999653	0.00980226	1	1
biological_process	GO:0034374	low-density lipoprotein particle remodeling	0.999653	0.00980226	1	1
biological_process	GO:0070253	somatostatin secretion	0.999653	0.00980226	1	1
biological_process	GO:0090660	cerebrospinal fluid circulation	0.999653	0.00980226	1	1
biological_process	GO:0050727	regulation of inflammatory response	0.99681	0.00995429	1	1
biological_process	GO:0034440	lipid oxidation	0.998062	0.0100543	1	1
biological_process	GO:0006820	anion transport	0.996113	0.0101455	1	1
biological_process	GO:0042325	regulation of phosphorylation	0.9946	0.0103217	1	1
biological_process	GO:0051239	regulation of multicellular organismal process	0.993645	0.0103799	1	1
cellular_component	GO:0016020	membrane	0.993152	0.0104423	1	0.93
biological_process	GO:0031399	regulation of protein modification process	0.994264	0.0105717	1	1
biological_process	GO:0036293	response to decreased oxygen levels	0.996836	0.0106122	1	1
biological_process	GO:0048008	platelet-derived growth factor receptor signaling pathway	0.998382	0.0107747	1	1
biological_process	GO:0060538	skeletal muscle organ development	0.997067	0.0108647	1	1
biological_process	GO:0009267	cellular response to starvation	0.997378	0.0110617	1	1
biological_process	GO:0021846	cell proliferation in forebrain	0.998902	0.0111952	1	1
biological_process	GO:0032965	regulation of collagen biosynthetic process	0.998902	0.0111952	1	1
biological_process	GO:0045601	regulation of endothelial cell differentiation	0.998902	0.0111952	1	1
biological_process	GO:0071827	plasma lipoprotein particle organization	0.998902	0.0111952	1	1
cellular_component	GO:0005576	extracellular region	0.993703	0.0112268	1	0.94
biological_process	GO:0001944	vasculature development	0.994634	0.0114188	1	1
biological_process	GO:0048870	cell motility	0.993443	0.011656	1	1
biological_process	GO:0051674	localization of cell	0.993443	0.011656	1	1
biological_process	GO:2000146	negative regulation of cell motility	0.995894	0.0116672	1	1
biological_process	GO:0014014	negative regulation of gliogenesis	0.998144	0.0119637	1	1
biological_process	GO:0007275	multicellular organism development	0.991881	0.0123399	1	1
biological_process	GO:0080090	regulation of primary metabolic process	0.99182	0.0124957	1	1
biological_process	GO:0060284	regulation of cell development	0.994313	0.0125684	1	1
biological_process	GO:0043065	positive regulation of apoptotic process	0.994587	0.0126871	1	1
biological_process	GO:0045446	endothelial cell differentiation	0.997378	0.0127801	1	1
biological_process	GO:0046323	glucose import	0.997378	0.0127801	1	1
biological_process	GO:1905144	response to acetylcholine	0.998638	0.0130389	1	1
biological_process	GO:1905145	cellular response to acetylcholine	0.998638	0.0130389	1	1
cellular_component	GO:0045177	apical part of cell	0.994798	0.0131034	1	0.947
molecular_function	GO:0005243	gap junction channel activity	0.999417	0.0133085	1	0.995
molecular_function	GO:0005355	glucose transmembrane transporter activity	0.999417	0.0133085	1	0.995
molecular_function	GO:0015145	monosaccharide transmembrane transporter activity	0.999417	0.0133085	1	0.995
molecular_function	GO:0015149	hexose transmembrane transporter activity	0.999417	0.0133085	1	0.995
molecular_function	GO:0051119	sugar transmembrane transporter activity	0.999417	0.0133085	1	0.995
biological_process	GO:0010612	regulation of cardiac muscle adaptation	0.999405	0.013485	1	1
biological_process	GO:0015669	gas transport	0.999405	0.013485	1	1
biological_process	GO:0045820	negative regulation of glycolytic process	0.999405	0.013485	1	1
biological_process	GO:0046689	response to mercury ion	0.999405	0.013485	1	1
biological_process	GO:0061318	renal filtration cell differentiation	0.999405	0.013485	1	1
biological_process	GO:0062099	negative regulation of programmed necrotic cell death	0.999405	0.013485	1	1
biological_process	GO:0072112	glomerular visceral epithelial cell differentiation	0.999405	0.013485	1	1
biological_process	GO:0072311	glomerular epithelial cell differentiation	0.999405	0.013485	1	1
biological_process	GO:0106072	negative regulation of adenylate cyclase-activating G protein-coupled receptor signaling pathway	0.999405	0.013485	1	1
biological_process	GO:1903242	regulation of cardiac muscle hypertrophy in response to stress	0.999405	0.013485	1	1
molecular_function	GO:0005102	signaling receptor binding	0.992624	0.0136035	1	0.996
biological_process	GO:0040008	regulation of growth	0.993947	0.0136259	1	1
biological_process	GO:0001525	angiogenesis	0.994016	0.0138682	1	1
cellular_component	GO:0043204	perikaryon	0.996472	0.0140882	1	0.962
cellular_component	GO:0043005	neuron projection	0.991885	0.0140933	1	0.962
biological_process	GO:0010721	negative regulation of cell development	0.995542	0.01418	1	1
biological_process	GO:0050801	ion homeostasis	0.993317	0.0142034	1	1
biological_process	GO:0032879	regulation of localization	0.991011	0.0143232	1	1
biological_process	GO:0031323	regulation of cellular metabolic process	0.990351	0.0145749	1	1
biological_process	GO:0015908	fatty acid transport	0.99759	0.0145869	1	1
biological_process	GO:0051271	negative regulation of cellular component movement	0.994617	0.0147419	1	1
biological_process	GO:0098771	inorganic ion homeostasis	0.993199	0.014752	1	1
biological_process	GO:0070482	response to oxygen levels	0.995292	0.0148506	1	1
biological_process	GO:0001558	regulation of cell growth	0.994244	0.014909	1	1
biological_process	GO:1901362	organic cyclic compound biosynthetic process	0.990549	0.0149173	1	1
biological_process	GO:0002548	monocyte chemotaxis	0.998332	0.0150456	1	1
biological_process	GO:0007263	nitric oxide mediated signal transduction	0.998332	0.0150456	1	1
biological_process	GO:0042771	intrinsic apoptotic signaling pathway in response to DNA damage by p53 class mediator	0.998332	0.0150456	1	1
biological_process	GO:0071715	icosanoid transport	0.998332	0.0150456	1	1
biological_process	GO:0050789	regulation of biological process	0.990272	0.0150713	1	1
cellular_component	GO:0110165	cellular anatomical entity	0.995891	0.0151376	1	0.968
biological_process	GO:0042594	response to starvation	0.996141	0.015156	1	1
biological_process	GO:0015711	organic anion transport	0.994707	0.0153515	1	1
biological_process	GO:0048856	anatomical structure development	0.989567	0.0155983	1	1
biological_process	GO:0046634	regulation of alpha-beta T cell activation	0.997273	0.0160244	1	1
biological_process	GO:0062014	negative regulation of small molecule metabolic process	0.997273	0.0160244	1	1
biological_process	GO:0045595	regulation of cell differentiation	0.990674	0.0161474	1	1
biological_process	GO:0040012	regulation of locomotion	0.991532	0.0161719	1	1
biological_process	GO:0071496	cellular response to external stimulus	0.994757	0.0162605	1	1
biological_process	GO:0001568	blood vessel development	0.992106	0.0164939	1	1
biological_process	GO:0050793	regulation of developmental process	0.989502	0.0168032	1	1
cellular_component	GO:0015629	actin cytoskeleton	0.993004	0.0169883	1	0.968
biological_process	GO:0002931	response to ischemia	0.997982	0.0172169	1	1
biological_process	GO:0014047	glutamate secretion	0.997982	0.0172169	1	1
biological_process	GO:0035850	epithelial cell differentiation involved in kidney development	0.997982	0.0172169	1	1
biological_process	GO:0071825	protein-lipid complex subunit organization	0.997982	0.0172169	1	1
biological_process	GO:0071875	adrenergic receptor signaling pathway	0.997982	0.0172169	1	1
molecular_function	GO:0005324	long-chain fatty acid transporter activity	0.999085	0.0174396	1	0.999
molecular_function	GO:0008330	protein tyrosine/threonine phosphatase activity	0.999085	0.0174396	1	0.999
molecular_function	GO:0016722	oxidoreductase activity, acting on metal ions	0.999085	0.0174396	1	0.999
molecular_function	GO:0051428	peptide hormone receptor binding	0.999085	0.0174396	1	0.999
biological_process	GO:0050768	negative regulation of neurogenesis	0.994793	0.017508	1	1
biological_process	GO:0002526	acute inflammatory response	0.996926	0.017548	1	1
biological_process	GO:0034754	cellular hormone metabolic process	0.996926	0.017548	1	1
biological_process	GO:0035914	skeletal muscle cell differentiation	0.996926	0.017548	1	1
cellular_component	GO:0099524	postsynaptic cytosol	0.999073	0.0175765	1	0.984
biological_process	GO:0010888	negative regulation of lipid storage	0.999066	0.0176686	1	1
biological_process	GO:0014745	negative regulation of muscle adaptation	0.999066	0.0176686	1	1
biological_process	GO:0032303	regulation of icosanoid secretion	0.999066	0.0176686	1	1
biological_process	GO:0032332	positive regulation of chondrocyte differentiation	0.999066	0.0176686	1	1
biological_process	GO:0035994	response to muscle stretch	0.999066	0.0176686	1	1
biological_process	GO:0048026	positive regulation of mRNA splicing, via spliceosome	0.999066	0.0176686	1	1
biological_process	GO:0071635	negative regulation of transforming growth factor beta production	0.999066	0.0176686	1	1
biological_process	GO:0072010	glomerular epithelium development	0.999066	0.0176686	1	1
biological_process	GO:0072160	nephron tubule epithelial cell differentiation	0.999066	0.0176686	1	1
biological_process	GO:1900747	negative regulation of vascular endothelial growth factor signaling pathway	0.999066	0.0176686	1	1
biological_process	GO:0048513	animal organ development	0.988406	0.0180179	1	1
biological_process	GO:0007267	cell-cell signaling	0.989374	0.0180864	1	1
biological_process	GO:0009628	response to abiotic stimulus	0.990545	0.0183962	1	1
biological_process	GO:0051241	negative regulation of multicellular organismal process	0.98986	0.0188154	1	1
biological_process	GO:0008347	glial cell migration	0.996548	0.0191589	1	1
biological_process	GO:0009889	regulation of biosynthetic process	0.987613	0.019172	1	1
biological_process	GO:0046942	carboxylic acid transport	0.993547	0.0193672	1	1
biological_process	GO:0010629	negative regulation of gene expression	0.990099	0.0198283	1	1
cellular_component	GO:0016607	nuclear speck	0.99333	0.0199116	1	0.988
biological_process	GO:0001822	kidney development	0.992679	0.0202433	1	1
biological_process	GO:0051961	negative regulation of nervous system development	0.993793	0.02025	1	1
biological_process	GO:0001655	urogenital system development	0.992133	0.0204408	1	1
biological_process	GO:0030334	regulation of cell migration	0.989371	0.0204489	1	1
biological_process	GO:0097190	apoptotic signaling pathway	0.990987	0.0205178	1	1
biological_process	GO:0033554	cellular response to stress	0.987818	0.0209784	1	1
biological_process	GO:0048514	blood vessel morphogenesis	0.989938	0.0214162	1	1
cellular_component	GO:0001917	photoreceptor inner segment	0.997164	0.0218991	1	0.989
molecular_function	GO:0017017	MAP kinase tyrosine/serine/threonine phosphatase activity	0.998653	0.0220375	1	1
molecular_function	GO:0022829	wide pore channel activity	0.998653	0.0220375	1	1
biological_process	GO:0010656	negative regulation of muscle cell apoptotic process	0.997136	0.0220574	1	1
biological_process	GO:0032964	collagen biosynthetic process	0.997136	0.0220574	1	1
biological_process	GO:0090207	regulation of triglyceride metabolic process	0.997136	0.0220574	1	1
biological_process	GO:0061351	neural precursor cell proliferation	0.99305	0.0222366	1	1
biological_process	GO:0001821	histamine secretion	0.998626	0.0223243	1	1
biological_process	GO:0006825	copper ion transport	0.998626	0.0223243	1	1
biological_process	GO:0007190	activation of adenylate cyclase activity	0.998626	0.0223243	1	1
biological_process	GO:0014049	positive regulation of glutamate secretion	0.998626	0.0223243	1	1
biological_process	GO:0015732	prostaglandin transport	0.998626	0.0223243	1	1
biological_process	GO:0032095	regulation of response to food	0.998626	0.0223243	1	1
biological_process	GO:0043589	skin morphogenesis	0.998626	0.0223243	1	1
biological_process	GO:0045725	positive regulation of glycogen biosynthetic process	0.998626	0.0223243	1	1
biological_process	GO:0045843	negative regulation of striated muscle tissue development	0.998626	0.0223243	1	1
biological_process	GO:0045980	negative regulation of nucleotide metabolic process	0.998626	0.0223243	1	1
biological_process	GO:0060547	negative regulation of necrotic cell death	0.998626	0.0223243	1	1
biological_process	GO:0060856	establishment of blood-brain barrier	0.998626	0.0223243	1	1
biological_process	GO:0061036	positive regulation of cartilage development	0.998626	0.0223243	1	1
biological_process	GO:0062098	regulation of programmed necrotic cell death	0.998626	0.0223243	1	1
biological_process	GO:0070293	renal absorption	0.998626	0.0223243	1	1
biological_process	GO:1900272	negative regulation of long-term synaptic potentiation	0.998626	0.0223243	1	1
biological_process	GO:1900543	negative regulation of purine nucleotide metabolic process	0.998626	0.0223243	1	1
biological_process	GO:1903998	regulation of eating behavior	0.998626	0.0223243	1	1
biological_process	GO:0015800	acidic amino acid transport	0.995694	0.0226481	1	1
biological_process	GO:0050678	regulation of epithelial cell proliferation	0.991132	0.0226581	1	1
biological_process	GO:0031348	negative regulation of defense response	0.992654	0.023279	1	1
biological_process	GO:0062012	regulation of small molecule metabolic process	0.991276	0.0234994	1	1
biological_process	GO:0019222	regulation of metabolic process	0.983655	0.0238735	1	1
biological_process	GO:0048522	positive regulation of cellular process	0.983248	0.0244517	1	1
biological_process	GO:0010712	regulation of collagen metabolic process	0.996633	0.0247275	1	1
biological_process	GO:0046320	regulation of fatty acid oxidation	0.996633	0.0247275	1	1
biological_process	GO:0046326	positive regulation of glucose import	0.996633	0.0247275	1	1
biological_process	GO:0046470	phosphatidylcholine metabolic process	0.996633	0.0247275	1	1
biological_process	GO:0046717	acid secretion	0.996633	0.0247275	1	1
biological_process	GO:1902692	regulation of neuroblast proliferation	0.996633	0.0247275	1	1
biological_process	GO:0042180	cellular ketone metabolic process	0.992859	0.0249794	1	1
biological_process	GO:2001233	regulation of apoptotic signaling pathway	0.990501	0.025261	1	1
biological_process	GO:0003158	endothelium development	0.993758	0.0253567	1	1
molecular_function	GO:0052689	carboxylic ester hydrolase activity	0.994853	0.0259177	1	1
biological_process	GO:0055080	cation homeostasis	0.987432	0.0260843	1	1
molecular_function	GO:0000248	C-5 sterol desaturase activity	1	0.0263729	1	1
molecular_function	GO:0004062	aryl sulfotransferase activity	1	0.0263729	1	1
molecular_function	GO:0004450	isocitrate dehydrogenase (NADP+) activity	1	0.0263729	1	1
molecular_function	GO:0004478	methionine adenosyltransferase activity	1	0.0263729	1	1
molecular_function	GO:0004753	saccharopine dehydrogenase activity	1	0.0263729	1	1
molecular_function	GO:0004854	xanthine dehydrogenase activity	1	0.0263729	1	1
molecular_function	GO:0004855	xanthine oxidase activity	1	0.0263729	1	1
molecular_function	GO:0016495	C-X3-C chemokine receptor activity	1	0.0263729	1	1
molecular_function	GO:0016521	pituitary adenylate cyclase activating polypeptide activity	1	0.0263729	1	1
molecular_function	GO:0016726	oxidoreductase activity, acting on CH or CH2 groups, NAD or NADP as acceptor	1	0.0263729	1	1
molecular_function	GO:0016727	oxidoreductase activity, acting on CH or CH2 groups, oxygen as acceptor	1	0.0263729	1	1
molecular_function	GO:0017067	tyrosine-ester sulfotransferase activity	1	0.0263729	1	1
molecular_function	GO:0019912	cyclin-dependent protein kinase activating kinase activity	1	0.0263729	1	1
molecular_function	GO:0030151	molybdenum ion binding	1	0.0263729	1	1
molecular_function	GO:0031699	beta-3 adrenergic receptor binding	1	0.0263729	1	1
molecular_function	GO:0031799	type 2 metabotropic glutamate receptor binding	1	0.0263729	1	1
molecular_function	GO:0031841	neuropeptide Y receptor binding	1	0.0263729	1	1
molecular_function	GO:0031858	pituitary adenylate cyclase-activating polypeptide receptor binding	1	0.0263729	1	1
molecular_function	GO:0036487	nitric-oxide synthase inhibitor activity	1	0.0263729	1	1
molecular_function	GO:0044729	hemi-methylated DNA-binding	1	0.0263729	1	1
molecular_function	GO:0046538	2,3-bisphosphoglycerate-dependent phosphoglycerate mutase activity	1	0.0263729	1	1
molecular_function	GO:0047130	saccharopine dehydrogenase (NADP+, L-lysine-forming) activity	1	0.0263729	1	1
molecular_function	GO:0047131	saccharopine dehydrogenase (NAD+, L-glutamate-forming) activity	1	0.0263729	1	1
molecular_function	GO:0047685	amine sulfotransferase activity	1	0.0263729	1	1
molecular_function	GO:0047894	flavonol 3-sulfotransferase activity	1	0.0263729	1	1
molecular_function	GO:0050046	delta7-sterol 5(6)-desaturase activity	1	0.0263729	1	1
molecular_function	GO:0050253	retinyl-palmitate esterase activity	1	0.0263729	1	1
molecular_function	GO:0050294	steroid sulfotransferase activity	1	0.0263729	1	1
molecular_function	GO:0050459	ethanolamine-phosphate phospho-lyase activity	1	0.0263729	1	1
molecular_function	GO:0051978	lysophospholipid:sodium symporter activity	1	0.0263729	1	1
molecular_function	GO:0055100	adiponectin binding	1	0.0263729	1	1
molecular_function	GO:0070674	hypoxanthine dehydrogenase activity	1	0.0263729	1	1
molecular_function	GO:0070675	hypoxanthine oxidase activity	1	0.0263729	1	1
molecular_function	GO:0070704	sterol desaturase activity	1	0.0263729	1	1
molecular_function	GO:0097003	adipokinetic hormone receptor activity	1	0.0263729	1	1
molecular_function	GO:0140348	lysophosphatidylcholine flippase activity	1	0.0263729	1	1
molecular_function	GO:1904593	prostaglandin binding	1	0.0263729	1	1
molecular_function	GO:1990833	clathrin-uncoating ATPase activity	1	0.0263729	1	1
cellular_component	GO:0005899	insulin receptor complex	1	0.0264809	1	1
cellular_component	GO:0016014	dystrobrevin complex	1	0.0264809	1	1
cellular_component	GO:0031906	late endosome lumen	1	0.0264809	1	1
cellular_component	GO:0070557	PCNA-p21 complex	1	0.0264809	1	1
cellular_component	GO:0099189	postsynaptic spectrin-associated cytoskeleton	1	0.0264809	1	1
cellular_component	GO:1990836	lysosomal matrix	1	0.0264809	1	1
biological_process	GO:0000821	regulation of arginine metabolic process	1	0.0265541	1	1
biological_process	GO:0001100	negative regulation of exit from mitosis	1	0.0265541	1	1
biological_process	GO:0001697	histamine-induced gastric acid secretion	1	0.0265541	1	1
biological_process	GO:0002525	acute inflammatory response to non-antigenic stimulus	1	0.0265541	1	1
biological_process	GO:0002877	regulation of acute inflammatory response to non-antigenic stimulus	1	0.0265541	1	1
biological_process	GO:0002878	negative regulation of acute inflammatory response to non-antigenic stimulus	1	0.0265541	1	1
biological_process	GO:0002881	negative regulation of chronic inflammatory response to non-antigenic stimulus	1	0.0265541	1	1
biological_process	GO:0006097	glyoxylate cycle	1	0.0265541	1	1
biological_process	GO:0006587	serotonin biosynthetic process from tryptophan	1	0.0265541	1	1
biological_process	GO:0007527	adult somatic muscle development	1	0.0265541	1	1
biological_process	GO:0009085	lysine biosynthetic process	1	0.0265541	1	1
biological_process	GO:0009114	hypoxanthine catabolic process	1	0.0265541	1	1
biological_process	GO:0009115	xanthine catabolic process	1	0.0265541	1	1
biological_process	GO:0019878	lysine biosynthetic process via aminoadipic acid	1	0.0265541	1	1
biological_process	GO:0022012	subpallium cell proliferation in forebrain	1	0.0265541	1	1
biological_process	GO:0022018	lateral ganglionic eminence cell proliferation	1	0.0265541	1	1
biological_process	GO:0031651	negative regulation of heat generation	1	0.0265541	1	1
biological_process	GO:0032595	B cell receptor transport within lipid bilayer	1	0.0265541	1	1
biological_process	GO:0032597	B cell receptor transport into membrane raft	1	0.0265541	1	1
biological_process	GO:0032599	protein transport out of membrane raft	1	0.0265541	1	1
biological_process	GO:0032600	chemokine receptor transport out of membrane raft	1	0.0265541	1	1
biological_process	GO:0032902	nerve growth factor production	1	0.0265541	1	1
biological_process	GO:0032903	regulation of nerve growth factor production	1	0.0265541	1	1
biological_process	GO:0032913	negative regulation of transforming growth factor beta3 production	1	0.0265541	1	1
biological_process	GO:0033241	regulation of cellular amine catabolic process	1	0.0265541	1	1
biological_process	GO:0033242	negative regulation of cellular amine catabolic process	1	0.0265541	1	1
biological_process	GO:0033490	cholesterol biosynthetic process via lathosterol	1	0.0265541	1	1
biological_process	GO:0033606	chemokine receptor transport within lipid bilayer	1	0.0265541	1	1
biological_process	GO:0034102	erythrocyte clearance	1	0.0265541	1	1
biological_process	GO:0034106	regulation of erythrocyte clearance	1	0.0265541	1	1
biological_process	GO:0034107	negative regulation of erythrocyte clearance	1	0.0265541	1	1
biological_process	GO:0034117	erythrocyte aggregation	1	0.0265541	1	1
biological_process	GO:0034118	regulation of erythrocyte aggregation	1	0.0265541	1	1
biological_process	GO:0034119	negative regulation of erythrocyte aggregation	1	0.0265541	1	1
biological_process	GO:0042103	positive regulation of T cell homeostatic proliferation	1	0.0265541	1	1
biological_process	GO:0043335	protein unfolding	1	0.0265541	1	1
biological_process	GO:0044269	glycerol ether catabolic process	1	0.0265541	1	1
biological_process	GO:0045167	asymmetric protein localization involved in cell fate determination	1	0.0265541	1	1
biological_process	GO:0045763	negative regulation of cellular amino acid metabolic process	1	0.0265541	1	1
biological_process	GO:0046014	negative regulation of T cell homeostatic proliferation	1	0.0265541	1	1
biological_process	GO:0046487	glyoxylate metabolic process	1	0.0265541	1	1
biological_process	GO:0048866	stem cell fate specification	1	0.0265541	1	1
biological_process	GO:0051414	response to cortisol	1	0.0265541	1	1
biological_process	GO:0051977	lysophospholipid transport	1	0.0265541	1	1
biological_process	GO:0060364	frontal suture morphogenesis	1	0.0265541	1	1
biological_process	GO:0060366	lambdoid suture morphogenesis	1	0.0265541	1	1
biological_process	GO:0060367	sagittal suture morphogenesis	1	0.0265541	1	1
biological_process	GO:0060873	anterior semicircular canal development	1	0.0265541	1	1
biological_process	GO:0060875	lateral semicircular canal development	1	0.0265541	1	1
biological_process	GO:0061740	protein targeting to lysosome involved in chaperone-mediated autophagy	1	0.0265541	1	1
biological_process	GO:0061871	negative regulation of hepatic stellate cell migration	1	0.0265541	1	1
biological_process	GO:0062234	platelet activating factor catabolic process	1	0.0265541	1	1
biological_process	GO:0070236	negative regulation of activation-induced cell death of T cells	1	0.0265541	1	1
biological_process	GO:0071211	protein targeting to vacuole involved in autophagy	1	0.0265541	1	1
biological_process	GO:0071228	cellular response to tumor cell	1	0.0265541	1	1
biological_process	GO:0071247	cellular response to chromate	1	0.0265541	1	1
biological_process	GO:0071387	cellular response to cortisol stimulus	1	0.0265541	1	1
biological_process	GO:0071651	positive regulation of chemokine (C-C motif) ligand 5 production	1	0.0265541	1	1
biological_process	GO:0072301	regulation of metanephric glomerular mesangial cell proliferation	1	0.0265541	1	1
biological_process	GO:0072303	positive regulation of glomerular metanephric mesangial cell proliferation	1	0.0265541	1	1
biological_process	GO:0072702	response to methyl methanesulfonate	1	0.0265541	1	1
biological_process	GO:0072703	cellular response to methyl methanesulfonate	1	0.0265541	1	1
biological_process	GO:0090275	negative regulation of somatostatin secretion	1	0.0265541	1	1
biological_process	GO:0097166	lens epithelial cell proliferation	1	0.0265541	1	1
biological_process	GO:0097291	renal phosphate ion absorption	1	0.0265541	1	1
biological_process	GO:0098736	negative regulation of the force of heart contraction	1	0.0265541	1	1
biological_process	GO:0098758	response to interleukin-8	1	0.0265541	1	1
biological_process	GO:0098759	cellular response to interleukin-8	1	0.0265541	1	1
biological_process	GO:0106088	regulation of cell adhesion involved in sprouting angiogenesis	1	0.0265541	1	1
biological_process	GO:0106089	negative regulation of cell adhesion involved in sprouting angiogenesis	1	0.0265541	1	1
biological_process	GO:0106091	glial cell projection elongation	1	0.0265541	1	1
biological_process	GO:0140329	lysophospholipid translocation	1	0.0265541	1	1
biological_process	GO:0150089	multiple spine synapse organization	1	0.0265541	1	1
biological_process	GO:0150090	multiple spine synapse organization, single dendrite	1	0.0265541	1	1
biological_process	GO:0150175	regulation of phosphatidylethanolamine metabolic process	1	0.0265541	1	1
biological_process	GO:0150178	regulation of phosphatidylserine metabolic process	1	0.0265541	1	1
biological_process	GO:1900081	regulation of arginine catabolic process	1	0.0265541	1	1
biological_process	GO:1900082	negative regulation of arginine catabolic process	1	0.0265541	1	1
biological_process	GO:1900139	negative regulation of arachidonic acid secretion	1	0.0265541	1	1
biological_process	GO:1900193	regulation of oocyte maturation	1	0.0265541	1	1
biological_process	GO:1900194	negative regulation of oocyte maturation	1	0.0265541	1	1
biological_process	GO:1900480	regulation of diacylglycerol biosynthetic process	1	0.0265541	1	1
biological_process	GO:1901502	ether catabolic process	1	0.0265541	1	1
biological_process	GO:1902219	negative regulation of intrinsic apoptotic signaling pathway in response to osmotic stress	1	0.0265541	1	1
biological_process	GO:1903248	regulation of citrulline biosynthetic process	1	0.0265541	1	1
biological_process	GO:1903249	negative regulation of citrulline biosynthetic process	1	0.0265541	1	1
biological_process	GO:1903366	negative regulation of fear response	1	0.0265541	1	1
biological_process	GO:1903730	regulation of phosphatidate phosphatase activity	1	0.0265541	1	1
biological_process	GO:1903741	negative regulation of phosphatidate phosphatase activity	1	0.0265541	1	1
biological_process	GO:1904150	negative regulation of microglial cell mediated cytotoxicity	1	0.0265541	1	1
biological_process	GO:1904592	positive regulation of protein refolding	1	0.0265541	1	1
biological_process	GO:1904764	chaperone-mediated autophagy translocation complex disassembly	1	0.0265541	1	1
biological_process	GO:1990349	gap junction-mediated intercellular transport	1	0.0265541	1	1
biological_process	GO:1990832	slow axonal transport	1	0.0265541	1	1
biological_process	GO:2000465	regulation of glycogen (starch) synthase activity	1	0.0265541	1	1
biological_process	GO:2000467	positive regulation of glycogen (starch) synthase activity	1	0.0265541	1	1
biological_process	GO:2000986	negative regulation of behavioral fear response	1	0.0265541	1	1
biological_process	GO:2001109	regulation of lens epithelial cell proliferation	1	0.0265541	1	1
biological_process	GO:2001111	positive regulation of lens epithelial cell proliferation	1	0.0265541	1	1
biological_process	GO:0002064	epithelial cell development	0.991364	0.0266077	1	1
biological_process	GO:1901700	response to oxygen-containing compound	0.984617	0.0266582	1	1
biological_process	GO:0050673	epithelial cell proliferation	0.988726	0.0267131	1	1
biological_process	GO:0006810	transport	0.981831	0.0269179	1	1
biological_process	GO:0042592	homeostatic process	0.983622	0.026964	1	1
biological_process	GO:0018130	heterocycle biosynthetic process	0.982327	0.0270496	1	1
molecular_function	GO:0015144	carbohydrate transmembrane transporter activity	0.998113	0.0270752	1	1
molecular_function	GO:0008028	monocarboxylic acid transmembrane transporter activity	0.99617	0.0270775	1	1
cellular_component	GO:0016010	dystrophin-associated glycoprotein complex	0.998091	0.0272839	1	1
cellular_component	GO:0031528	microvillus membrane	0.998091	0.0272839	1	1
cellular_component	GO:0090665	glycoprotein complex	0.998091	0.0272839	1	1
biological_process	GO:0009719	response to endogenous stimulus	0.984302	0.0274155	1	1
biological_process	GO:0006144	purine nucleobase metabolic process	0.998075	0.0274242	1	1
biological_process	GO:0006658	phosphatidylserine metabolic process	0.998075	0.0274242	1	1
biological_process	GO:0010713	negative regulation of collagen metabolic process	0.998075	0.0274242	1	1
biological_process	GO:0032966	negative regulation of collagen biosynthetic process	0.998075	0.0274242	1	1
biological_process	GO:0042756	drinking behavior	0.998075	0.0274242	1	1
biological_process	GO:0048635	negative regulation of muscle organ development	0.998075	0.0274242	1	1
biological_process	GO:0050482	arachidonic acid secretion	0.998075	0.0274242	1	1
biological_process	GO:0050832	defense response to fungus	0.998075	0.0274242	1	1
biological_process	GO:0051608	histamine transport	0.998075	0.0274242	1	1
biological_process	GO:0061469	regulation of type B pancreatic cell proliferation	0.998075	0.0274242	1	1
biological_process	GO:0070875	positive regulation of glycogen metabolic process	0.998075	0.0274242	1	1
biological_process	GO:0071398	cellular response to fatty acid	0.998075	0.0274242	1	1
biological_process	GO:1901862	negative regulation of muscle tissue development	0.998075	0.0274242	1	1
biological_process	GO:1903963	arachidonate transport	0.998075	0.0274242	1	1
biological_process	GO:0010033	response to organic substance	0.982262	0.027512	1	1
biological_process	GO:0098754	detoxification	0.996074	0.027564	1	1
biological_process	GO:0010001	glial cell differentiation	0.990046	0.0278682	1	1
cellular_component	GO:0030864	cortical actin cytoskeleton	0.994213	0.0283157	1	1
biological_process	GO:0046324	regulation of glucose import	0.994147	0.0285654	1	1
biological_process	GO:0010811	positive regulation of cell-substrate adhesion	0.992734	0.0285735	1	1
biological_process	GO:0071478	cellular response to radiation	0.992734	0.0285735	1	1
biological_process	GO:2000177	regulation of neural precursor cell proliferation	0.992734	0.0285735	1	1
biological_process	GO:0000082	G1/S transition of mitotic cell cycle	0.991403	0.0290228	1	1
biological_process	GO:0051347	positive regulation of transferase activity	0.986895	0.0293802	1	1
biological_process	GO:1901701	cellular response to oxygen-containing compound	0.983828	0.0294621	1	1
molecular_function	GO:0015370	solute:sodium symporter activity	0.995565	0.0300309	1	1
biological_process	GO:0007631	feeding behavior	0.992179	0.0302746	1	1
biological_process	GO:0042733	embryonic digit morphogenesis	0.995454	0.0305663	1	1
biological_process	GO:1905953	negative regulation of lipid localization	0.995454	0.0305663	1	1
biological_process	GO:0019438	aromatic compound biosynthetic process	0.979668	0.0308261	1	1
biological_process	GO:0035239	tube morphogenesis	0.983491	0.0308654	1	1
biological_process	GO:0031325	positive regulation of cellular metabolic process	0.979652	0.0310442	1	1
biological_process	GO:2000145	regulation of cell motility	0.983094	0.031078	1	1
biological_process	GO:0034654	nucleobase-containing compound biosynthetic process	0.979388	0.031318	1	1
biological_process	GO:0008645	hexose transmembrane transport	0.991595	0.0320382	1	1
biological_process	GO:0015749	monosaccharide transmembrane transport	0.991595	0.0320382	1	1
biological_process	GO:0034219	carbohydrate transmembrane transport	0.991595	0.0320382	1	1
biological_process	GO:1904659	glucose transmembrane transport	0.991595	0.0320382	1	1
biological_process	GO:0044281	small molecule metabolic process	0.981149	0.0323888	1	1
biological_process	GO:0051234	establishment of localization	0.977799	0.0324314	1	1
molecular_function	GO:0004623	phospholipase A2 activity	0.997456	0.0325266	1	1
molecular_function	GO:0033549	MAP kinase phosphatase activity	0.997456	0.0325266	1	1
molecular_function	GO:0035035	histone acetyltransferase binding	0.997456	0.0325266	1	1
molecular_function	GO:0070412	R-SMAD binding	0.997456	0.0325266	1	1
biological_process	GO:0032502	developmental process	0.977239	0.0325456	1	1
biological_process	GO:0040007	growth	0.982378	0.0327261	1	1
biological_process	GO:0007194	negative regulation of adenylate cyclase activity	0.997405	0.0329419	1	1
biological_process	GO:0008207	C21-steroid hormone metabolic process	0.997405	0.0329419	1	1
biological_process	GO:0010743	regulation of macrophage derived foam cell differentiation	0.997405	0.0329419	1	1
biological_process	GO:0014061	regulation of norepinephrine secretion	0.997405	0.0329419	1	1
biological_process	GO:0031000	response to caffeine	0.997405	0.0329419	1	1
biological_process	GO:0031115	negative regulation of microtubule polymerization	0.997405	0.0329419	1	1
biological_process	GO:0032098	regulation of appetite	0.997405	0.0329419	1	1
biological_process	GO:0032104	regulation of response to extracellular stimulus	0.997405	0.0329419	1	1
biological_process	GO:0032107	regulation of response to nutrient levels	0.997405	0.0329419	1	1
biological_process	GO:0032230	positive regulation of synaptic transmission, GABAergic	0.997405	0.0329419	1	1
biological_process	GO:0035633	maintenance of blood-brain barrier	0.997405	0.0329419	1	1
biological_process	GO:0046339	diacylglycerol metabolic process	0.997405	0.0329419	1	1
biological_process	GO:0048243	norepinephrine secretion	0.997405	0.0329419	1	1
biological_process	GO:0071276	cellular response to cadmium ion	0.997405	0.0329419	1	1
biological_process	GO:0106070	regulation of adenylate cyclase-activating G protein-coupled receptor signaling pathway	0.997405	0.0329419	1	1
biological_process	GO:0032963	collagen metabolic process	0.992919	0.032975	1	1
biological_process	GO:0043269	regulation of ion transport	0.983098	0.0331994	1	1
biological_process	GO:0032268	regulation of cellular protein metabolic process	0.978997	0.0333292	1	1
biological_process	GO:0010332	response to gamma radiation	0.994773	0.0337337	1	1
biological_process	GO:0021517	ventral spinal cord development	0.994773	0.0337337	1	1
biological_process	GO:0032892	positive regulation of organic acid transport	0.994773	0.0337337	1	1
biological_process	GO:0046635	positive regulation of alpha-beta T cell activation	0.994773	0.0337337	1	1
biological_process	GO:0051955	regulation of amino acid transport	0.994773	0.0337337	1	1
biological_process	GO:0060251	regulation of glial cell proliferation	0.994773	0.0337337	1	1
biological_process	GO:0008202	steroid metabolic process	0.988282	0.0342108	1	1
biological_process	GO:0032270	positive regulation of cellular protein metabolic process	0.980376	0.0342771	1	1
biological_process	GO:0035295	tube development	0.980442	0.0345554	1	1
biological_process	GO:0072359	circulatory system development	0.980442	0.0345554	1	1
molecular_function	GO:0030295	protein kinase activator activity	0.992462	0.0345633	1	1
biological_process	GO:0070372	regulation of ERK1 and ERK2 cascade	0.987018	0.0347991	1	1
molecular_function	GO:0005525	GTP binding	0.987013	0.0348137	1	1
biological_process	GO:0019217	regulation of fatty acid metabolic process	0.992243	0.0353209	1	1
biological_process	GO:0019395	fatty acid oxidation	0.992243	0.0353209	1	1
biological_process	GO:0044106	cellular amine metabolic process	0.992243	0.0353209	1	1
biological_process	GO:1901214	regulation of neuron death	0.985091	0.0353565	1	1
biological_process	GO:0045860	positive regulation of protein kinase activity	0.985809	0.0354939	1	1
biological_process	GO:0045859	regulation of protein kinase activity	0.983044	0.0356953	1	1
biological_process	GO:0015849	organic acid transport	0.986453	0.0360585	1	1
cellular_component	GO:0030017	sarcomere	0.988667	0.0362632	1	1
cellular_component	GO:0043025	neuronal cell body	0.98066	0.0367301	1	1
biological_process	GO:0007616	long-term memory	0.994026	0.0370649	1	1
biological_process	GO:0014888	striated muscle adaptation	0.994026	0.0370649	1	1
biological_process	GO:0002683	negative regulation of immune system process	0.984022	0.0375092	1	1
biological_process	GO:0007189	adenylate cyclase-activating G protein-coupled receptor signaling pathway	0.989652	0.0377097	1	1
biological_process	GO:0014074	response to purine-containing compound	0.991523	0.0377612	1	1
biological_process	GO:0021510	spinal cord development	0.991523	0.0377612	1	1
molecular_function	GO:0051427	hormone receptor binding	0.996673	0.0383665	1	1
biological_process	GO:0002864	regulation of acute inflammatory response to antigenic stimulus	0.996607	0.0388517	1	1
biological_process	GO:0010667	negative regulation of cardiac muscle cell apoptotic process	0.996607	0.0388517	1	1
biological_process	GO:0030728	ovulation	0.996607	0.0388517	1	1
biological_process	GO:0031280	negative regulation of cyclase activity	0.996607	0.0388517	1	1
biological_process	GO:0033622	integrin activation	0.996607	0.0388517	1	1
biological_process	GO:0034367	protein-containing complex remodeling	0.996607	0.0388517	1	1
biological_process	GO:0034368	protein-lipid complex remodeling	0.996607	0.0388517	1	1
biological_process	GO:0034369	plasma lipoprotein particle remodeling	0.996607	0.0388517	1	1
biological_process	GO:0046337	phosphatidylethanolamine metabolic process	0.996607	0.0388517	1	1
biological_process	GO:0046473	phosphatidic acid metabolic process	0.996607	0.0388517	1	1
biological_process	GO:0048557	embryonic digestive tract morphogenesis	0.996607	0.0388517	1	1
biological_process	GO:0050685	positive regulation of mRNA processing	0.996607	0.0388517	1	1
biological_process	GO:0090208	positive regulation of triglyceride metabolic process	0.996607	0.0388517	1	1
biological_process	GO:1903579	negative regulation of ATP metabolic process	0.996607	0.0388517	1	1
biological_process	GO:1903975	regulation of glial cell migration	0.996607	0.0388517	1	1
biological_process	GO:0045934	negative regulation of nucleobase-containing compound metabolic process	0.977255	0.0391754	1	1
cellular_component	GO:0030018	Z disc	0.989077	0.0393347	1	1
molecular_function	GO:0019209	kinase activator activity	0.991016	0.0394428	1	1
molecular_function	GO:0042562	hormone binding	0.991016	0.0394428	1	1
cellular_component	GO:0016528	sarcoplasm	0.99086	0.0399547	1	1
biological_process	GO:0048545	response to steroid hormone	0.98717	0.040071	1	1
biological_process	GO:0003014	renal system process	0.990757	0.0402961	1	1
biological_process	GO:0008585	female gonad development	0.990757	0.0402961	1	1
biological_process	GO:0009308	amine metabolic process	0.990757	0.0402961	1	1
biological_process	GO:0010828	positive regulation of glucose transmembrane transport	0.993211	0.0405582	1	1
biological_process	GO:0050994	regulation of lipid catabolic process	0.993211	0.0405582	1	1
biological_process	GO:0051702	biological process involved in interaction with symbiont	0.993211	0.0405582	1	1
biological_process	GO:0061028	establishment of endothelial barrier	0.993211	0.0405582	1	1
biological_process	GO:1903793	positive regulation of anion transport	0.993211	0.0405582	1	1
biological_process	GO:2001244	positive regulation of intrinsic apoptotic signaling pathway	0.993211	0.0405582	1	1
biological_process	GO:0051270	regulation of cellular component movement	0.976874	0.0406686	1	1
biological_process	GO:0034504	protein localization to nucleus	0.984009	0.0414039	1	1
biological_process	GO:0051338	regulation of transferase activity	0.978069	0.0418147	1	1
biological_process	GO:2000026	regulation of multicellular organismal development	0.974511	0.0418956	1	1
cellular_component	GO:0009925	basal plasma membrane	0.984688	0.0426108	1	1
biological_process	GO:0003008	system process	0.972926	0.0428009	1	1
biological_process	GO:0006090	pyruvate metabolic process	0.989946	0.0429259	1	1
biological_process	GO:0046545	development of primary female sexual characteristics	0.989946	0.0429259	1	1
biological_process	GO:0050806	positive regulation of synaptic transmission	0.984456	0.043141	1	1
biological_process	GO:0002682	regulation of immune system process	0.975052	0.0435387	1	1
biological_process	GO:2001235	positive regulation of apoptotic signaling pathway	0.987409	0.0439606	1	1
biological_process	GO:0007492	endoderm development	0.992326	0.044212	1	1
molecular_function	GO:0000979	RNA polymerase II core promoter sequence-specific DNA binding	0.995758	0.044571	1	1
molecular_function	GO:0008266	poly(U) RNA binding	0.995758	0.044571	1	1
biological_process	GO:0031326	regulation of cellular biosynthetic process	0.969503	0.0448328	1	1
biological_process	GO:0006928	movement of cell or subcellular component	0.97098	0.0448949	1	1
cellular_component	GO:0030140	trans-Golgi network transport vesicle	0.995708	0.0449047	1	1
cellular_component	GO:0030660	Golgi-associated vesicle membrane	0.995708	0.0449047	1	1
biological_process	GO:0002347	response to tumor cell	0.995675	0.0451293	1	1
biological_process	GO:0009112	nucleobase metabolic process	0.995675	0.0451293	1	1
biological_process	GO:0009620	response to fungus	0.995675	0.0451293	1	1
biological_process	GO:0010232	vascular transport	0.995675	0.0451293	1	1
biological_process	GO:0010866	regulation of triglyceride biosynthetic process	0.995675	0.0451293	1	1
biological_process	GO:0035025	positive regulation of Rho protein signal transduction	0.995675	0.0451293	1	1
biological_process	GO:0046686	response to cadmium ion	0.995675	0.0451293	1	1
biological_process	GO:0048641	regulation of skeletal muscle tissue development	0.995675	0.0451293	1	1
biological_process	GO:0051350	negative regulation of lyase activity	0.995675	0.0451293	1	1
biological_process	GO:0098962	regulation of postsynaptic neurotransmitter receptor activity	0.995675	0.0451293	1	1
biological_process	GO:0099550	trans-synaptic signaling, modulating synaptic transmission	0.995675	0.0451293	1	1
biological_process	GO:0150104	transport across blood-brain barrier	0.995675	0.0451293	1	1
biological_process	GO:0072593	reactive oxygen species metabolic process	0.984961	0.0455237	1	1
biological_process	GO:0050795	regulation of behavior	0.989086	0.0456503	1	1
biological_process	GO:0060021	roof of mouth development	0.989086	0.0456503	1	1
biological_process	GO:0048167	regulation of synaptic plasticity	0.981975	0.045743	1	1
biological_process	GO:0006796	phosphate-containing compound metabolic process	0.969388	0.0463339	1	1
biological_process	GO:1901698	response to nitrogen compound	0.97424	0.0466369	1	1
cellular_component	GO:0042383	sarcolemma	0.984383	0.0469184	1	1
molecular_function	GO:0016247	channel regulator activity	0.986179	0.0472778	1	1
biological_process	GO:0045596	negative regulation of cell differentiation	0.975203	0.0475128	1	1
biological_process	GO:0050804	modulation of chemical synaptic transmission	0.975748	0.047603	1	1
cellular_component	GO:0005798	Golgi-associated vesicle	0.99145	0.0476991	1	1
biological_process	GO:0050767	regulation of neurogenesis	0.977056	0.0477478	1	1
cellular_component	GO:0044304	main axon	0.988308	0.0480664	1	1
biological_process	GO:0055065	metal ion homeostasis	0.975943	0.048415	1	1
biological_process	GO:0060291	long-term synaptic potentiation	0.985736	0.0484537	1	1
biological_process	GO:0007292	female gamete generation	0.988178	0.0484694	1	1
biological_process	GO:0099177	regulation of trans-synaptic signaling	0.975148	0.0486305	1	1
molecular_function	GO:0019001	guanyl nucleotide binding	0.980563	0.0487072	1	1
molecular_function	GO:0032561	guanyl ribonucleotide binding	0.980563	0.0487072	1	1
biological_process	GO:0031401	positive regulation of protein modification process	0.972615	0.0492436	1	1
biological_process	GO:0030308	negative regulation of cell growth	0.983345	0.0494042	1	1
biological_process	GO:0009893	positive regulation of metabolic process	0.965701	0.0498769	1	1
cellular_component	GO:0098590	plasma membrane region	0.970197	0.0500001	1	1
biological_process	GO:0016049	cell growth	0.976562	0.0501592	1	1
biological_process	GO:1902533	positive regulation of intracellular signal transduction	0.972513	0.0501808	1	1
biological_process	GO:0006793	phosphorus metabolic process	0.966565	0.0502629	1	1
cellular_component	GO:0031674	I band	0.98503	0.050309	1	1
biological_process	GO:0055085	transmembrane transport	0.969857	0.0505157	1	1
biological_process	GO:0010675	regulation of cellular carbohydrate metabolic process	0.984844	0.0507987	1	1
biological_process	GO:0030856	regulation of epithelial cell differentiation	0.984844	0.0507987	1	1
cellular_component	GO:0030016	myofibril	0.982728	0.0508599	1	1
molecular_function	GO:0031690	adrenergic receptor binding	0.994705	0.051117	1	1
molecular_function	GO:0015459	potassium channel regulator activity	0.990563	0.051122	1	1
biological_process	GO:0006954	inflammatory response	0.975099	0.0512428	1	1
biological_process	GO:0010212	response to ionizing radiation	0.98722	0.0513828	1	1
biological_process	GO:0045665	negative regulation of neuron differentiation	0.98722	0.0513828	1	1
biological_process	GO:0048864	stem cell development	0.98722	0.0513828	1	1
biological_process	GO:0050729	positive regulation of inflammatory response	0.98722	0.0513828	1	1
cellular_component	GO:0099522	region of cytosol	0.994643	0.0514959	1	1
biological_process	GO:0046903	secretion	0.970654	0.0516372	1	1
biological_process	GO:0006873	cellular ion homeostasis	0.974027	0.0517483	1	1
biological_process	GO:0002438	acute inflammatory response to antigenic stimulus	0.994602	0.0517511	1	1
biological_process	GO:0007205	protein kinase C-activating G protein-coupled receptor signaling pathway	0.994602	0.0517511	1	1
biological_process	GO:0010664	negative regulation of striated muscle cell apoptotic process	0.994602	0.0517511	1	1
biological_process	GO:0010742	macrophage derived foam cell differentiation	0.994602	0.0517511	1	1
biological_process	GO:0015874	norepinephrine transport	0.994602	0.0517511	1	1
biological_process	GO:0031998	regulation of fatty acid beta-oxidation	0.994602	0.0517511	1	1
biological_process	GO:0033120	positive regulation of RNA splicing	0.994602	0.0517511	1	1
biological_process	GO:0050798	activated T cell proliferation	0.994602	0.0517511	1	1
biological_process	GO:0050996	positive regulation of lipid catabolic process	0.994602	0.0517511	1	1
biological_process	GO:2001237	negative regulation of extrinsic apoptotic signaling pathway	0.990335	0.0519924	1	1
molecular_function	GO:0001609	G protein-coupled adenosine receptor activity	0.999308	0.0520543	1	1
molecular_function	GO:0001849	complement component C1q complex binding	0.999308	0.0520543	1	1
molecular_function	GO:0003835	beta-galactoside alpha-2,6-sialyltransferase activity	0.999308	0.0520543	1	1
molecular_function	GO:0003847	1-alkyl-2-acetylglycerophosphocholine esterase activity	0.999308	0.0520543	1	1
molecular_function	GO:0004064	arylesterase activity	0.999308	0.0520543	1	1
molecular_function	GO:0004082	bisphosphoglycerate mutase activity	0.999308	0.0520543	1	1
molecular_function	GO:0004421	hydroxymethylglutaryl-CoA synthase activity	0.999308	0.0520543	1	1
molecular_function	GO:0004571	mannosyl-oligosaccharide 1,2-alpha-mannosidase activity	0.999308	0.0520543	1	1
molecular_function	GO:0004619	phosphoglycerate mutase activity	0.999308	0.0520543	1	1
molecular_function	GO:0004999	vasoactive intestinal polypeptide receptor activity	0.999308	0.0520543	1	1
molecular_function	GO:0005315	inorganic phosphate transmembrane transporter activity	0.999308	0.0520543	1	1
molecular_function	GO:0005412	glucose:sodium symporter activity	0.999308	0.0520543	1	1
molecular_function	GO:0005436	sodium:phosphate symporter activity	0.999308	0.0520543	1	1
molecular_function	GO:0008823	cupric reductase activity	0.999308	0.0520543	1	1
molecular_function	GO:0010385	double-stranded methylated DNA binding	0.999308	0.0520543	1	1
molecular_function	GO:0010698	acetyltransferase activator activity	0.999308	0.0520543	1	1
molecular_function	GO:0016723	oxidoreductase activity, acting on metal ions, NAD or NADP as acceptor	0.999308	0.0520543	1	1
molecular_function	GO:0031686	A1 adenosine receptor binding	0.999308	0.0520543	1	1
molecular_function	GO:0031737	CX3C chemokine receptor binding	0.999308	0.0520543	1	1
molecular_function	GO:0031800	type 3 metabotropic glutamate receptor binding	0.999308	0.0520543	1	1
molecular_function	GO:0036033	mediator complex binding	0.999308	0.0520543	1	1
molecular_function	GO:0038025	reelin receptor activity	0.999308	0.0520543	1	1
molecular_function	GO:0043423	3-phosphoinositide-dependent protein kinase binding	0.999308	0.0520543	1	1
molecular_function	GO:0043546	molybdopterin cofactor binding	0.999308	0.0520543	1	1
molecular_function	GO:0047499	calcium-independent phospholipase A2 activity	0.999308	0.0520543	1	1
molecular_function	GO:0050656	3'-phosphoadenosine 5'-phosphosulfate binding	0.999308	0.0520543	1	1
molecular_function	GO:0052851	ferric-chelate reductase (NADPH) activity	0.999308	0.0520543	1	1
molecular_function	GO:0072320	volume-sensitive chloride channel activity	0.999308	0.0520543	1	1
molecular_function	GO:1901480	oleate transmembrane transporter activity	0.999308	0.0520543	1	1
cellular_component	GO:0005862	muscle thin filament tropomyosin	0.999303	0.0522646	1	1
cellular_component	GO:0008091	spectrin	0.999303	0.0522646	1	1
cellular_component	GO:0014802	terminal cisterna	0.999303	0.0522646	1	1
cellular_component	GO:0048269	methionine adenosyltransferase complex	0.999303	0.0522646	1	1
cellular_component	GO:0097512	cardiac myofibril	0.999303	0.0522646	1	1
biological_process	GO:0001698	gastrin-induced gastric acid secretion	0.999299	0.0524071	1	1
biological_process	GO:0001777	T cell homeostatic proliferation	0.999299	0.0524071	1	1
biological_process	GO:0002424	T cell mediated immune response to tumor cell	0.999299	0.0524071	1	1
biological_process	GO:0002545	chronic inflammatory response to non-antigenic stimulus	0.999299	0.0524071	1	1
biological_process	GO:0002677	negative regulation of chronic inflammatory response	0.999299	0.0524071	1	1
biological_process	GO:0002840	regulation of T cell mediated immune response to tumor cell	0.999299	0.0524071	1	1
biological_process	GO:0002842	positive regulation of T cell mediated immune response to tumor cell	0.999299	0.0524071	1	1
biological_process	GO:0002880	regulation of chronic inflammatory response to non-antigenic stimulus	0.999299	0.0524071	1	1
biological_process	GO:0003097	renal water transport	0.999299	0.0524071	1	1
biological_process	GO:0003331	positive regulation of extracellular matrix constituent secretion	0.999299	0.0524071	1	1
biological_process	GO:0003383	apical constriction	0.999299	0.0524071	1	1
biological_process	GO:0006145	purine nucleobase catabolic process	0.999299	0.0524071	1	1
biological_process	GO:0006147	guanine catabolic process	0.999299	0.0524071	1	1
biological_process	GO:0006148	inosine catabolic process	0.999299	0.0524071	1	1
biological_process	GO:0006149	deoxyinosine catabolic process	0.999299	0.0524071	1	1
biological_process	GO:0006553	lysine metabolic process	0.999299	0.0524071	1	1
biological_process	GO:0006554	lysine catabolic process	0.999299	0.0524071	1	1
biological_process	GO:0006556	S-adenosylmethionine biosynthetic process	0.999299	0.0524071	1	1
biological_process	GO:0006568	tryptophan metabolic process	0.999299	0.0524071	1	1
biological_process	GO:0006586	indolalkylamine metabolic process	0.999299	0.0524071	1	1
biological_process	GO:0006642	triglyceride mobilization	0.999299	0.0524071	1	1
biological_process	GO:0006741	NADP biosynthetic process	0.999299	0.0524071	1	1
biological_process	GO:0007253	cytoplasmic sequestering of NF-kappaB	0.999299	0.0524071	1	1
biological_process	GO:0010044	response to aluminum ion	0.999299	0.0524071	1	1
biological_process	GO:0010142	farnesyl diphosphate biosynthetic process, mevalonate pathway	0.999299	0.0524071	1	1
biological_process	GO:0010751	negative regulation of nitric oxide mediated signal transduction	0.999299	0.0524071	1	1
biological_process	GO:0010868	negative regulation of triglyceride biosynthetic process	0.999299	0.0524071	1	1
biological_process	GO:0014057	positive regulation of acetylcholine secretion, neurotransmission	0.999299	0.0524071	1	1
biological_process	GO:0018960	4-nitrophenol metabolic process	0.999299	0.0524071	1	1
biological_process	GO:0019240	citrulline biosynthetic process	0.999299	0.0524071	1	1
biological_process	GO:0019477	L-lysine catabolic process	0.999299	0.0524071	1	1
biological_process	GO:0021520	spinal cord motor neuron cell fate specification	0.999299	0.0524071	1	1
biological_process	GO:0021775	smoothened signaling pathway involved in ventral spinal cord interneuron specification	0.999299	0.0524071	1	1
biological_process	GO:0021776	smoothened signaling pathway involved in spinal cord motor neuron cell fate specification	0.999299	0.0524071	1	1
biological_process	GO:0032097	positive regulation of response to food	0.999299	0.0524071	1	1
biological_process	GO:0032100	positive regulation of appetite	0.999299	0.0524071	1	1
biological_process	GO:0032106	positive regulation of response to extracellular stimulus	0.999299	0.0524071	1	1
biological_process	GO:0032109	positive regulation of response to nutrient levels	0.999299	0.0524071	1	1
biological_process	GO:0032304	negative regulation of icosanoid secretion	0.999299	0.0524071	1	1
biological_process	GO:0032416	negative regulation of sodium:proton antiporter activity	0.999299	0.0524071	1	1
biological_process	GO:0032782	bile acid secretion	0.999299	0.0524071	1	1
biological_process	GO:0033326	cerebrospinal fluid secretion	0.999299	0.0524071	1	1
biological_process	GO:0034436	glycoprotein transport	0.999299	0.0524071	1	1
biological_process	GO:0034441	plasma lipoprotein particle oxidation	0.999299	0.0524071	1	1
biological_process	GO:0035977	protein deglycosylation involved in glycoprotein catabolic process	0.999299	0.0524071	1	1
biological_process	GO:0036446	myofibroblast differentiation	0.999299	0.0524071	1	1
biological_process	GO:0036507	protein demannosylation	0.999299	0.0524071	1	1
biological_process	GO:0036508	protein alpha-1,2-demannosylation	0.999299	0.0524071	1	1
biological_process	GO:0043402	glucocorticoid mediated signaling pathway	0.999299	0.0524071	1	1
biological_process	GO:0045337	farnesyl diphosphate biosynthetic process	0.999299	0.0524071	1	1
biological_process	GO:0045338	farnesyl diphosphate metabolic process	0.999299	0.0524071	1	1
biological_process	GO:0046013	regulation of T cell homeostatic proliferation	0.999299	0.0524071	1	1
biological_process	GO:0046094	deoxyinosine metabolic process	0.999299	0.0524071	1	1
biological_process	GO:0046110	xanthine metabolic process	0.999299	0.0524071	1	1
biological_process	GO:0046440	L-lysine metabolic process	0.999299	0.0524071	1	1
biological_process	GO:0048874	host-mediated regulation of intestinal microbiota composition	0.999299	0.0524071	1	1
biological_process	GO:0051683	establishment of Golgi localization	0.999299	0.0524071	1	1
biological_process	GO:0060086	circadian temperature homeostasis	0.999299	0.0524071	1	1
biological_process	GO:0060214	endocardium formation	0.999299	0.0524071	1	1
biological_process	GO:0060376	positive regulation of mast cell differentiation	0.999299	0.0524071	1	1
biological_process	GO:0060467	negative regulation of fertilization	0.999299	0.0524071	1	1
biological_process	GO:0060468	prevention of polyspermy	0.999299	0.0524071	1	1
biological_process	GO:0060594	mammary gland specification	0.999299	0.0524071	1	1
biological_process	GO:0061386	closure of optic fissure	0.999299	0.0524071	1	1
biological_process	GO:0061738	late endosomal microautophagy	0.999299	0.0524071	1	1
biological_process	GO:0070094	positive regulation of glucagon secretion	0.999299	0.0524071	1	1
biological_process	GO:0070235	regulation of activation-induced cell death of T cells	0.999299	0.0524071	1	1
biological_process	GO:0070295	renal water absorption	0.999299	0.0524071	1	1
biological_process	GO:0070427	nucleotide-binding oligomerization domain containing 1 signaling pathway	0.999299	0.0524071	1	1
biological_process	GO:0070431	nucleotide-binding oligomerization domain containing 2 signaling pathway	0.999299	0.0524071	1	1
biological_process	GO:0071505	response to mycophenolic acid	0.999299	0.0524071	1	1
biological_process	GO:0071506	cellular response to mycophenolic acid	0.999299	0.0524071	1	1
biological_process	GO:0071609	chemokine (C-C motif) ligand 5 production	0.999299	0.0524071	1	1
biological_process	GO:0071649	regulation of chemokine (C-C motif) ligand 5 production	0.999299	0.0524071	1	1
biological_process	GO:0072139	glomerular parietal epithelial cell differentiation	0.999299	0.0524071	1	1
biological_process	GO:0072223	metanephric glomerular mesangium development	0.999299	0.0524071	1	1
biological_process	GO:0072262	metanephric glomerular mesangial cell proliferation involved in metanephros development	0.999299	0.0524071	1	1
biological_process	GO:0090088	regulation of oligopeptide transport	0.999299	0.0524071	1	1
biological_process	GO:0090089	regulation of dipeptide transport	0.999299	0.0524071	1	1
biological_process	GO:0090237	regulation of arachidonic acid secretion	0.999299	0.0524071	1	1
biological_process	GO:0090272	negative regulation of fibroblast growth factor production	0.999299	0.0524071	1	1
biological_process	GO:0097214	positive regulation of lysosomal membrane permeability	0.999299	0.0524071	1	1
biological_process	GO:0097466	ubiquitin-dependent glycoprotein ERAD pathway	0.999299	0.0524071	1	1
biological_process	GO:0098706	iron ion import across cell outer membrane	0.999299	0.0524071	1	1
biological_process	GO:0106015	negative regulation of inflammatory response to wounding	0.999299	0.0524071	1	1
biological_process	GO:0106016	positive regulation of inflammatory response to wounding	0.999299	0.0524071	1	1
biological_process	GO:0110077	vesicle-mediated intercellular transport	0.999299	0.0524071	1	1
biological_process	GO:0120077	angiogenic sprout fusion	0.999299	0.0524071	1	1
biological_process	GO:0120078	cell adhesion involved in sprouting angiogenesis	0.999299	0.0524071	1	1
biological_process	GO:0120223	larynx morphogenesis	0.999299	0.0524071	1	1
biological_process	GO:0120224	larynx development	0.999299	0.0524071	1	1
biological_process	GO:0140199	negative regulation of adenylate cyclase-activating adrenergic receptor signaling pathway involved in heart process	0.999299	0.0524071	1	1
biological_process	GO:0150078	positive regulation of neuroinflammatory response	0.999299	0.0524071	1	1
biological_process	GO:1902218	regulation of intrinsic apoptotic signaling pathway in response to osmotic stress	0.999299	0.0524071	1	1
biological_process	GO:1902767	isoprenoid biosynthetic process via mevalonate	0.999299	0.0524071	1	1
biological_process	GO:1903593	regulation of histamine secretion by mast cell	0.999299	0.0524071	1	1
biological_process	GO:1903595	positive regulation of histamine secretion by mast cell	0.999299	0.0524071	1	1
biological_process	GO:1904235	regulation of substrate-dependent cell migration, cell attachment to substrate	0.999299	0.0524071	1	1
biological_process	GO:1904237	positive regulation of substrate-dependent cell migration, cell attachment to substrate	0.999299	0.0524071	1	1
biological_process	GO:1904382	mannose trimming involved in glycoprotein ERAD pathway	0.999299	0.0524071	1	1
biological_process	GO:1904465	negative regulation of matrix metallopeptidase secretion	0.999299	0.0524071	1	1
biological_process	GO:1904587	response to glycoprotein	0.999299	0.0524071	1	1
biological_process	GO:1904691	negative regulation of type B pancreatic cell proliferation	0.999299	0.0524071	1	1
biological_process	GO:1904760	regulation of myofibroblast differentiation	0.999299	0.0524071	1	1
biological_process	GO:1904761	negative regulation of myofibroblast differentiation	0.999299	0.0524071	1	1
biological_process	GO:1904891	positive regulation of excitatory synapse assembly	0.999299	0.0524071	1	1
biological_process	GO:1905178	regulation of cardiac muscle tissue regeneration	0.999299	0.0524071	1	1
biological_process	GO:1905179	negative regulation of cardiac muscle tissue regeneration	0.999299	0.0524071	1	1
biological_process	GO:1990963	establishment of blood-retinal barrier	0.999299	0.0524071	1	1
biological_process	GO:2000878	positive regulation of oligopeptide transport	0.999299	0.0524071	1	1
biological_process	GO:2000880	positive regulation of dipeptide transport	0.999299	0.0524071	1	1
biological_process	GO:2001148	regulation of dipeptide transmembrane transport	0.999299	0.0524071	1	1
biological_process	GO:2001150	positive regulation of dipeptide transmembrane transport	0.999299	0.0524071	1	1
biological_process	GO:2001213	negative regulation of vasculogenesis	0.999299	0.0524071	1	1
cellular_component	GO:0005615	extracellular space	0.96919	0.052618	1	1
biological_process	GO:0007611	learning or memory	0.977342	0.0526467	1	1
biological_process	GO:0014013	regulation of gliogenesis	0.983914	0.0532093	1	1
biological_process	GO:0045834	positive regulation of lipid metabolic process	0.983914	0.0532093	1	1
molecular_function	GO:0001653	peptide receptor activity	0.986586	0.0532751	1	1
molecular_function	GO:0004930	G protein-coupled receptor activity	0.978239	0.0534919	1	1
biological_process	GO:0033674	positive regulation of kinase activity	0.975616	0.0537458	1	1
cellular_component	GO:0043195	terminal bouton	0.98636	0.0539437	1	1
biological_process	GO:0048871	multicellular organismal homeostasis	0.974449	0.0540077	1	1
biological_process	GO:0009058	biosynthetic process	0.961399	0.0541969	1	1
molecular_function	GO:0008514	organic anion transmembrane transporter activity	0.983467	0.0543574	1	1
biological_process	GO:0010827	regulation of glucose transmembrane transport	0.98621	0.0543902	1	1
biological_process	GO:0043549	regulation of kinase activity	0.971314	0.0551231	1	1
biological_process	GO:0051246	regulation of protein metabolic process	0.963422	0.055281	1	1
cellular_component	GO:0030054	cell junction	0.963364	0.0553606	1	1
biological_process	GO:0006606	protein import into nucleus	0.982945	0.0556856	1	1
biological_process	GO:0006584	catecholamine metabolic process	0.989225	0.0561142	1	1
biological_process	GO:0009712	catechol-containing compound metabolic process	0.989225	0.0561142	1	1
biological_process	GO:0009314	response to radiation	0.974954	0.0572642	1	1
cellular_component	GO:0031226	intrinsic component of plasma membrane	0.964756	0.0576214	1	1
molecular_function	GO:0008187	poly-pyrimidine tract binding	0.993508	0.0579824	1	1
biological_process	GO:0031347	regulation of defense response	0.972198	0.0580502	1	1
biological_process	GO:0032787	monocarboxylic acid metabolic process	0.972198	0.0580502	1	1
biological_process	GO:0042445	hormone metabolic process	0.981937	0.0582277	1	1
biological_process	GO:0051170	import into nucleus	0.981937	0.0582277	1	1
biological_process	GO:0072006	nephron development	0.981937	0.0582277	1	1
cellular_component	GO:0045178	basal part of cell	0.977452	0.0584596	1	1
biological_process	GO:0001706	endoderm formation	0.993383	0.0586948	1	1
biological_process	GO:0003351	epithelial cilium movement involved in extracellular fluid movement	0.993383	0.0586948	1	1
biological_process	GO:0010939	regulation of necrotic cell death	0.993383	0.0586948	1	1
biological_process	GO:0035335	peptidyl-tyrosine dephosphorylation	0.993383	0.0586948	1	1
biological_process	GO:0042304	regulation of fatty acid biosynthetic process	0.993383	0.0586948	1	1
biological_process	GO:0043116	negative regulation of vascular permeability	0.993383	0.0586948	1	1
biological_process	GO:0044062	regulation of excretion	0.993383	0.0586948	1	1
biological_process	GO:0090077	foam cell differentiation	0.993383	0.0586948	1	1
biological_process	GO:1900746	regulation of vascular endothelial growth factor signaling pathway	0.993383	0.0586948	1	1
biological_process	GO:2000191	regulation of fatty acid transport	0.993383	0.0586948	1	1
biological_process	GO:0072521	purine-containing compound metabolic process	0.975631	0.0587421	1	1
biological_process	GO:0034762	regulation of transmembrane transport	0.969117	0.0601339	1	1
biological_process	GO:0001662	behavioral fear response	0.988036	0.0603868	1	1
biological_process	GO:0002209	behavioral defense response	0.988036	0.0603868	1	1
biological_process	GO:0021695	cerebellar cortex development	0.988036	0.0603868	1	1
biological_process	GO:0043954	cellular component maintenance	0.988036	0.0603868	1	1
biological_process	GO:0070371	ERK1 and ERK2 cascade	0.974739	0.0605159	1	1
biological_process	GO:0050680	negative regulation of epithelial cell proliferation	0.980889	0.0608354	1	1
biological_process	GO:0070997	neuron death	0.971647	0.0610721	1	1
biological_process	GO:0001818	negative regulation of cytokine production	0.97618	0.0611357	1	1
biological_process	GO:0051172	negative regulation of nitrogen compound metabolic process	0.95972	0.0612506	1	1
biological_process	GO:0031098	stress-activated protein kinase signaling cascade	0.977763	0.0622396	1	1
biological_process	GO:0032868	response to insulin	0.977763	0.0622396	1	1
molecular_function	GO:0003924	GTPase activity	0.977492	0.0628495	1	1
biological_process	GO:0051247	positive regulation of protein metabolic process	0.961363	0.0631629	1	1
molecular_function	GO:0003779	actin binding	0.970395	0.0633593	1	1
biological_process	GO:0014812	muscle cell migration	0.982863	0.0639721	1	1
biological_process	GO:0048144	fibroblast proliferation	0.982863	0.0639721	1	1
biological_process	GO:0048145	regulation of fibroblast proliferation	0.982863	0.0639721	1	1
biological_process	GO:0071456	cellular response to hypoxia	0.982863	0.0639721	1	1
biological_process	GO:1902652	secondary alcohol metabolic process	0.982863	0.0639721	1	1
biological_process	GO:2000045	regulation of G1/S transition of mitotic cell cycle	0.982863	0.0639721	1	1
biological_process	GO:0043086	negative regulation of catalytic activity	0.967681	0.0641462	1	1
biological_process	GO:0006351	transcription, DNA-templated	0.95591	0.0646138	1	1
biological_process	GO:0035924	cellular response to vascular endothelial growth factor stimulus	0.986766	0.0648074	1	1
biological_process	GO:0042596	fear response	0.986766	0.0648074	1	1
biological_process	GO:0045776	negative regulation of blood pressure	0.986766	0.0648074	1	1
molecular_function	GO:0004993	G protein-coupled serotonin receptor activity	0.992163	0.065146	1	1
molecular_function	GO:0099589	serotonin receptor activity	0.992163	0.065146	1	1
biological_process	GO:0019932	second-messenger-mediated signaling	0.974211	0.0652144	1	1
biological_process	GO:0097659	nucleic acid-templated transcription	0.955397	0.0653056	1	1
biological_process	GO:0044092	negative regulation of molecular function	0.962798	0.0655709	1	1
biological_process	GO:0006084	acetyl-CoA metabolic process	0.992012	0.0659387	1	1
biological_process	GO:0006730	one-carbon metabolic process	0.992012	0.0659387	1	1
biological_process	GO:0006858	extracellular transport	0.992012	0.0659387	1	1
biological_process	GO:0015812	gamma-aminobutyric acid transport	0.992012	0.0659387	1	1
biological_process	GO:0021871	forebrain regionalization	0.992012	0.0659387	1	1
biological_process	GO:0032094	response to food	0.992012	0.0659387	1	1
biological_process	GO:0032309	icosanoid secretion	0.992012	0.0659387	1	1
biological_process	GO:0032891	negative regulation of organic acid transport	0.992012	0.0659387	1	1
biological_process	GO:0045672	positive regulation of osteoclast differentiation	0.992012	0.0659387	1	1
biological_process	GO:0046636	negative regulation of alpha-beta T cell activation	0.992012	0.0659387	1	1
biological_process	GO:0048521	negative regulation of behavior	0.992012	0.0659387	1	1
biological_process	GO:1900087	positive regulation of G1/S transition of mitotic cell cycle	0.992012	0.0659387	1	1
biological_process	GO:1903792	negative regulation of anion transport	0.992012	0.0659387	1	1
cellular_component	GO:0043292	contractile fiber	0.975964	0.0662172	1	1
molecular_function	GO:0044877	protein-containing complex binding	0.958736	0.0664502	1	1
biological_process	GO:0032774	RNA biosynthetic process	0.954357	0.0667054	1	1
biological_process	GO:0006639	acylglycerol metabolic process	0.981637	0.0673506	1	1
biological_process	GO:0036294	cellular response to decreased oxygen levels	0.981637	0.0673506	1	1
molecular_function	GO:0099106	ion channel regulator activity	0.978167	0.067452	1	1
biological_process	GO:0032103	positive regulation of response to external stimulus	0.970937	0.0679474	1	1
molecular_function	GO:0035254	glutamate receptor binding	0.985748	0.0682467	1	1
molecular_function	GO:0043621	protein self-association	0.985748	0.0682467	1	1
biological_process	GO:0006355	regulation of transcription, DNA-templated	0.953185	0.0685197	1	1
cellular_component	GO:0042995	cell projection	0.952609	0.0688181	1	1
biological_process	GO:0032102	negative regulation of response to external stimulus	0.968686	0.0690369	1	1
biological_process	GO:0043409	negative regulation of MAPK cascade	0.977496	0.0690516	1	1
biological_process	GO:1902107	positive regulation of leukocyte differentiation	0.977496	0.0690516	1	1
biological_process	GO:1903708	positive regulation of hemopoiesis	0.977496	0.0690516	1	1
biological_process	GO:1903506	regulation of nucleic acid-templated transcription	0.952642	0.0692507	1	1
biological_process	GO:0038034	signal transduction in absence of ligand	0.985413	0.0693729	1	1
biological_process	GO:0097192	extrinsic apoptotic signaling pathway in absence of ligand	0.985413	0.0693729	1	1
biological_process	GO:0045786	negative regulation of cell cycle	0.972132	0.0694549	1	1
biological_process	GO:2001141	regulation of RNA biosynthetic process	0.951539	0.0707297	1	1
biological_process	GO:0006638	neutral lipid metabolic process	0.980355	0.0708201	1	1
biological_process	GO:0046660	female sex differentiation	0.980355	0.0708201	1	1
biological_process	GO:0050790	regulation of catalytic activity	0.954118	0.0714294	1	1
biological_process	GO:0007162	negative regulation of cell adhesion	0.97105	0.0716359	1	1
biological_process	GO:0010810	regulation of cell-substrate adhesion	0.973392	0.0717986	1	1
biological_process	GO:0006811	ion transport	0.954564	0.0718453	1	1
biological_process	GO:1902531	regulation of intracellular signal transduction	0.954564	0.0718453	1	1
biological_process	GO:0019752	carboxylic acid metabolic process	0.960678	0.0725362	1	1
biological_process	GO:0002711	positive regulation of T cell mediated immunity	0.990488	0.0734622	1	1
biological_process	GO:0005979	regulation of glycogen biosynthetic process	0.990488	0.0734622	1	1
biological_process	GO:0010962	regulation of glucan biosynthetic process	0.990488	0.0734622	1	1
biological_process	GO:0021522	spinal cord motor neuron differentiation	0.990488	0.0734622	1	1
biological_process	GO:0034198	cellular response to amino acid starvation	0.990488	0.0734622	1	1
biological_process	GO:0035116	embryonic hindlimb morphogenesis	0.990488	0.0734622	1	1
biological_process	GO:0035136	forelimb morphogenesis	0.990488	0.0734622	1	1
biological_process	GO:0048566	embryonic digestive tract development	0.990488	0.0734622	1	1
biological_process	GO:0070542	response to fatty acid	0.990488	0.0734622	1	1
biological_process	GO:0095500	acetylcholine receptor signaling pathway	0.990488	0.0734622	1	1
biological_process	GO:1901264	carbohydrate derivative transport	0.990488	0.0734622	1	1
biological_process	GO:1902116	negative regulation of organelle assembly	0.990488	0.0734622	1	1
biological_process	GO:0009150	purine ribonucleotide metabolic process	0.969939	0.0738574	1	1
biological_process	GO:0001934	positive regulation of protein phosphorylation	0.959822	0.0739048	1	1
biological_process	GO:0002763	positive regulation of myeloid leukocyte differentiation	0.983976	0.0740801	1	1
biological_process	GO:0006096	glycolytic process	0.983976	0.0740801	1	1
biological_process	GO:0006757	ATP generation from ADP	0.983976	0.0740801	1	1
biological_process	GO:0097306	cellular response to alcohol	0.983976	0.0740801	1	1
biological_process	GO:0046631	alpha-beta T cell activation	0.979015	0.0743798	1	1
biological_process	GO:0072009	nephron epithelium development	0.979015	0.0743798	1	1
biological_process	GO:1901576	organic substance biosynthetic process	0.945824	0.0745225	1	1
biological_process	GO:2000112	regulation of cellular macromolecule biosynthetic process	0.947809	0.0745332	1	1
cellular_component	GO:0044297	cell body	0.956849	0.0747249	1	1
biological_process	GO:0055082	cellular chemical homeostasis	0.958185	0.075082	1	1
biological_process	GO:0051050	positive regulation of transport	0.955903	0.075116	1	1
biological_process	GO:0043436	oxoacid metabolic process	0.958953	0.0752904	1	1
cellular_component	GO:0043209	myelin sheath	0.971374	0.0760893	1	1
biological_process	GO:0055086	nucleobase-containing small molecule metabolic process	0.964643	0.0764008	1	1
molecular_function	GO:0000293	ferric-chelate reductase activity	0.997961	0.0770622	1	1
molecular_function	GO:0001637	G protein-coupled chemoattractant receptor activity	0.997961	0.0770622	1	1
molecular_function	GO:0004322	ferroxidase activity	0.997961	0.0770622	1	1
molecular_function	GO:0004448	isocitrate dehydrogenase activity	0.997961	0.0770622	1	1
molecular_function	GO:0004950	chemokine receptor activity	0.997961	0.0770622	1	1
molecular_function	GO:0005332	gamma-aminobutyric acid:sodium symporter activity	0.997961	0.0770622	1	1
molecular_function	GO:0015245	fatty acid transmembrane transporter activity	0.997961	0.0770622	1	1
molecular_function	GO:0015250	water channel activity	0.997961	0.0770622	1	1
molecular_function	GO:0015924	mannosyl-oligosaccharide mannosidase activity	0.997961	0.0770622	1	1
molecular_function	GO:0016493	C-C chemokine receptor activity	0.997961	0.0770622	1	1
molecular_function	GO:0016662	oxidoreductase activity, acting on other nitrogenous compounds as donors, cytochrome as acceptor	0.997961	0.0770622	1	1
molecular_function	GO:0016724	oxidoreductase activity, acting on metal ions, oxygen as acceptor	0.997961	0.0770622	1	1
molecular_function	GO:0016838	carbon-oxygen lyase activity, acting on phosphates	0.997961	0.0770622	1	1
molecular_function	GO:0016941	natriuretic peptide receptor activity	0.997961	0.0770622	1	1
molecular_function	GO:0017166	vinculin binding	0.997961	0.0770622	1	1
molecular_function	GO:0019215	intermediate filament binding	0.997961	0.0770622	1	1
molecular_function	GO:0019960	C-X3-C chemokine binding	0.997961	0.0770622	1	1
molecular_function	GO:0030229	very-low-density lipoprotein particle receptor activity	0.997961	0.0770622	1	1
molecular_function	GO:0034189	very-low-density lipoprotein particle binding	0.997961	0.0770622	1	1
molecular_function	GO:0043426	MRF binding	0.997961	0.0770622	1	1
molecular_function	GO:0045159	myosin II binding	0.997961	0.0770622	1	1
molecular_function	GO:0050421	nitrite reductase (NO-forming) activity	0.997961	0.0770622	1	1
molecular_function	GO:0098809	nitrite reductase activity	0.997961	0.0770622	1	1
molecular_function	GO:0140545	protein disaggregase activity	0.997961	0.0770622	1	1
cellular_component	GO:0000346	transcription export complex	0.997945	0.0773692	1	1
cellular_component	GO:0005577	fibrinogen complex	0.997945	0.0773692	1	1
cellular_component	GO:0014731	spectrin-associated cytoskeleton	0.997945	0.0773692	1	1
cellular_component	GO:0031904	endosome lumen	0.997945	0.0773692	1	1
cellular_component	GO:0033269	internode region of axon	0.997945	0.0773692	1	1
cellular_component	GO:0035976	transcription factor AP-1 complex	0.997945	0.0773692	1	1
cellular_component	GO:0043203	axon hillock	0.997945	0.0773692	1	1
molecular_function	GO:0051015	actin filament binding	0.970726	0.0774608	1	1
biological_process	GO:0000820	regulation of glutamine family amino acid metabolic process	0.997933	0.0775773	1	1
biological_process	GO:0002072	optic cup morphogenesis involved in camera-type eye development	0.997933	0.0775773	1	1
biological_process	GO:0002159	desmosome assembly	0.997933	0.0775773	1	1
biological_process	GO:0002329	pre-B cell differentiation	0.997933	0.0775773	1	1
biological_process	GO:0002904	positive regulation of B cell apoptotic process	0.997933	0.0775773	1	1
biological_process	GO:0003406	retinal pigment epithelium development	0.997933	0.0775773	1	1
biological_process	GO:0006102	isocitrate metabolic process	0.997933	0.0775773	1	1
biological_process	GO:0006154	adenosine catabolic process	0.997933	0.0775773	1	1
biological_process	GO:0006157	deoxyadenosine catabolic process	0.997933	0.0775773	1	1
biological_process	GO:0006161	deoxyguanosine catabolic process	0.997933	0.0775773	1	1
biological_process	GO:0006931	substrate-dependent cell migration, cell attachment to substrate	0.997933	0.0775773	1	1
biological_process	GO:0007021	tubulin complex assembly	0.997933	0.0775773	1	1
biological_process	GO:0007161	calcium-independent cell-matrix adhesion	0.997933	0.0775773	1	1
biological_process	GO:0007525	somatic muscle development	0.997933	0.0775773	1	1
biological_process	GO:0008627	intrinsic apoptotic signaling pathway in response to osmotic stress	0.997933	0.0775773	1	1
biological_process	GO:0010273	detoxification of copper ion	0.997933	0.0775773	1	1
biological_process	GO:0010898	positive regulation of triglyceride catabolic process	0.997933	0.0775773	1	1
biological_process	GO:0014832	urinary bladder smooth muscle contraction	0.997933	0.0775773	1	1
biological_process	GO:0014834	skeletal muscle satellite cell maintenance involved in skeletal muscle regeneration	0.997933	0.0775773	1	1
biological_process	GO:0015679	plasma membrane copper ion transport	0.997933	0.0775773	1	1
biological_process	GO:0019372	lipoxygenase pathway	0.997933	0.0775773	1	1
biological_process	GO:0021530	spinal cord oligodendrocyte cell fate specification	0.997933	0.0775773	1	1
biological_process	GO:0021910	smoothened signaling pathway involved in ventral spinal cord patterning	0.997933	0.0775773	1	1
biological_process	GO:0031394	positive regulation of prostaglandin biosynthetic process	0.997933	0.0775773	1	1
biological_process	GO:0032596	protein transport into membrane raft	0.997933	0.0775773	1	1
biological_process	GO:0032847	regulation of cellular pH reduction	0.997933	0.0775773	1	1
biological_process	GO:0032849	positive regulation of cellular pH reduction	0.997933	0.0775773	1	1
biological_process	GO:0032898	neurotrophin production	0.997933	0.0775773	1	1
biological_process	GO:0032899	regulation of neurotrophin production	0.997933	0.0775773	1	1
biological_process	GO:0032907	transforming growth factor beta3 production	0.997933	0.0775773	1	1
biological_process	GO:0032910	regulation of transforming growth factor beta3 production	0.997933	0.0775773	1	1
biological_process	GO:0033634	positive regulation of cell-cell adhesion mediated by integrin	0.997933	0.0775773	1	1
biological_process	GO:0035332	positive regulation of hippo signaling	0.997933	0.0775773	1	1
biological_process	GO:0035435	phosphate ion transmembrane transport	0.997933	0.0775773	1	1
biological_process	GO:0035872	nucleotide-binding domain, leucine rich repeat containing receptor signaling pathway	0.997933	0.0775773	1	1
biological_process	GO:0042117	monocyte activation	0.997933	0.0775773	1	1
biological_process	GO:0042427	serotonin biosynthetic process	0.997933	0.0775773	1	1
biological_process	GO:0042435	indole-containing compound biosynthetic process	0.997933	0.0775773	1	1
biological_process	GO:0042453	deoxyguanosine metabolic process	0.997933	0.0775773	1	1
biological_process	GO:0045938	positive regulation of circadian sleep/wake cycle, sleep	0.997933	0.0775773	1	1
biological_process	GO:0046053	dAMP metabolic process	0.997933	0.0775773	1	1
biological_process	GO:0046059	dAMP catabolic process	0.997933	0.0775773	1	1
biological_process	GO:0046090	deoxyadenosine metabolic process	0.997933	0.0775773	1	1
biological_process	GO:0046102	inosine metabolic process	0.997933	0.0775773	1	1
biological_process	GO:0046113	nucleobase catabolic process	0.997933	0.0775773	1	1
biological_process	GO:0048133	male germ-line stem cell asymmetric division	0.997933	0.0775773	1	1
biological_process	GO:0048496	maintenance of animal organ identity	0.997933	0.0775773	1	1
biological_process	GO:0048865	stem cell fate commitment	0.997933	0.0775773	1	1
biological_process	GO:0051004	regulation of lipoprotein lipase activity	0.997933	0.0775773	1	1
biological_process	GO:0051005	negative regulation of lipoprotein lipase activity	0.997933	0.0775773	1	1
biological_process	GO:0051451	myoblast migration	0.997933	0.0775773	1	1
biological_process	GO:0060124	positive regulation of growth hormone secretion	0.997933	0.0775773	1	1
biological_process	GO:0060279	positive regulation of ovulation	0.997933	0.0775773	1	1
biological_process	GO:0060354	negative regulation of cell adhesion molecule production	0.997933	0.0775773	1	1
biological_process	GO:0060363	cranial suture morphogenesis	0.997933	0.0775773	1	1
biological_process	GO:0061026	cardiac muscle tissue regeneration	0.997933	0.0775773	1	1
biological_process	GO:0061038	uterus morphogenesis	0.997933	0.0775773	1	1
biological_process	GO:0061083	regulation of protein refolding	0.997933	0.0775773	1	1
biological_process	GO:0061868	hepatic stellate cell migration	0.997933	0.0775773	1	1
biological_process	GO:0061869	regulation of hepatic stellate cell migration	0.997933	0.0775773	1	1
biological_process	GO:0070423	nucleotide-binding oligomerization domain containing signaling pathway	0.997933	0.0775773	1	1
biological_process	GO:0071288	cellular response to mercury ion	0.997933	0.0775773	1	1
biological_process	GO:0071638	negative regulation of monocyte chemotactic protein-1 production	0.997933	0.0775773	1	1
biological_process	GO:0072110	glomerular mesangial cell proliferation	0.997933	0.0775773	1	1
biological_process	GO:0072124	regulation of glomerular mesangial cell proliferation	0.997933	0.0775773	1	1
biological_process	GO:0072126	positive regulation of glomerular mesangial cell proliferation	0.997933	0.0775773	1	1
biological_process	GO:0090274	positive regulation of somatostatin secretion	0.997933	0.0775773	1	1
biological_process	GO:0090327	negative regulation of locomotion involved in locomotory behavior	0.997933	0.0775773	1	1
biological_process	GO:0090634	microglial cell mediated cytotoxicity	0.997933	0.0775773	1	1
biological_process	GO:0097212	lysosomal membrane organization	0.997933	0.0775773	1	1
biological_process	GO:0097213	regulation of lysosomal membrane permeability	0.997933	0.0775773	1	1
biological_process	GO:0098704	carbohydrate import across plasma membrane	0.997933	0.0775773	1	1
biological_process	GO:0098705	copper ion import across plasma membrane	0.997933	0.0775773	1	1
biological_process	GO:0098708	glucose import across plasma membrane	0.997933	0.0775773	1	1
biological_process	GO:0098880	maintenance of postsynaptic specialization structure	0.997933	0.0775773	1	1
biological_process	GO:0099183	trans-synaptic signaling by BDNF, modulating synaptic transmission	0.997933	0.0775773	1	1
biological_process	GO:0099191	trans-synaptic signaling by BDNF	0.997933	0.0775773	1	1
biological_process	GO:0106049	regulation of cellular response to osmotic stress	0.997933	0.0775773	1	1
biological_process	GO:0140192	regulation of adenylate cyclase-activating adrenergic receptor signaling pathway involved in heart process	0.997933	0.0775773	1	1
biological_process	GO:0140271	hexose import across plasma membrane	0.997933	0.0775773	1	1
biological_process	GO:1901162	primary amino compound biosynthetic process	0.997933	0.0775773	1	1
biological_process	GO:1903010	regulation of bone development	0.997933	0.0775773	1	1
biological_process	GO:1903862	positive regulation of oxidative phosphorylation	0.997933	0.0775773	1	1
biological_process	GO:1904000	positive regulation of eating behavior	0.997933	0.0775773	1	1
biological_process	GO:1904044	response to aldosterone	0.997933	0.0775773	1	1
biological_process	GO:1904045	cellular response to aldosterone	0.997933	0.0775773	1	1
biological_process	GO:1904149	regulation of microglial cell mediated cytotoxicity	0.997933	0.0775773	1	1
biological_process	GO:1990169	stress response to copper ion	0.997933	0.0775773	1	1
biological_process	GO:2000182	regulation of progesterone biosynthetic process	0.997933	0.0775773	1	1
biological_process	GO:2000768	positive regulation of nephron tubule epithelial cell differentiation	0.997933	0.0775773	1	1
biological_process	GO:0006694	steroid biosynthetic process	0.977617	0.0780287	1	1
biological_process	GO:0051046	regulation of secretion	0.957174	0.0781126	1	1
biological_process	GO:0019725	cellular homeostasis	0.955188	0.0784315	1	1
biological_process	GO:0010646	regulation of cell communication	0.944191	0.078485	1	1
biological_process	GO:0001885	endothelial cell development	0.982452	0.0789257	1	1
biological_process	GO:0045669	positive regulation of osteoblast differentiation	0.982452	0.0789257	1	1
biological_process	GO:1901655	cellular response to ketone	0.982452	0.0789257	1	1
molecular_function	GO:0022853	active ion transmembrane transporter activity	0.973179	0.0790848	1	1
biological_process	GO:0010243	response to organonitrogen compound	0.954323	0.0797549	1	1
biological_process	GO:0070887	cellular response to chemical stimulus	0.944176	0.0797575	1	1
biological_process	GO:1903532	positive regulation of secretion by cell	0.964506	0.08011	1	1
molecular_function	GO:0071855	neuropeptide receptor binding	0.989013	0.0802876	1	1
biological_process	GO:0051171	regulation of nitrogen compound metabolic process	0.940681	0.0809819	1	1
biological_process	GO:0002052	positive regulation of neuroblast proliferation	0.988805	0.0812456	1	1
biological_process	GO:0002673	regulation of acute inflammatory response	0.988805	0.0812456	1	1
biological_process	GO:0019432	triglyceride biosynthetic process	0.988805	0.0812456	1	1
biological_process	GO:0021680	cerebellar Purkinje cell layer development	0.988805	0.0812456	1	1
biological_process	GO:0033238	regulation of cellular amine metabolic process	0.988805	0.0812456	1	1
biological_process	GO:0051957	positive regulation of amino acid transport	0.988805	0.0812456	1	1
biological_process	GO:0070873	regulation of glycogen metabolic process	0.988805	0.0812456	1	1
biological_process	GO:1990928	response to amino acid starvation	0.988805	0.0812456	1	1
biological_process	GO:0003341	cilium movement	0.97616	0.0817659	1	1
biological_process	GO:0090090	negative regulation of canonical Wnt signaling pathway	0.97616	0.0817659	1	1
biological_process	GO:0009966	regulation of signal transduction	0.94261	0.0820627	1	1
biological_process	GO:0060429	epithelium development	0.950529	0.082117	1	1
biological_process	GO:0007612	learning	0.968467	0.0821578	1	1
biological_process	GO:0023051	regulation of signaling	0.941325	0.0821993	1	1
biological_process	GO:0048585	negative regulation of response to stimulus	0.946631	0.0824381	1	1
molecular_function	GO:0004222	metalloendopeptidase activity	0.981273	0.0825758	1	1
molecular_function	GO:0015294	solute:cation symporter activity	0.981273	0.0825758	1	1
biological_process	GO:0008284	positive regulation of cell population proliferation	0.951637	0.0826077	1	1
biological_process	GO:0009653	anatomical structure morphogenesis	0.941749	0.0829395	1	1
biological_process	GO:0009259	ribonucleotide metabolic process	0.965201	0.0831485	1	1
biological_process	GO:0007200	phospholipase C-activating G protein-coupled receptor signaling pathway	0.980841	0.0839063	1	1
biological_process	GO:0014009	glial cell proliferation	0.980841	0.0839063	1	1
biological_process	GO:0034109	homotypic cell-cell adhesion	0.980841	0.0839063	1	1
biological_process	GO:0072332	intrinsic apoptotic signaling pathway by p53 class mediator	0.980841	0.0839063	1	1
biological_process	GO:0030003	cellular cation homeostasis	0.955793	0.0839097	1	1
biological_process	GO:0044242	cellular lipid catabolic process	0.970977	0.0840412	1	1
biological_process	GO:0050877	nervous system process	0.947787	0.0842919	1	1
biological_process	GO:0051049	regulation of transport	0.943582	0.0845617	1	1
cellular_component	GO:0030863	cortical cytoskeleton	0.974906	0.0849276	1	1
biological_process	GO:0009636	response to toxic substance	0.974643	0.0855902	1	1
biological_process	GO:0007166	cell surface receptor signaling pathway	0.93961	0.0871662	1	1
biological_process	GO:0001659	temperature homeostasis	0.969539	0.0872305	1	1
biological_process	GO:0051960	regulation of nervous system development	0.952397	0.0873663	1	1
biological_process	GO:0042327	positive regulation of phosphorylation	0.950019	0.0877041	1	1
molecular_function	GO:0015293	symporter activity	0.973761	0.087784	1	1
molecular_function	GO:0004712	protein serine/threonine/tyrosine kinase activity	0.987202	0.0882275	1	1
molecular_function	GO:0098918	structural constituent of synapse	0.987202	0.0882275	1	1
cellular_component	GO:0036477	somatodendritic compartment	0.944953	0.0883473	1	1
cellular_component	GO:0030315	T-tubule	0.979328	0.0884556	1	1
biological_process	GO:0006140	regulation of nucleotide metabolic process	0.979141	0.0890183	1	1
biological_process	GO:0006165	nucleoside diphosphate phosphorylation	0.979141	0.0890183	1	1
biological_process	GO:0007405	neuroblast proliferation	0.979141	0.0890183	1	1
biological_process	GO:0046031	ADP metabolic process	0.979141	0.0890183	1	1
biological_process	GO:1900542	regulation of purine nucleotide metabolic process	0.979141	0.0890183	1	1
biological_process	GO:0003382	epithelial cell morphogenesis	0.986961	0.0892699	1	1
biological_process	GO:0007187	G protein-coupled receptor signaling pathway, coupled to cyclic nucleotide second messenger	0.986961	0.0892699	1	1
biological_process	GO:0045879	negative regulation of smoothened signaling pathway	0.986961	0.0892699	1	1
biological_process	GO:0051898	negative regulation of protein kinase B signaling	0.986961	0.0892699	1	1
biological_process	GO:0062009	secondary palate development	0.986961	0.0892699	1	1
biological_process	GO:0071880	adenylate cyclase-activating adrenergic receptor signaling pathway	0.986961	0.0892699	1	1
biological_process	GO:0097300	programmed necrotic cell death	0.986961	0.0892699	1	1
biological_process	GO:1903725	regulation of phospholipid metabolic process	0.986961	0.0892699	1	1
biological_process	GO:2000279	negative regulation of DNA biosynthetic process	0.986961	0.0892699	1	1
biological_process	GO:0010556	regulation of macromolecule biosynthetic process	0.93642	0.0893833	1	1
biological_process	GO:0071453	cellular response to oxygen levels	0.973066	0.0895006	1	1
biological_process	GO:0006082	organic acid metabolic process	0.949507	0.0900866	1	1
biological_process	GO:0006875	cellular metal ion homeostasis	0.95338	0.0901305	1	1
biological_process	GO:0019219	regulation of nucleobase-containing compound metabolic process	0.935773	0.0902187	1	1
biological_process	GO:0043523	regulation of neuron apoptotic process	0.959979	0.0930845	1	1
biological_process	GO:0034764	positive regulation of transmembrane transport	0.962963	0.0933089	1	1
biological_process	GO:0010647	positive regulation of cell communication	0.938225	0.0934189	1	1
biological_process	GO:0035249	synaptic transmission, glutamatergic	0.971426	0.0934958	1	1
biological_process	GO:0006109	regulation of carbohydrate metabolic process	0.966524	0.0937969	1	1
biological_process	GO:0046395	carboxylic acid catabolic process	0.966524	0.0937969	1	1
biological_process	GO:1902904	negative regulation of supramolecular fiber organization	0.966524	0.0937969	1	1
biological_process	GO:0001708	cell fate specification	0.977352	0.094258	1	1
biological_process	GO:0007218	neuropeptide signaling pathway	0.977352	0.094258	1	1
biological_process	GO:0009135	purine nucleoside diphosphate metabolic process	0.977352	0.094258	1	1
biological_process	GO:0009179	purine ribonucleoside diphosphate metabolic process	0.977352	0.094258	1	1
biological_process	GO:0032272	negative regulation of protein polymerization	0.977352	0.094258	1	1
biological_process	GO:0032642	regulation of chemokine production	0.977352	0.094258	1	1
biological_process	GO:0046939	nucleotide phosphorylation	0.977352	0.094258	1	1
biological_process	GO:0080164	regulation of nitric oxide metabolic process	0.977352	0.094258	1	1
cellular_component	GO:0120025	plasma membrane bounded cell projection	0.93413	0.0943611	1	1
biological_process	GO:0023056	positive regulation of signaling	0.936605	0.0956214	1	1
biological_process	GO:0009117	nucleotide metabolic process	0.955836	0.0958436	1	1
biological_process	GO:0010876	lipid localization	0.955836	0.0958436	1	1
biological_process	GO:0071214	cellular response to abiotic stimulus	0.961494	0.0962188	1	1
biological_process	GO:0104004	cellular response to environmental stimulus	0.961494	0.0962188	1	1
biological_process	GO:1902532	negative regulation of intracellular signal transduction	0.951081	0.096694	1	1
biological_process	GO:0000302	response to reactive oxygen species	0.964947	0.097173	1	1
biological_process	GO:0006110	regulation of glycolytic process	0.984954	0.097517	1	1
biological_process	GO:0007157	heterophilic cell-cell adhesion via plasma membrane cell adhesion molecules	0.984954	0.097517	1	1
biological_process	GO:0007271	synaptic transmission, cholinergic	0.984954	0.097517	1	1
biological_process	GO:0010614	negative regulation of cardiac muscle hypertrophy	0.984954	0.097517	1	1
biological_process	GO:0010677	negative regulation of cellular carbohydrate metabolic process	0.984954	0.097517	1	1
biological_process	GO:0016202	regulation of striated muscle tissue development	0.984954	0.097517	1	1
biological_process	GO:0017145	stem cell division	0.984954	0.097517	1	1
biological_process	GO:0035137	hindlimb morphogenesis	0.984954	0.097517	1	1
biological_process	GO:0043029	T cell homeostasis	0.984954	0.097517	1	1
biological_process	GO:0043627	response to estrogen	0.984954	0.097517	1	1
biological_process	GO:0045761	regulation of adenylate cyclase activity	0.984954	0.097517	1	1
biological_process	GO:0045923	positive regulation of fatty acid metabolic process	0.984954	0.097517	1	1
biological_process	GO:0048147	negative regulation of fibroblast proliferation	0.984954	0.097517	1	1
biological_process	GO:0071634	regulation of transforming growth factor beta production	0.984954	0.097517	1	1
biological_process	GO:0071677	positive regulation of mononuclear cell migration	0.984954	0.097517	1	1
biological_process	GO:1902808	positive regulation of cell cycle G1/S phase transition	0.984954	0.097517	1	1
biological_process	GO:0051250	negative regulation of lymphocyte activation	0.969725	0.0975746	1	1
biological_process	GO:0019693	ribose phosphate metabolic process	0.957182	0.0982923	1	1
cellular_component	GO:1903561	extracellular vesicle	0.975689	0.0990019	1	1
biological_process	GO:0044262	cellular carbohydrate metabolic process	0.959987	0.099177	1	1
biological_process	GO:0071695	anatomical structure maturation	0.959987	0.099177	1	1
cellular_component	GO:0097447	dendritic tree	0.941108	0.0995728	1	1
biological_process	GO:0009185	ribonucleoside diphosphate metabolic process	0.975471	0.0996218	1	1
biological_process	GO:0032602	chemokine production	0.975471	0.0996218	1	1
biological_process	GO:0034103	regulation of tissue remodeling	0.975471	0.0996218	1	1
biological_process	GO:0070227	lymphocyte apoptotic process	0.975471	0.0996218	1	1
biological_process	GO:0099601	regulation of neurotransmitter receptor activity	0.975471	0.0996218	1	1
biological_process	GO:2000179	positive regulation of neural precursor cell proliferation	0.975471	0.0996218	1	1
biological_process	GO:0009890	negative regulation of biosynthetic process	0.935632	0.099753	1	1
molecular_function	GO:0031072	heat shock protein binding	0.968775	0.099824	1	1
molecular_function	GO:0001228	DNA-binding transcription activator activity, RNA polymerase II-specific	0.950956	0.100299	1	1
biological_process	GO:0016054	organic acid catabolic process	0.963322	0.10061	1	1
biological_process	GO:0006753	nucleoside phosphate metabolic process	0.953118	0.100642	1	1
molecular_function	GO:0001515	opioid peptide activity	0.995994	0.101414	1	1
molecular_function	GO:0004740	pyruvate dehydrogenase (acetyl-transferring) kinase activity	0.995994	0.101414	1	1
molecular_function	GO:0004806	triglyceride lipase activity	0.995994	0.101414	1	1
molecular_function	GO:0004861	cyclin-dependent protein serine/threonine kinase inhibitor activity	0.995994	0.101414	1	1
molecular_function	GO:0005068	transmembrane receptor protein tyrosine kinase adaptor activity	0.995994	0.101414	1	1
molecular_function	GO:0005229	intracellular calcium activated chloride channel activity	0.995994	0.101414	1	1
molecular_function	GO:0005402	carbohydrate:cation symporter activity	0.995994	0.101414	1	1
molecular_function	GO:0016661	oxidoreductase activity, acting on other nitrogenous compounds as donors	0.995994	0.101414	1	1
molecular_function	GO:0016725	oxidoreductase activity, acting on CH or CH2 groups	0.995994	0.101414	1	1
molecular_function	GO:0016907	G protein-coupled acetylcholine receptor activity	0.995994	0.101414	1	1
molecular_function	GO:0019957	C-C chemokine binding	0.995994	0.101414	1	1
molecular_function	GO:0030550	acetylcholine receptor inhibitor activity	0.995994	0.101414	1	1
molecular_function	GO:0031685	adenosine receptor binding	0.995994	0.101414	1	1
molecular_function	GO:0033300	dehydroascorbic acid transmembrane transporter activity	0.995994	0.101414	1	1
molecular_function	GO:0043199	sulfate binding	0.995994	0.101414	1	1
molecular_function	GO:0045028	G protein-coupled purinergic nucleotide receptor activity	0.995994	0.101414	1	1
molecular_function	GO:0046912	acyltransferase, acyl groups converted into alkyl on transfer	0.995994	0.101414	1	1
molecular_function	GO:0055056	D-glucose transmembrane transporter activity	0.995994	0.101414	1	1
molecular_function	GO:0061778	intracellular chloride channel activity	0.995994	0.101414	1	1
molecular_function	GO:0140311	protein sequestering activity	0.995994	0.101414	1	1
molecular_function	GO:0140313	molecular sequestering activity	0.995994	0.101414	1	1
molecular_function	GO:1903763	gap junction channel activity involved in cell communication by electrical coupling	0.995994	0.101414	1	1
molecular_function	GO:1905538	polysome binding	0.995994	0.101414	1	1
molecular_function	GO:2001069	glycogen binding	0.995994	0.101414	1	1
biological_process	GO:0031333	negative regulation of protein-containing complex assembly	0.967962	0.101736	1	1
biological_process	GO:0043467	regulation of generation of precursor metabolites and energy	0.967962	0.101736	1	1
biological_process	GO:0044403	biological process involved in symbiotic interaction	0.967962	0.101736	1	1
biological_process	GO:1901216	positive regulation of neuron death	0.967962	0.101736	1	1
cellular_component	GO:0000974	Prp19 complex	0.995961	0.101813	1	1
cellular_component	GO:0001939	female pronucleus	0.995961	0.101813	1	1
cellular_component	GO:0005954	calcium- and calmodulin-dependent protein kinase complex	0.995961	0.101813	1	1
cellular_component	GO:0034774	secretory granule lumen	0.995961	0.101813	1	1
cellular_component	GO:0035859	Seh1-associated complex	0.995961	0.101813	1	1
cellular_component	GO:0060205	cytoplasmic vesicle lumen	0.995961	0.101813	1	1
cellular_component	GO:0061700	GATOR2 complex	0.995961	0.101813	1	1
biological_process	GO:0010604	positive regulation of macromolecule metabolic process	0.926919	0.101845	1	1
biological_process	GO:0001878	response to yeast	0.995939	0.102083	1	1
biological_process	GO:0002282	microglial cell activation involved in immune response	0.995939	0.102083	1	1
biological_process	GO:0002887	negative regulation of myeloid leukocyte mediated immunity	0.995939	0.102083	1	1
biological_process	GO:0003160	endocardium morphogenesis	0.995939	0.102083	1	1
biological_process	GO:0003348	cardiac endothelial cell differentiation	0.995939	0.102083	1	1
biological_process	GO:0006204	IMP catabolic process	0.995939	0.102083	1	1
biological_process	GO:0006517	protein deglycosylation	0.995939	0.102083	1	1
biological_process	GO:0006521	regulation of cellular amino acid metabolic process	0.995939	0.102083	1	1
biological_process	GO:0006701	progesterone biosynthetic process	0.995939	0.102083	1	1
biological_process	GO:0006833	water transport	0.995939	0.102083	1	1
biological_process	GO:0007028	cytoplasm organization	0.995939	0.102083	1	1
biological_process	GO:0007096	regulation of exit from mitosis	0.995939	0.102083	1	1
biological_process	GO:0007197	adenylate cyclase-inhibiting G protein-coupled acetylcholine receptor signaling pathway	0.995939	0.102083	1	1
biological_process	GO:0007406	negative regulation of neuroblast proliferation	0.995939	0.102083	1	1
biological_process	GO:0008343	adult feeding behavior	0.995939	0.102083	1	1
biological_process	GO:0009992	cellular water homeostasis	0.995939	0.102083	1	1
biological_process	GO:0010510	regulation of acetyl-CoA biosynthetic process from pyruvate	0.995939	0.102083	1	1
biological_process	GO:0010642	negative regulation of platelet-derived growth factor receptor signaling pathway	0.995939	0.102083	1	1
biological_process	GO:0010753	positive regulation of cGMP-mediated signaling	0.995939	0.102083	1	1
biological_process	GO:0010764	negative regulation of fibroblast migration	0.995939	0.102083	1	1
biological_process	GO:0010891	negative regulation of sequestering of triglyceride	0.995939	0.102083	1	1
biological_process	GO:0014063	negative regulation of serotonin secretion	0.995939	0.102083	1	1
biological_process	GO:0015677	copper ion import	0.995939	0.102083	1	1
biological_process	GO:0019732	antifungal humoral response	0.995939	0.102083	1	1
biological_process	GO:0021521	ventral spinal cord interneuron specification	0.995939	0.102083	1	1
biological_process	GO:0030643	cellular phosphate ion homeostasis	0.995939	0.102083	1	1
biological_process	GO:0033239	negative regulation of cellular amine metabolic process	0.995939	0.102083	1	1
biological_process	GO:0034214	protein hexamerization	0.995939	0.102083	1	1
biological_process	GO:0034379	very-low-density lipoprotein particle assembly	0.995939	0.102083	1	1
biological_process	GO:0034447	very-low-density lipoprotein particle clearance	0.995939	0.102083	1	1
biological_process	GO:0035090	maintenance of apical/basal cell polarity	0.995939	0.102083	1	1
biological_process	GO:0035434	copper ion transmembrane transport	0.995939	0.102083	1	1
biological_process	GO:0035442	dipeptide transmembrane transport	0.995939	0.102083	1	1
biological_process	GO:0035810	positive regulation of urine volume	0.995939	0.102083	1	1
biological_process	GO:0038026	reelin-mediated signaling pathway	0.995939	0.102083	1	1
biological_process	GO:0042078	germ-line stem cell division	0.995939	0.102083	1	1
biological_process	GO:0042104	positive regulation of activated T cell proliferation	0.995939	0.102083	1	1
biological_process	GO:0042938	dipeptide transport	0.995939	0.102083	1	1
biological_process	GO:0044829	positive regulation by host of viral genome replication	0.995939	0.102083	1	1
biological_process	GO:0045136	development of secondary sexual characteristics	0.995939	0.102083	1	1
biological_process	GO:0045199	maintenance of epithelial cell apical/basal polarity	0.995939	0.102083	1	1
biological_process	GO:0046038	GMP catabolic process	0.995939	0.102083	1	1
biological_process	GO:0046098	guanine metabolic process	0.995939	0.102083	1	1
biological_process	GO:0046100	hypoxanthine metabolic process	0.995939	0.102083	1	1
biological_process	GO:0046121	deoxyribonucleoside catabolic process	0.995939	0.102083	1	1
biological_process	GO:0046122	purine deoxyribonucleoside metabolic process	0.995939	0.102083	1	1
biological_process	GO:0046124	purine deoxyribonucleoside catabolic process	0.995939	0.102083	1	1
biological_process	GO:0046130	purine ribonucleoside catabolic process	0.995939	0.102083	1	1
biological_process	GO:0046469	platelet activating factor metabolic process	0.995939	0.102083	1	1
biological_process	GO:0046543	development of secondary female sexual characteristics	0.995939	0.102083	1	1
biological_process	GO:0048702	embryonic neurocranium morphogenesis	0.995939	0.102083	1	1
biological_process	GO:0050847	progesterone receptor signaling pathway	0.995939	0.102083	1	1
biological_process	GO:0051939	gamma-aminobutyric acid import	0.995939	0.102083	1	1
biological_process	GO:0060023	soft palate development	0.995939	0.102083	1	1
biological_process	GO:0060054	positive regulation of epithelial cell proliferation involved in wound healing	0.995939	0.102083	1	1
biological_process	GO:0060278	regulation of ovulation	0.995939	0.102083	1	1
biological_process	GO:0060375	regulation of mast cell differentiation	0.995939	0.102083	1	1
biological_process	GO:0060426	lung vasculature development	0.995939	0.102083	1	1
biological_process	GO:0060573	cell fate specification involved in pattern specification	0.995939	0.102083	1	1
biological_process	GO:0060956	endocardial cell differentiation	0.995939	0.102083	1	1
biological_process	GO:0061635	regulation of protein complex stability	0.995939	0.102083	1	1
biological_process	GO:0061687	detoxification of inorganic compound	0.995939	0.102083	1	1
biological_process	GO:0061760	antifungal innate immune response	0.995939	0.102083	1	1
biological_process	GO:0070327	thyroid hormone transport	0.995939	0.102083	1	1
biological_process	GO:0070837	dehydroascorbic acid transport	0.995939	0.102083	1	1
biological_process	GO:0071072	negative regulation of phospholipid biosynthetic process	0.995939	0.102083	1	1
biological_process	GO:0071503	response to heparin	0.995939	0.102083	1	1
biological_process	GO:0071504	cellular response to heparin	0.995939	0.102083	1	1
biological_process	GO:0071871	response to epinephrine	0.995939	0.102083	1	1
biological_process	GO:0071872	cellular response to epinephrine stimulus	0.995939	0.102083	1	1
biological_process	GO:0072109	glomerular mesangium development	0.995939	0.102083	1	1
biological_process	GO:0072318	clathrin coat disassembly	0.995939	0.102083	1	1
biological_process	GO:0072319	vesicle uncoating	0.995939	0.102083	1	1
biological_process	GO:0072378	blood coagulation, fibrin clot formation	0.995939	0.102083	1	1
biological_process	GO:0072502	cellular trivalent inorganic anion homeostasis	0.995939	0.102083	1	1
biological_process	GO:0080154	regulation of fertilization	0.995939	0.102083	1	1
biological_process	GO:0086073	bundle of His cell-Purkinje myocyte adhesion involved in cell communication	0.995939	0.102083	1	1
biological_process	GO:0090027	negative regulation of monocyte chemotaxis	0.995939	0.102083	1	1
biological_process	GO:0098711	iron ion import across plasma membrane	0.995939	0.102083	1	1
biological_process	GO:0098722	asymmetric stem cell division	0.995939	0.102083	1	1
biological_process	GO:0098728	germline stem cell asymmetric division	0.995939	0.102083	1	1
biological_process	GO:0106014	regulation of inflammatory response to wounding	0.995939	0.102083	1	1
biological_process	GO:0110091	negative regulation of hippocampal neuron apoptotic process	0.995939	0.102083	1	1
biological_process	GO:1901724	positive regulation of cell proliferation involved in kidney development	0.995939	0.102083	1	1
biological_process	GO:1902902	negative regulation of autophagosome assembly	0.995939	0.102083	1	1
biological_process	GO:1902949	positive regulation of tau-protein kinase activity	0.995939	0.102083	1	1
biological_process	GO:1903044	protein localization to membrane raft	0.995939	0.102083	1	1
biological_process	GO:1903430	negative regulation of cell maturation	0.995939	0.102083	1	1
biological_process	GO:1903721	positive regulation of I-kappaB phosphorylation	0.995939	0.102083	1	1
biological_process	GO:1904124	microglial cell migration	0.995939	0.102083	1	1
biological_process	GO:1904139	regulation of microglial cell migration	0.995939	0.102083	1	1
biological_process	GO:1904141	positive regulation of microglial cell migration	0.995939	0.102083	1	1
biological_process	GO:1904464	regulation of matrix metallopeptidase secretion	0.995939	0.102083	1	1
biological_process	GO:1905907	negative regulation of amyloid fibril formation	0.995939	0.102083	1	1
biological_process	GO:1990773	matrix metallopeptidase secretion	0.995939	0.102083	1	1
biological_process	GO:2000481	positive regulation of cAMP-dependent protein kinase activity	0.995939	0.102083	1	1
biological_process	GO:2000698	positive regulation of epithelial cell differentiation involved in kidney development	0.995939	0.102083	1	1
biological_process	GO:2001013	epithelial cell proliferation involved in renal tubule morphogenesis	0.995939	0.102083	1	1
biological_process	GO:2001280	positive regulation of unsaturated fatty acid biosynthetic process	0.995939	0.102083	1	1
biological_process	GO:0051047	positive regulation of secretion	0.951719	0.103092	1	1
biological_process	GO:0000122	negative regulation of transcription by RNA polymerase II	0.939687	0.103244	1	1
biological_process	GO:0032101	regulation of response to external stimulus	0.939687	0.103244	1	1
biological_process	GO:0006163	purine nucleotide metabolic process	0.954257	0.103658	1	1
biological_process	GO:0046034	ATP metabolic process	0.961649	0.104108	1	1
cellular_component	GO:0016529	sarcoplasmic reticulum	0.973732	0.104457	1	1
cellular_component	GO:0043230	extracellular organelle	0.973732	0.104457	1	1
cellular_component	GO:0065010	extracellular membrane-bounded organelle	0.973732	0.104457	1	1
molecular_function	GO:0005507	copper ion binding	0.983096	0.104756	1	1
molecular_function	GO:0008138	protein tyrosine/serine/threonine phosphatase activity	0.983096	0.104756	1	1
biological_process	GO:0035556	intracellular signal transduction	0.926228	0.105013	1	1
biological_process	GO:0001656	metanephros development	0.973499	0.105106	1	1
biological_process	GO:0006576	cellular biogenic amine metabolic process	0.973499	0.105106	1	1
biological_process	GO:0008542	visual learning	0.973499	0.105106	1	1
biological_process	GO:0010660	regulation of muscle cell apoptotic process	0.973499	0.105106	1	1
biological_process	GO:0071675	regulation of mononuclear cell migration	0.973499	0.105106	1	1
biological_process	GO:1904035	regulation of epithelial cell apoptotic process	0.973499	0.105106	1	1
biological_process	GO:0006814	sodium ion transport	0.956859	0.105237	1	1
biological_process	GO:0061448	connective tissue development	0.956859	0.105237	1	1
cellular_component	GO:0017053	transcription repressor complex	0.982908	0.105481	1	1
biological_process	GO:0005978	glycogen biosynthetic process	0.982783	0.10597	1	1
biological_process	GO:0006721	terpenoid metabolic process	0.982783	0.10597	1	1
biological_process	GO:0009250	glucan biosynthetic process	0.982783	0.10597	1	1
biological_process	GO:0014741	negative regulation of muscle hypertrophy	0.982783	0.10597	1	1
biological_process	GO:0032885	regulation of polysaccharide biosynthetic process	0.982783	0.10597	1	1
biological_process	GO:0042908	xenobiotic transport	0.982783	0.10597	1	1
biological_process	GO:0048634	regulation of muscle organ development	0.982783	0.10597	1	1
biological_process	GO:0072091	regulation of stem cell proliferation	0.982783	0.10597	1	1
biological_process	GO:1900026	positive regulation of substrate adhesion-dependent cell spreading	0.982783	0.10597	1	1
biological_process	GO:1900744	regulation of p38MAPK cascade	0.982783	0.10597	1	1
biological_process	GO:0055067	monovalent inorganic cation homeostasis	0.966135	0.105978	1	1
molecular_function	GO:0001216	DNA-binding transcription activator activity	0.946915	0.107091	1	1
biological_process	GO:0060255	regulation of macromolecule metabolic process	0.91937	0.107245	1	1
biological_process	GO:0008406	gonad development	0.959929	0.107666	1	1
biological_process	GO:0030258	lipid modification	0.959929	0.107666	1	1
biological_process	GO:0010976	positive regulation of neuron projection development	0.955237	0.108338	1	1
biological_process	GO:0006869	lipid transport	0.951204	0.109181	1	1
biological_process	GO:0010035	response to inorganic substance	0.943319	0.109377	1	1
biological_process	GO:0014065	phosphatidylinositol 3-kinase signaling	0.964245	0.110299	1	1
biological_process	GO:0071383	cellular response to steroid hormone stimulus	0.964245	0.110299	1	1
biological_process	GO:0010720	positive regulation of cell development	0.944838	0.110525	1	1
biological_process	GO:0006641	triglyceride metabolic process	0.971435	0.110706	1	1
biological_process	GO:0007632	visual behavior	0.971435	0.110706	1	1
biological_process	GO:0045137	development of primary sexual characteristics	0.95816	0.111282	1	1
biological_process	GO:0003018	vascular process in circulatory system	0.953576	0.111487	1	1
biological_process	GO:0009968	negative regulation of signal transduction	0.929002	0.111783	1	1
molecular_function	GO:0015291	secondary active transmembrane transporter activity	0.957557	0.112511	1	1
biological_process	GO:0010975	regulation of neuron projection development	0.937311	0.113004	1	1
molecular_function	GO:0001046	core promoter sequence-specific DNA binding	0.980799	0.113312	1	1
molecular_function	GO:0000978	RNA polymerase II cis-regulatory region sequence-specific DNA binding	0.932641	0.11364	1	1
cellular_component	GO:0005793	endoplasmic reticulum-Golgi intermediate compartment	0.980587	0.114088	1	1
biological_process	GO:0010665	regulation of cardiac muscle cell apoptotic process	0.980446	0.114611	1	1
biological_process	GO:0032881	regulation of polysaccharide metabolic process	0.980446	0.114611	1	1
biological_process	GO:0034331	cell junction maintenance	0.980446	0.114611	1	1
biological_process	GO:0043537	negative regulation of blood vessel endothelial cell migration	0.980446	0.114611	1	1
biological_process	GO:0046638	positive regulation of alpha-beta T cell differentiation	0.980446	0.114611	1	1
biological_process	GO:0051968	positive regulation of synaptic transmission, glutamatergic	0.980446	0.114611	1	1
biological_process	GO:0060259	regulation of feeding behavior	0.980446	0.114611	1	1
biological_process	GO:0071604	transforming growth factor beta production	0.980446	0.114611	1	1
biological_process	GO:1901861	regulation of muscle tissue development	0.980446	0.114611	1	1
biological_process	GO:1904036	negative regulation of epithelial cell apoptotic process	0.980446	0.114611	1	1
biological_process	GO:1990868	response to chemokine	0.980446	0.114611	1	1
biological_process	GO:1990869	cellular response to chemokine	0.980446	0.114611	1	1
biological_process	GO:0006357	regulation of transcription by RNA polymerase II	0.921007	0.114635	1	1
biological_process	GO:0008306	associative learning	0.96229	0.114698	1	1
biological_process	GO:0010469	regulation of signaling receptor activity	0.96229	0.114698	1	1
biological_process	GO:2001242	regulation of intrinsic apoptotic signaling pathway	0.96229	0.114698	1	1
biological_process	GO:0006631	fatty acid metabolic process	0.94802	0.114859	1	1
cellular_component	GO:0048471	perinuclear region of cytoplasm	0.933967	0.115664	1	1
biological_process	GO:0022604	regulation of cell morphogenesis	0.944303	0.115837	1	1
biological_process	GO:0042326	negative regulation of phosphorylation	0.944303	0.115837	1	1
biological_process	GO:0009062	fatty acid catabolic process	0.969277	0.11642	1	1
biological_process	GO:0021766	hippocampus development	0.969277	0.11642	1	1
biological_process	GO:0021885	forebrain cell migration	0.969277	0.11642	1	1
cellular_component	GO:0043679	axon terminus	0.950738	0.1168	1	1
biological_process	GO:0031328	positive regulation of cellular biosynthetic process	0.921043	0.117178	1	1
biological_process	GO:0030155	regulation of cell adhesion	0.93277	0.117455	1	1
biological_process	GO:0010563	negative regulation of phosphorus metabolic process	0.940443	0.117747	1	1
biological_process	GO:0045936	negative regulation of phosphate metabolic process	0.940443	0.117747	1	1
biological_process	GO:0043434	response to peptide hormone	0.946379	0.117755	1	1
biological_process	GO:0045664	regulation of neuron differentiation	0.950136	0.117922	1	1
biological_process	GO:1901652	response to peptide	0.942736	0.118485	1	1
biological_process	GO:0017038	protein import	0.954476	0.118691	1	1
biological_process	GO:0099175	regulation of postsynapse organization	0.960272	0.119174	1	1
biological_process	GO:0120161	regulation of cold-induced thermogenesis	0.960272	0.119174	1	1
biological_process	GO:0010468	regulation of gene expression	0.910719	0.120067	1	1
biological_process	GO:0071702	organic substance transport	0.91509	0.120713	1	1
biological_process	GO:0080134	regulation of response to stress	0.923077	0.12118	1	1
molecular_function	GO:0005109	frizzled binding	0.978338	0.12204	1	1
molecular_function	GO:0008146	sulfotransferase activity	0.978338	0.12204	1	1
molecular_function	GO:0008227	G protein-coupled amine receptor activity	0.978338	0.12204	1	1
biological_process	GO:0002062	chondrocyte differentiation	0.967025	0.122241	1	1
biological_process	GO:0010657	muscle cell apoptotic process	0.967025	0.122241	1	1
biological_process	GO:0048168	regulation of neuronal synaptic plasticity	0.967025	0.122241	1	1
biological_process	GO:0043524	negative regulation of neuron apoptotic process	0.952561	0.122481	1	1
biological_process	GO:0045637	regulation of myeloid cell differentiation	0.952561	0.122481	1	1
biological_process	GO:0031324	negative regulation of cellular metabolic process	0.91326	0.123063	1	1
biological_process	GO:0071345	cellular response to cytokine stimulus	0.930606	0.123177	1	1
biological_process	GO:0010662	regulation of striated muscle cell apoptotic process	0.977943	0.123426	1	1
biological_process	GO:0032007	negative regulation of TOR signaling	0.977943	0.123426	1	1
biological_process	GO:0042246	tissue regeneration	0.977943	0.123426	1	1
biological_process	GO:0043114	regulation of vascular permeability	0.977943	0.123426	1	1
biological_process	GO:0046503	glycerolipid catabolic process	0.977943	0.123426	1	1
biological_process	GO:1900273	positive regulation of long-term synaptic potentiation	0.977943	0.123426	1	1
biological_process	GO:0043270	positive regulation of ion transport	0.942998	0.123662	1	1
biological_process	GO:0030879	mammary gland development	0.958188	0.123725	1	1
biological_process	GO:0106106	cold-induced thermogenesis	0.958188	0.123725	1	1
molecular_function	GO:0022857	transmembrane transporter activity	0.923931	0.124424	1	1
molecular_function	GO:0001614	purinergic nucleotide receptor activity	0.993438	0.125127	1	1
molecular_function	GO:0001846	opsonin binding	0.993438	0.125127	1	1
molecular_function	GO:0004089	carbonate dehydratase activity	0.993438	0.125127	1	1
molecular_function	GO:0004559	alpha-mannosidase activity	0.993438	0.125127	1	1
molecular_function	GO:0005225	volume-sensitive anion channel activity	0.993438	0.125127	1	1
molecular_function	GO:0005372	water transmembrane transporter activity	0.993438	0.125127	1	1
molecular_function	GO:0005528	FK506 binding	0.993438	0.125127	1	1
molecular_function	GO:0015347	sodium-independent organic anion transmembrane transporter activity	0.993438	0.125127	1	1
molecular_function	GO:0015923	mannosidase activity	0.993438	0.125127	1	1
molecular_function	GO:0016502	nucleotide receptor activity	0.993438	0.125127	1	1
molecular_function	GO:0016868	intramolecular transferase activity, phosphotransferases	0.993438	0.125127	1	1
molecular_function	GO:0030235	nitric-oxide synthase regulator activity	0.993438	0.125127	1	1
molecular_function	GO:0030346	protein phosphatase 2B binding	0.993438	0.125127	1	1
molecular_function	GO:0047498	calcium-dependent phospholipase A2 activity	0.993438	0.125127	1	1
molecular_function	GO:0055131	C3HC4-type RING finger domain binding	0.993438	0.125127	1	1
molecular_function	GO:0070181	small ribosomal subunit rRNA binding	0.993438	0.125127	1	1
molecular_function	GO:0070324	thyroid hormone binding	0.993438	0.125127	1	1
molecular_function	GO:0070728	leucine binding	0.993438	0.125127	1	1
molecular_function	GO:0140161	monocarboxylate:sodium symporter activity	0.993438	0.125127	1	1
molecular_function	GO:0140327	flippase activity	0.993438	0.125127	1	1
molecular_function	GO:0140333	glycerophospholipid flippase activity	0.993438	0.125127	1	1
cellular_component	GO:0031224	intrinsic component of membrane	0.905766	0.125236	1	1
biological_process	GO:0048869	cellular developmental process	0.905632	0.125573	1	1
cellular_component	GO:0005666	RNA polymerase III complex	0.993385	0.125612	1	1
cellular_component	GO:0031235	intrinsic component of the cytoplasmic side of the plasma membrane	0.993385	0.125612	1	1
cellular_component	GO:0031983	vesicle lumen	0.993385	0.125612	1	1
cellular_component	GO:0070938	contractile ring	0.993385	0.125612	1	1
cellular_component	GO:0071598	neuronal ribonucleoprotein granule	0.993385	0.125612	1	1
biological_process	GO:0001675	acrosome assembly	0.993349	0.125941	1	1
biological_process	GO:0002349	histamine production involved in inflammatory response	0.993349	0.125941	1	1
biological_process	GO:0002441	histamine secretion involved in inflammatory response	0.993349	0.125941	1	1
biological_process	GO:0002553	histamine secretion by mast cell	0.993349	0.125941	1	1
biological_process	GO:0002934	desmosome organization	0.993349	0.125941	1	1
biological_process	GO:0003096	renal sodium ion transport	0.993349	0.125941	1	1
biological_process	GO:0003330	regulation of extracellular matrix constituent secretion	0.993349	0.125941	1	1
biological_process	GO:0003357	noradrenergic neuron differentiation	0.993349	0.125941	1	1
biological_process	GO:0006152	purine nucleoside catabolic process	0.993349	0.125941	1	1
biological_process	GO:0006196	AMP catabolic process	0.993349	0.125941	1	1
biological_process	GO:0007175	negative regulation of epidermal growth factor-activated receptor activity	0.993349	0.125941	1	1
biological_process	GO:0007343	egg activation	0.993349	0.125941	1	1
biological_process	GO:0008594	photoreceptor cell morphogenesis	0.993349	0.125941	1	1
biological_process	GO:0009068	aspartate family amino acid catabolic process	0.993349	0.125941	1	1
biological_process	GO:0010744	positive regulation of macrophage derived foam cell differentiation	0.993349	0.125941	1	1
biological_process	GO:0014050	negative regulation of glutamate secretion	0.993349	0.125941	1	1
biological_process	GO:0014053	negative regulation of gamma-aminobutyric acid secretion	0.993349	0.125941	1	1
biological_process	GO:0014055	acetylcholine secretion, neurotransmission	0.993349	0.125941	1	1
biological_process	GO:0014056	regulation of acetylcholine secretion, neurotransmission	0.993349	0.125941	1	1
biological_process	GO:0014719	skeletal muscle satellite cell activation	0.993349	0.125941	1	1
biological_process	GO:0014848	urinary tract smooth muscle contraction	0.993349	0.125941	1	1
biological_process	GO:0015870	acetylcholine transport	0.993349	0.125941	1	1
biological_process	GO:0021529	spinal cord oligodendrocyte cell differentiation	0.993349	0.125941	1	1
biological_process	GO:0021631	optic nerve morphogenesis	0.993349	0.125941	1	1
biological_process	GO:0021684	cerebellar granular layer formation	0.993349	0.125941	1	1
biological_process	GO:0021707	cerebellar granule cell differentiation	0.993349	0.125941	1	1
biological_process	GO:0021778	oligodendrocyte cell fate specification	0.993349	0.125941	1	1
biological_process	GO:0021779	oligodendrocyte cell fate commitment	0.993349	0.125941	1	1
biological_process	GO:0021780	glial cell fate specification	0.993349	0.125941	1	1
biological_process	GO:0021796	cerebral cortex regionalization	0.993349	0.125941	1	1
biological_process	GO:0021798	forebrain dorsal/ventral pattern formation	0.993349	0.125941	1	1
biological_process	GO:0021861	forebrain radial glial cell differentiation	0.993349	0.125941	1	1
biological_process	GO:0022009	central nervous system vasculogenesis	0.993349	0.125941	1	1
biological_process	GO:0030953	astral microtubule organization	0.993349	0.125941	1	1
biological_process	GO:0031133	regulation of axon diameter	0.993349	0.125941	1	1
biological_process	GO:0031392	regulation of prostaglandin biosynthetic process	0.993349	0.125941	1	1
biological_process	GO:0031642	negative regulation of myelination	0.993349	0.125941	1	1
biological_process	GO:0032415	regulation of sodium:proton antiporter activity	0.993349	0.125941	1	1
biological_process	GO:0032594	protein transport within lipid bilayer	0.993349	0.125941	1	1
biological_process	GO:0033625	positive regulation of integrin activation	0.993349	0.125941	1	1
biological_process	GO:0034334	adherens junction maintenance	0.993349	0.125941	1	1
biological_process	GO:0034389	lipid droplet organization	0.993349	0.125941	1	1
biological_process	GO:0042454	ribonucleoside catabolic process	0.993349	0.125941	1	1
biological_process	GO:0044849	estrous cycle	0.993349	0.125941	1	1
biological_process	GO:0045056	transcytosis	0.993349	0.125941	1	1
biological_process	GO:0045915	positive regulation of catecholamine metabolic process	0.993349	0.125941	1	1
biological_process	GO:0045964	positive regulation of dopamine metabolic process	0.993349	0.125941	1	1
biological_process	GO:0046641	positive regulation of alpha-beta T cell proliferation	0.993349	0.125941	1	1
biological_process	GO:0046687	response to chromate	0.993349	0.125941	1	1
biological_process	GO:0046886	positive regulation of hormone biosynthetic process	0.993349	0.125941	1	1
biological_process	GO:0047484	regulation of response to osmotic stress	0.993349	0.125941	1	1
biological_process	GO:0050812	regulation of acyl-CoA biosynthetic process	0.993349	0.125941	1	1
biological_process	GO:0051001	negative regulation of nitric-oxide synthase activity	0.993349	0.125941	1	1
biological_process	GO:0051136	regulation of NK T cell differentiation	0.993349	0.125941	1	1
biological_process	GO:0051138	positive regulation of NK T cell differentiation	0.993349	0.125941	1	1
biological_process	GO:0051385	response to mineralocorticoid	0.993349	0.125941	1	1
biological_process	GO:0051599	response to hydrostatic pressure	0.993349	0.125941	1	1
biological_process	GO:0051782	negative regulation of cell division	0.993349	0.125941	1	1
biological_process	GO:0051901	positive regulation of mitochondrial depolarization	0.993349	0.125941	1	1
biological_process	GO:0051923	sulfation	0.993349	0.125941	1	1
biological_process	GO:0060019	radial glial cell differentiation	0.993349	0.125941	1	1
biological_process	GO:0060066	oviduct development	0.993349	0.125941	1	1
biological_process	GO:0060088	auditory receptor cell stereocilium organization	0.993349	0.125941	1	1
biological_process	GO:0060158	phospholipase C-activating dopamine receptor signaling pathway	0.993349	0.125941	1	1
biological_process	GO:0060592	mammary gland formation	0.993349	0.125941	1	1
biological_process	GO:0060836	lymphatic endothelial cell differentiation	0.993349	0.125941	1	1
biological_process	GO:0060900	embryonic camera-type eye formation	0.993349	0.125941	1	1
biological_process	GO:0061029	eyelid development in camera-type eye	0.993349	0.125941	1	1
biological_process	GO:0061526	acetylcholine secretion	0.993349	0.125941	1	1
biological_process	GO:0071389	cellular response to mineralocorticoid stimulus	0.993349	0.125941	1	1
biological_process	GO:0071493	cellular response to UV-B	0.993349	0.125941	1	1
biological_process	GO:0072239	metanephric glomerulus vasculature development	0.993349	0.125941	1	1
biological_process	GO:0072376	protein activation cascade	0.993349	0.125941	1	1
biological_process	GO:0086023	adenylate cyclase-activating adrenergic receptor signaling pathway involved in heart process	0.993349	0.125941	1	1
biological_process	GO:0086042	cardiac muscle cell-cardiac muscle cell adhesion	0.993349	0.125941	1	1
biological_process	GO:0090325	regulation of locomotion involved in locomotory behavior	0.993349	0.125941	1	1
biological_process	GO:0097094	craniofacial suture morphogenesis	0.993349	0.125941	1	1
biological_process	GO:0097501	stress response to metal ion	0.993349	0.125941	1	1
biological_process	GO:0150172	regulation of phosphatidylcholine metabolic process	0.993349	0.125941	1	1
biological_process	GO:1901166	neural crest cell migration involved in autonomic nervous system development	0.993349	0.125941	1	1
biological_process	GO:1901203	positive regulation of extracellular matrix assembly	0.993349	0.125941	1	1
biological_process	GO:1901374	acetate ester transport	0.993349	0.125941	1	1
biological_process	GO:1901552	positive regulation of endothelial cell development	0.993349	0.125941	1	1
biological_process	GO:1901620	regulation of smoothened signaling pathway involved in dorsal/ventral neural tube patterning	0.993349	0.125941	1	1
biological_process	GO:1901722	regulation of cell proliferation involved in kidney development	0.993349	0.125941	1	1
biological_process	GO:1902083	negative regulation of peptidyl-cysteine S-nitrosylation	0.993349	0.125941	1	1
biological_process	GO:1903142	positive regulation of establishment of endothelial barrier	0.993349	0.125941	1	1
biological_process	GO:1903334	positive regulation of protein folding	0.993349	0.125941	1	1
biological_process	GO:1903348	positive regulation of bicellular tight junction assembly	0.993349	0.125941	1	1
biological_process	GO:1903719	regulation of I-kappaB phosphorylation	0.993349	0.125941	1	1
biological_process	GO:1903726	negative regulation of phospholipid metabolic process	0.993349	0.125941	1	1
biological_process	GO:1903753	negative regulation of p38MAPK cascade	0.993349	0.125941	1	1
biological_process	GO:1903976	negative regulation of glial cell migration	0.993349	0.125941	1	1
biological_process	GO:1903999	negative regulation of eating behavior	0.993349	0.125941	1	1
biological_process	GO:1904058	positive regulation of sensory perception of pain	0.993349	0.125941	1	1
biological_process	GO:1990961	xenobiotic detoxification by transmembrane export across the plasma membrane	0.993349	0.125941	1	1
biological_process	GO:2000194	regulation of female gonad development	0.993349	0.125941	1	1
biological_process	GO:2000969	positive regulation of AMPA receptor activity	0.993349	0.125941	1	1
biological_process	GO:0006812	cation transport	0.919622	0.125944	1	1
cellular_component	GO:0005902	microvillus	0.964982	0.127401	1	1
cellular_component	GO:0005887	integral component of plasma membrane	0.916329	0.128022	1	1
biological_process	GO:0002688	regulation of leukocyte chemotaxis	0.964679	0.128168	1	1
biological_process	GO:0009132	nucleoside diphosphate metabolic process	0.964679	0.128168	1	1
biological_process	GO:0050868	negative regulation of T cell activation	0.964679	0.128168	1	1
biological_process	GO:0035107	appendage morphogenesis	0.956039	0.128349	1	1
biological_process	GO:0035108	limb morphogenesis	0.956039	0.128349	1	1
molecular_function	GO:0033218	amide binding	0.939672	0.129411	1	1
biological_process	GO:0051480	regulation of cytosolic calcium ion concentration	0.939484	0.129718	1	1
cellular_component	GO:0043197	dendritic spine	0.943459	0.130116	1	1
biological_process	GO:0043491	protein kinase B signaling	0.948581	0.130228	1	1
biological_process	GO:0009895	negative regulation of catabolic process	0.942782	0.131338	1	1
cellular_component	GO:0034358	plasma lipoprotein particle	0.975449	0.131805	1	1
cellular_component	GO:1990777	lipoprotein particle	0.975449	0.131805	1	1
biological_process	GO:0002709	regulation of T cell mediated immunity	0.975273	0.132398	1	1
biological_process	GO:0006695	cholesterol biosynthetic process	0.975273	0.132398	1	1
biological_process	GO:0010659	cardiac muscle cell apoptotic process	0.975273	0.132398	1	1
biological_process	GO:0010883	regulation of lipid storage	0.975273	0.132398	1	1
biological_process	GO:0010907	positive regulation of glucose metabolic process	0.975273	0.132398	1	1
biological_process	GO:0031279	regulation of cyclase activity	0.975273	0.132398	1	1
biological_process	GO:0045912	negative regulation of carbohydrate metabolic process	0.975273	0.132398	1	1
biological_process	GO:0051851	modulation by host of symbiont process	0.975273	0.132398	1	1
biological_process	GO:1901607	alpha-amino acid biosynthetic process	0.975273	0.132398	1	1
biological_process	GO:1902653	secondary alcohol biosynthetic process	0.975273	0.132398	1	1
biological_process	GO:0006366	transcription by RNA polymerase II	0.906603	0.133293	1	1
biological_process	GO:0051173	positive regulation of nitrogen compound metabolic process	0.903357	0.133335	1	1
biological_process	GO:0030029	actin filament-based process	0.918907	0.133339	1	1
biological_process	GO:0045597	positive regulation of cell differentiation	0.916245	0.133498	1	1
molecular_function	GO:0000987	cis-regulatory region sequence-specific DNA binding	0.918795	0.133535	1	1
biological_process	GO:0003013	circulatory system process	0.925639	0.133605	1	1
biological_process	GO:0010506	regulation of autophagy	0.946517	0.134184	1	1
biological_process	GO:0031349	positive regulation of defense response	0.946517	0.134184	1	1
biological_process	GO:0046916	cellular transition metal ion homeostasis	0.962239	0.134195	1	1
biological_process	GO:0051966	regulation of synaptic transmission, glutamatergic	0.962239	0.134195	1	1
biological_process	GO:0045926	negative regulation of growth	0.940843	0.134803	1	1
biological_process	GO:1901215	negative regulation of neuron death	0.940843	0.134803	1	1
molecular_function	GO:0042277	peptide binding	0.940665	0.135132	1	1
biological_process	GO:0051254	positive regulation of RNA metabolic process	0.909078	0.135602	1	1
biological_process	GO:0051402	neuron apoptotic process	0.935836	0.135921	1	1
biological_process	GO:0001817	regulation of cytokine production	0.924099	0.135922	1	1
biological_process	GO:0006629	lipid metabolic process	0.912896	0.136556	1	1
biological_process	GO:0030154	cell differentiation	0.895933	0.137593	1	1
biological_process	GO:1990845	adaptive thermogenesis	0.951546	0.13781	1	1
molecular_function	GO:0008528	G protein-coupled peptide receptor activity	0.960557	0.138265	1	1
molecular_function	GO:0016298	lipase activity	0.960557	0.138265	1	1
biological_process	GO:0045892	negative regulation of transcription, DNA-templated	0.911619	0.138301	1	1
biological_process	GO:0044282	small molecule catabolic process	0.938864	0.138311	1	1
cellular_component	GO:0070161	anchoring junction	0.920257	0.138545	1	1
biological_process	GO:0044271	cellular nitrogen compound biosynthetic process	0.89581	0.139085	1	1
biological_process	GO:0001570	vasculogenesis	0.959704	0.140319	1	1
biological_process	GO:0006835	dicarboxylic acid transport	0.959704	0.140319	1	1
biological_process	GO:0014032	neural crest cell development	0.959704	0.140319	1	1
biological_process	GO:0046209	nitric oxide metabolic process	0.959704	0.140319	1	1
biological_process	GO:0009891	positive regulation of biosynthetic process	0.903264	0.140482	1	1
cellular_component	GO:0044309	neuron spine	0.937583	0.140563	1	1
cellular_component	GO:0005776	autophagosome	0.972631	0.140887	1	1
biological_process	GO:0006952	defense response	0.908635	0.140902	1	1
biological_process	GO:0071407	cellular response to organic cyclic compound	0.925904	0.140925	1	1
biological_process	GO:0010658	striated muscle cell apoptotic process	0.972436	0.141514	1	1
biological_process	GO:0021515	cell differentiation in spinal cord	0.972436	0.141514	1	1
biological_process	GO:0021696	cerebellar cortex morphogenesis	0.972436	0.141514	1	1
biological_process	GO:0032228	regulation of synaptic transmission, GABAergic	0.972436	0.141514	1	1
biological_process	GO:0032330	regulation of chondrocyte differentiation	0.972436	0.141514	1	1
biological_process	GO:0032720	negative regulation of tumor necrosis factor production	0.972436	0.141514	1	1
biological_process	GO:0034113	heterotypic cell-cell adhesion	0.972436	0.141514	1	1
biological_process	GO:0038066	p38MAPK cascade	0.972436	0.141514	1	1
biological_process	GO:0045124	regulation of bone resorption	0.972436	0.141514	1	1
biological_process	GO:0060612	adipose tissue development	0.972436	0.141514	1	1
biological_process	GO:0061077	chaperone-mediated protein folding	0.972436	0.141514	1	1
biological_process	GO:1902895	positive regulation of pri-miRNA transcription by RNA polymerase II	0.972436	0.141514	1	1
biological_process	GO:2000351	regulation of endothelial cell apoptotic process	0.972436	0.141514	1	1
biological_process	GO:0050920	regulation of chemotaxis	0.942239	0.142256	1	1
biological_process	GO:0072073	kidney epithelium development	0.949201	0.142644	1	1
biological_process	GO:0043408	regulation of MAPK cascade	0.917378	0.142757	1	1
cellular_component	GO:0005911	cell-cell junction	0.921631	0.143233	1	1
biological_process	GO:0044249	cellular biosynthetic process	0.890466	0.143487	1	1
biological_process	GO:0045944	positive regulation of transcription by RNA polymerase II	0.907713	0.143613	1	1
biological_process	GO:1902679	negative regulation of RNA biosynthetic process	0.907713	0.143613	1	1
biological_process	GO:1903507	negative regulation of nucleic acid-templated transcription	0.907713	0.143613	1	1
biological_process	GO:0032870	cellular response to hormone stimulus	0.924162	0.143637	1	1
biological_process	GO:0000165	MAPK cascade	0.914533	0.144103	1	1
biological_process	GO:0051252	regulation of RNA metabolic process	0.893971	0.144209	1	1
cellular_component	GO:0030424	axon	0.910786	0.144747	1	1
biological_process	GO:0061061	muscle structure development	0.915816	0.145032	1	1
cellular_component	GO:0016323	basolateral plasma membrane	0.940663	0.145182	1	1
biological_process	GO:0006091	generation of precursor metabolites and energy	0.93011	0.145496	1	1
cellular_component	GO:0005777	peroxisome	0.957436	0.145679	1	1
cellular_component	GO:0042579	microbody	0.957436	0.145679	1	1
biological_process	GO:0051253	negative regulation of RNA metabolic process	0.904763	0.146109	1	1
biological_process	GO:0044283	small molecule biosynthetic process	0.922394	0.146376	1	1
biological_process	GO:1901654	response to ketone	0.957074	0.146535	1	1
biological_process	GO:2001057	reactive nitrogen species metabolic process	0.957074	0.146535	1	1
biological_process	GO:0007219	Notch signaling pathway	0.946791	0.147545	1	1
biological_process	GO:0030178	negative regulation of Wnt signaling pathway	0.946791	0.147545	1	1
biological_process	GO:0010557	positive regulation of macromolecule biosynthetic process	0.899162	0.147598	1	1
biological_process	GO:0008610	lipid biosynthetic process	0.91874	0.147603	1	1
molecular_function	GO:0005159	insulin-like growth factor receptor binding	0.990327	0.148218	1	1
molecular_function	GO:0005388	P-type calcium transporter activity	0.990327	0.148218	1	1
molecular_function	GO:0005527	macrolide binding	0.990327	0.148218	1	1
molecular_function	GO:0015355	secondary active monocarboxylate transmembrane transporter activity	0.990327	0.148218	1	1
molecular_function	GO:0031698	beta-2 adrenergic receptor binding	0.990327	0.148218	1	1
molecular_function	GO:0035673	oligopeptide transmembrane transporter activity	0.990327	0.148218	1	1
molecular_function	GO:0045294	alpha-catenin binding	0.990327	0.148218	1	1
molecular_function	GO:0045340	mercury ion binding	0.990327	0.148218	1	1
cellular_component	GO:0005922	connexin complex	0.99025	0.148784	1	1
cellular_component	GO:0032426	stereocilium tip	0.99025	0.148784	1	1
cellular_component	GO:0034362	low-density lipoprotein particle	0.99025	0.148784	1	1
cellular_component	GO:0097450	astrocyte end-foot	0.99025	0.148784	1	1
biological_process	GO:0006913	nucleocytoplasmic transport	0.932686	0.149089	1	1
biological_process	GO:0007204	positive regulation of cytosolic calcium ion concentration	0.932686	0.149089	1	1
biological_process	GO:0051169	nuclear transport	0.932686	0.149089	1	1
biological_process	GO:0097193	intrinsic apoptotic signaling pathway	0.932686	0.149089	1	1
biological_process	GO:0000052	citrulline metabolic process	0.990198	0.149168	1	1
biological_process	GO:0001696	gastric acid secretion	0.990198	0.149168	1	1
biological_process	GO:0001973	G protein-coupled adenosine receptor signaling pathway	0.990198	0.149168	1	1
biological_process	GO:0002676	regulation of chronic inflammatory response	0.990198	0.149168	1	1
biological_process	GO:0002834	regulation of response to tumor cell	0.990198	0.149168	1	1
biological_process	GO:0002836	positive regulation of response to tumor cell	0.990198	0.149168	1	1
biological_process	GO:0002837	regulation of immune response to tumor cell	0.990198	0.149168	1	1
biological_process	GO:0002839	positive regulation of immune response to tumor cell	0.990198	0.149168	1	1
biological_process	GO:0003091	renal water homeostasis	0.990198	0.149168	1	1
biological_process	GO:0003157	endocardium development	0.990198	0.149168	1	1
biological_process	GO:0003211	cardiac ventricle formation	0.990198	0.149168	1	1
biological_process	GO:0006086	acetyl-CoA biosynthetic process from pyruvate	0.990198	0.149168	1	1
biological_process	GO:0006516	glycoprotein catabolic process	0.990198	0.149168	1	1
biological_process	GO:0006527	arginine catabolic process	0.990198	0.149168	1	1
biological_process	GO:0007442	hindgut morphogenesis	0.990198	0.149168	1	1
biological_process	GO:0009120	deoxyribonucleoside metabolic process	0.990198	0.149168	1	1
biological_process	GO:0009310	amine catabolic process	0.990198	0.149168	1	1
biological_process	GO:0010566	regulation of ketone biosynthetic process	0.990198	0.149168	1	1
biological_process	GO:0010745	negative regulation of macrophage derived foam cell differentiation	0.990198	0.149168	1	1
biological_process	GO:0010896	regulation of triglyceride catabolic process	0.990198	0.149168	1	1
biological_process	GO:0014045	establishment of endothelial blood-brain barrier	0.990198	0.149168	1	1
biological_process	GO:0016114	terpenoid biosynthetic process	0.990198	0.149168	1	1
biological_process	GO:0021626	central nervous system maturation	0.990198	0.149168	1	1
biological_process	GO:0021683	cerebellar granular layer morphogenesis	0.990198	0.149168	1	1
biological_process	GO:0021940	positive regulation of cerebellar granule cell precursor proliferation	0.990198	0.149168	1	1
biological_process	GO:0031999	negative regulation of fatty acid beta-oxidation	0.990198	0.149168	1	1
biological_process	GO:0032224	positive regulation of synaptic transmission, cholinergic	0.990198	0.149168	1	1
biological_process	GO:0032305	positive regulation of icosanoid secretion	0.990198	0.149168	1	1
biological_process	GO:0032308	positive regulation of prostaglandin secretion	0.990198	0.149168	1	1
biological_process	GO:0032495	response to muramyl dipeptide	0.990198	0.149168	1	1
biological_process	GO:0032769	negative regulation of monooxygenase activity	0.990198	0.149168	1	1
biological_process	GO:0033211	adiponectin-activated signaling pathway	0.990198	0.149168	1	1
biological_process	GO:0033240	positive regulation of cellular amine metabolic process	0.990198	0.149168	1	1
biological_process	GO:0033632	regulation of cell-cell adhesion mediated by integrin	0.990198	0.149168	1	1
biological_process	GO:0034635	glutathione transport	0.990198	0.149168	1	1
biological_process	GO:0034638	phosphatidylcholine catabolic process	0.990198	0.149168	1	1
biological_process	GO:0035425	autocrine signaling	0.990198	0.149168	1	1
biological_process	GO:0035588	G protein-coupled purinergic receptor signaling pathway	0.990198	0.149168	1	1
biological_process	GO:0035672	oligopeptide transmembrane transport	0.990198	0.149168	1	1
biological_process	GO:0042428	serotonin metabolic process	0.990198	0.149168	1	1
biological_process	GO:0042448	progesterone metabolic process	0.990198	0.149168	1	1
biological_process	GO:0042572	retinol metabolic process	0.990198	0.149168	1	1
biological_process	GO:0042939	tripeptide transport	0.990198	0.149168	1	1
biological_process	GO:0043201	response to leucine	0.990198	0.149168	1	1
biological_process	GO:0043252	sodium-independent organic anion transport	0.990198	0.149168	1	1
biological_process	GO:0045110	intermediate filament bundle assembly	0.990198	0.149168	1	1
biological_process	GO:0045602	negative regulation of endothelial cell differentiation	0.990198	0.149168	1	1
biological_process	GO:0046054	dGMP metabolic process	0.990198	0.149168	1	1
biological_process	GO:0046055	dGMP catabolic process	0.990198	0.149168	1	1
biological_process	GO:0046085	adenosine metabolic process	0.990198	0.149168	1	1
biological_process	GO:0046471	phosphatidylglycerol metabolic process	0.990198	0.149168	1	1
biological_process	GO:0046500	S-adenosylmethionine metabolic process	0.990198	0.149168	1	1
biological_process	GO:0048102	autophagic cell death	0.990198	0.149168	1	1
biological_process	GO:0050861	positive regulation of B cell receptor signaling pathway	0.990198	0.149168	1	1
biological_process	GO:0051645	Golgi localization	0.990198	0.149168	1	1
biological_process	GO:0055062	phosphate ion homeostasis	0.990198	0.149168	1	1
biological_process	GO:0060192	negative regulation of lipase activity	0.990198	0.149168	1	1
biological_process	GO:0060353	regulation of cell adhesion molecule production	0.990198	0.149168	1	1
biological_process	GO:0060374	mast cell differentiation	0.990198	0.149168	1	1
biological_process	GO:0060546	negative regulation of necroptotic process	0.990198	0.149168	1	1
biological_process	GO:0060872	semicircular canal development	0.990198	0.149168	1	1
biological_process	GO:0061525	hindgut development	0.990198	0.149168	1	1
biological_process	GO:0070091	glucagon secretion	0.990198	0.149168	1	1
biological_process	GO:0070092	regulation of glucagon secretion	0.990198	0.149168	1	1
biological_process	GO:0070278	extracellular matrix constituent secretion	0.990198	0.149168	1	1
biological_process	GO:0071233	cellular response to leucine	0.990198	0.149168	1	1
biological_process	GO:0071280	cellular response to copper ion	0.990198	0.149168	1	1
biological_process	GO:0071447	cellular response to hydroperoxide	0.990198	0.149168	1	1
biological_process	GO:0071474	cellular hyperosmotic response	0.990198	0.149168	1	1
biological_process	GO:0072102	glomerulus morphogenesis	0.990198	0.149168	1	1
biological_process	GO:0072182	regulation of nephron tubule epithelial cell differentiation	0.990198	0.149168	1	1
biological_process	GO:0072197	ureter morphogenesis	0.990198	0.149168	1	1
biological_process	GO:0072203	cell proliferation involved in metanephros development	0.990198	0.149168	1	1
biological_process	GO:0072506	trivalent inorganic anion homeostasis	0.990198	0.149168	1	1
biological_process	GO:0072537	fibroblast activation	0.990198	0.149168	1	1
biological_process	GO:0090269	fibroblast growth factor production	0.990198	0.149168	1	1
biological_process	GO:0090270	regulation of fibroblast growth factor production	0.990198	0.149168	1	1
biological_process	GO:0110088	hippocampal neuron apoptotic process	0.990198	0.149168	1	1
biological_process	GO:0110089	regulation of hippocampal neuron apoptotic process	0.990198	0.149168	1	1
biological_process	GO:1900222	negative regulation of amyloid-beta clearance	0.990198	0.149168	1	1
biological_process	GO:1903367	positive regulation of fear response	0.990198	0.149168	1	1
biological_process	GO:1903977	positive regulation of glial cell migration	0.990198	0.149168	1	1
biological_process	GO:1904181	positive regulation of membrane depolarization	0.990198	0.149168	1	1
biological_process	GO:1990379	lipid transport across blood-brain barrier	0.990198	0.149168	1	1
biological_process	GO:2000048	negative regulation of cell-cell adhesion mediated by cadherin	0.990198	0.149168	1	1
biological_process	GO:2000169	regulation of peptidyl-cysteine S-nitrosylation	0.990198	0.149168	1	1
biological_process	GO:2000192	negative regulation of fatty acid transport	0.990198	0.149168	1	1
biological_process	GO:2000987	positive regulation of behavioral fear response	0.990198	0.149168	1	1
biological_process	GO:2001225	regulation of chloride transport	0.990198	0.149168	1	1
biological_process	GO:2001279	regulation of unsaturated fatty acid biosynthetic process	0.990198	0.149168	1	1
molecular_function	GO:0005488	binding	0.890998	0.14969	1	1
cellular_component	GO:0032994	protein-lipid complex	0.969648	0.150098	1	1
biological_process	GO:0030036	actin cytoskeleton organization	0.909913	0.150688	1	1
biological_process	GO:0002011	morphogenesis of an epithelial sheet	0.969434	0.15076	1	1
biological_process	GO:0002886	regulation of myeloid leukocyte mediated immunity	0.969434	0.15076	1	1
biological_process	GO:0006720	isoprenoid metabolic process	0.969434	0.15076	1	1
biological_process	GO:0016126	sterol biosynthetic process	0.969434	0.15076	1	1
biological_process	GO:0033692	cellular polysaccharide biosynthetic process	0.969434	0.15076	1	1
biological_process	GO:0038084	vascular endothelial growth factor signaling pathway	0.969434	0.15076	1	1
biological_process	GO:0042149	cellular response to glucose starvation	0.969434	0.15076	1	1
biological_process	GO:0042417	dopamine metabolic process	0.969434	0.15076	1	1
biological_process	GO:0070231	T cell apoptotic process	0.969434	0.15076	1	1
biological_process	GO:0070265	necrotic cell death	0.969434	0.15076	1	1
biological_process	GO:1901031	regulation of response to reactive oxygen species	0.969434	0.15076	1	1
biological_process	GO:1903556	negative regulation of tumor necrosis factor superfamily cytokine production	0.969434	0.15076	1	1
cellular_component	GO:0044291	cell-cell contact zone	0.954732	0.151955	1	1
biological_process	GO:0001933	negative regulation of protein phosphorylation	0.926124	0.152055	1	1
biological_process	GO:0046887	positive regulation of hormone secretion	0.944314	0.15251	1	1
biological_process	GO:0014033	neural crest cell differentiation	0.95435	0.15284	1	1
biological_process	GO:0014066	regulation of phosphatidylinositol 3-kinase signaling	0.95435	0.15284	1	1
biological_process	GO:0120162	positive regulation of cold-induced thermogenesis	0.95435	0.15284	1	1
biological_process	GO:2000278	regulation of DNA biosynthetic process	0.95435	0.15284	1	1
molecular_function	GO:0000976	transcription cis-regulatory region binding	0.90204	0.152986	1	1
molecular_function	GO:0022804	active transmembrane transporter activity	0.930423	0.152987	1	1
biological_process	GO:0001775	cell activation	0.904713	0.153171	1	1
molecular_function	GO:0000977	RNA polymerase II transcription regulatory region sequence-specific DNA binding	0.902448	0.154277	1	1
biological_process	GO:0031644	regulation of nervous system process	0.935446	0.15475	1	1
biological_process	GO:0048584	positive regulation of response to stimulus	0.89083	0.15479	1	1
cellular_component	GO:0030425	dendrite	0.903461	0.154893	1	1
biological_process	GO:0009605	response to external stimulus	0.888395	0.155084	1	1
biological_process	GO:0010562	positive regulation of phosphorus metabolic process	0.903211	0.155239	1	1
biological_process	GO:0045937	positive regulation of phosphate metabolic process	0.903211	0.155239	1	1
biological_process	GO:0045785	positive regulation of cell adhesion	0.919742	0.155769	1	1
molecular_function	GO:0001067	transcription regulatory region nucleic acid binding	0.899198	0.15682	1	1
biological_process	GO:0002695	negative regulation of leukocyte activation	0.941772	0.157538	1	1
biological_process	GO:0022408	negative regulation of cell-cell adhesion	0.941772	0.157538	1	1
biological_process	GO:0120035	regulation of plasma membrane bounded cell projection organization	0.903165	0.157602	1	1
molecular_function	GO:0016782	transferase activity, transferring sulphur-containing groups	0.966853	0.158396	1	1
molecular_function	GO:0017046	peptide hormone binding	0.966853	0.158396	1	1
biological_process	GO:0045893	positive regulation of transcription, DNA-templated	0.893267	0.158613	1	1
biological_process	GO:1903508	positive regulation of nucleic acid-templated transcription	0.893267	0.158613	1	1
biological_process	GO:0044770	cell cycle phase transition	0.91777	0.15885	1	1
biological_process	GO:0045685	regulation of glial cell differentiation	0.951531	0.15923	1	1
biological_process	GO:0007588	excretion	0.966266	0.160122	1	1
biological_process	GO:0031122	cytoplasmic microtubule organization	0.966266	0.160122	1	1
biological_process	GO:0048483	autonomic nervous system development	0.966266	0.160122	1	1
biological_process	GO:0051339	regulation of lyase activity	0.966266	0.160122	1	1
biological_process	GO:0051817	modulation of process of other organism involved in symbiotic interaction	0.966266	0.160122	1	1
biological_process	GO:0072577	endothelial cell apoptotic process	0.966266	0.160122	1	1
biological_process	GO:0098926	postsynaptic signal transduction	0.966266	0.160122	1	1
biological_process	GO:1901606	alpha-amino acid catabolic process	0.966266	0.160122	1	1
biological_process	GO:1902680	positive regulation of RNA biosynthetic process	0.891927	0.160359	1	1
biological_process	GO:0002376	immune system process	0.883589	0.162409	1	1
cellular_component	GO:0044306	neuron projection terminus	0.924744	0.16258	1	1
biological_process	GO:1905952	regulation of lipid localization	0.939165	0.162628	1	1
biological_process	GO:0043085	positive regulation of catalytic activity	0.896148	0.162775	1	1
biological_process	GO:0009967	positive regulation of signal transduction	0.888622	0.163403	1	1
biological_process	GO:0031327	negative regulation of cellular biosynthetic process	0.889216	0.163882	1	1
biological_process	GO:0002684	positive regulation of immune system process	0.902636	0.163922	1	1
biological_process	GO:0009416	response to light stimulus	0.923881	0.16403	1	1
biological_process	GO:0051346	negative regulation of hydrolase activity	0.923881	0.16403	1	1
molecular_function	GO:0008509	anion transmembrane transporter activity	0.923798	0.164182	1	1
biological_process	GO:0007417	central nervous system development	0.89462	0.164834	1	1
biological_process	GO:0048732	gland development	0.913737	0.165096	1	1
biological_process	GO:1901615	organic hydroxy compound metabolic process	0.913737	0.165096	1	1
biological_process	GO:0007010	cytoskeleton organization	0.887845	0.16566	1	1
biological_process	GO:0003300	cardiac muscle hypertrophy	0.948617	0.165701	1	1
biological_process	GO:0008203	cholesterol metabolic process	0.948617	0.165701	1	1
biological_process	GO:0008630	intrinsic apoptotic signaling pathway in response to DNA damage	0.948617	0.165701	1	1
biological_process	GO:0014031	mesenchymal cell development	0.948617	0.165701	1	1
biological_process	GO:0014909	smooth muscle cell migration	0.948617	0.165701	1	1
biological_process	GO:0043279	response to alkaloid	0.948617	0.165701	1	1
biological_process	GO:0055088	lipid homeostasis	0.948617	0.165701	1	1
biological_process	GO:0072080	nephron tubule development	0.948617	0.165701	1	1
biological_process	GO:1903038	negative regulation of leukocyte cell-cell adhesion	0.948617	0.165701	1	1
biological_process	GO:1903530	regulation of secretion by cell	0.900904	0.166369	1	1
biological_process	GO:0010648	negative regulation of cell communication	0.886462	0.167449	1	1
biological_process	GO:2000113	negative regulation of cellular macromolecule biosynthetic process	0.887216	0.16784	1	1
biological_process	GO:1902105	regulation of leukocyte differentiation	0.921578	0.167863	1	1
biological_process	GO:0098609	cell-cell adhesion	0.896834	0.169022	1	1
biological_process	GO:0072507	divalent inorganic cation homeostasis	0.907329	0.169219	1	1
biological_process	GO:0023057	negative regulation of signaling	0.885069	0.169248	1	1
biological_process	GO:0006826	iron ion transport	0.962935	0.169588	1	1
biological_process	GO:0031111	negative regulation of microtubule polymerization or depolymerization	0.962935	0.169588	1	1
biological_process	GO:0032715	negative regulation of interleukin-6 production	0.962935	0.169588	1	1
biological_process	GO:0032732	positive regulation of interleukin-1 production	0.962935	0.169588	1	1
biological_process	GO:0042311	vasodilation	0.962935	0.169588	1	1
biological_process	GO:0043470	regulation of carbohydrate catabolic process	0.962935	0.169588	1	1
biological_process	GO:0046579	positive regulation of Ras protein signal transduction	0.962935	0.169588	1	1
biological_process	GO:0048546	digestive tract morphogenesis	0.962935	0.169588	1	1
biological_process	GO:0055078	sodium ion homeostasis	0.962935	0.169588	1	1
biological_process	GO:1901699	cellular response to nitrogen compound	0.900375	0.17059	1	1
molecular_function	GO:0008195	phosphatidate phosphatase activity	0.986691	0.170703	1	1
molecular_function	GO:0010314	phosphatidylinositol-5-phosphate binding	0.986691	0.170703	1	1
molecular_function	GO:0016500	protein-hormone receptor activity	0.986691	0.170703	1	1
molecular_function	GO:0016646	oxidoreductase activity, acting on the CH-NH group of donors, NAD or NADP as acceptor	0.986691	0.170703	1	1
molecular_function	GO:0071933	Arp2/3 complex binding	0.986691	0.170703	1	1
molecular_function	GO:0099528	G protein-coupled neurotransmitter receptor activity	0.986691	0.170703	1	1
cellular_component	GO:0000164	protein phosphatase type 1 complex	0.986586	0.171346	1	1
cellular_component	GO:0005775	vacuolar lumen	0.986586	0.171346	1	1
cellular_component	GO:0012510	trans-Golgi network transport vesicle membrane	0.986586	0.171346	1	1
cellular_component	GO:0030314	junctional membrane complex	0.986586	0.171346	1	1
cellular_component	GO:0042405	nuclear inclusion body	0.986586	0.171346	1	1
cellular_component	GO:0043202	lysosomal lumen	0.986586	0.171346	1	1
cellular_component	GO:0090543	Flemming body	0.986586	0.171346	1	1
cellular_component	GO:0098690	glycinergic synapse	0.986586	0.171346	1	1
biological_process	GO:0000255	allantoin metabolic process	0.986515	0.171782	1	1
biological_process	GO:0001542	ovulation from ovarian follicle	0.986515	0.171782	1	1
biological_process	GO:0002093	auditory receptor cell morphogenesis	0.986515	0.171782	1	1
biological_process	GO:0002418	immune response to tumor cell	0.986515	0.171782	1	1
biological_process	GO:0003207	cardiac chamber formation	0.986515	0.171782	1	1
biological_process	GO:0006054	N-acetylneuraminate metabolic process	0.986515	0.171782	1	1
biological_process	GO:0006085	acetyl-CoA biosynthetic process	0.986515	0.171782	1	1
biological_process	GO:0006182	cGMP biosynthetic process	0.986515	0.171782	1	1
biological_process	GO:0006525	arginine metabolic process	0.986515	0.171782	1	1
biological_process	GO:0006662	glycerol ether metabolic process	0.986515	0.171782	1	1
biological_process	GO:0006700	C21-steroid hormone biosynthetic process	0.986515	0.171782	1	1
biological_process	GO:0006924	activation-induced cell death of T cells	0.986515	0.171782	1	1
biological_process	GO:0006977	DNA damage response, signal transduction by p53 class mediator resulting in cell cycle arrest	0.986515	0.171782	1	1
biological_process	GO:0007168	receptor guanylyl cyclase signaling pathway	0.986515	0.171782	1	1
biological_process	GO:0009164	nucleoside catabolic process	0.986515	0.171782	1	1
biological_process	GO:0009170	purine deoxyribonucleoside monophosphate metabolic process	0.986515	0.171782	1	1
biological_process	GO:0009172	purine deoxyribonucleoside monophosphate catabolic process	0.986515	0.171782	1	1
biological_process	GO:0010839	negative regulation of keratinocyte proliferation	0.986515	0.171782	1	1
biological_process	GO:0010889	regulation of sequestering of triglyceride	0.986515	0.171782	1	1
biological_process	GO:0010960	magnesium ion homeostasis	0.986515	0.171782	1	1
biological_process	GO:0014062	regulation of serotonin secretion	0.986515	0.171782	1	1
biological_process	GO:0021554	optic nerve development	0.986515	0.171782	1	1
biological_process	GO:0021794	thalamus development	0.986515	0.171782	1	1
biological_process	GO:0021936	regulation of cerebellar granule cell precursor proliferation	0.986515	0.171782	1	1
biological_process	GO:0032096	negative regulation of response to food	0.986515	0.171782	1	1
biological_process	GO:0032099	negative regulation of appetite	0.986515	0.171782	1	1
biological_process	GO:0032105	negative regulation of response to extracellular stimulus	0.986515	0.171782	1	1
biological_process	GO:0032108	negative regulation of response to nutrient levels	0.986515	0.171782	1	1
biological_process	GO:0032306	regulation of prostaglandin secretion	0.986515	0.171782	1	1
biological_process	GO:0032780	negative regulation of ATPase activity	0.986515	0.171782	1	1
biological_process	GO:0033601	positive regulation of mammary gland epithelial cell proliferation	0.986515	0.171782	1	1
biological_process	GO:0033623	regulation of integrin activation	0.986515	0.171782	1	1
biological_process	GO:0034375	high-density lipoprotein particle remodeling	0.986515	0.171782	1	1
biological_process	GO:0035330	regulation of hippo signaling	0.986515	0.171782	1	1
biological_process	GO:0035590	purinergic nucleotide receptor signaling pathway	0.986515	0.171782	1	1
biological_process	GO:0042430	indole-containing compound metabolic process	0.986515	0.171782	1	1
biological_process	GO:0042753	positive regulation of circadian rhythm	0.986515	0.171782	1	1
biological_process	GO:0043383	negative T cell selection	0.986515	0.171782	1	1
biological_process	GO:0043901	negative regulation of multi-organism process	0.986515	0.171782	1	1
biological_process	GO:0045060	negative thymic T cell selection	0.986515	0.171782	1	1
biological_process	GO:0045198	establishment of epithelial cell apical/basal polarity	0.986515	0.171782	1	1
biological_process	GO:0045723	positive regulation of fatty acid biosynthetic process	0.986515	0.171782	1	1
biological_process	GO:0045943	positive regulation of transcription by RNA polymerase I	0.986515	0.171782	1	1
biological_process	GO:0046485	ether lipid metabolic process	0.986515	0.171782	1	1
biological_process	GO:0051354	negative regulation of oxidoreductase activity	0.986515	0.171782	1	1
biological_process	GO:0060352	cell adhesion molecule production	0.986515	0.171782	1	1
biological_process	GO:0060544	regulation of necroptotic process	0.986515	0.171782	1	1
biological_process	GO:0060579	ventral spinal cord interneuron fate commitment	0.986515	0.171782	1	1
biological_process	GO:0060581	cell fate commitment involved in pattern specification	0.986515	0.171782	1	1
biological_process	GO:0060831	smoothened signaling pathway involved in dorsal/ventral neural tube patterning	0.986515	0.171782	1	1
biological_process	GO:0061042	vascular wound healing	0.986515	0.171782	1	1
biological_process	GO:0070885	negative regulation of calcineurin-NFAT signaling cascade	0.986515	0.171782	1	1
biological_process	GO:0072224	metanephric glomerulus development	0.986515	0.171782	1	1
biological_process	GO:0097067	cellular response to thyroid hormone stimulus	0.986515	0.171782	1	1
biological_process	GO:0098883	synapse pruning	0.986515	0.171782	1	1
biological_process	GO:0106057	negative regulation of calcineurin-mediated signaling	0.986515	0.171782	1	1
biological_process	GO:1901160	primary amino compound metabolic process	0.986515	0.171782	1	1
biological_process	GO:1902018	negative regulation of cilium assembly	0.986515	0.171782	1	1
biological_process	GO:1902259	regulation of delayed rectifier potassium channel activity	0.986515	0.171782	1	1
biological_process	GO:1902947	regulation of tau-protein kinase activity	0.986515	0.171782	1	1
biological_process	GO:1902950	regulation of dendritic spine maintenance	0.986515	0.171782	1	1
biological_process	GO:1903332	regulation of protein folding	0.986515	0.171782	1	1
biological_process	GO:1905906	regulation of amyloid fibril formation	0.986515	0.171782	1	1
biological_process	GO:2000047	regulation of cell-cell adhesion mediated by cadherin	0.986515	0.171782	1	1
biological_process	GO:2000253	positive regulation of feeding behavior	0.986515	0.171782	1	1
biological_process	GO:2001256	regulation of store-operated calcium entry	0.986515	0.171782	1	1
biological_process	GO:0008584	male gonad development	0.94561	0.172249	1	1
biological_process	GO:0009411	response to UV	0.94561	0.172249	1	1
biological_process	GO:0021549	cerebellum development	0.94561	0.172249	1	1
biological_process	GO:0031109	microtubule polymerization or depolymerization	0.94561	0.172249	1	1
biological_process	GO:0045639	positive regulation of myeloid cell differentiation	0.94561	0.172249	1	1
biological_process	GO:0046546	development of primary male sexual characteristics	0.94561	0.172249	1	1
biological_process	GO:0048565	digestive tract development	0.94561	0.172249	1	1
biological_process	GO:0072329	monocarboxylic acid catabolic process	0.94561	0.172249	1	1
biological_process	GO:1904019	epithelial cell apoptotic process	0.94561	0.172249	1	1
molecular_function	GO:0000981	DNA-binding transcription factor activity, RNA polymerase II-specific	0.890729	0.172277	1	1
cellular_component	GO:0045202	synapse	0.877754	0.173952	1	1
biological_process	GO:0048511	rhythmic process	0.916852	0.175643	1	1
biological_process	GO:1901987	regulation of cell cycle phase transition	0.916852	0.175643	1	1
cellular_component	GO:0099080	supramolecular complex	0.885621	0.176858	1	1
biological_process	GO:0031344	regulation of cell projection organization	0.888385	0.177851	1	1
biological_process	GO:0071396	cellular response to lipid	0.905322	0.177926	1	1
biological_process	GO:0010508	positive regulation of autophagy	0.942509	0.17887	1	1
biological_process	GO:0034446	substrate adhesion-dependent cell spreading	0.942509	0.17887	1	1
biological_process	GO:0042542	response to hydrogen peroxide	0.942509	0.17887	1	1
biological_process	GO:2000300	regulation of synaptic vesicle exocytosis	0.942509	0.17887	1	1
biological_process	GO:0006879	cellular iron ion homeostasis	0.959442	0.179146	1	1
biological_process	GO:0031113	regulation of microtubule polymerization	0.959442	0.179146	1	1
biological_process	GO:0034637	cellular carbohydrate biosynthetic process	0.959442	0.179146	1	1
biological_process	GO:0035821	modulation of process of other organism	0.959442	0.179146	1	1
biological_process	GO:0043462	regulation of ATPase activity	0.959442	0.179146	1	1
biological_process	GO:0046637	regulation of alpha-beta T cell differentiation	0.959442	0.179146	1	1
biological_process	GO:0071347	cellular response to interleukin-1	0.959442	0.179146	1	1
biological_process	GO:0090559	regulation of membrane permeability	0.959442	0.179146	1	1
biological_process	GO:1903706	regulation of hemopoiesis	0.908821	0.179623	1	1
biological_process	GO:0043588	skin development	0.920507	0.181029	1	1
biological_process	GO:0048863	stem cell differentiation	0.920507	0.181029	1	1
biological_process	GO:0007276	gamete generation	0.903145	0.181202	1	1
biological_process	GO:0043933	protein-containing complex subunit organization	0.875017	0.182136	1	1
molecular_function	GO:0016853	isomerase activity	0.940542	0.182998	1	1
cellular_component	GO:0099512	supramolecular fiber	0.886327	0.183438	1	1
biological_process	GO:0048736	appendage development	0.928079	0.183562	1	1
biological_process	GO:0051896	regulation of protein kinase B signaling	0.928079	0.183562	1	1
biological_process	GO:0060173	limb development	0.928079	0.183562	1	1
biological_process	GO:0010558	negative regulation of macromolecule biosynthetic process	0.873997	0.184879	1	1
biological_process	GO:0010770	positive regulation of cell morphogenesis involved in differentiation	0.939315	0.185559	1	1
biological_process	GO:0014896	muscle hypertrophy	0.939315	0.185559	1	1
biological_process	GO:0014897	striated muscle hypertrophy	0.939315	0.185559	1	1
biological_process	GO:0006790	sulfur compound metabolic process	0.917842	0.185564	1	1
biological_process	GO:0051259	protein complex oligomerization	0.917842	0.185564	1	1
biological_process	GO:0031400	negative regulation of protein modification process	0.894953	0.187392	1	1
molecular_function	GO:0017111	nucleoside-triphosphatase activity	0.909472	0.18758	1	1
biological_process	GO:0019221	cytokine-mediated signaling pathway	0.90946	0.187583	1	1
biological_process	GO:0009987	cellular process	0.87282	0.188357	1	1
cellular_component	GO:0099081	supramolecular polymer	0.882687	0.188375	1	1
biological_process	GO:0000271	polysaccharide biosynthetic process	0.955788	0.188784	1	1
biological_process	GO:0001937	negative regulation of endothelial cell proliferation	0.955788	0.188784	1	1
biological_process	GO:0010676	positive regulation of cellular carbohydrate metabolic process	0.955788	0.188784	1	1
biological_process	GO:0014911	positive regulation of smooth muscle cell migration	0.955788	0.188784	1	1
[truncated: 16,465 more rows]
