# Supplementary material for: Functional genomic mechanisms of opioid action and opioid use disorder: a systematic review of animal models and human studies
Source: Mol Psychiatry. 2023 Sep 15;28(11):4568–84. doi: 10.1038/s41380-023-02238-1 (PMC10914629; doi:10.1038/s41380-023-02238-1)
Supplement: Supplementary file 11 — Supplementary Table 6 [file 41380_2023_2238_MOESM11_ESM.xlsx]

## Sheet: Suppl Table 6
Supplementary Table 6. Results of Gene Ontology enrichment analysis for DEG identified by at least 3 studies included in quantitative analysis
ontology	node_id	node_name	raw_p_underrep	raw_p_overrep	FWER_underrep	FWER_overrep
cellular_component	GO:0071944	cell periphery	1	7.36285e-10	1	0
biological_process	GO:0007154	cell communication	1	7.70376e-10	1	0
biological_process	GO:0023052	signaling	1	4.2245e-09	1	0
biological_process	GO:0010646	regulation of cell communication	1	7.08078e-09	1	0
biological_process	GO:0007267	cell-cell signaling	1	9.06062e-09	1	0
biological_process	GO:0023051	regulation of signaling	1	9.36675e-09	1	0
biological_process	GO:0007268	chemical synaptic transmission	1	4.14493e-08	1	0
biological_process	GO:0098916	anterograde trans-synaptic signaling	1	4.14493e-08	1	0
biological_process	GO:0099536	synaptic signaling	1	4.59213e-08	1	0
biological_process	GO:0099537	trans-synaptic signaling	1	6.05664e-08	1	0
cellular_component	GO:0005886	plasma membrane	1	1.43475e-07	1	0
biological_process	GO:0007610	behavior	1	2.37837e-07	1	0
biological_process	GO:0046903	secretion	1	2.89959e-07	1	0
biological_process	GO:0048731	system development	1	7.29715e-07	1	0.002
biological_process	GO:0050896	response to stimulus	1	7.73076e-07	1	0.002
biological_process	GO:0032501	multicellular organismal process	0.999999	8.37504e-07	1	0.002
biological_process	GO:0050804	modulation of chemical synaptic transmission	0.999999	1.82672e-06	1	0.003
biological_process	GO:0007275	multicellular organism development	0.999999	1.88629e-06	1	0.003
biological_process	GO:0023061	signal release	0.999999	1.91826e-06	1	0.003
biological_process	GO:1902533	positive regulation of intracellular signal transduction	0.999999	1.98497e-06	1	0.003
biological_process	GO:0099177	regulation of trans-synaptic signaling	0.999999	2.01498e-06	1	0.003
biological_process	GO:0051716	cellular response to stimulus	0.999999	2.27441e-06	1	0.003
biological_process	GO:0048518	positive regulation of biological process	0.999998	2.63771e-06	1	0.004
biological_process	GO:0010647	positive regulation of cell communication	0.999999	2.6512e-06	1	0.004
biological_process	GO:0007613	memory	0.999999	2.68373e-06	1	0.004
biological_process	GO:0051239	regulation of multicellular organismal process	0.999998	2.86137e-06	1	0.004
biological_process	GO:0023056	positive regulation of signaling	0.999998	2.99226e-06	1	0.005
biological_process	GO:0007165	signal transduction	0.999998	3.17081e-06	1	0.005
biological_process	GO:0051046	regulation of secretion	0.999998	3.99056e-06	1	0.009
biological_process	GO:0065008	regulation of biological quality	0.999997	4.27551e-06	1	0.009
biological_process	GO:0045595	regulation of cell differentiation	0.999996	7.04903e-06	1	0.017
biological_process	GO:0032940	secretion by cell	0.999995	1.08114e-05	1	0.024
biological_process	GO:0032502	developmental process	0.999992	1.14254e-05	1	0.024
biological_process	GO:0065007	biological regulation	0.999993	1.16232e-05	1	0.024
biological_process	GO:0046890	regulation of lipid biosynthetic process	0.999997	1.20263e-05	1	0.024
biological_process	GO:0042127	regulation of cell population proliferation	0.999992	1.42094e-05	1	0.027
biological_process	GO:1903530	regulation of secretion by cell	0.999992	1.65532e-05	1	0.028
biological_process	GO:1902531	regulation of intracellular signal transduction	0.999988	2.1571e-05	1	0.037
cellular_component	GO:0016020	membrane	0.999985	2.17156e-05	1	0.001
biological_process	GO:0140352	export from cell	0.999988	2.27563e-05	1	0.041
biological_process	GO:0048856	anatomical structure development	0.999984	2.29857e-05	1	0.041
cellular_component	GO:0030312	external encapsulating structure	0.99999	2.32944e-05	1	0.001
cellular_component	GO:0031012	extracellular matrix	0.99999	2.32944e-05	1	0.001
biological_process	GO:0045834	positive regulation of lipid metabolic process	0.999994	2.42238e-05	1	0.047
biological_process	GO:0051241	negative regulation of multicellular organismal process	0.999986	2.57835e-05	1	0.048
biological_process	GO:0042221	response to chemical	0.999982	2.73323e-05	1	0.049
biological_process	GO:0046460	neutral lipid biosynthetic process	0.999996	3.21853e-05	1	0.073
biological_process	GO:0046463	acylglycerol biosynthetic process	0.999996	3.21853e-05	1	0.073
biological_process	GO:0007417	central nervous system development	0.999983	3.24183e-05	1	0.073
biological_process	GO:0048167	regulation of synaptic plasticity	0.999988	3.32652e-05	1	0.075
biological_process	GO:0048522	positive regulation of cellular process	0.999977	3.36405e-05	1	0.075
biological_process	GO:0032879	regulation of localization	0.999976	3.67489e-05	1	0.076
biological_process	GO:0009966	regulation of signal transduction	0.999974	4.05273e-05	1	0.081
biological_process	GO:0048513	animal organ development	0.999969	4.71087e-05	1	0.091
biological_process	GO:0008285	negative regulation of cell population proliferation	0.999975	4.98247e-05	1	0.092
biological_process	GO:0008283	cell population proliferation	0.999969	4.9944e-05	1	0.093
biological_process	GO:0019216	regulation of lipid metabolic process	0.999979	5.52197e-05	1	0.099
biological_process	GO:0007399	nervous system development	0.999958	6.47506e-05	1	0.131
biological_process	GO:0007528	neuromuscular junction development	0.999988	6.87279e-05	1	0.145
biological_process	GO:0010565	regulation of cellular ketone metabolic process	0.999982	7.27157e-05	1	0.147
biological_process	GO:0009914	hormone transport	0.99997	7.43954e-05	1	0.147
biological_process	GO:0007616	long-term memory	0.999989	7.56986e-05	1	0.148
biological_process	GO:0009888	tissue development	0.99995	8.1597e-05	1	0.164
biological_process	GO:0050794	regulation of cellular process	0.999944	8.18803e-05	1	0.164
biological_process	GO:0009605	response to external stimulus	0.999948	8.24573e-05	1	0.164
biological_process	GO:0016477	cell migration	0.999941	9.8432e-05	1	0.187
biological_process	GO:0060284	regulation of cell development	0.99995	0.000101121	1	0.187
biological_process	GO:0046879	hormone secretion	0.999958	0.000103083	1	0.187
biological_process	GO:0046883	regulation of hormone secretion	0.999959	0.000107179	1	0.196
biological_process	GO:0007612	learning	0.999962	0.000109635	1	0.196
biological_process	GO:0040011	locomotion	0.999931	0.00011046	1	0.196
biological_process	GO:0050890	cognition	0.999952	0.000112472	1	0.196
biological_process	GO:0071702	organic substance transport	0.999925	0.000117562	1	0.203
biological_process	GO:0009719	response to endogenous stimulus	0.999926	0.000125219	1	0.206
biological_process	GO:0044283	small molecule biosynthetic process	0.999943	0.000127294	1	0.209
biological_process	GO:1901700	response to oxygen-containing compound	0.99992	0.000133888	1	0.219
biological_process	GO:0015800	acidic amino acid transport	0.999972	0.000134693	1	0.221
biological_process	GO:0044106	cellular amine metabolic process	0.99997	0.000135005	1	0.221
biological_process	GO:0015711	organic anion transport	0.999947	0.000136578	1	0.221
biological_process	GO:0062013	positive regulation of small molecule metabolic process	0.99996	0.000140283	1	0.232
biological_process	GO:0045923	positive regulation of fatty acid metabolic process	0.99998	0.000161336	1	0.243
biological_process	GO:0048640	negative regulation of developmental growth	0.999951	0.000167629	1	0.255
biological_process	GO:0042063	gliogenesis	0.999925	0.00017402	1	0.258
biological_process	GO:0031589	cell-substrate adhesion	0.999926	0.000176108	1	0.259
biological_process	GO:0062012	regulation of small molecule metabolic process	0.999921	0.000196689	1	0.264
biological_process	GO:0050793	regulation of developmental process	0.999869	0.000197069	1	0.264
biological_process	GO:0051179	localization	0.999857	0.000201019	1	0.272
biological_process	GO:0031667	response to nutrient levels	0.999921	0.000207907	1	0.273
biological_process	GO:0051093	negative regulation of developmental process	0.99988	0.000211565	1	0.273
biological_process	GO:0009308	amine metabolic process	0.999949	0.000213947	1	0.276
biological_process	GO:0007611	learning or memory	0.999907	0.00021642	1	0.276
biological_process	GO:0014070	response to organic cyclic compound	0.999884	0.000227296	1	0.299
biological_process	GO:0003013	circulatory system process	0.999887	0.000229425	1	0.345
biological_process	GO:0003008	system process	0.999853	0.000230751	1	0.345
molecular_function	GO:0008330	protein tyrosine/threonine phosphatase activity	0.999989	0.000237391	1	0.082
biological_process	GO:0048869	cellular developmental process	0.999834	0.000237672	1	0.345
biological_process	GO:0015849	organic acid transport	0.999905	0.000240368	1	0.345
biological_process	GO:0014047	glutamate secretion	0.999968	0.000240814	1	0.347
biological_process	GO:0046621	negative regulation of organ growth	0.999968	0.000240814	1	0.347
molecular_function	GO:0008201	heparin binding	0.999934	0.000241246	1	0.084
biological_process	GO:0043408	regulation of MAPK cascade	0.999875	0.000244837	1	0.353
biological_process	GO:0009967	positive regulation of signal transduction	0.999851	0.000245229	1	0.353
biological_process	GO:0010876	lipid localization	0.999885	0.000269125	1	0.378
molecular_function	GO:0005184	neuropeptide hormone activity	0.999978	0.000270538	1	0.096
biological_process	GO:0006869	lipid transport	0.999889	0.000272608	1	0.439
biological_process	GO:0009628	response to abiotic stimulus	0.999846	0.000273404	1	0.439
biological_process	GO:0050789	regulation of biological process	0.999793	0.000294257	1	0.442
biological_process	GO:1903532	positive regulation of secretion by cell	0.999872	0.000301908	1	0.445
biological_process	GO:0030154	cell differentiation	0.999781	0.000310568	1	0.447
biological_process	GO:0048584	positive regulation of response to stimulus	0.999799	0.000313613	1	0.449
biological_process	GO:0050806	positive regulation of synaptic transmission	0.999881	0.00031561	1	0.449
biological_process	GO:0042180	cellular ketone metabolic process	0.999896	0.000323334	1	0.454
biological_process	GO:0006820	anion transport	0.999852	0.000323688	1	0.455
biological_process	GO:0051347	positive regulation of transferase activity	0.999844	0.000324261	1	0.455
biological_process	GO:0046887	positive regulation of hormone secretion	0.999898	0.000328941	1	0.456
biological_process	GO:0010941	regulation of cell death	0.999791	0.000331848	1	0.457
biological_process	GO:0032941	secretion by tissue	0.999961	0.000341011	1	0.465
biological_process	GO:0034204	lipid translocation	0.99995	0.000349695	1	0.475
biological_process	GO:0046889	positive regulation of lipid biosynthetic process	0.999917	0.00035408	1	0.476
biological_process	GO:0048008	platelet-derived growth factor receptor signaling pathway	0.999931	0.000356968	1	0.479
biological_process	GO:0051047	positive regulation of secretion	0.999841	0.000363744	1	0.479
biological_process	GO:0000165	MAPK cascade	0.999798	0.000378397	1	0.485
biological_process	GO:0042981	regulation of apoptotic process	0.999767	0.000379061	1	0.485
biological_process	GO:0010811	positive regulation of cell-substrate adhesion	0.999891	0.000381013	1	0.486
biological_process	GO:0048583	regulation of response to stimulus	0.999729	0.000388442	1	0.492
biological_process	GO:0050768	negative regulation of neurogenesis	0.999861	0.000393879	1	0.493
biological_process	GO:0046620	regulation of organ growth	0.999897	0.000404834	1	0.498
biological_process	GO:1901701	cellular response to oxygen-containing compound	0.999758	0.00041324	1	0.498
biological_process	GO:0009991	response to extracellular stimulus	0.999827	0.000421286	1	0.498
biological_process	GO:0043067	regulation of programmed cell death	0.999738	0.00042318	1	0.498
biological_process	GO:0048168	regulation of neuronal synaptic plasticity	0.999894	0.000441637	1	0.511
biological_process	GO:0099550	trans-synaptic signaling, modulating synaptic transmission	0.999959	0.000443118	1	0.525
biological_process	GO:0040013	negative regulation of locomotion	0.999787	0.000472584	1	0.535
biological_process	GO:1900272	negative regulation of long-term synaptic potentiation	0.999971	0.000475113	1	0.571
biological_process	GO:0010810	regulation of cell-substrate adhesion	0.999824	0.0004775	1	0.572
biological_process	GO:0048864	stem cell development	0.999871	0.00049434	1	0.577
molecular_function	GO:0017017	MAP kinase tyrosine/serine/threonine phosphatase activity	0.999969	0.000495338	1	0.189
biological_process	GO:0097035	regulation of membrane lipid distribution	0.999924	0.00049554	1	0.583
biological_process	GO:0010817	regulation of hormone levels	0.999749	0.00051537	1	0.583
biological_process	GO:0019432	triglyceride biosynthetic process	0.999934	0.000516235	1	0.593
biological_process	GO:0055022	negative regulation of cardiac muscle tissue growth	0.999934	0.000516235	1	0.593
biological_process	GO:0061117	negative regulation of heart growth	0.999934	0.000516235	1	0.593
biological_process	GO:0071827	plasma lipoprotein particle organization	0.999934	0.000516235	1	0.593
molecular_function	GO:0030546	signaling receptor activator activity	0.999772	0.000535676	1	0.198
molecular_function	GO:0140303	intramembrane lipid transporter activity	0.99993	0.000545033	1	0.204
biological_process	GO:0035556	intracellular signal transduction	0.999611	0.0005759	1	0.6
biological_process	GO:0051961	negative regulation of nervous system development	0.999786	0.000586435	1	0.608
cellular_component	GO:0062023	collagen-containing extracellular matrix	0.999723	0.000613081	1	0.154
biological_process	GO:0010721	negative regulation of cell development	0.999755	0.000632477	1	0.617
biological_process	GO:2000026	regulation of multicellular organismal development	0.999596	0.000636738	1	0.617
biological_process	GO:0010001	glial cell differentiation	0.999736	0.00064918	1	0.618
biological_process	GO:0014832	urinary bladder smooth muscle contraction	1	0.000670008	1	0.742
biological_process	GO:0033674	positive regulation of kinase activity	0.999676	0.00068294	1	0.743
molecular_function	GO:0004969	histamine receptor activity	1	0.000688124	1	0.323
biological_process	GO:0001505	regulation of neurotransmitter levels	0.999696	0.000700297	1	0.747
biological_process	GO:0009725	response to hormone	0.999626	0.000706611	1	0.747
biological_process	GO:0031669	cellular response to nutrient levels	0.999764	0.000706674	1	0.747
biological_process	GO:0060080	inhibitory postsynaptic potential	0.999924	0.000718415	1	0.755
biological_process	GO:0010033	response to organic substance	0.999501	0.000723736	1	0.756
molecular_function	GO:0048018	receptor ligand activity	0.999686	0.000734531	1	0.329
biological_process	GO:0062009	secondary palate development	0.999895	0.000756255	1	0.768
biological_process	GO:0009310	amine catabolic process	0.999972	0.000758891	1	0.81
biological_process	GO:0006950	response to stress	0.999464	0.000764936	1	0.812
biological_process	GO:0007589	body fluid secretion	0.999833	0.000770537	1	0.814
molecular_function	GO:0045340	mercury ion binding	0.99997	0.000785323	1	0.373
biological_process	GO:0009653	anatomical structure morphogenesis	0.999452	0.000788193	1	0.814
molecular_function	GO:0001216	DNA-binding transcription activator activity	0.999583	0.000866245	1	0.385
biological_process	GO:0061469	regulation of type B pancreatic cell proliferation	0.999932	0.000881973	1	0.839
biological_process	GO:0016525	negative regulation of angiogenesis	0.999735	0.000886246	1	0.839
biological_process	GO:1901343	negative regulation of vasculature development	0.999735	0.000886246	1	0.839
biological_process	GO:2000181	negative regulation of blood vessel morphogenesis	0.999735	0.000886246	1	0.839
biological_process	GO:0007626	locomotory behavior	0.999622	0.000886425	1	0.839
biological_process	GO:0022008	neurogenesis	0.999398	0.000898464	1	0.839
biological_process	GO:0045926	negative regulation of growth	0.999632	0.000899094	1	0.839
biological_process	GO:0044281	small molecule metabolic process	0.999434	0.000900645	1	0.839
biological_process	GO:0006576	cellular biogenic amine metabolic process	0.999778	0.000909215	1	0.839
biological_process	GO:0060191	regulation of lipase activity	0.999838	0.000933877	1	0.845
biological_process	GO:0048870	cell motility	0.999378	0.000956196	1	0.846
biological_process	GO:0051674	localization of cell	0.999378	0.000956196	1	0.846
biological_process	GO:0048519	negative regulation of biological process	0.999282	0.000976804	1	0.849
molecular_function	GO:0005179	hormone activity	0.999759	0.000978825	1	0.404
biological_process	GO:0051240	positive regulation of multicellular organismal process	0.99936	0.000991918	1	0.849
biological_process	GO:0048523	negative regulation of cellular process	0.999251	0.00102264	1	0.853
biological_process	GO:0014812	muscle cell migration	0.999702	0.00103807	1	0.853
cellular_component	GO:0005576	extracellular region	0.999322	0.00103978	1	0.308
biological_process	GO:1901698	response to nitrogen compound	0.999373	0.00106851	1	0.855
biological_process	GO:0030334	regulation of cell migration	0.999365	0.00107159	1	0.855
biological_process	GO:0009266	response to temperature stimulus	0.999624	0.00107739	1	0.864
cellular_component	GO:0030054	cell junction	0.999242	0.00110879	1	0.325
biological_process	GO:0006641	triglyceride metabolic process	0.999718	0.0011184	1	0.874
biological_process	GO:0009617	response to bacterium	0.999429	0.00115029	1	0.875
biological_process	GO:0006915	apoptotic process	0.999226	0.0011718	1	0.875
biological_process	GO:0015833	peptide transport	0.999478	0.00119655	1	0.876
biological_process	GO:0008015	blood circulation	0.99936	0.0012226	1	0.88
biological_process	GO:0035249	synaptic transmission, glutamatergic	0.999619	0.00122764	1	0.88
biological_process	GO:0009409	response to cold	0.999771	0.001247	1	0.883
biological_process	GO:0034330	cell junction organization	0.999205	0.00135817	1	0.887
molecular_function	GO:0001228	DNA-binding transcription activator activity, RNA polymerase II-specific	0.999329	0.00136943	1	0.477
biological_process	GO:0046942	carboxylic acid transport	0.999426	0.00138524	1	0.89
biological_process	GO:0007631	feeding behavior	0.999546	0.00143589	1	0.891
biological_process	GO:0002088	lens development in camera-type eye	0.999595	0.00143967	1	0.891
biological_process	GO:0006638	neutral lipid metabolic process	0.999563	0.00145825	1	0.893
biological_process	GO:0010243	response to organonitrogen compound	0.99914	0.00147069	1	0.893
biological_process	GO:0007166	cell surface receptor signaling pathway	0.998966	0.00148645	1	0.894
biological_process	GO:0045860	positive regulation of protein kinase activity	0.999316	0.00148916	1	0.894
biological_process	GO:0040008	regulation of growth	0.999189	0.00149308	1	0.894
biological_process	GO:0010517	regulation of phospholipase activity	0.999759	0.00149449	1	0.899
biological_process	GO:0071825	protein-lipid complex subunit organization	0.999759	0.00149449	1	0.899
biological_process	GO:0019362	pyridine nucleotide metabolic process	0.999861	0.00150107	1	0.912
biological_process	GO:0032104	regulation of response to extracellular stimulus	0.999861	0.00150107	1	0.912
biological_process	GO:0032107	regulation of response to nutrient levels	0.999861	0.00150107	1	0.912
biological_process	GO:0032230	positive regulation of synaptic transmission, GABAergic	0.999861	0.00150107	1	0.912
biological_process	GO:0046496	nicotinamide nucleotide metabolic process	0.999861	0.00150107	1	0.912
biological_process	GO:0051932	synaptic transmission, GABAergic	0.999634	0.00151579	1	0.915
molecular_function	GO:0033549	MAP kinase phosphatase activity	0.999854	0.00156284	1	0.502
molecular_function	GO:0035035	histone acetyltransferase binding	0.999854	0.00156284	1	0.502
biological_process	GO:0010942	positive regulation of cell death	0.999135	0.00156492	1	0.916
biological_process	GO:0008219	cell death	0.998895	0.00162191	1	0.916
biological_process	GO:0044057	regulation of system process	0.999089	0.00162306	1	0.917
biological_process	GO:0051496	positive regulation of stress fiber assembly	0.999682	0.00163832	1	0.918
biological_process	GO:1901214	regulation of neuron death	0.999187	0.00167789	1	0.946
molecular_function	GO:0017128	phospholipid scramblase activity	0.999904	0.00170441	1	0.572
molecular_function	GO:0035256	G protein-coupled glutamate receptor binding	0.999904	0.00170441	1	0.572
biological_process	GO:0033002	muscle cell proliferation	0.999279	0.00170727	1	0.946
biological_process	GO:0014909	smooth muscle cell migration	0.999506	0.00171635	1	0.946
cellular_component	GO:0048471	perinuclear region of cytoplasm	0.998974	0.00181575	1	0.459
molecular_function	GO:0044877	protein-containing complex binding	0.99881	0.00183602	1	0.595
biological_process	GO:0040012	regulation of locomotion	0.998856	0.00185153	1	0.946
biological_process	GO:0042886	amide transport	0.999148	0.00185211	1	0.946
biological_process	GO:0012501	programmed cell death	0.998738	0.00187425	1	0.946
biological_process	GO:0006928	movement of cell or subcellular component	0.998673	0.00192287	1	0.947
biological_process	GO:0048468	cell development	0.998643	0.00193757	1	0.947
biological_process	GO:0055067	monovalent inorganic cation homeostasis	0.999363	0.00194141	1	0.948
biological_process	GO:0019217	regulation of fatty acid metabolic process	0.999453	0.00199505	1	0.948
molecular_function	GO:0005539	glycosaminoglycan binding	0.999255	0.0019999	1	0.603
biological_process	GO:0040007	growth	0.998774	0.00202479	1	0.95
biological_process	GO:1901215	negative regulation of neuron death	0.999101	0.00209108	1	0.952
biological_process	GO:0006836	neurotransmitter transport	0.999038	0.00210573	1	0.952
biological_process	GO:0031668	cellular response to extracellular stimulus	0.999181	0.00211463	1	0.953
biological_process	GO:0043524	negative regulation of neuron apoptotic process	0.999181	0.00211463	1	0.953
biological_process	GO:0048659	smooth muscle cell proliferation	0.999181	0.00211463	1	0.953
biological_process	GO:0015909	long-chain fatty acid transport	0.999568	0.00212075	1	0.953
biological_process	GO:0008217	regulation of blood pressure	0.999144	0.00214097	1	0.953
biological_process	GO:0031644	regulation of nervous system process	0.999144	0.00214097	1	0.953
biological_process	GO:0045596	negative regulation of cell differentiation	0.998766	0.00214959	1	0.953
biological_process	GO:0048638	regulation of developmental growth	0.998947	0.00219074	1	0.953
biological_process	GO:0050678	regulation of epithelial cell proliferation	0.998947	0.00219074	1	0.953
molecular_function	GO:0000981	DNA-binding transcription factor activity, RNA polymerase II-specific	0.998651	0.00223701	1	0.62
biological_process	GO:1900271	regulation of long-term synaptic potentiation	0.999413	0.00227843	1	0.954
biological_process	GO:0003018	vascular process in circulatory system	0.999	0.00235455	1	0.954
biological_process	GO:0010518	positive regulation of phospholipase activity	0.999659	0.00235625	1	0.957
biological_process	GO:0044342	type B pancreatic cell proliferation	0.999659	0.00235625	1	0.957
biological_process	GO:0007623	circadian rhythm	0.999069	0.00237447	1	0.957
biological_process	GO:0030308	negative regulation of cell growth	0.999069	0.00237447	1	0.957
biological_process	GO:0090087	regulation of peptide transport	0.999011	0.00238351	1	0.957
biological_process	GO:0050877	nervous system process	0.998402	0.00249996	1	0.965
biological_process	GO:0007406	negative regulation of neuroblast proliferation	0.999942	0.00250471	1	0.986
biological_process	GO:0010642	negative regulation of platelet-derived growth factor receptor signaling pathway	0.999942	0.00250471	1	0.986
biological_process	GO:0071878	negative regulation of adenylate cyclase-activating adrenergic receptor signaling pathway	0.999942	0.00250471	1	0.986
biological_process	GO:0032233	positive regulation of actin filament bundle assembly	0.999397	0.00253517	1	0.986
biological_process	GO:0071310	cellular response to organic substance	0.998228	0.00254262	1	0.986
biological_process	GO:0006865	amino acid transport	0.999061	0.00254428	1	0.986
molecular_function	GO:0032791	lead ion binding	0.999939	0.00257083	1	0.758
biological_process	GO:0008306	associative learning	0.999121	0.00258628	1	0.987
biological_process	GO:0030534	adult behavior	0.998945	0.00266054	1	0.987
biological_process	GO:0071495	cellular response to endogenous stimulus	0.998305	0.00267029	1	0.987
molecular_function	GO:0003700	DNA-binding transcription factor activity	0.998363	0.0026772	1	0.761
biological_process	GO:0043114	regulation of vascular permeability	0.999504	0.00269949	1	0.987
biological_process	GO:0090207	regulation of triglyceride metabolic process	0.999504	0.00269949	1	0.987
biological_process	GO:0048511	rhythmic process	0.998779	0.00271634	1	0.987
biological_process	GO:0051270	regulation of cellular component movement	0.998269	0.00274185	1	0.987
biological_process	GO:0072001	renal system development	0.998717	0.002748	1	0.987
cellular_component	GO:0043005	neuron projection	0.998099	0.00279516	1	0.616
biological_process	GO:0007155	cell adhesion	0.998161	0.00280648	1	0.987
biological_process	GO:0019220	regulation of phosphate metabolic process	0.998161	0.00280648	1	0.987
biological_process	GO:0001570	vasculogenesis	0.999179	0.0028421	1	0.989
biological_process	GO:0006835	dicarboxylic acid transport	0.999179	0.0028421	1	0.989
biological_process	GO:0014032	neural crest cell development	0.999179	0.0028421	1	0.989
biological_process	GO:0043549	regulation of kinase activity	0.998354	0.00287434	1	0.989
biological_process	GO:0032101	regulation of response to external stimulus	0.998276	0.00288835	1	0.989
biological_process	GO:0022610	biological adhesion	0.99808	0.00292555	1	0.989
biological_process	GO:0051174	regulation of phosphorus metabolic process	0.99808	0.00292555	1	0.989
biological_process	GO:0009267	cellular response to starvation	0.998974	0.00296943	1	0.99
biological_process	GO:0042325	regulation of phosphorylation	0.998078	0.00298303	1	0.991
biological_process	GO:0010640	regulation of platelet-derived growth factor receptor signaling pathway	0.999772	0.00306872	1	0.997
biological_process	GO:0032488	Cdc42 protein signal transduction	0.999772	0.00306872	1	0.997
biological_process	GO:2000145	regulation of cell motility	0.998058	0.00311381	1	0.997
biological_process	GO:0015908	fatty acid transport	0.999229	0.00312338	1	0.997
biological_process	GO:0043068	positive regulation of programmed cell death	0.998272	0.00313835	1	0.997
biological_process	GO:0008610	lipid biosynthetic process	0.998274	0.00318771	1	0.997
biological_process	GO:0008284	positive regulation of cell population proliferation	0.99802	0.00322173	1	0.997
biological_process	GO:0006629	lipid metabolic process	0.99796	0.00322865	1	0.997
biological_process	GO:0002861	regulation of inflammatory response to antigenic stimulus	0.999484	0.00327625	1	0.998
biological_process	GO:0033238	regulation of cellular amine metabolic process	0.999484	0.00327625	1	0.998
biological_process	GO:0060193	positive regulation of lipase activity	0.999484	0.00327625	1	0.998
cellular_component	GO:0031224	intrinsic component of membrane	0.99754	0.00328108	1	0.657
biological_process	GO:0090276	regulation of peptide hormone secretion	0.998625	0.00329656	1	0.998
biological_process	GO:0030258	lipid modification	0.998699	0.00330694	1	0.998
biological_process	GO:0032890	regulation of organic acid transport	0.999091	0.00332245	1	0.998
biological_process	GO:0060420	regulation of heart growth	0.999091	0.00332245	1	0.998
biological_process	GO:0034440	lipid oxidation	0.999004	0.00336285	1	0.998
biological_process	GO:0010676	positive regulation of cellular carbohydrate metabolic process	0.999236	0.00341526	1	0.998
biological_process	GO:0014911	positive regulation of smooth muscle cell migration	0.999236	0.00341526	1	0.998
biological_process	GO:0045778	positive regulation of ossification	0.999236	0.00341526	1	0.998
biological_process	GO:0006695	cholesterol biosynthetic process	0.999313	0.00352816	1	0.998
biological_process	GO:0046320	regulation of fatty acid oxidation	0.999313	0.00352816	1	0.998
biological_process	GO:0048169	regulation of long-term neuronal synaptic plasticity	0.999313	0.00352816	1	0.998
biological_process	GO:1902653	secondary alcohol biosynthetic process	0.999313	0.00352816	1	0.998
biological_process	GO:0051049	regulation of transport	0.997521	0.00358032	1	0.998
biological_process	GO:0010232	vascular transport	0.999557	0.00360563	1	0.998
biological_process	GO:0010866	regulation of triglyceride biosynthetic process	0.999557	0.00360563	1	0.998
biological_process	GO:0046321	positive regulation of fatty acid oxidation	0.999557	0.00360563	1	0.998
biological_process	GO:0046628	positive regulation of insulin receptor signaling pathway	0.999557	0.00360563	1	0.998
biological_process	GO:0150104	transport across blood-brain barrier	0.999557	0.00360563	1	0.998
biological_process	GO:0002790	peptide secretion	0.998321	0.00370886	1	0.998
biological_process	GO:0006810	transport	0.997183	0.00375508	1	0.998
biological_process	GO:0060548	negative regulation of cell death	0.997633	0.00375834	1	0.998
biological_process	GO:0006639	acylglycerol metabolic process	0.998767	0.00383138	1	0.998
biological_process	GO:0042391	regulation of membrane potential	0.997875	0.00387259	1	0.998
biological_process	GO:0045597	positive regulation of cell differentiation	0.997555	0.00389111	1	0.998
biological_process	GO:0043523	regulation of neuron apoptotic process	0.998193	0.00389576	1	0.998
cellular_component	GO:0030424	axon	0.997599	0.00391823	1	0.691
biological_process	GO:0070997	neuron death	0.997946	0.00393316	1	0.998
biological_process	GO:0014033	neural crest cell differentiation	0.998799	0.00395739	1	0.998
cellular_component	GO:0045202	synapse	0.99726	0.00400951	1	0.696
biological_process	GO:0043065	positive regulation of apoptotic process	0.997733	0.00408145	1	0.998
biological_process	GO:1901699	cellular response to nitrogen compound	0.997639	0.00414652	1	0.998
cellular_component	GO:0043025	neuronal cell body	0.997471	0.00415423	1	0.7
biological_process	GO:0015850	organic hydroxy compound transport	0.998109	0.00421482	1	0.998
biological_process	GO:0097006	regulation of plasma lipoprotein particle levels	0.999006	0.00425751	1	0.998
cellular_component	GO:0044297	cell body	0.997349	0.00426875	1	0.701
biological_process	GO:0045859	regulation of protein kinase activity	0.997593	0.00428282	1	0.998
biological_process	GO:0001775	cell activation	0.997343	0.00431433	1	0.998
biological_process	GO:0007187	G protein-coupled receptor signaling pathway, coupled to cyclic nucleotide second messenger	0.999244	0.00443933	1	0.999
biological_process	GO:0010092	specification of animal organ identity	0.999244	0.00443933	1	0.999
biological_process	GO:0030431	sleep	0.999244	0.00443933	1	0.999
biological_process	GO:0009893	positive regulation of metabolic process	0.996686	0.00446959	1	0.999
biological_process	GO:0002791	regulation of peptide secretion	0.998077	0.00447022	1	0.999
cellular_component	GO:0060077	inhibitory synapse	0.999232	0.00449485	1	0.715
biological_process	GO:0035239	tube morphogenesis	0.997173	0.00451857	1	0.999
biological_process	GO:0032228	regulation of synaptic transmission, GABAergic	0.999066	0.00453705	1	0.999
biological_process	GO:0031098	stress-activated protein kinase signaling cascade	0.998087	0.00455782	1	0.999
biological_process	GO:0048660	regulation of smooth muscle cell proliferation	0.998121	0.00460713	1	0.999
biological_process	GO:0002526	acute inflammatory response	0.998779	0.00461881	1	0.999
biological_process	GO:0045913	positive regulation of carbohydrate metabolic process	0.998779	0.00461881	1	0.999
biological_process	GO:0055021	regulation of cardiac muscle tissue growth	0.998779	0.00461881	1	0.999
molecular_function	GO:0030544	Hsp70 protein binding	0.999202	0.00464004	1	0.87
biological_process	GO:0050767	regulation of neurogenesis	0.997399	0.00467921	1	0.999
biological_process	GO:0051338	regulation of transferase activity	0.997118	0.00477082	1	0.999
biological_process	GO:0030516	regulation of axon extension	0.998327	0.00477643	1	0.999
biological_process	GO:0071496	cellular response to external stimulus	0.997875	0.00478605	1	0.999
biological_process	GO:0016049	cell growth	0.997394	0.00481192	1	0.999
biological_process	GO:1901615	organic hydroxy compound metabolic process	0.997503	0.00482067	1	0.999
biological_process	GO:0043410	positive regulation of MAPK cascade	0.997408	0.00483505	1	0.999
biological_process	GO:0060291	long-term synaptic potentiation	0.998157	0.0049949	1	0.999
biological_process	GO:0009306	protein secretion	0.997498	0.00501728	1	0.999
biological_process	GO:0035592	establishment of protein localization to extracellular region	0.997498	0.00501728	1	0.999
cellular_component	GO:0036477	somatodendritic compartment	0.996679	0.00504416	1	0.73
biological_process	GO:0070887	cellular response to chemical stimulus	0.996271	0.00508083	1	0.999
biological_process	GO:0048878	chemical homeostasis	0.996683	0.00509773	1	0.999
biological_process	GO:0002431	Fc receptor mediated stimulatory signaling pathway	0.999525	0.0051436	1	1
biological_process	GO:0006577	amino-acid betaine metabolic process	0.999525	0.0051436	1	1
biological_process	GO:0019359	nicotinamide nucleotide biosynthetic process	0.999525	0.0051436	1	1
biological_process	GO:0019363	pyridine nucleotide biosynthetic process	0.999525	0.0051436	1	1
biological_process	GO:0019731	antibacterial humoral response	0.999525	0.0051436	1	1
biological_process	GO:0032095	regulation of response to food	0.999525	0.0051436	1	1
biological_process	GO:0050996	positive regulation of lipid catabolic process	0.999282	0.00520964	1	1
biological_process	GO:0072524	pyridine-containing compound metabolic process	0.999282	0.00520964	1	1
biological_process	GO:0014031	mesenchymal cell development	0.998284	0.00539673	1	1
biological_process	GO:0043279	response to alkaloid	0.998284	0.00539673	1	1
biological_process	GO:0008202	steroid metabolic process	0.997616	0.00542975	1	1
biological_process	GO:0006468	protein phosphorylation	0.996297	0.00543775	1	1
biological_process	GO:0033993	response to lipid	0.996895	0.00543838	1	1
molecular_function	GO:0005102	signaling receptor binding	0.996335	0.00547153	1	0.914
biological_process	GO:0030072	peptide hormone secretion	0.997454	0.00552848	1	1
biological_process	GO:0001755	neural crest cell migration	0.998484	0.00554972	1	1
biological_process	GO:0010720	positive regulation of cell development	0.997053	0.00555971	1	1
biological_process	GO:0048699	generation of neurons	0.996062	0.0055877	1	1
biological_process	GO:0042594	response to starvation	0.997885	0.0056451	1	1
biological_process	GO:0060348	bone development	0.997674	0.0057454	1	1
biological_process	GO:0016126	sterol biosynthetic process	0.998753	0.00574917	1	1
biological_process	GO:0042417	dopamine metabolic process	0.998753	0.00574917	1	1
biological_process	GO:1905953	negative regulation of lipid localization	0.998753	0.00574917	1	1
biological_process	GO:0070372	regulation of ERK1 and ERK2 cascade	0.997284	0.00575814	1	1
biological_process	GO:0010616	negative regulation of cardiac muscle adaptation	0.999728	0.00585401	1	1
biological_process	GO:0014848	urinary tract smooth muscle contraction	0.999728	0.00585401	1	1
biological_process	GO:0015670	carbon dioxide transport	0.999728	0.00585401	1	1
biological_process	GO:0032489	regulation of Cdc42 protein signal transduction	0.999728	0.00585401	1	1
biological_process	GO:0032762	mast cell cytokine production	0.999728	0.00585401	1	1
biological_process	GO:0032763	regulation of mast cell cytokine production	0.999728	0.00585401	1	1
biological_process	GO:0034334	adherens junction maintenance	0.999728	0.00585401	1	1
biological_process	GO:0042402	cellular biogenic amine catabolic process	0.999728	0.00585401	1	1
biological_process	GO:0070254	mucus secretion	0.999728	0.00585401	1	1
biological_process	GO:1903243	negative regulation of cardiac muscle hypertrophy in response to stress	0.999728	0.00585401	1	1
biological_process	GO:1904058	positive regulation of sensory perception of pain	0.999728	0.00585401	1	1
biological_process	GO:0010614	negative regulation of cardiac muscle hypertrophy	0.998923	0.0058805	1	1
biological_process	GO:0045332	phospholipid translocation	0.998923	0.0058805	1	1
biological_process	GO:0048843	negative regulation of axon extension involved in axon guidance	0.998923	0.0058805	1	1
biological_process	GO:0085029	extracellular matrix assembly	0.998923	0.0058805	1	1
molecular_function	GO:0055131	C3HC4-type RING finger domain binding	0.999718	0.00600481	1	0.948
biological_process	GO:0050708	regulation of protein secretion	0.997197	0.00603501	1	1
biological_process	GO:0048812	neuron projection morphogenesis	0.99625	0.00605947	1	1
cellular_component	GO:0005615	extracellular space	0.995976	0.00612658	1	0.867
molecular_function	GO:1901681	sulfur compound binding	0.997384	0.00620841	1	0.951
biological_process	GO:0045664	regulation of neuron differentiation	0.997124	0.00630199	1	1
biological_process	GO:0071417	cellular response to organonitrogen compound	0.996401	0.00633962	1	1
biological_process	GO:0050673	epithelial cell proliferation	0.99659	0.00636569	1	1
biological_process	GO:0001558	regulation of cell growth	0.996666	0.00637446	1	1
biological_process	GO:0035265	organ growth	0.997378	0.00639444	1	1
biological_process	GO:0006584	catecholamine metabolic process	0.998378	0.0064121	1	1
biological_process	GO:0009712	catechol-containing compound metabolic process	0.998378	0.0064121	1	1
biological_process	GO:0030517	negative regulation of axon extension	0.998378	0.0064121	1	1
biological_process	GO:0048858	cell projection morphogenesis	0.995971	0.00645569	1	1
cellular_component	GO:0110165	cellular anatomical entity	0.996644	0.0064811	1	0.868
cellular_component	GO:0016021	integral component of membrane	0.995046	0.00649377	1	0.868
biological_process	GO:0035023	regulation of Rho protein signal transduction	0.998005	0.00652945	1	1
biological_process	GO:0051402	neuron apoptotic process	0.996737	0.00659137	1	1
biological_process	GO:0000904	cell morphogenesis involved in differentiation	0.995753	0.00669941	1	1
biological_process	GO:0021782	glial cell development	0.997654	0.00672626	1	1
biological_process	GO:0060419	heart growth	0.997654	0.00672626	1	1
biological_process	GO:0007167	enzyme linked receptor protein signaling pathway	0.995691	0.00676648	1	1
biological_process	GO:0001655	urogenital system development	0.996535	0.00677238	1	1
biological_process	GO:0071692	protein localization to extracellular region	0.996535	0.00677238	1	1
biological_process	GO:0003012	muscle system process	0.996364	0.00682975	1	1
biological_process	GO:0001822	kidney development	0.996583	0.0069839	1	1
biological_process	GO:0015837	amine transport	0.997414	0.00701164	1	1
biological_process	GO:0050796	regulation of insulin secretion	0.997052	0.00710141	1	1
biological_process	GO:0050727	regulation of inflammatory response	0.996617	0.00716272	1	1
biological_process	GO:0007588	excretion	0.998362	0.00718797	1	1
biological_process	GO:0051955	regulation of amino acid transport	0.998362	0.00718797	1	1
biological_process	GO:0055017	cardiac muscle tissue growth	0.997599	0.0072205	1	1
biological_process	GO:0001706	endoderm formation	0.998891	0.00725974	1	1
biological_process	GO:0006837	serotonin transport	0.998891	0.00725974	1	1
biological_process	GO:0043116	negative regulation of vascular permeability	0.998891	0.00725974	1	1
biological_process	GO:0044062	regulation of excretion	0.998891	0.00725974	1	1
biological_process	GO:0048148	behavioral response to cocaine	0.998891	0.00725974	1	1
biological_process	GO:0060253	negative regulation of glial cell proliferation	0.998891	0.00725974	1	1
biological_process	GO:0001503	ossification	0.996251	0.00728274	1	1
biological_process	GO:0001932	regulation of protein phosphorylation	0.9952	0.00733787	1	1
biological_process	GO:0030073	insulin secretion	0.996703	0.00745024	1	1
molecular_function	GO:0005201	extracellular matrix structural constituent	0.997193	0.0075407	1	0.962
biological_process	GO:0014910	regulation of smooth muscle cell migration	0.997612	0.00761922	1	1
biological_process	GO:0014741	negative regulation of muscle hypertrophy	0.998506	0.0076349	1	1
biological_process	GO:0048589	developmental growth	0.995343	0.00766025	1	1
biological_process	GO:0048709	oligodendrocyte differentiation	0.997275	0.00766768	1	1
biological_process	GO:0002666	positive regulation of T cell tolerance induction	1	0.00766918	1	1
biological_process	GO:0003051	angiotensin-mediated drinking behavior	1	0.00766918	1	1
biological_process	GO:0003331	positive regulation of extracellular matrix constituent secretion	1	0.00766918	1	1
biological_process	GO:0006568	tryptophan metabolic process	1	0.00766918	1	1
biological_process	GO:0006586	indolalkylamine metabolic process	1	0.00766918	1	1
biological_process	GO:0006598	polyamine catabolic process	1	0.00766918	1	1
biological_process	GO:0008215	spermine metabolic process	1	0.00766918	1	1
biological_process	GO:0009608	response to symbiont	1	0.00766918	1	1
biological_process	GO:0009609	response to symbiotic bacterium	1	0.00766918	1	1
biological_process	GO:0033326	cerebrospinal fluid secretion	1	0.00766918	1	1
biological_process	GO:0035766	cell chemotaxis to fibroblast growth factor	1	0.00766918	1	1
biological_process	GO:0035768	endothelial cell chemotaxis to fibroblast growth factor	1	0.00766918	1	1
biological_process	GO:0038095	Fc-epsilon receptor signaling pathway	1	0.00766918	1	1
biological_process	GO:0046110	xanthine metabolic process	1	0.00766918	1	1
biological_process	GO:0046208	spermine catabolic process	1	0.00766918	1	1
biological_process	GO:0046666	retinal cell programmed cell death	1	0.00766918	1	1
biological_process	GO:0046668	regulation of retinal cell programmed cell death	1	0.00766918	1	1
biological_process	GO:0060086	circadian temperature homeostasis	1	0.00766918	1	1
biological_process	GO:0060594	mammary gland specification	1	0.00766918	1	1
biological_process	GO:0060731	positive regulation of intestinal epithelial structure maintenance	1	0.00766918	1	1
biological_process	GO:0070715	sodium-dependent organic cation transport	1	0.00766918	1	1
biological_process	GO:0099551	trans-synaptic signaling by neuropeptide, modulating synaptic transmission	1	0.00766918	1	1
biological_process	GO:0140199	negative regulation of adenylate cyclase-activating adrenergic receptor signaling pathway involved in heart process	1	0.00766918	1	1
biological_process	GO:1900749	(R)-carnitine transport	1	0.00766918	1	1
biological_process	GO:1902270	(R)-carnitine transmembrane transport	1	0.00766918	1	1
biological_process	GO:1902603	carnitine transmembrane transport	1	0.00766918	1	1
biological_process	GO:1904847	regulation of cell chemotaxis to fibroblast growth factor	1	0.00766918	1	1
biological_process	GO:1904891	positive regulation of excitatory synapse assembly	1	0.00766918	1	1
biological_process	GO:2000544	regulation of endothelial cell chemotaxis to fibroblast growth factor	1	0.00766918	1	1
biological_process	GO:0071705	nitrogen compound transport	0.994556	0.00768312	1	1
cellular_component	GO:0014802	terminal cisterna	1	0.0077074	1	0.977
cellular_component	GO:0031092	platelet alpha granule membrane	1	0.0077074	1	0.977
cellular_component	GO:0042627	chylomicron	1	0.0077074	1	0.977
cellular_component	GO:0061200	clathrin-sculpted gamma-aminobutyric acid transport vesicle	1	0.0077074	1	0.977
cellular_component	GO:0061202	clathrin-sculpted gamma-aminobutyric acid transport vesicle membrane	1	0.0077074	1	0.977
biological_process	GO:0014014	negative regulation of gliogenesis	0.997962	0.00775789	1	1
biological_process	GO:0043066	negative regulation of apoptotic process	0.995088	0.00778465	1	1
molecular_function	GO:0004351	glutamate decarboxylase activity	1	0.00780682	1	0.998
molecular_function	GO:0031800	type 3 metabotropic glutamate receptor binding	1	0.00780682	1	0.998
molecular_function	GO:0072320	volume-sensitive chloride channel activity	1	0.00780682	1	0.998
molecular_function	GO:1901235	(R)-carnitine transmembrane transporter activity	1	0.00780682	1	0.998
biological_process	GO:0001708	cell fate specification	0.997722	0.00784007	1	1
biological_process	GO:0006796	phosphate-containing compound metabolic process	0.994207	0.00788614	1	1
molecular_function	GO:0008138	protein tyrosine/serine/threonine phosphatase activity	0.998425	0.00796924	1	0.998
biological_process	GO:0017121	plasma membrane phospholipid scrambling	0.999118	0.00798469	1	1
biological_process	GO:0033145	positive regulation of intracellular steroid hormone receptor signaling pathway	0.999118	0.00798469	1	1
biological_process	GO:0034377	plasma lipoprotein particle assembly	0.999118	0.00798469	1	1
biological_process	GO:0035815	positive regulation of renal sodium excretion	0.999118	0.00798469	1	1
biological_process	GO:0035930	corticosteroid hormone secretion	0.999118	0.00798469	1	1
biological_process	GO:0042756	drinking behavior	0.999118	0.00798469	1	1
biological_process	GO:0045217	cell-cell junction maintenance	0.999118	0.00798469	1	1
biological_process	GO:0060044	negative regulation of cardiac muscle cell proliferation	0.999118	0.00798469	1	1
biological_process	GO:0051234	establishment of localization	0.993731	0.0081511	1	1
biological_process	GO:0016310	phosphorylation	0.994205	0.00819735	1	1
biological_process	GO:0006811	ion transport	0.994328	0.00820915	1	1
biological_process	GO:2000146	negative regulation of cell motility	0.995814	0.00828349	1	1
biological_process	GO:0007409	axonogenesis	0.995092	0.00846944	1	1
molecular_function	GO:0000978	RNA polymerase II cis-regulatory region sequence-specific DNA binding	0.994534	0.00865128	1	0.998
biological_process	GO:1901617	organic hydroxy compound biosynthetic process	0.996299	0.00870362	1	1
biological_process	GO:0015844	monoamine transport	0.996847	0.00870943	1	1
biological_process	GO:1902806	regulation of cell cycle G1/S phase transition	0.996847	0.00870943	1	1
biological_process	GO:0030336	negative regulation of cell migration	0.995591	0.00881619	1	1
biological_process	GO:0120039	plasma membrane bounded cell projection morphogenesis	0.99441	0.008834	1	1
biological_process	GO:0003014	renal system process	0.997158	0.00884412	1	1
biological_process	GO:0032990	cell part morphogenesis	0.994322	0.00892679	1	1
biological_process	GO:1905952	regulation of lipid localization	0.996437	0.00895606	1	1
biological_process	GO:0048863	stem cell differentiation	0.995954	0.00895969	1	1
molecular_function	GO:0140110	transcription regulator activity	0.993853	0.00900585	1	0.998
biological_process	GO:0080134	regulation of response to stress	0.993987	0.00903111	1	1
biological_process	GO:0007269	neurotransmitter secretion	0.995647	0.00936428	1	1
biological_process	GO:0099643	signal release from synapse	0.995647	0.00936428	1	1
biological_process	GO:0046165	alcohol biosynthetic process	0.996706	0.00949271	1	1
biological_process	GO:1902652	secondary alcohol metabolic process	0.996706	0.00949271	1	1
biological_process	GO:0006793	phosphorus metabolic process	0.992883	0.00961587	1	1
molecular_function	GO:0001664	G protein-coupled receptor binding	0.99533	0.00978485	1	0.998
biological_process	GO:0015812	gamma-aminobutyric acid transport	0.998355	0.0098119	1	1
biological_process	GO:0032094	response to food	0.998355	0.0098119	1	1
biological_process	GO:1900078	positive regulation of cellular response to insulin stimulus	0.998355	0.0098119	1	1
biological_process	GO:0048675	axon extension	0.99597	0.00998544	1	1
cellular_component	GO:0031226	intrinsic component of plasma membrane	0.993102	0.010002	1	0.987
molecular_function	GO:0004993	G protein-coupled serotonin receptor activity	0.998277	0.0101815	1	1
molecular_function	GO:0016830	carbon-carbon lyase activity	0.998277	0.0101815	1	1
molecular_function	GO:0099589	serotonin receptor activity	0.998277	0.0101815	1	1
cellular_component	GO:0150034	distal axon	0.994271	0.0101965	1	0.987
biological_process	GO:0032868	response to insulin	0.995442	0.0102126	1	1
biological_process	GO:0044070	regulation of anion transport	0.996637	0.0102144	1	1
biological_process	GO:0010975	regulation of neuron projection development	0.993806	0.0103085	1	1
biological_process	GO:0009117	nucleotide metabolic process	0.994584	0.0103438	1	1
biological_process	GO:0048667	cell morphogenesis involved in neuron differentiation	0.993474	0.0104633	1	1
biological_process	GO:0030182	neuron differentiation	0.992507	0.0105183	1	1
biological_process	GO:0072359	circulatory system development	0.992894	0.0105529	1	1
biological_process	GO:0050679	positive regulation of epithelial cell proliferation	0.995393	0.0105817	1	1
biological_process	GO:0031399	regulation of protein modification process	0.992544	0.0107262	1	1
biological_process	GO:0031325	positive regulation of cellular metabolic process	0.991844	0.010824	1	1
biological_process	GO:2001244	positive regulation of intrinsic apoptotic signaling pathway	0.997292	0.0108399	1	1
biological_process	GO:0051588	regulation of neurotransmitter transport	0.995393	0.0108883	1	1
biological_process	GO:0007411	axon guidance	0.994523	0.0109153	1	1
biological_process	GO:0010872	regulation of cholesterol esterification	0.999241	0.0109491	1	1
biological_process	GO:0010958	regulation of amino acid import across plasma membrane	0.999241	0.0109491	1	1
biological_process	GO:0019755	one-carbon compound transport	0.999241	0.0109491	1	1
biological_process	GO:0032224	positive regulation of synaptic transmission, cholinergic	0.999241	0.0109491	1	1
biological_process	GO:0034374	low-density lipoprotein particle remodeling	0.999241	0.0109491	1	1
biological_process	GO:0042659	regulation of cell fate specification	0.999241	0.0109491	1	1
biological_process	GO:0070253	somatostatin secretion	0.999241	0.0109491	1	1
biological_process	GO:0072537	fibroblast activation	0.999241	0.0109491	1	1
biological_process	GO:1901841	regulation of high voltage-gated calcium channel activity	0.999241	0.0109491	1	1
biological_process	GO:1903789	regulation of amino acid transmembrane transport	0.999241	0.0109491	1	1
biological_process	GO:0070371	ERK1 and ERK2 cascade	0.99437	0.0110221	1	1
biological_process	GO:0046785	microtubule polymerization	0.996877	0.0110716	1	1
biological_process	GO:0048645	animal organ formation	0.996877	0.0110716	1	1
molecular_function	GO:0015185	gamma-aminobutyric acid transmembrane transporter activity	0.999215	0.0112243	1	1
biological_process	GO:0032989	cellular component morphogenesis	0.9926	0.0113276	1	1
biological_process	GO:0006082	organic acid metabolic process	0.992929	0.0113389	1	1
biological_process	GO:0071396	cellular response to lipid	0.99362	0.0116045	1	1
biological_process	GO:0043069	negative regulation of programmed cell death	0.99248	0.011636	1	1
biological_process	GO:0010743	regulation of macrophage derived foam cell differentiation	0.998499	0.0116896	1	1
biological_process	GO:0010863	positive regulation of phospholipase C activity	0.998499	0.0116896	1	1
biological_process	GO:0032098	regulation of appetite	0.998499	0.0116896	1	1
biological_process	GO:0051443	positive regulation of ubiquitin-protein transferase activity	0.998499	0.0116896	1	1
biological_process	GO:0071071	regulation of phospholipid biosynthetic process	0.998499	0.0116896	1	1
biological_process	GO:0072525	pyridine-containing compound biosynthetic process	0.998499	0.0116896	1	1
biological_process	GO:0055086	nucleobase-containing small molecule metabolic process	0.993626	0.0117237	1	1
biological_process	GO:0097485	neuron projection guidance	0.994054	0.0117628	1	1
cellular_component	GO:0005921	gap junction	0.998482	0.0117916	1	0.99
biological_process	GO:0006753	nucleoside phosphate metabolic process	0.993708	0.0118677	1	1
biological_process	GO:0006109	regulation of carbohydrate metabolic process	0.994849	0.0120207	1	1
biological_process	GO:0046395	carboxylic acid catabolic process	0.994849	0.0120207	1	1
biological_process	GO:0007420	brain development	0.992508	0.0121001	1	1
biological_process	GO:0031347	regulation of defense response	0.99295	0.0122477	1	1
biological_process	GO:0043409	negative regulation of MAPK cascade	0.994887	0.0123213	1	1
biological_process	GO:0055085	transmembrane transport	0.991409	0.0124721	1	1
biological_process	GO:0061387	regulation of extent of cell growth	0.995005	0.0124989	1	1
biological_process	GO:0097120	receptor localization to synapse	0.996029	0.0125406	1	1
biological_process	GO:0051271	negative regulation of cellular component movement	0.993302	0.0127339	1	1
molecular_function	GO:0008227	G protein-coupled amine receptor activity	0.99716	0.0127391	1	1
biological_process	GO:0048566	embryonic digestive tract development	0.997644	0.0129184	1	1
biological_process	GO:0051894	positive regulation of focal adhesion assembly	0.997644	0.0129184	1	1
biological_process	GO:0071480	cellular response to gamma radiation	0.997644	0.0129184	1	1
biological_process	GO:1901568	fatty acid derivative metabolic process	0.997644	0.0129184	1	1
biological_process	GO:0032922	circadian regulation of gene expression	0.996186	0.0130737	1	1
biological_process	GO:0033865	nucleoside bisphosphate metabolic process	0.996186	0.0130737	1	1
biological_process	GO:0033875	ribonucleoside bisphosphate metabolic process	0.996186	0.0130737	1	1
biological_process	GO:0034032	purine nucleoside bisphosphate metabolic process	0.996186	0.0130737	1	1
biological_process	GO:0006935	chemotaxis	0.992167	0.0130936	1	1
biological_process	GO:0007492	endoderm development	0.996585	0.0130995	1	1
biological_process	GO:0051930	regulation of sensory perception of pain	0.996585	0.0130995	1	1
cellular_component	GO:0097447	dendritic tree	0.991357	0.0132672	1	0.99
biological_process	GO:0045785	positive regulation of cell adhesion	0.992677	0.0133176	1	1
molecular_function	GO:0030215	semaphorin receptor binding	0.997534	0.0133962	1	1
biological_process	GO:0030335	positive regulation of cell migration	0.991998	0.0134508	1	1
biological_process	GO:0010675	regulation of cellular carbohydrate metabolic process	0.994355	0.0139132	1	1
biological_process	GO:0000902	cell morphogenesis	0.990351	0.0139621	1	1
biological_process	GO:0051952	regulation of amine transport	0.994553	0.0140186	1	1
biological_process	GO:0050808	synapse organization	0.991449	0.0141111	1	1
molecular_function	GO:0000987	cis-regulatory region sequence-specific DNA binding	0.990811	0.0141143	1	1
biological_process	GO:0022603	regulation of anatomical structure morphogenesis	0.990227	0.0144433	1	1
biological_process	GO:0060429	epithelium development	0.990236	0.0144736	1	1
biological_process	GO:0042330	taxis	0.991242	0.0145256	1	1
biological_process	GO:0048588	developmental cell growth	0.992616	0.0145521	1	1
biological_process	GO:0016054	organic acid catabolic process	0.993606	0.0145603	1	1
biological_process	GO:0032103	positive regulation of response to external stimulus	0.992316	0.0146337	1	1
molecular_function	GO:0004518	nuclease activity	0.994507	0.01477	1	1
molecular_function	GO:0005319	lipid transporter activity	0.994507	0.01477	1	1
molecular_function	GO:0050839	cell adhesion molecule binding	0.992469	0.0148197	1	1
biological_process	GO:0051960	regulation of nervous system development	0.990747	0.0149092	1	1
biological_process	GO:0060322	head development	0.990491	0.0149698	1	1
biological_process	GO:0010907	positive regulation of glucose metabolic process	0.996472	0.0151188	1	1
biological_process	GO:1902692	regulation of neuroblast proliferation	0.996472	0.0151188	1	1
cellular_component	GO:0005887	integral component of plasma membrane	0.989442	0.0151699	1	0.99
biological_process	GO:0010648	negative regulation of cell communication	0.989377	0.0151892	1	1
biological_process	GO:0031349	positive regulation of defense response	0.993036	0.0152899	1	1
molecular_function	GO:0001221	transcription coregulator binding	0.994978	0.0152995	1	1
biological_process	GO:0008203	cholesterol metabolic process	0.994603	0.0153017	1	1
biological_process	GO:0050729	positive regulation of inflammatory response	0.994603	0.0153017	1	1
biological_process	GO:0015914	phospholipid transport	0.995381	0.0153284	1	1
biological_process	GO:0050709	negative regulation of protein secretion	0.995381	0.0153284	1	1
biological_process	GO:0051893	regulation of focal adhesion assembly	0.995381	0.0153284	1	1
biological_process	GO:0090109	regulation of cell-substrate junction assembly	0.995381	0.0153284	1	1
biological_process	GO:0035295	tube development	0.989447	0.0153982	1	1
biological_process	GO:0001952	regulation of cell-matrix adhesion	0.994122	0.0156498	1	1
biological_process	GO:0006694	steroid biosynthetic process	0.994122	0.0156498	1	1
biological_process	GO:0006939	smooth muscle contraction	0.994122	0.0156498	1	1
biological_process	GO:0045666	positive regulation of neuron differentiation	0.994122	0.0156498	1	1
biological_process	GO:0071222	cellular response to lipopolysaccharide	0.99381	0.0156668	1	1
biological_process	GO:0006637	acyl-CoA metabolic process	0.995742	0.0156785	1	1
biological_process	GO:0035383	thioester metabolic process	0.995742	0.0156785	1	1
biological_process	GO:0051931	regulation of sensory perception	0.995742	0.0156785	1	1
biological_process	GO:0060038	cardiac muscle cell proliferation	0.995742	0.0156785	1	1
biological_process	GO:0032270	positive regulation of cellular protein metabolic process	0.989128	0.0157141	1	1
biological_process	GO:0035296	regulation of tube diameter	0.992899	0.0159765	1	1
biological_process	GO:0097746	blood vessel diameter maintenance	0.992899	0.0159765	1	1
biological_process	GO:0048732	gland development	0.991038	0.0160313	1	1
biological_process	GO:0019752	carboxylic acid metabolic process	0.989869	0.0160478	1	1
biological_process	GO:0006954	inflammatory response	0.990311	0.0161847	1	1
biological_process	GO:0044262	cellular carbohydrate metabolic process	0.992143	0.0162647	1	1
biological_process	GO:0032102	negative regulation of response to external stimulus	0.991001	0.0162717	1	1
biological_process	GO:0002864	regulation of acute inflammatory response to antigenic stimulus	0.997611	0.0163398	1	1
biological_process	GO:0032691	negative regulation of interleukin-1 beta production	0.997611	0.0163398	1	1
biological_process	GO:0033622	integrin activation	0.997611	0.0163398	1	1
biological_process	GO:0034367	protein-containing complex remodeling	0.997611	0.0163398	1	1
biological_process	GO:0034368	protein-lipid complex remodeling	0.997611	0.0163398	1	1
biological_process	GO:0034369	plasma lipoprotein particle remodeling	0.997611	0.0163398	1	1
biological_process	GO:0048557	embryonic digestive tract morphogenesis	0.997611	0.0163398	1	1
biological_process	GO:0060456	positive regulation of digestive system process	0.997611	0.0163398	1	1
biological_process	GO:0090208	positive regulation of triglyceride metabolic process	0.997611	0.0163398	1	1
biological_process	GO:1904754	positive regulation of vascular associated smooth muscle cell migration	0.997611	0.0163398	1	1
biological_process	GO:0030902	hindbrain development	0.99283	0.0165952	1	1
biological_process	GO:0002673	regulation of acute inflammatory response	0.996724	0.016627	1	1
biological_process	GO:0021846	cell proliferation in forebrain	0.996724	0.016627	1	1
biological_process	GO:0098751	bone cell development	0.996724	0.016627	1	1
biological_process	GO:0098810	neurotransmitter reuptake	0.996724	0.016627	1	1
biological_process	GO:1901385	regulation of voltage-gated calcium channel activity	0.996724	0.016627	1	1
biological_process	GO:0015748	organophosphate ester transport	0.994435	0.0166698	1	1
biological_process	GO:0002237	response to molecule of bacterial origin	0.992315	0.0166885	1	1
cellular_component	GO:0009986	cell surface	0.98915	0.0167063	1	0.992
biological_process	GO:0002682	regulation of immune system process	0.988564	0.0167083	1	1
biological_process	GO:0009150	purine ribonucleotide metabolic process	0.991543	0.0167312	1	1
biological_process	GO:0050878	regulation of body fluid levels	0.991543	0.0167312	1	1
biological_process	GO:0071900	regulation of protein serine/threonine kinase activity	0.991079	0.0167627	1	1
biological_process	GO:0099003	vesicle-mediated transport in synapse	0.991184	0.0168236	1	1
molecular_function	GO:0016831	carboxy-lyase activity	0.997514	0.0168432	1	1
biological_process	GO:0055080	cation homeostasis	0.989228	0.0171807	1	1
biological_process	GO:0001666	response to hypoxia	0.991823	0.0172238	1	1
biological_process	GO:0007169	transmembrane receptor protein tyrosine kinase signaling pathway	0.989405	0.0172247	1	1
biological_process	GO:0061564	axon development	0.989405	0.0172247	1	1
biological_process	GO:0007266	Rho protein signal transduction	0.992988	0.0174575	1	1
biological_process	GO:0032496	response to lipopolysaccharide	0.99213	0.0174965	1	1
biological_process	GO:0035150	regulation of tube size	0.99213	0.0174965	1	1
biological_process	GO:0043436	oxoacid metabolic process	0.988834	0.0175757	1	1
biological_process	GO:0070482	response to oxygen levels	0.991416	0.017607	1	1
cellular_component	GO:0043195	terminal bouton	0.993626	0.0176372	1	0.992
biological_process	GO:0150116	regulation of cell-substrate junction organization	0.99445	0.0178519	1	1
biological_process	GO:0048585	negative regulation of response to stimulus	0.987115	0.01789	1	1
biological_process	GO:0002862	negative regulation of inflammatory response to antigenic stimulus	0.998352	0.0179249	1	1
biological_process	GO:0009435	NAD biosynthetic process	0.998352	0.0179249	1	1
biological_process	GO:0010612	regulation of cardiac muscle adaptation	0.998352	0.0179249	1	1
biological_process	GO:0010889	regulation of sequestering of triglyceride	0.998352	0.0179249	1	1
biological_process	GO:0014824	artery smooth muscle contraction	0.998352	0.0179249	1	1
biological_process	GO:0015669	gas transport	0.998352	0.0179249	1	1
biological_process	GO:0015701	bicarbonate transport	0.998352	0.0179249	1	1
biological_process	GO:0021554	optic nerve development	0.998352	0.0179249	1	1
biological_process	GO:0032096	negative regulation of response to food	0.998352	0.0179249	1	1
biological_process	GO:0032099	negative regulation of appetite	0.998352	0.0179249	1	1
biological_process	GO:0032105	negative regulation of response to extracellular stimulus	0.998352	0.0179249	1	1
biological_process	GO:0032108	negative regulation of response to nutrient levels	0.998352	0.0179249	1	1
biological_process	GO:0032482	Rab protein signal transduction	0.998352	0.0179249	1	1
biological_process	GO:0035336	long-chain fatty-acyl-CoA metabolic process	0.998352	0.0179249	1	1
biological_process	GO:0035933	glucocorticoid secretion	0.998352	0.0179249	1	1
biological_process	GO:0042430	indole-containing compound metabolic process	0.998352	0.0179249	1	1
biological_process	GO:0042983	amyloid precursor protein biosynthetic process	0.998352	0.0179249	1	1
biological_process	GO:0042984	regulation of amyloid precursor protein biosynthetic process	0.998352	0.0179249	1	1
biological_process	GO:0043517	positive regulation of DNA damage response, signal transduction by p53 class mediator	0.998352	0.0179249	1	1
biological_process	GO:0043901	negative regulation of multi-organism process	0.998352	0.0179249	1	1
biological_process	GO:0045723	positive regulation of fatty acid biosynthetic process	0.998352	0.0179249	1	1
biological_process	GO:0045820	negative regulation of glycolytic process	0.998352	0.0179249	1	1
biological_process	GO:0045837	negative regulation of membrane potential	0.998352	0.0179249	1	1
biological_process	GO:0071420	cellular response to histamine	0.998352	0.0179249	1	1
biological_process	GO:0106072	negative regulation of adenylate cyclase-activating G protein-coupled receptor signaling pathway	0.998352	0.0179249	1	1
biological_process	GO:1902947	regulation of tau-protein kinase activity	0.998352	0.0179249	1	1
biological_process	GO:1903242	regulation of cardiac muscle hypertrophy in response to stress	0.998352	0.0179249	1	1
biological_process	GO:0042327	positive regulation of phosphorylation	0.988233	0.0181062	1	1
biological_process	GO:0007160	cell-matrix adhesion	0.991536	0.0181838	1	1
molecular_function	GO:0005243	gap junction channel activity	0.998296	0.0183642	1	1
molecular_function	GO:0005355	glucose transmembrane transporter activity	0.998296	0.0183642	1	1
molecular_function	GO:0015145	monosaccharide transmembrane transporter activity	0.998296	0.0183642	1	1
molecular_function	GO:0015149	hexose transmembrane transporter activity	0.998296	0.0183642	1	1
molecular_function	GO:0016595	glutamate binding	0.998296	0.0183642	1	1
molecular_function	GO:0042609	CD4 receptor binding	0.998296	0.0183642	1	1
molecular_function	GO:0051119	sugar transmembrane transporter activity	0.998296	0.0183642	1	1
molecular_function	GO:0099528	G protein-coupled neurotransmitter receptor activity	0.998296	0.0183642	1	1
cellular_component	GO:0030425	dendrite	0.987818	0.0183958	1	0.997
biological_process	GO:0010762	regulation of fibroblast migration	0.995463	0.0184604	1	1
biological_process	GO:0048841	regulation of axon extension involved in axon guidance	0.995463	0.0184604	1	1
biological_process	GO:0060043	regulation of cardiac muscle cell proliferation	0.995463	0.0184604	1	1
biological_process	GO:0090278	negative regulation of peptide hormone secretion	0.994749	0.0185982	1	1
biological_process	GO:0048514	blood vessel morphogenesis	0.988329	0.0186193	1	1
biological_process	GO:0042592	homeostatic process	0.986309	0.0186294	1	1
biological_process	GO:0051272	positive regulation of cellular component movement	0.988528	0.0186674	1	1
biological_process	GO:1990138	neuron projection extension	0.99104	0.0186872	1	1
biological_process	GO:0042445	hormone metabolic process	0.991988	0.0188981	1	1
biological_process	GO:0046928	regulation of neurotransmitter secretion	0.991988	0.0188981	1	1
biological_process	GO:0001667	ameboidal-type cell migration	0.98889	0.0189691	1	1
biological_process	GO:0009607	response to biotic stimulus	0.987119	0.0190438	1	1
biological_process	GO:0019395	fatty acid oxidation	0.993471	0.0190715	1	1
biological_process	GO:0031401	positive regulation of protein modification process	0.987209	0.0191155	1	1
biological_process	GO:0044843	cell cycle G1/S phase transition	0.991296	0.0191248	1	1
biological_process	GO:0051048	negative regulation of secretion	0.991296	0.0191248	1	1
molecular_function	GO:0005215	transporter activity	0.986985	0.0191723	1	1
biological_process	GO:0099504	synaptic vesicle cycle	0.990065	0.0193461	1	1
biological_process	GO:0071363	cellular response to growth factor stimulus	0.98791	0.0195996	1	1
biological_process	GO:0033554	cellular response to stress	0.985806	0.0196175	1	1
biological_process	GO:0050801	ion homeostasis	0.986949	0.0202306	1	1
biological_process	GO:2000147	positive regulation of cell motility	0.987578	0.0202323	1	1
biological_process	GO:0036293	response to decreased oxygen levels	0.990199	0.0202445	1	1
biological_process	GO:0071407	cellular response to organic cyclic compound	0.988005	0.0205393	1	1
biological_process	GO:0032787	monocarboxylic acid metabolic process	0.987752	0.0205764	1	1
biological_process	GO:2001233	regulation of apoptotic signaling pathway	0.988978	0.0205984	1	1
biological_process	GO:0007405	neuroblast proliferation	0.993381	0.0206601	1	1
biological_process	GO:0010611	regulation of cardiac muscle hypertrophy	0.993381	0.0206601	1	1
biological_process	GO:0065009	regulation of molecular function	0.984307	0.0206732	1	1
biological_process	GO:0044282	small molecule catabolic process	0.989487	0.0207149	1	1
biological_process	GO:1901888	regulation of cell junction assembly	0.989487	0.0207149	1	1
molecular_function	GO:0030594	neurotransmitter receptor activity	0.991788	0.0208761	1	1
biological_process	GO:0051247	positive regulation of protein metabolic process	0.985216	0.0208799	1	1
biological_process	GO:0042745	circadian sleep/wake cycle	0.995561	0.0209797	1	1
biological_process	GO:0051154	negative regulation of striated muscle cell differentiation	0.995561	0.0209797	1	1
biological_process	GO:0071385	cellular response to glucocorticoid stimulus	0.995561	0.0209797	1	1
biological_process	GO:0150117	positive regulation of cell-substrate junction organization	0.995561	0.0209797	1	1
biological_process	GO:1903725	regulation of phospholipid metabolic process	0.995561	0.0209797	1	1
biological_process	GO:1905144	response to acetylcholine	0.995561	0.0209797	1	1
biological_process	GO:1905145	cellular response to acetylcholine	0.995561	0.0209797	1	1
biological_process	GO:0061351	neural precursor cell proliferation	0.989787	0.0214807	1	1
biological_process	GO:0000820	regulation of glutamine family amino acid metabolic process	0.99933	0.0216675	1	1
biological_process	GO:0001682	tRNA 5'-leader removal	0.99933	0.0216675	1	1
biological_process	GO:0001802	type III hypersensitivity	0.99933	0.0216675	1	1
biological_process	GO:0001803	regulation of type III hypersensitivity	0.99933	0.0216675	1	1
biological_process	GO:0001805	positive regulation of type III hypersensitivity	0.99933	0.0216675	1	1
biological_process	GO:0002517	T cell tolerance induction	0.99933	0.0216675	1	1
biological_process	GO:0002664	regulation of T cell tolerance induction	0.99933	0.0216675	1	1
biological_process	GO:0006154	adenosine catabolic process	0.99933	0.0216675	1	1
biological_process	GO:0006157	deoxyadenosine catabolic process	0.99933	0.0216675	1	1
biological_process	GO:0008065	establishment of blood-nerve barrier	0.99933	0.0216675	1	1
biological_process	GO:0010496	intercellular transport	0.99933	0.0216675	1	1
biological_process	GO:0015879	carnitine transport	0.99933	0.0216675	1	1
biological_process	GO:0021910	smoothened signaling pathway involved in ventral spinal cord patterning	0.99933	0.0216675	1	1
biological_process	GO:0031104	dendrite regeneration	0.99933	0.0216675	1	1
biological_process	GO:0032765	positive regulation of mast cell cytokine production	0.99933	0.0216675	1	1
biological_process	GO:0032805	positive regulation of low-density lipoprotein particle receptor catabolic process	0.99933	0.0216675	1	1
biological_process	GO:0032907	transforming growth factor beta3 production	0.99933	0.0216675	1	1
biological_process	GO:0032910	regulation of transforming growth factor beta3 production	0.99933	0.0216675	1	1
biological_process	GO:0034370	triglyceride-rich lipoprotein particle remodeling	0.99933	0.0216675	1	1
biological_process	GO:0034372	very-low-density lipoprotein particle remodeling	0.99933	0.0216675	1	1
biological_process	GO:0042427	serotonin biosynthetic process	0.99933	0.0216675	1	1
biological_process	GO:0042435	indole-containing compound biosynthetic process	0.99933	0.0216675	1	1
biological_process	GO:0042747	circadian sleep/wake cycle, REM sleep	0.99933	0.0216675	1	1
biological_process	GO:0044691	tooth eruption	0.99933	0.0216675	1	1
biological_process	GO:0046053	dAMP metabolic process	0.99933	0.0216675	1	1
biological_process	GO:0046059	dAMP catabolic process	0.99933	0.0216675	1	1
biological_process	GO:0046090	deoxyadenosine metabolic process	0.99933	0.0216675	1	1
biological_process	GO:0046102	inosine metabolic process	0.99933	0.0216675	1	1
biological_process	GO:0046113	nucleobase catabolic process	0.99933	0.0216675	1	1
biological_process	GO:0048133	male germ-line stem cell asymmetric division	0.99933	0.0216675	1	1
biological_process	GO:0051933	amino acid neurotransmitter reuptake	0.99933	0.0216675	1	1
biological_process	GO:0051935	glutamate reuptake	0.99933	0.0216675	1	1
biological_process	GO:0060125	negative regulation of growth hormone secretion	0.99933	0.0216675	1	1
biological_process	GO:0060363	cranial suture morphogenesis	0.99933	0.0216675	1	1
biological_process	GO:0060730	regulation of intestinal epithelial structure maintenance	0.99933	0.0216675	1	1
biological_process	GO:0061303	cornea development in camera-type eye	0.99933	0.0216675	1	1
biological_process	GO:0061868	hepatic stellate cell migration	0.99933	0.0216675	1	1
biological_process	GO:0061869	regulation of hepatic stellate cell migration	0.99933	0.0216675	1	1
biological_process	GO:0070255	regulation of mucus secretion	0.99933	0.0216675	1	1
biological_process	GO:0071638	negative regulation of monocyte chemotactic protein-1 production	0.99933	0.0216675	1	1
biological_process	GO:0072683	T cell extravasation	0.99933	0.0216675	1	1
biological_process	GO:0090634	microglial cell mediated cytotoxicity	0.99933	0.0216675	1	1
biological_process	GO:0099116	tRNA 5'-end processing	0.99933	0.0216675	1	1
biological_process	GO:0099183	trans-synaptic signaling by BDNF, modulating synaptic transmission	0.99933	0.0216675	1	1
biological_process	GO:0099191	trans-synaptic signaling by BDNF	0.99933	0.0216675	1	1
biological_process	GO:0099540	trans-synaptic signaling by neuropeptide	0.99933	0.0216675	1	1
biological_process	GO:0140192	regulation of adenylate cyclase-activating adrenergic receptor signaling pathway involved in heart process	0.99933	0.0216675	1	1
biological_process	GO:1901162	primary amino compound biosynthetic process	0.99933	0.0216675	1	1
biological_process	GO:1903010	regulation of bone development	0.99933	0.0216675	1	1
biological_process	GO:1904149	regulation of microglial cell mediated cytotoxicity	0.99933	0.0216675	1	1
biological_process	GO:1904668	positive regulation of ubiquitin protein ligase activity	0.99933	0.0216675	1	1
biological_process	GO:2001206	positive regulation of osteoclast development	0.99933	0.0216675	1	1
biological_process	GO:0032870	cellular response to hormone stimulus	0.987269	0.0216946	1	1
biological_process	GO:0021510	spinal cord development	0.992381	0.0217143	1	1
biological_process	GO:0050433	regulation of catecholamine secretion	0.992381	0.0217143	1	1
biological_process	GO:0051966	regulation of synaptic transmission, glutamatergic	0.992381	0.0217143	1	1
cellular_component	GO:0000172	ribonuclease MRP complex	0.999325	0.0217721	1	0.999
cellular_component	GO:0005588	collagen type V trimer	0.999325	0.0217721	1	0.999
cellular_component	GO:0030485	smooth muscle contractile fiber	0.999325	0.0217721	1	0.999
cellular_component	GO:0070369	beta-catenin-TCF7L2 complex	0.999325	0.0217721	1	0.999
biological_process	GO:0002792	negative regulation of peptide secretion	0.993588	0.021879	1	1
biological_process	GO:0010761	fibroblast migration	0.993588	0.021879	1	1
biological_process	GO:0042310	vasoconstriction	0.991291	0.021945	1	1
biological_process	GO:0009112	nucleobase metabolic process	0.996394	0.0219994	1	1
biological_process	GO:0016048	detection of temperature stimulus	0.996394	0.0219994	1	1
biological_process	GO:0035025	positive regulation of Rho protein signal transduction	0.996394	0.0219994	1	1
biological_process	GO:0035812	renal sodium excretion	0.996394	0.0219994	1	1
biological_process	GO:0035813	regulation of renal sodium excretion	0.996394	0.0219994	1	1
biological_process	GO:0042053	regulation of dopamine metabolic process	0.996394	0.0219994	1	1
biological_process	GO:0050802	circadian sleep/wake cycle, sleep	0.996394	0.0219994	1	1
biological_process	GO:0065005	protein-lipid complex assembly	0.996394	0.0219994	1	1
biological_process	GO:0098962	regulation of postsynaptic neurotransmitter receptor activity	0.996394	0.0219994	1	1
biological_process	GO:1900274	regulation of phospholipase C activity	0.996394	0.0219994	1	1
molecular_function	GO:0005007	fibroblast growth factor-activated receptor activity	0.999312	0.0220442	1	1
molecular_function	GO:0015226	carnitine transmembrane transporter activity	0.999312	0.0220442	1	1
molecular_function	GO:0031802	type 5 metabotropic glutamate receptor binding	0.999312	0.0220442	1	1
molecular_function	GO:0035312	5'-3' exodeoxyribonuclease activity	0.999312	0.0220442	1	1
molecular_function	GO:0038085	vascular endothelial growth factor binding	0.999312	0.0220442	1	1
molecular_function	GO:0043426	MRF binding	0.999312	0.0220442	1	1
molecular_function	GO:0046623	sphingolipid floppase activity	0.999312	0.0220442	1	1
molecular_function	GO:0050694	galactose 3-O-sulfotransferase activity	0.999312	0.0220442	1	1
molecular_function	GO:0140545	protein disaggregase activity	0.999312	0.0220442	1	1
biological_process	GO:0001101	response to acid chemical	0.991704	0.0220695	1	1
biological_process	GO:0014896	muscle hypertrophy	0.991704	0.0220695	1	1
biological_process	GO:0014897	striated muscle hypertrophy	0.991704	0.0220695	1	1
biological_process	GO:0023057	negative regulation of signaling	0.984284	0.0220777	1	1
biological_process	GO:0048762	mesenchymal cell differentiation	0.988904	0.0221529	1	1
biological_process	GO:0043085	positive regulation of catalytic activity	0.984911	0.0222506	1	1
biological_process	GO:0009259	ribonucleotide metabolic process	0.988386	0.0222677	1	1
biological_process	GO:0031646	positive regulation of nervous system process	0.994251	0.0222737	1	1
biological_process	GO:0032880	regulation of protein localization	0.985059	0.0223695	1	1
biological_process	GO:0048646	anatomical structure formation involved in morphogenesis	0.984195	0.0225083	1	1
biological_process	GO:0098771	inorganic ion homeostasis	0.98557	0.0225615	1	1
biological_process	GO:0007423	sensory organ development	0.985889	0.022621	1	1
molecular_function	GO:0043425	bHLH transcription factor binding	0.996251	0.0226629	1	1
molecular_function	GO:0071813	lipoprotein particle binding	0.996251	0.0226629	1	1
molecular_function	GO:0071814	protein-lipid complex binding	0.996251	0.0226629	1	1
biological_process	GO:0071902	positive regulation of protein serine/threonine kinase activity	0.989418	0.0227246	1	1
biological_process	GO:0072593	reactive oxygen species metabolic process	0.989418	0.0227246	1	1
biological_process	GO:0060078	regulation of postsynaptic membrane potential	0.990015	0.0228998	1	1
biological_process	GO:1901890	positive regulation of cell junction assembly	0.990015	0.0228998	1	1
biological_process	GO:0051050	positive regulation of transport	0.984296	0.0230254	1	1
biological_process	GO:0001525	angiogenesis	0.98582	0.0230281	1	1
molecular_function	GO:0005548	phospholipid transporter activity	0.993964	0.0231716	1	1
molecular_function	GO:0015293	symporter activity	0.990679	0.0232743	1	1
biological_process	GO:0002683	negative regulation of immune system process	0.986682	0.0232858	1	1
biological_process	GO:0045055	regulated exocytosis	0.987338	0.0236949	1	1
biological_process	GO:2001235	positive regulation of apoptotic signaling pathway	0.989995	0.023755	1	1
biological_process	GO:0014743	regulation of muscle hypertrophy	0.99216	0.0237679	1	1
biological_process	GO:0009987	cellular process	0.983276	0.0237921	1	1
biological_process	GO:0016079	synaptic vesicle exocytosis	0.989112	0.0239506	1	1
biological_process	GO:0043207	response to external biotic stimulus	0.983666	0.0239738	1	1
biological_process	GO:0051707	response to other organism	0.983666	0.0239738	1	1
biological_process	GO:0010604	positive regulation of macromolecule metabolic process	0.981058	0.0243388	1	1
biological_process	GO:0032368	regulation of lipid transport	0.990142	0.0244071	1	1
biological_process	GO:2000177	regulation of neural precursor cell proliferation	0.990142	0.0244071	1	1
biological_process	GO:0007229	integrin-mediated signaling pathway	0.991156	0.0246101	1	1
biological_process	GO:0032612	interleukin-1 production	0.991156	0.0246101	1	1
biological_process	GO:0050432	catecholamine secretion	0.991156	0.0246101	1	1
biological_process	GO:0002274	myeloid leukocyte activation	0.988366	0.0247051	1	1
biological_process	GO:0016125	sterol metabolic process	0.990507	0.0247455	1	1
molecular_function	GO:0000977	RNA polymerase II transcription regulatory region sequence-specific DNA binding	0.982986	0.0249155	1	1
biological_process	GO:0010562	positive regulation of phosphorus metabolic process	0.983084	0.0251318	1	1
biological_process	GO:0045937	positive regulation of phosphate metabolic process	0.983084	0.0251318	1	1
biological_process	GO:0033036	macromolecule localization	0.980475	0.0252544	1	1
biological_process	GO:0006936	muscle contraction	0.986384	0.0252983	1	1
biological_process	GO:0006066	alcohol metabolic process	0.987288	0.0255155	1	1
biological_process	GO:0001662	behavioral fear response	0.992242	0.0255401	1	1
biological_process	GO:0002209	behavioral defense response	0.992242	0.0255401	1	1
biological_process	GO:0009063	cellular amino acid catabolic process	0.992242	0.0255401	1	1
biological_process	GO:0043954	cellular component maintenance	0.992242	0.0255401	1	1
biological_process	GO:0051384	response to glucocorticoid	0.992242	0.0255401	1	1
biological_process	GO:2000134	negative regulation of G1/S transition of mitotic cell cycle	0.992242	0.0255401	1	1
biological_process	GO:0007186	G protein-coupled receptor signaling pathway	0.983034	0.0259678	1	1
biological_process	GO:0006110	regulation of glycolytic process	0.99412	0.0260127	1	1
biological_process	GO:0007263	nitric oxide mediated signal transduction	0.99412	0.0260127	1	1
biological_process	GO:0007271	synaptic transmission, cholinergic	0.99412	0.0260127	1	1
biological_process	GO:0042771	intrinsic apoptotic signaling pathway in response to DNA damage by p53 class mediator	0.99412	0.0260127	1	1
biological_process	GO:1904707	positive regulation of vascular associated smooth muscle cell proliferation	0.99412	0.0260127	1	1
biological_process	GO:2000249	regulation of actin cytoskeleton reorganization	0.99412	0.0260127	1	1
biological_process	GO:0001568	blood vessel development	0.982886	0.0260543	1	1
biological_process	GO:0044255	cellular lipid metabolic process	0.982649	0.0261555	1	1
cellular_component	GO:0043679	axon terminus	0.986599	0.0262223	1	1
biological_process	GO:0002437	inflammatory response to antigenic stimulus	0.992812	0.0265839	1	1
biological_process	GO:0042755	eating behavior	0.992812	0.0265839	1	1
biological_process	GO:0060251	regulation of glial cell proliferation	0.992812	0.0265839	1	1
biological_process	GO:0098926	postsynaptic signal transduction	0.992812	0.0265839	1	1
biological_process	GO:0140353	lipid export from cell	0.992812	0.0265839	1	1
biological_process	GO:0051403	stress-activated MAPK cascade	0.987233	0.0268119	1	1
biological_process	GO:0006491	N-glycan processing	0.996931	0.0268386	1	1
biological_process	GO:0009437	carnitine metabolic process	0.996931	0.0268386	1	1
biological_process	GO:0010888	negative regulation of lipid storage	0.996931	0.0268386	1	1
biological_process	GO:0014745	negative regulation of muscle adaptation	0.996931	0.0268386	1	1
biological_process	GO:0021516	dorsal spinal cord development	0.996931	0.0268386	1	1
biological_process	GO:0032000	positive regulation of fatty acid beta-oxidation	0.996931	0.0268386	1	1
biological_process	GO:0034433	steroid esterification	0.996931	0.0268386	1	1
biological_process	GO:0034434	sterol esterification	0.996931	0.0268386	1	1
biological_process	GO:0034435	cholesterol esterification	0.996931	0.0268386	1	1
biological_process	GO:0035970	peptidyl-threonine dephosphorylation	0.996931	0.0268386	1	1
biological_process	GO:0042754	negative regulation of circadian rhythm	0.996931	0.0268386	1	1
biological_process	GO:0045760	positive regulation of action potential	0.996931	0.0268386	1	1
biological_process	GO:0048026	positive regulation of mRNA splicing, via spliceosome	0.996931	0.0268386	1	1
biological_process	GO:0060022	hard palate development	0.996931	0.0268386	1	1
biological_process	GO:0060123	regulation of growth hormone secretion	0.996931	0.0268386	1	1
biological_process	GO:0060174	limb bud formation	0.996931	0.0268386	1	1
biological_process	GO:0061052	negative regulation of cell growth involved in cardiac muscle cell development	0.996931	0.0268386	1	1
biological_process	GO:0070166	enamel mineralization	0.996931	0.0268386	1	1
biological_process	GO:0070471	uterine smooth muscle contraction	0.996931	0.0268386	1	1
biological_process	GO:0071635	negative regulation of transforming growth factor beta production	0.996931	0.0268386	1	1
biological_process	GO:0097201	negative regulation of transcription from RNA polymerase II promoter in response to stress	0.996931	0.0268386	1	1
biological_process	GO:0098712	L-glutamate import across plasma membrane	0.996931	0.0268386	1	1
biological_process	GO:1901201	regulation of extracellular matrix assembly	0.996931	0.0268386	1	1
molecular_function	GO:0016538	cyclin-dependent protein serine/threonine kinase regulator activity	0.993858	0.0269222	1	1
biological_process	GO:0006631	fatty acid metabolic process	0.985374	0.0269835	1	1
cellular_component	GO:0061827	sperm head	0.996903	0.0270165	1	1
cellular_component	GO:0099524	postsynaptic cytosol	0.996903	0.0270165	1	1
cellular_component	GO:1990907	beta-catenin-TCF complex	0.996903	0.0270165	1	1
biological_process	GO:0043269	regulation of ion transport	0.982119	0.0271424	1	1
biological_process	GO:0051881	regulation of mitochondrial membrane potential	0.990775	0.0271897	1	1
biological_process	GO:0061515	myeloid cell development	0.990775	0.0271897	1	1
biological_process	GO:0070848	response to growth factor	0.982775	0.0272106	1	1
biological_process	GO:0051173	positive regulation of nitrogen compound metabolic process	0.978909	0.0272578	1	1
molecular_function	GO:0016891	endoribonuclease activity, producing 5'-phosphomonoesters	0.996829	0.0274799	1	1
molecular_function	GO:0034185	apolipoprotein binding	0.996829	0.0274799	1	1
molecular_function	GO:0051428	peptide hormone receptor binding	0.996829	0.0274799	1	1
biological_process	GO:0042552	myelination	0.987679	0.0274992	1	1
biological_process	GO:0071216	cellular response to biotic stimulus	0.987679	0.0274992	1	1
biological_process	GO:2000241	regulation of reproductive process	0.987679	0.0274992	1	1
molecular_function	GO:0000976	transcription cis-regulatory region binding	0.980823	0.0276174	1	1
biological_process	GO:0021761	limbic system development	0.989182	0.0276471	1	1
biological_process	GO:0022037	metencephalon development	0.989182	0.0276471	1	1
biological_process	GO:0051492	regulation of stress fiber assembly	0.989786	0.0277701	1	1
biological_process	GO:0055082	cellular chemical homeostasis	0.981208	0.0283015	1	1
biological_process	GO:0006091	generation of precursor metabolites and energy	0.98433	0.028315	1	1
biological_process	GO:0045017	glycerolipid biosynthetic process	0.986757	0.0284309	1	1
biological_process	GO:0002438	acute inflammatory response to antigenic stimulus	0.99479	0.0287153	1	1
biological_process	GO:0007620	copulation	0.99479	0.0287153	1	1
biological_process	GO:0010742	macrophage derived foam cell differentiation	0.99479	0.0287153	1	1
biological_process	GO:0015874	norepinephrine transport	0.99479	0.0287153	1	1
biological_process	GO:0031998	regulation of fatty acid beta-oxidation	0.99479	0.0287153	1	1
biological_process	GO:0032692	negative regulation of interleukin-1 production	0.99479	0.0287153	1	1
biological_process	GO:0042069	regulation of catecholamine metabolic process	0.99479	0.0287153	1	1
biological_process	GO:0042749	regulation of circadian sleep/wake cycle	0.99479	0.0287153	1	1
biological_process	GO:0050798	activated T cell proliferation	0.99479	0.0287153	1	1
biological_process	GO:1900745	positive regulation of p38MAPK cascade	0.99479	0.0287153	1	1
biological_process	GO:1901798	positive regulation of signal transduction by p53 class mediator	0.99479	0.0287153	1	1
biological_process	GO:1904862	inhibitory synapse assembly	0.99479	0.0287153	1	1
biological_process	GO:0043434	response to peptide hormone	0.984306	0.0287527	1	1
biological_process	GO:0071219	cellular response to molecule of bacterial origin	0.987501	0.0287923	1	1
biological_process	GO:0044419	biological process involved in interspecies interaction between organisms	0.979608	0.0292551	1	1
cellular_component	GO:0043204	perikaryon	0.987254	0.0292854	1	1
biological_process	GO:0017157	regulation of exocytosis	0.984679	0.0295456	1	1
molecular_function	GO:0001223	transcription coactivator binding	0.994587	0.0295629	1	1
molecular_function	GO:0008373	sialyltransferase activity	0.994587	0.0295629	1	1
molecular_function	GO:0043015	gamma-tubulin binding	0.994587	0.0295629	1	1
biological_process	GO:0042596	fear response	0.990695	0.0295988	1	1
biological_process	GO:0045744	negative regulation of G protein-coupled receptor signaling pathway	0.990695	0.0295988	1	1
biological_process	GO:1902807	negative regulation of cell cycle G1/S phase transition	0.990695	0.0295988	1	1
molecular_function	GO:0001067	transcription regulatory region nucleic acid binding	0.979343	0.0296171	1	1
biological_process	GO:0007272	ensheathment of neurons	0.986362	0.0300371	1	1
biological_process	GO:0008366	axon ensheathment	0.986362	0.0300371	1	1
biological_process	GO:1903531	negative regulation of secretion by cell	0.986362	0.0300371	1	1
biological_process	GO:0001944	vasculature development	0.979547	0.0306279	1	1
biological_process	GO:0018958	phenol-containing compound metabolic process	0.98772	0.0307832	1	1
biological_process	GO:0032231	regulation of actin filament bundle assembly	0.98772	0.0307832	1	1
biological_process	GO:0048661	positive regulation of smooth muscle cell proliferation	0.98772	0.0307832	1	1
biological_process	GO:0050728	negative regulation of inflammatory response	0.98772	0.0307832	1	1
biological_process	GO:0046578	regulation of Ras protein signal transduction	0.98544	0.030889	1	1
biological_process	GO:0019218	regulation of steroid metabolic process	0.989212	0.0309388	1	1
biological_process	GO:0001823	mesonephros development	0.988259	0.031205	1	1
biological_process	GO:0050795	regulation of behavior	0.988259	0.031205	1	1
biological_process	GO:0060021	roof of mouth development	0.988259	0.031205	1	1
biological_process	GO:0120162	positive regulation of cold-induced thermogenesis	0.988259	0.031205	1	1
biological_process	GO:0043010	camera-type eye development	0.982243	0.0312999	1	1
cellular_component	GO:0048786	presynaptic active zone	0.989043	0.0313437	1	1
biological_process	GO:0043090	amino acid import	0.991123	0.0314131	1	1
biological_process	GO:0046579	positive regulation of Ras protein signal transduction	0.991123	0.0314131	1	1
biological_process	GO:0048846	axon extension involved in axon guidance	0.991123	0.0314131	1	1
biological_process	GO:0050919	negative chemotaxis	0.991123	0.0314131	1	1
biological_process	GO:0055078	sodium ion homeostasis	0.991123	0.0314131	1	1
biological_process	GO:0071479	cellular response to ionizing radiation	0.991123	0.0314131	1	1
biological_process	GO:1902284	neuron projection extension involved in neuron projection guidance	0.991123	0.0314131	1	1
biological_process	GO:1903305	regulation of regulated secretory pathway	0.98471	0.0314216	1	1
molecular_function	GO:0031072	heat shock protein binding	0.986644	0.031671	1	1
biological_process	GO:0030155	regulation of cell adhesion	0.979177	0.0317306	1	1
biological_process	GO:0035640	exploration behavior	0.992365	0.0317558	1	1
biological_process	GO:0071875	adrenergic receptor signaling pathway	0.992365	0.0317558	1	1
biological_process	GO:1900026	positive regulation of substrate adhesion-dependent cell spreading	0.992365	0.0317558	1	1
biological_process	GO:1900744	regulation of p38MAPK cascade	0.992365	0.0317558	1	1
molecular_function	GO:0019838	growth factor binding	0.985346	0.0319861	1	1
biological_process	GO:0040017	positive regulation of locomotion	0.979431	0.0322598	1	1
biological_process	GO:0002009	morphogenesis of an epithelium	0.979536	0.0327566	1	1
biological_process	GO:0044089	positive regulation of cellular component biogenesis	0.979536	0.0327566	1	1
molecular_function	GO:0001222	transcription corepressor binding	0.992031	0.032845	1	1
molecular_function	GO:0005507	copper ion binding	0.992031	0.032845	1	1
molecular_function	GO:0030170	pyridoxal phosphate binding	0.992031	0.032845	1	1
molecular_function	GO:0070279	vitamin B6 binding	0.992031	0.032845	1	1
biological_process	GO:0019725	cellular homeostasis	0.977638	0.03288	1	1
biological_process	GO:0072330	monocarboxylic acid biosynthetic process	0.985981	0.0329933	1	1
biological_process	GO:0019693	ribose phosphate metabolic process	0.981951	0.0330849	1	1
biological_process	GO:0060562	epithelial tube morphogenesis	0.980468	0.0333549	1	1
biological_process	GO:0019222	regulation of metabolic process	0.972757	0.0333878	1	1
biological_process	GO:0046034	ATP metabolic process	0.984023	0.0334986	1	1
biological_process	GO:0045670	regulation of osteoclast differentiation	0.988928	0.0340708	1	1
biological_process	GO:0046631	alpha-beta T cell activation	0.986112	0.0341623	1	1
biological_process	GO:1904062	regulation of cation transmembrane transport	0.980136	0.0342394	1	1
cellular_component	GO:0044306	neuron projection terminus	0.981549	0.0342788	1	1
biological_process	GO:0019233	sensory perception of pain	0.984553	0.0345609	1	1
biological_process	GO:0072521	purine-containing compound metabolic process	0.980727	0.0345882	1	1
biological_process	GO:0030900	forebrain development	0.978964	0.0349861	1	1
biological_process	GO:0007422	peripheral nervous system development	0.987459	0.0350273	1	1
biological_process	GO:0032611	interleukin-1 beta production	0.987459	0.0350273	1	1
biological_process	GO:0042476	odontogenesis	0.987459	0.0350273	1	1
biological_process	GO:0070373	negative regulation of ERK1 and ERK2 cascade	0.987459	0.0350273	1	1
biological_process	GO:0001654	eye development	0.979274	0.0352012	1	1
biological_process	GO:0044093	positive regulation of molecular function	0.973591	0.0360841	1	1
biological_process	GO:0048545	response to steroid hormone	0.982504	0.0362644	1	1
biological_process	GO:0003156	regulation of animal organ formation	0.99274	0.0365173	1	1
biological_process	GO:0006688	glycosphingolipid biosynthetic process	0.99274	0.0365173	1	1
biological_process	GO:0014829	vascular associated smooth muscle contraction	0.99274	0.0365173	1	1
biological_process	GO:0022410	circadian sleep/wake cycle process	0.99274	0.0365173	1	1
biological_process	GO:0035335	peptidyl-tyrosine dephosphorylation	0.99274	0.0365173	1	1
biological_process	GO:0042304	regulation of fatty acid biosynthetic process	0.99274	0.0365173	1	1
biological_process	GO:0090077	foam cell differentiation	0.99274	0.0365173	1	1
biological_process	GO:0008361	regulation of cell size	0.981816	0.0365873	1	1
biological_process	GO:0061138	morphogenesis of a branching epithelium	0.981313	0.0366508	1	1
biological_process	GO:0001658	branching involved in ureteric bud morphogenesis	0.98916	0.03678	1	1
biological_process	GO:0001954	positive regulation of cell-matrix adhesion	0.98916	0.03678	1	1
biological_process	GO:0031113	regulation of microtubule polymerization	0.98916	0.03678	1	1
biological_process	GO:0050994	regulation of lipid catabolic process	0.98916	0.03678	1	1
biological_process	GO:0098609	cell-cell adhesion	0.974999	0.0372483	1	1
biological_process	GO:0006163	purine nucleotide metabolic process	0.979277	0.0374437	1	1
biological_process	GO:0060485	mesenchyme development	0.979277	0.0374437	1	1
molecular_function	GO:0030020	extracellular matrix structural constituent conferring tensile strength	0.992462	0.0375718	1	1
biological_process	GO:0001820	serotonin secretion	0.994856	0.037686	1	1
biological_process	GO:0001821	histamine secretion	0.994856	0.037686	1	1
biological_process	GO:0002281	macrophage activation involved in immune response	0.994856	0.037686	1	1
biological_process	GO:0002888	positive regulation of myeloid leukocyte mediated immunity	0.994856	0.037686	1	1
biological_process	GO:0003149	membranous septum morphogenesis	0.994856	0.037686	1	1
biological_process	GO:0009151	purine deoxyribonucleotide metabolic process	0.994856	0.037686	1	1
biological_process	GO:0009155	purine deoxyribonucleotide catabolic process	0.994856	0.037686	1	1
biological_process	GO:0010867	positive regulation of triglyceride biosynthetic process	0.994856	0.037686	1	1
biological_process	GO:0014820	tonic smooth muscle contraction	0.994856	0.037686	1	1
biological_process	GO:0030252	growth hormone secretion	0.994856	0.037686	1	1
biological_process	GO:0030730	sequestering of triglyceride	0.994856	0.037686	1	1
biological_process	GO:0034505	tooth mineralization	0.994856	0.037686	1	1
biological_process	GO:0034776	response to histamine	0.994856	0.037686	1	1
biological_process	GO:0035337	fatty-acyl-CoA metabolic process	0.994856	0.037686	1	1
biological_process	GO:0042416	dopamine biosynthetic process	0.994856	0.037686	1	1
biological_process	GO:0045843	negative regulation of striated muscle tissue development	0.994856	0.037686	1	1
biological_process	GO:0045980	negative regulation of nucleotide metabolic process	0.994856	0.037686	1	1
biological_process	GO:0048143	astrocyte activation	0.994856	0.037686	1	1
biological_process	GO:0051938	L-glutamate import	0.994856	0.037686	1	1
biological_process	GO:0090083	regulation of inclusion body assembly	0.994856	0.037686	1	1
biological_process	GO:0098885	modification of postsynaptic actin cytoskeleton	0.994856	0.037686	1	1
biological_process	GO:1900221	regulation of amyloid-beta clearance	0.994856	0.037686	1	1
biological_process	GO:1900543	negative regulation of purine nucleotide metabolic process	0.994856	0.037686	1	1
biological_process	GO:1901099	negative regulation of signal transduction in absence of ligand	0.994856	0.037686	1	1
biological_process	GO:1902548	negative regulation of cellular response to vascular endothelial growth factor stimulus	0.994856	0.037686	1	1
biological_process	GO:2000846	regulation of corticosteroid hormone secretion	0.994856	0.037686	1	1
biological_process	GO:2001240	negative regulation of extrinsic apoptotic signaling pathway in absence of ligand	0.994856	0.037686	1	1
biological_process	GO:0043266	regulation of potassium ion transport	0.98435	0.0377922	1	1
biological_process	GO:0051094	positive regulation of developmental process	0.971886	0.0379287	1	1
cellular_component	GO:0031362	anchored component of external side of plasma membrane	0.99481	0.0379296	1	1
cellular_component	GO:0098644	complex of collagen trimers	0.99481	0.0379296	1	1
biological_process	GO:0001774	microglial cell activation	0.990263	0.0382319	1	1
biological_process	GO:0033003	regulation of mast cell activation	0.990263	0.0382319	1	1
biological_process	GO:0034331	cell junction maintenance	0.990263	0.0382319	1	1
biological_process	GO:0035272	exocrine system development	0.990263	0.0382319	1	1
biological_process	GO:0043537	negative regulation of blood vessel endothelial cell migration	0.990263	0.0382319	1	1
biological_process	GO:0071384	cellular response to corticosteroid stimulus	0.990263	0.0382319	1	1
molecular_function	GO:0005178	integrin binding	0.983292	0.0383452	1	1
molecular_function	GO:0015295	solute:proton symporter activity	0.994688	0.0385637	1	1
molecular_function	GO:0022829	wide pore channel activity	0.994688	0.0385637	1	1
biological_process	GO:0006520	cellular amino acid metabolic process	0.981754	0.038668	1	1
biological_process	GO:0001934	positive regulation of protein phosphorylation	0.974145	0.0387872	1	1
biological_process	GO:0003300	cardiac muscle hypertrophy	0.984698	0.0389386	1	1
biological_process	GO:0030855	epithelial cell differentiation	0.975472	0.0389628	1	1
biological_process	GO:0031960	response to corticosteroid	0.986926	0.0389701	1	1
biological_process	GO:0046634	regulation of alpha-beta T cell activation	0.986926	0.0389701	1	1
biological_process	GO:0150063	visual system development	0.976714	0.039123	1	1
biological_process	GO:0048754	branching morphogenesis of an epithelial tube	0.980875	0.0391907	1	1
molecular_function	GO:0051015	actin filament binding	0.97979	0.0392845	1	1
biological_process	GO:0043583	ear development	0.979755	0.0393294	1	1
biological_process	GO:0021675	nerve development	0.985503	0.0394662	1	1
molecular_function	GO:0043394	proteoglycan binding	0.989843	0.0395181	1	1
molecular_function	GO:0045499	chemorepellent activity	0.989843	0.0395181	1	1
cellular_component	GO:0015629	actin cytoskeleton	0.975112	0.040422	1	1
molecular_function	GO:0005518	collagen binding	0.986252	0.0406121	1	1
biological_process	GO:0001661	conditioned taste aversion	0.997495	0.0408303	1	1
biological_process	GO:0001794	type IIa hypersensitivity	0.997495	0.0408303	1	1
biological_process	GO:0001796	regulation of type IIa hypersensitivity	0.997495	0.0408303	1	1
biological_process	GO:0001798	positive regulation of type IIa hypersensitivity	0.997495	0.0408303	1	1
biological_process	GO:0001878	response to yeast	0.997495	0.0408303	1	1
biological_process	GO:0002035	brain renin-angiotensin system	0.997495	0.0408303	1	1
biological_process	GO:0002282	microglial cell activation involved in immune response	0.997495	0.0408303	1	1
biological_process	GO:0002445	type II hypersensitivity	0.997495	0.0408303	1	1
biological_process	GO:0002892	regulation of type II hypersensitivity	0.997495	0.0408303	1	1
biological_process	GO:0002894	positive regulation of type II hypersensitivity	0.997495	0.0408303	1	1
biological_process	GO:0006450	regulation of translational fidelity	0.997495	0.0408303	1	1
biological_process	GO:0006521	regulation of cellular amino acid metabolic process	0.997495	0.0408303	1	1
biological_process	GO:0006651	diacylglycerol biosynthetic process	0.997495	0.0408303	1	1
biological_process	GO:0007197	adenylate cyclase-inhibiting G protein-coupled acetylcholine receptor signaling pathway	0.997495	0.0408303	1	1
biological_process	GO:0007217	tachykinin receptor signaling pathway	0.997495	0.0408303	1	1
biological_process	GO:0008343	adult feeding behavior	0.997495	0.0408303	1	1
biological_process	GO:0010470	regulation of gastrulation	0.997495	0.0408303	1	1
biological_process	GO:0010753	positive regulation of cGMP-mediated signaling	0.997495	0.0408303	1	1
biological_process	GO:0010764	negative regulation of fibroblast migration	0.997495	0.0408303	1	1
biological_process	GO:0010873	positive regulation of cholesterol esterification	0.997495	0.0408303	1	1
biological_process	GO:0010891	negative regulation of sequestering of triglyceride	0.997495	0.0408303	1	1
biological_process	GO:0014063	negative regulation of serotonin secretion	0.997495	0.0408303	1	1
biological_process	GO:0019732	antifungal humoral response	0.997495	0.0408303	1	1
biological_process	GO:0021764	amygdala development	0.997495	0.0408303	1	1
biological_process	GO:0030643	cellular phosphate ion homeostasis	0.997495	0.0408303	1	1
biological_process	GO:0033239	negative regulation of cellular amine metabolic process	0.997495	0.0408303	1	1
biological_process	GO:0034379	very-low-density lipoprotein particle assembly	0.997495	0.0408303	1	1
biological_process	GO:0034447	very-low-density lipoprotein particle clearance	0.997495	0.0408303	1	1
biological_process	GO:0034471	ncRNA 5'-end processing	0.997495	0.0408303	1	1
biological_process	GO:0035106	operant conditioning	0.997495	0.0408303	1	1
biological_process	GO:0035934	corticosterone secretion	0.997495	0.0408303	1	1
biological_process	GO:0038026	reelin-mediated signaling pathway	0.997495	0.0408303	1	1
biological_process	GO:0038107	nodal signaling pathway involved in determination of left/right asymmetry	0.997495	0.0408303	1	1
biological_process	GO:0042078	germ-line stem cell division	0.997495	0.0408303	1	1
biological_process	GO:0042748	circadian sleep/wake cycle, non-REM sleep	0.997495	0.0408303	1	1
biological_process	GO:0045188	regulation of circadian sleep/wake cycle, non-REM sleep	0.997495	0.0408303	1	1
biological_process	GO:0045634	regulation of melanocyte differentiation	0.997495	0.0408303	1	1
biological_process	GO:0046100	hypoxanthine metabolic process	0.997495	0.0408303	1	1
biological_process	GO:0046121	deoxyribonucleoside catabolic process	0.997495	0.0408303	1	1
biological_process	GO:0046122	purine deoxyribonucleoside metabolic process	0.997495	0.0408303	1	1
biological_process	GO:0046124	purine deoxyribonucleoside catabolic process	0.997495	0.0408303	1	1
biological_process	GO:0046130	purine ribonucleoside catabolic process	0.997495	0.0408303	1	1
biological_process	GO:0046878	positive regulation of saliva secretion	0.997495	0.0408303	1	1
biological_process	GO:0048642	negative regulation of skeletal muscle tissue development	0.997495	0.0408303	1	1
biological_process	GO:0051581	negative regulation of neurotransmitter uptake	0.997495	0.0408303	1	1
biological_process	GO:0051612	negative regulation of serotonin uptake	0.997495	0.0408303	1	1
biological_process	GO:0060023	soft palate development	0.997495	0.0408303	1	1
biological_process	GO:0060462	lung lobe development	0.997495	0.0408303	1	1
biological_process	GO:0060463	lung lobe morphogenesis	0.997495	0.0408303	1	1
biological_process	GO:0060729	intestinal epithelial structure maintenance	0.997495	0.0408303	1	1
biological_process	GO:0061438	renal system vasculature morphogenesis	0.997495	0.0408303	1	1
biological_process	GO:0061439	kidney vasculature morphogenesis	0.997495	0.0408303	1	1
biological_process	GO:0071072	negative regulation of phospholipid biosynthetic process	0.997495	0.0408303	1	1
biological_process	GO:0071871	response to epinephrine	0.997495	0.0408303	1	1
biological_process	GO:0071872	cellular response to epinephrine stimulus	0.997495	0.0408303	1	1
biological_process	GO:0072502	cellular trivalent inorganic anion homeostasis	0.997495	0.0408303	1	1
biological_process	GO:0098722	asymmetric stem cell division	0.997495	0.0408303	1	1
biological_process	GO:0098728	germline stem cell asymmetric division	0.997495	0.0408303	1	1
biological_process	GO:0099538	synaptic signaling via neuropeptide	0.997495	0.0408303	1	1
biological_process	GO:1900094	regulation of transcription from RNA polymerase II promoter involved in determination of left/right symmetry	0.997495	0.0408303	1	1
biological_process	GO:1900164	nodal signaling pathway involved in determination of lateral mesoderm left/right asymmetry	0.997495	0.0408303	1	1
biological_process	GO:1901843	positive regulation of high voltage-gated calcium channel activity	0.997495	0.0408303	1	1
biological_process	GO:1902949	positive regulation of tau-protein kinase activity	0.997495	0.0408303	1	1
biological_process	GO:1905907	negative regulation of amyloid fibril formation	0.997495	0.0408303	1	1
biological_process	GO:1990314	cellular response to insulin-like growth factor stimulus	0.997495	0.0408303	1	1
biological_process	GO:2000324	positive regulation of glucocorticoid receptor signaling pathway	0.997495	0.0408303	1	1
biological_process	GO:2000489	regulation of hepatic stellate cell activation	0.997495	0.0408303	1	1
cellular_component	GO:0000930	gamma-tubulin complex	0.997477	0.0410212	1	1
cellular_component	GO:0071664	catenin-TCF7L2 complex	0.997477	0.0410212	1	1
biological_process	GO:0072006	nephron development	0.981102	0.041108	1	1
biological_process	GO:0048880	sensory system development	0.975345	0.0412017	1	1
molecular_function	GO:0022857	transmembrane transporter activity	0.971081	0.0413693	1	1
molecular_function	GO:0004806	triglyceride lipase activity	0.997429	0.0415176	1	1
molecular_function	GO:0004861	cyclin-dependent protein serine/threonine kinase inhibitor activity	0.997429	0.0415176	1	1
molecular_function	GO:0005229	intracellular calcium activated chloride channel activity	0.997429	0.0415176	1	1
molecular_function	GO:0005402	carbohydrate:cation symporter activity	0.997429	0.0415176	1	1
molecular_function	GO:0010997	anaphase-promoting complex binding	0.997429	0.0415176	1	1
molecular_function	GO:0016907	G protein-coupled acetylcholine receptor activity	0.997429	0.0415176	1	1
molecular_function	GO:0045028	G protein-coupled purinergic nucleotide receptor activity	0.997429	0.0415176	1	1
molecular_function	GO:0061778	intracellular chloride channel activity	0.997429	0.0415176	1	1
molecular_function	GO:1903763	gap junction channel activity involved in cell communication by electrical coupling	0.997429	0.0415176	1	1
biological_process	GO:0090090	negative regulation of canonical Wnt signaling pathway	0.982426	0.0416803	1	1
biological_process	GO:0031328	positive regulation of cellular biosynthetic process	0.968272	0.0421198	1	1
biological_process	GO:0007265	Ras protein signal transduction	0.976305	0.0422119	1	1
biological_process	GO:0070201	regulation of establishment of protein localization	0.973407	0.0422658	1	1
biological_process	GO:0042220	response to cocaine	0.9869	0.0427001	1	1
biological_process	GO:2000242	negative regulation of reproductive process	0.9869	0.0427001	1	1
molecular_function	GO:0038023	signaling receptor activity	0.969972	0.0429926	1	1
molecular_function	GO:0060089	molecular transducer activity	0.969972	0.0429926	1	1
biological_process	GO:0021549	cerebellum development	0.982643	0.0432548	1	1
biological_process	GO:0031109	microtubule polymerization or depolymerization	0.982643	0.0432548	1	1
biological_process	GO:0006887	exocytosis	0.973915	0.0433613	1	1
biological_process	GO:0120161	regulation of cold-induced thermogenesis	0.980602	0.0435268	1	1
molecular_function	GO:0005488	binding	0.96555	0.0435772	1	1
biological_process	GO:0046486	glycerolipid metabolic process	0.974999	0.0436859	1	1
biological_process	GO:0051223	regulation of protein transport	0.972578	0.0438016	1	1
biological_process	GO:0032652	regulation of interleukin-1 production	0.98333	0.0442655	1	1
biological_process	GO:0043113	receptor clustering	0.98333	0.0442655	1	1
biological_process	GO:0050771	negative regulation of axonogenesis	0.98333	0.0442655	1	1
biological_process	GO:0071229	cellular response to acid chemical	0.98333	0.0442655	1	1
biological_process	GO:0045669	positive regulation of osteoblast differentiation	0.984672	0.0443086	1	1
biological_process	GO:0050922	negative regulation of chemotaxis	0.984672	0.0443086	1	1
biological_process	GO:1901655	cellular response to ketone	0.984672	0.0443086	1	1
biological_process	GO:0031175	neuron projection development	0.967473	0.044375	1	1
biological_process	GO:0045444	fat cell differentiation	0.976148	0.044572	1	1
biological_process	GO:0008643	carbohydrate transport	0.979173	0.044687	1	1
biological_process	GO:0050680	negative regulation of epithelial cell proliferation	0.979173	0.044687	1	1
biological_process	GO:0060560	developmental growth involved in morphogenesis	0.974702	0.0447553	1	1
cellular_component	GO:0045111	intermediate filament cytoskeleton	0.983079	0.0448195	1	1
biological_process	GO:0001659	temperature homeostasis	0.978081	0.0453185	1	1
biological_process	GO:0043271	negative regulation of ion transport	0.978081	0.0453185	1	1
biological_process	GO:0050670	regulation of lymphocyte proliferation	0.978081	0.0453185	1	1
biological_process	GO:0003299	muscle hypertrophy in response to stress	0.990188	0.0454191	1	1
biological_process	GO:0014048	regulation of glutamate secretion	0.990188	0.0454191	1	1
biological_process	GO:0014887	cardiac muscle adaptation	0.990188	0.0454191	1	1
biological_process	GO:0014898	cardiac muscle hypertrophy in response to stress	0.990188	0.0454191	1	1
biological_process	GO:0021602	cranial nerve morphogenesis	0.990188	0.0454191	1	1
biological_process	GO:0033866	nucleoside bisphosphate biosynthetic process	0.990188	0.0454191	1	1
biological_process	GO:0034030	ribonucleoside bisphosphate biosynthetic process	0.990188	0.0454191	1	1
biological_process	GO:0034033	purine nucleoside bisphosphate biosynthetic process	0.990188	0.0454191	1	1
biological_process	GO:0034104	negative regulation of tissue remodeling	0.990188	0.0454191	1	1
biological_process	GO:0035929	steroid hormone secretion	0.990188	0.0454191	1	1
biological_process	GO:0045672	positive regulation of osteoclast differentiation	0.990188	0.0454191	1	1
biological_process	GO:0045940	positive regulation of steroid metabolic process	0.990188	0.0454191	1	1
biological_process	GO:0055094	response to lipoprotein particle	0.990188	0.0454191	1	1
biological_process	GO:1902547	regulation of cellular response to vascular endothelial growth factor stimulus	0.990188	0.0454191	1	1
biological_process	GO:2001239	regulation of extrinsic apoptotic signaling pathway in absence of ligand	0.990188	0.0454191	1	1
biological_process	GO:0089718	amino acid import across plasma membrane	0.987779	0.0454571	1	1
biological_process	GO:0140058	neuron projection arborization	0.987779	0.0454571	1	1
biological_process	GO:1902475	L-alpha-amino acid transmembrane transport	0.987779	0.0454571	1	1
biological_process	GO:0003158	endothelium development	0.98033	0.0458331	1	1
molecular_function	GO:0016788	hydrolase activity, acting on ester bonds	0.970235	0.0459157	1	1
molecular_function	GO:0030165	PDZ domain binding	0.979342	0.045943	1	1
biological_process	GO:0007517	muscle organ development	0.973381	0.0462099	1	1
biological_process	GO:0009968	negative regulation of signal transduction	0.966098	0.0465522	1	1
biological_process	GO:0007204	positive regulation of cytosolic calcium ion concentration	0.974359	0.0466981	1	1
molecular_function	GO:0008146	sulfotransferase activity	0.987261	0.0469566	1	1
biological_process	GO:0030879	mammary gland development	0.978505	0.0474998	1	1
biological_process	GO:0106106	cold-induced thermogenesis	0.978505	0.0474998	1	1
biological_process	GO:0030316	osteoclast differentiation	0.98039	0.047881	1	1
biological_process	GO:0034446	substrate adhesion-dependent cell spreading	0.98039	0.047881	1	1
biological_process	GO:0090277	positive regulation of peptide hormone secretion	0.98039	0.047881	1	1
biological_process	GO:0110020	regulation of actomyosin structure organization	0.98039	0.047881	1	1
biological_process	GO:2000300	regulation of synaptic vesicle exocytosis	0.98039	0.047881	1	1
molecular_function	GO:0019887	protein kinase regulator activity	0.976531	0.0480935	1	1
biological_process	GO:0050770	regulation of axonogenesis	0.974485	0.0482083	1	1
biological_process	GO:0009165	nucleotide biosynthetic process	0.976049	0.0489261	1	1
biological_process	GO:0021536	diencephalon development	0.984322	0.0491853	1	1
biological_process	GO:0030888	regulation of B cell proliferation	0.984322	0.0491853	1	1
biological_process	GO:0050810	regulation of steroid biosynthetic process	0.984322	0.0491853	1	1
biological_process	GO:0051057	positive regulation of small GTPase mediated signal transduction	0.984322	0.0491853	1	1
biological_process	GO:0061333	renal tubule morphogenesis	0.980929	0.0494335	1	1
biological_process	GO:0120035	regulation of plasma membrane bounded cell projection organization	0.965676	0.0495773	1	1
biological_process	GO:0080090	regulation of primary metabolic process	0.95885	0.0499782	1	1
molecular_function	GO:1990837	sequence-specific double-stranded DNA binding	0.963897	0.0500088	1	1
biological_process	GO:0001676	long-chain fatty acid metabolic process	0.982148	0.050096	1	1
biological_process	GO:0014009	glial cell proliferation	0.982148	0.050096	1	1
biological_process	GO:0060412	ventricular septum morphogenesis	0.982148	0.050096	1	1
biological_process	GO:0072332	intrinsic apoptotic signaling pathway by p53 class mediator	0.982148	0.050096	1	1
biological_process	GO:0033555	multicellular organismal response to stress	0.978055	0.0502568	1	1
biological_process	GO:1901991	negative regulation of mitotic cell cycle phase transition	0.978055	0.0502568	1	1
biological_process	GO:0001574	ganglioside biosynthetic process	0.992015	0.0504152	1	1
biological_process	GO:0002021	response to dietary excess	0.992015	0.0504152	1	1
biological_process	GO:0006144	purine nucleobase metabolic process	0.992015	0.0504152	1	1
biological_process	GO:0006658	phosphatidylserine metabolic process	0.992015	0.0504152	1	1
biological_process	GO:0006857	oligopeptide transport	0.992015	0.0504152	1	1
biological_process	GO:0043084	penile erection	0.992015	0.0504152	1	1
biological_process	GO:0045939	negative regulation of steroid metabolic process	0.992015	0.0504152	1	1
biological_process	GO:0046006	regulation of activated T cell proliferation	0.992015	0.0504152	1	1
biological_process	GO:0046697	decidualization	0.992015	0.0504152	1	1
biological_process	GO:0048635	negative regulation of muscle organ development	0.992015	0.0504152	1	1
biological_process	GO:0050482	arachidonic acid secretion	0.992015	0.0504152	1	1
biological_process	GO:0050832	defense response to fungus	0.992015	0.0504152	1	1
biological_process	GO:0051608	histamine transport	0.992015	0.0504152	1	1
biological_process	GO:0071398	cellular response to fatty acid	0.992015	0.0504152	1	1
biological_process	GO:0090025	regulation of monocyte chemotaxis	0.992015	0.0504152	1	1
biological_process	GO:1901862	negative regulation of muscle tissue development	0.992015	0.0504152	1	1
biological_process	GO:1903671	negative regulation of sprouting angiogenesis	0.992015	0.0504152	1	1
biological_process	GO:1903963	arachidonate transport	0.992015	0.0504152	1	1
biological_process	GO:0005975	carbohydrate metabolic process	0.967674	0.0505181	1	1
cellular_component	GO:0031233	intrinsic component of external side of plasma membrane	0.991944	0.0507327	1	1
biological_process	GO:0090066	regulation of anatomical structure size	0.966553	0.051088	1	1
biological_process	GO:0034764	positive regulation of transmembrane transport	0.972516	0.0514592	1	1
molecular_function	GO:0001618	virus receptor activity	0.991759	0.0515591	1	1
molecular_function	GO:0015144	carbohydrate transmembrane transporter activity	0.991759	0.0515591	1	1
molecular_function	GO:0016893	endonuclease activity, active with either ribo- or deoxyribonucleic acids and producing 5'-phosphomonoesters	0.991759	0.0515591	1	1
molecular_function	GO:0048156	tau protein binding	0.991759	0.0515591	1	1
molecular_function	GO:0140272	exogenous protein binding	0.991759	0.0515591	1	1
molecular_function	GO:0098960	postsynaptic neurotransmitter receptor activity	0.979901	0.0516349	1	1
biological_process	GO:2000377	regulation of reactive oxygen species metabolic process	0.976245	0.0517126	1	1
molecular_function	GO:0015294	solute:cation symporter activity	0.981253	0.0521387	1	1
biological_process	GO:0043405	regulation of MAP kinase activity	0.97388	0.0527271	1	1
biological_process	GO:1901293	nucleoside phosphate biosynthetic process	0.97388	0.0527271	1	1
biological_process	GO:0007044	cell-substrate junction assembly	0.97793	0.0528236	1	1
biological_process	GO:0045765	regulation of angiogenesis	0.969392	0.0530484	1	1
biological_process	GO:1901342	regulation of vasculature development	0.969392	0.0530484	1	1
biological_process	GO:0001504	neurotransmitter uptake	0.984881	0.0534409	1	1
biological_process	GO:0035094	response to nicotine	0.984881	0.0534409	1	1
biological_process	GO:0043267	negative regulation of potassium ion transport	0.984881	0.0534409	1	1
biological_process	GO:0043900	regulation of multi-organism process	0.984881	0.0534409	1	1
biological_process	GO:0046717	acid secretion	0.984881	0.0534409	1	1
biological_process	GO:1903670	regulation of sprouting angiogenesis	0.984881	0.0534409	1	1
biological_process	GO:1901652	response to peptide	0.967616	0.0538105	1	1
cellular_component	GO:0042995	cell projection	0.95688	0.053986	1	1
biological_process	GO:0090596	sensory organ morphogenesis	0.968947	0.0544933	1	1
biological_process	GO:1903522	regulation of blood circulation	0.968947	0.0544933	1	1
biological_process	GO:0071214	cellular response to abiotic stimulus	0.970436	0.0548604	1	1
biological_process	GO:0104004	cellular response to environmental stimulus	0.970436	0.0548604	1	1
biological_process	GO:0051224	negative regulation of protein transport	0.975593	0.0549568	1	1
biological_process	GO:0048041	focal adhesion assembly	0.978286	0.0549773	1	1
biological_process	GO:0006952	defense response	0.959544	0.0552074	1	1
biological_process	GO:0034762	regulation of transmembrane transport	0.963041	0.055343	1	1
biological_process	GO:0055065	metal ion homeostasis	0.963224	0.0554011	1	1
biological_process	GO:0001573	ganglioside metabolic process	0.987082	0.0554193	1	1
biological_process	GO:0007431	salivary gland development	0.987082	0.0554193	1	1
biological_process	GO:0009154	purine ribonucleotide catabolic process	0.987082	0.0554193	1	1
biological_process	GO:0021522	spinal cord motor neuron differentiation	0.987082	0.0554193	1	1
biological_process	GO:0034405	response to fluid shear stress	0.987082	0.0554193	1	1
biological_process	GO:0048520	positive regulation of behavior	0.987082	0.0554193	1	1
biological_process	GO:0070542	response to fatty acid	0.987082	0.0554193	1	1
biological_process	GO:0071402	cellular response to lipoprotein particle stimulus	0.987082	0.0554193	1	1
biological_process	GO:0095500	acetylcholine receptor signaling pathway	0.987082	0.0554193	1	1
biological_process	GO:0002064	epithelial cell development	0.970589	0.0557219	1	1
biological_process	GO:0032835	glomerulus development	0.981402	0.0562439	1	1
biological_process	GO:0032945	negative regulation of mononuclear cell proliferation	0.981402	0.0562439	1	1
biological_process	GO:0045453	bone resorption	0.981402	0.0562439	1	1
biological_process	GO:0048512	circadian behavior	0.981402	0.0562439	1	1
biological_process	GO:0050672	negative regulation of lymphocyte proliferation	0.981402	0.0562439	1	1
biological_process	GO:1900024	regulation of substrate adhesion-dependent cell spreading	0.981402	0.0562439	1	1
biological_process	GO:0006140	regulation of nucleotide metabolic process	0.97934	0.05634	1	1
biological_process	GO:0008543	fibroblast growth factor receptor signaling pathway	0.97934	0.05634	1	1
biological_process	GO:0014855	striated muscle cell proliferation	0.97934	0.05634	1	1
biological_process	GO:0060349	bone morphogenesis	0.97934	0.05634	1	1
biological_process	GO:1900542	regulation of purine nucleotide metabolic process	0.97934	0.05634	1	1
biological_process	GO:1902107	positive regulation of leukocyte differentiation	0.972501	0.0567016	1	1
biological_process	GO:1903708	positive regulation of hemopoiesis	0.972501	0.0567016	1	1
biological_process	GO:0032869	cellular response to insulin stimulus	0.971569	0.0567252	1	1
biological_process	GO:0032944	regulation of mononuclear cell proliferation	0.971569	0.0567252	1	1
biological_process	GO:0051017	actin filament bundle assembly	0.971569	0.0567252	1	1
biological_process	GO:0060538	skeletal muscle organ development	0.971569	0.0567252	1	1
molecular_function	GO:0015248	sterol transporter activity	0.986604	0.0569499	1	1
cellular_component	GO:0030315	T-tubule	0.979058	0.0569658	1	1
biological_process	GO:0002793	positive regulation of peptide secretion	0.975255	0.0580882	1	1
biological_process	GO:0051937	catecholamine transport	0.975255	0.0580882	1	1
biological_process	GO:2000045	regulation of G1/S transition of mitotic cell cycle	0.975255	0.0580882	1	1
molecular_function	GO:0016597	amino acid binding	0.980554	0.0582842	1	1
molecular_function	GO:0106306	protein serine phosphatase activity	0.980554	0.0582842	1	1
molecular_function	GO:0106307	protein threonine phosphatase activity	0.980554	0.0582842	1	1
biological_process	GO:1904950	negative regulation of establishment of protein localization	0.972936	0.0599376	1	1
biological_process	GO:0009755	hormone-mediated signaling pathway	0.971208	0.0608752	1	1
biological_process	GO:1990845	adaptive thermogenesis	0.971208	0.0608752	1	1
biological_process	GO:0061572	actin filament bundle organization	0.969111	0.0609236	1	1
biological_process	GO:0051896	regulation of protein kinase B signaling	0.969963	0.0611457	1	1
biological_process	GO:0070302	regulation of stress-activated protein kinase signaling cascade	0.969963	0.0611457	1	1
biological_process	GO:0009611	response to wounding	0.961302	0.0613821	1	1
biological_process	GO:0034329	cell junction assembly	0.960105	0.0620864	1	1
biological_process	GO:0071375	cellular response to peptide hormone stimulus	0.965928	0.0621237	1	1
biological_process	GO:0015807	L-amino acid transport	0.98154	0.062186	1	1
biological_process	GO:0021696	cerebellar cortex morphogenesis	0.98154	0.062186	1	1
biological_process	GO:0038066	p38MAPK cascade	0.98154	0.062186	1	1
biological_process	GO:0045124	regulation of bone resorption	0.98154	0.062186	1	1
biological_process	GO:0051480	regulation of cytosolic calcium ion concentration	0.963283	0.0623772	1	1
biological_process	GO:0045893	positive regulation of transcription, DNA-templated	0.95286	0.062776	1	1
biological_process	GO:1903508	positive regulation of nucleic acid-templated transcription	0.95286	0.062776	1	1
cellular_component	GO:0032279	asymmetric synapse	0.960258	0.062878	1	1
biological_process	GO:0007218	neuropeptide signaling pathway	0.976232	0.063046	1	1
biological_process	GO:0009135	purine nucleoside diphosphate metabolic process	0.976232	0.063046	1	1
biological_process	GO:0009179	purine ribonucleoside diphosphate metabolic process	0.976232	0.063046	1	1
biological_process	GO:0032651	regulation of interleukin-1 beta production	0.976232	0.063046	1	1
biological_process	GO:0043200	response to amino acid	0.976232	0.063046	1	1
biological_process	GO:1901362	organic cyclic compound biosynthetic process	0.948675	0.0631987	1	1
molecular_function	GO:0051219	phosphoprotein binding	0.974099	0.0635318	1	1
biological_process	GO:0042752	regulation of circadian rhythm	0.972353	0.0636795	1	1
biological_process	GO:0061326	renal tubule development	0.972353	0.0636795	1	1
biological_process	GO:0070304	positive regulation of stress-activated protein kinase signaling cascade	0.972353	0.0636795	1	1
biological_process	GO:0150115	cell-substrate junction organization	0.972353	0.0636795	1	1
biological_process	GO:0006094	gluconeogenesis	0.978121	0.0638806	1	1
biological_process	GO:0010596	negative regulation of endothelial cell migration	0.978121	0.0638806	1	1
biological_process	GO:0062237	protein localization to postsynapse	0.978121	0.0638806	1	1
biological_process	GO:0070555	response to interleukin-1	0.978121	0.0638806	1	1
biological_process	GO:0071526	semaphorin-plexin signaling pathway	0.978121	0.0638806	1	1
biological_process	GO:1903539	protein localization to postsynaptic membrane	0.978121	0.0638806	1	1
biological_process	GO:0000966	RNA 5'-end processing	0.994146	0.0641479	1	1
biological_process	GO:0002645	positive regulation of tolerance induction	0.994146	0.0641479	1	1
biological_process	GO:0002865	negative regulation of acute inflammatory response to antigenic stimulus	0.994146	0.0641479	1	1
biological_process	GO:0002885	positive regulation of hypersensitivity	0.994146	0.0641479	1	1
biological_process	GO:0003140	determination of left/right asymmetry in lateral mesoderm	0.994146	0.0641479	1	1
biological_process	GO:0003330	regulation of extracellular matrix constituent secretion	0.994146	0.0641479	1	1
biological_process	GO:0003353	positive regulation of cilium movement	0.994146	0.0641479	1	1
biological_process	GO:0003357	noradrenergic neuron differentiation	0.994146	0.0641479	1	1
biological_process	GO:0006152	purine nucleoside catabolic process	0.994146	0.0641479	1	1
biological_process	GO:0006196	AMP catabolic process	0.994146	0.0641479	1	1
biological_process	GO:0010744	positive regulation of macrophage derived foam cell differentiation	0.994146	0.0641479	1	1
biological_process	GO:0015838	amino-acid betaine transport	0.994146	0.0641479	1	1
biological_process	GO:0021562	vestibulocochlear nerve development	0.994146	0.0641479	1	1
biological_process	GO:0021631	optic nerve morphogenesis	0.994146	0.0641479	1	1
biological_process	GO:0021684	cerebellar granular layer formation	0.994146	0.0641479	1	1
biological_process	GO:0021707	cerebellar granule cell differentiation	0.994146	0.0641479	1	1
biological_process	GO:0031145	anaphase-promoting complex-dependent catabolic process	0.994146	0.0641479	1	1
biological_process	GO:0032799	low-density lipoprotein receptor particle metabolic process	0.994146	0.0641479	1	1
biological_process	GO:0032802	low-density lipoprotein particle receptor catabolic process	0.994146	0.0641479	1	1
biological_process	GO:0032803	regulation of low-density lipoprotein particle receptor catabolic process	0.994146	0.0641479	1	1
biological_process	GO:0032808	lacrimal gland development	0.994146	0.0641479	1	1
biological_process	GO:0033280	response to vitamin D	0.994146	0.0641479	1	1
biological_process	GO:0033625	positive regulation of integrin activation	0.994146	0.0641479	1	1
biological_process	GO:0034380	high-density lipoprotein particle assembly	0.994146	0.0641479	1	1
biological_process	GO:0035733	hepatic stellate cell activation	0.994146	0.0641479	1	1
biological_process	GO:0042454	ribonucleoside catabolic process	0.994146	0.0641479	1	1
biological_process	GO:0042590	antigen processing and presentation of exogenous peptide antigen via MHC class I	0.994146	0.0641479	1	1
biological_process	GO:0044849	estrous cycle	0.994146	0.0641479	1	1
biological_process	GO:0045915	positive regulation of catecholamine metabolic process	0.994146	0.0641479	1	1
biological_process	GO:0045964	positive regulation of dopamine metabolic process	0.994146	0.0641479	1	1
biological_process	GO:0046641	positive regulation of alpha-beta T cell proliferation	0.994146	0.0641479	1	1
biological_process	GO:0046877	regulation of saliva secretion	0.994146	0.0641479	1	1
biological_process	GO:0050812	regulation of acyl-CoA biosynthetic process	0.994146	0.0641479	1	1
biological_process	GO:0050932	regulation of pigment cell differentiation	0.994146	0.0641479	1	1
biological_process	GO:0051136	regulation of NK T cell differentiation	0.994146	0.0641479	1	1
biological_process	GO:0051138	positive regulation of NK T cell differentiation	0.994146	0.0641479	1	1
biological_process	GO:0051385	response to mineralocorticoid	0.994146	0.0641479	1	1
biological_process	GO:0051611	regulation of serotonin uptake	0.994146	0.0641479	1	1
biological_process	GO:0051923	sulfation	0.994146	0.0641479	1	1
biological_process	GO:0060158	phospholipase C-activating dopamine receptor signaling pathway	0.994146	0.0641479	1	1
biological_process	GO:0060592	mammary gland formation	0.994146	0.0641479	1	1
biological_process	GO:0060613	fat pad development	0.994146	0.0641479	1	1
biological_process	GO:0060978	angiogenesis involved in coronary vascular morphogenesis	0.994146	0.0641479	1	1
biological_process	GO:0070782	phosphatidylserine exposure on apoptotic cell surface	0.994146	0.0641479	1	1
biological_process	GO:0070831	basement membrane assembly	0.994146	0.0641479	1	1
biological_process	GO:0071257	cellular response to electrical stimulus	0.994146	0.0641479	1	1
biological_process	GO:0071389	cellular response to mineralocorticoid stimulus	0.994146	0.0641479	1	1
biological_process	GO:0086023	adenylate cyclase-activating adrenergic receptor signaling pathway involved in heart process	0.994146	0.0641479	1	1
biological_process	GO:0090026	positive regulation of monocyte chemotaxis	0.994146	0.0641479	1	1
biological_process	GO:0090273	regulation of somatostatin secretion	0.994146	0.0641479	1	1
biological_process	GO:0090370	negative regulation of cholesterol efflux	0.994146	0.0641479	1	1
biological_process	GO:0097094	craniofacial suture morphogenesis	0.994146	0.0641479	1	1
biological_process	GO:0150172	regulation of phosphatidylcholine metabolic process	0.994146	0.0641479	1	1
biological_process	GO:1901166	neural crest cell migration involved in autonomic nervous system development	0.994146	0.0641479	1	1
biological_process	GO:1901203	positive regulation of extracellular matrix assembly	0.994146	0.0641479	1	1
biological_process	GO:1901317	regulation of flagellated sperm motility	0.994146	0.0641479	1	1
biological_process	GO:1901552	positive regulation of endothelial cell development	0.994146	0.0641479	1	1
biological_process	GO:1901626	regulation of postsynaptic membrane organization	0.994146	0.0641479	1	1
biological_process	GO:1902093	positive regulation of flagellated sperm motility	0.994146	0.0641479	1	1
biological_process	GO:1902231	positive regulation of intrinsic apoptotic signaling pathway in response to DNA damage	0.994146	0.0641479	1	1
biological_process	GO:1902514	regulation of calcium ion transmembrane transport via high voltage-gated calcium channel	0.994146	0.0641479	1	1
biological_process	GO:1903142	positive regulation of establishment of endothelial barrier	0.994146	0.0641479	1	1
biological_process	GO:1903726	negative regulation of phospholipid metabolic process	0.994146	0.0641479	1	1
biological_process	GO:2000155	positive regulation of cilium-dependent cell motility	0.994146	0.0641479	1	1
biological_process	GO:2000347	positive regulation of hepatocyte proliferation	0.994146	0.0641479	1	1
biological_process	GO:2001204	regulation of osteoclast development	0.994146	0.0641479	1	1
molecular_function	GO:0008028	monocarboxylic acid transmembrane transporter activity	0.980783	0.0641572	1	1
biological_process	GO:0009891	positive regulation of biosynthetic process	0.950351	0.0643367	1	1
cellular_component	GO:0005680	anaphase-promoting complex	0.994104	0.0644381	1	1
cellular_component	GO:0032584	growth cone membrane	0.994104	0.0644381	1	1
cellular_component	GO:0044307	dendritic branch	0.994104	0.0644381	1	1
cellular_component	GO:0070852	cell body fiber	0.994104	0.0644381	1	1
biological_process	GO:1902680	positive regulation of RNA biosynthetic process	0.951518	0.0644517	1	1
biological_process	GO:0071560	cellular response to transforming growth factor beta stimulus	0.966067	0.0644891	1	1
biological_process	GO:0002675	positive regulation of acute inflammatory response	0.98831	0.0649373	1	1
biological_process	GO:0002863	positive regulation of inflammatory response to antigenic stimulus	0.98831	0.0649373	1	1
biological_process	GO:0007020	microtubule nucleation	0.98831	0.0649373	1	1
biological_process	GO:0007194	negative regulation of adenylate cyclase activity	0.98831	0.0649373	1	1
biological_process	GO:0014061	regulation of norepinephrine secretion	0.98831	0.0649373	1	1
biological_process	GO:0015813	L-glutamate transmembrane transport	0.98831	0.0649373	1	1
biological_process	GO:0031000	response to caffeine	0.98831	0.0649373	1	1
biological_process	GO:0031115	negative regulation of microtubule polymerization	0.98831	0.0649373	1	1
biological_process	GO:0031365	N-terminal protein amino acid modification	0.98831	0.0649373	1	1
biological_process	GO:0032222	regulation of synaptic transmission, cholinergic	0.98831	0.0649373	1	1
biological_process	GO:0033005	positive regulation of mast cell activation	0.98831	0.0649373	1	1
biological_process	GO:0035855	megakaryocyte development	0.98831	0.0649373	1	1
biological_process	GO:0048243	norepinephrine secretion	0.98831	0.0649373	1	1
biological_process	GO:0050961	detection of temperature stimulus involved in sensory perception	0.98831	0.0649373	1	1
biological_process	GO:0055090	acylglycerol homeostasis	0.98831	0.0649373	1	1
biological_process	GO:0060221	retinal rod cell differentiation	0.98831	0.0649373	1	1
biological_process	GO:0060563	neuroepithelial cell differentiation	0.98831	0.0649373	1	1
biological_process	GO:0060979	vasculogenesis involved in coronary vascular morphogenesis	0.98831	0.0649373	1	1
biological_process	GO:0070233	negative regulation of T cell apoptotic process	0.98831	0.0649373	1	1
biological_process	GO:0070328	triglyceride homeostasis	0.98831	0.0649373	1	1
biological_process	GO:0071404	cellular response to low-density lipoprotein particle stimulus	0.98831	0.0649373	1	1
biological_process	GO:0071467	cellular response to pH	0.98831	0.0649373	1	1
biological_process	GO:0097186	amelogenesis	0.98831	0.0649373	1	1
biological_process	GO:0106070	regulation of adenylate cyclase-activating G protein-coupled receptor signaling pathway	0.98831	0.0649373	1	1
biological_process	GO:1990000	amyloid fibril formation	0.98831	0.0649373	1	1
molecular_function	GO:0001614	purinergic nucleotide receptor activity	0.993995	0.0651927	1	1
molecular_function	GO:0003828	alpha-N-acetylneuraminate alpha-2,8-sialyltransferase activity	0.993995	0.0651927	1	1
molecular_function	GO:0004089	carbonate dehydratase activity	0.993995	0.0651927	1	1
molecular_function	GO:0004529	exodeoxyribonuclease activity	0.993995	0.0651927	1	1
molecular_function	GO:0005225	volume-sensitive anion channel activity	0.993995	0.0651927	1	1
molecular_function	GO:0005372	water transmembrane transporter activity	0.993995	0.0651927	1	1
molecular_function	GO:0008331	high voltage-gated calcium channel activity	0.993995	0.0651927	1	1
molecular_function	GO:0016406	carnitine O-acyltransferase activity	0.993995	0.0651927	1	1
molecular_function	GO:0016502	nucleotide receptor activity	0.993995	0.0651927	1	1
molecular_function	GO:0016895	exodeoxyribonuclease activity, producing 5'-phosphomonoesters	0.993995	0.0651927	1	1
molecular_function	GO:0019763	immunoglobulin receptor activity	0.993995	0.0651927	1	1
molecular_function	GO:0019864	IgG binding	0.993995	0.0651927	1	1
molecular_function	GO:0140328	floppase activity	0.993995	0.0651927	1	1
biological_process	GO:0043500	muscle adaptation	0.970076	0.0652032	1	1
biological_process	GO:0099565	chemical synaptic transmission, postsynaptic	0.970076	0.0652032	1	1
biological_process	GO:1901216	positive regulation of neuron death	0.970076	0.0652032	1	1
biological_process	GO:0070374	positive regulation of ERK1 and ERK2 cascade	0.966501	0.0653252	1	1
biological_process	GO:0042060	wound healing	0.961058	0.0657252	1	1
biological_process	GO:0001508	action potential	0.967259	0.065815	1	1
biological_process	GO:0072073	kidney epithelium development	0.968418	0.0658325	1	1
biological_process	GO:0001763	morphogenesis of a branching structure	0.963493	0.0659903	1	1
biological_process	GO:0033500	carbohydrate homeostasis	0.961907	0.06627	1	1
biological_process	GO:0042593	glucose homeostasis	0.961907	0.06627	1	1
molecular_function	GO:0019865	immunoglobulin binding	0.987943	0.0663722	1	1
molecular_function	GO:0070412	R-SMAD binding	0.987943	0.0663722	1	1
molecular_function	GO:0140326	ATPase-coupled intramembrane lipid transporter activity	0.987943	0.0663722	1	1
cellular_component	GO:0098793	presynapse	0.955126	0.0664821	1	1
biological_process	GO:0001953	negative regulation of cell-matrix adhesion	0.983373	0.0665029	1	1
biological_process	GO:0009309	amine biosynthetic process	0.983373	0.0665029	1	1
biological_process	GO:0010559	regulation of glycoprotein biosynthetic process	0.983373	0.0665029	1	1
biological_process	GO:0030318	melanocyte differentiation	0.983373	0.0665029	1	1
biological_process	GO:0042401	cellular biogenic amine biosynthetic process	0.983373	0.0665029	1	1
biological_process	GO:0045601	regulation of endothelial cell differentiation	0.983373	0.0665029	1	1
biological_process	GO:0061844	antimicrobial humoral immune response mediated by antimicrobial peptide	0.983373	0.0665029	1	1
biological_process	GO:1903018	regulation of glycoprotein metabolic process	0.983373	0.0665029	1	1
biological_process	GO:1904752	regulation of vascular associated smooth muscle cell migration	0.983373	0.0665029	1	1
biological_process	GO:0014706	striated muscle tissue development	0.957997	0.0666735	1	1
cellular_component	GO:0045121	membrane raft	0.958709	0.0669235	1	1
cellular_component	GO:0098857	membrane microdomain	0.958709	0.0669235	1	1
cellular_component	GO:0016342	catenin complex	0.983206	0.067001	1	1
biological_process	GO:0001501	skeletal system development	0.957303	0.0670832	1	1
biological_process	GO:0031344	regulation of cell projection organization	0.95242	0.0671017	1	1
biological_process	GO:0001657	ureteric bud development	0.97223	0.0672136	1	1
biological_process	GO:0006090	pyruvate metabolic process	0.97223	0.0672136	1	1
biological_process	GO:0045921	positive regulation of exocytosis	0.97223	0.0672136	1	1
biological_process	GO:0072163	mesonephric epithelium development	0.97223	0.0672136	1	1
biological_process	GO:0072164	mesonephric tubule development	0.97223	0.0672136	1	1
biological_process	GO:0031323	regulation of cellular metabolic process	0.943857	0.0672887	1	1
cellular_component	GO:0120025	plasma membrane bounded cell projection	0.945827	0.0676338	1	1
cellular_component	GO:0005777	peroxisome	0.971833	0.0680045	1	1
cellular_component	GO:0042579	microbody	0.971833	0.0680045	1	1
biological_process	GO:0090257	regulation of muscle system process	0.961357	0.0681742	1	1
cellular_component	GO:0008021	synaptic vesicle	0.962623	0.0686586	1	1
biological_process	GO:0016053	organic acid biosynthetic process	0.963413	0.0688294	1	1
biological_process	GO:0050920	regulation of chemotaxis	0.963413	0.0688294	1	1
biological_process	GO:0045321	leukocyte activation	0.951632	0.0689154	1	1
biological_process	GO:0007507	heart development	0.952735	0.0693472	1	1
biological_process	GO:0010906	regulation of glucose metabolic process	0.969217	0.0696008	1	1
biological_process	GO:0002444	myeloid leukocyte mediated immunity	0.97281	0.0702173	1	1
biological_process	GO:0009185	ribonucleoside diphosphate metabolic process	0.97281	0.0702173	1	1
biological_process	GO:0032370	positive regulation of lipid transport	0.97281	0.0702173	1	1
biological_process	GO:0034103	regulation of tissue remodeling	0.97281	0.0702173	1	1
biological_process	GO:0002376	immune system process	0.944549	0.0702583	1	1
cellular_component	GO:0005604	basement membrane	0.968751	0.0704771	1	1
biological_process	GO:0072331	signal transduction by p53 class mediator	0.967007	0.0707566	1	1
biological_process	GO:0030029	actin filament-based process	0.949374	0.0708162	1	1
biological_process	GO:0014013	regulation of gliogenesis	0.965439	0.0710445	1	1
biological_process	GO:0030178	negative regulation of Wnt signaling pathway	0.965439	0.0710445	1	1
biological_process	GO:0002534	cytokine production involved in inflammatory response	0.977726	0.0716889	1	1
biological_process	GO:0002886	regulation of myeloid leukocyte mediated immunity	0.977726	0.0716889	1	1
biological_process	GO:0009166	nucleotide catabolic process	0.977726	0.0716889	1	1
biological_process	GO:0042149	cellular response to glucose starvation	0.977726	0.0716889	1	1
biological_process	GO:0046676	negative regulation of insulin secretion	0.977726	0.0716889	1	1
cellular_component	GO:0019897	extrinsic component of plasma membrane	0.96376	0.0717707	1	1
biological_process	GO:0000079	regulation of cyclin-dependent protein serine/threonine kinase activity	0.97446	0.0720964	1	1
biological_process	GO:0007622	rhythmic behavior	0.97446	0.0720964	1	1
biological_process	GO:0021695	cerebellar cortex development	0.97446	0.0720964	1	1
biological_process	GO:0030330	DNA damage response, signal transduction by p53 class mediator	0.97446	0.0720964	1	1
biological_process	GO:0035176	social behavior	0.97446	0.0720964	1	1
biological_process	GO:0042475	odontogenesis of dentin-containing tooth	0.97446	0.0720964	1	1
biological_process	GO:0042982	amyloid precursor protein metabolic process	0.97446	0.0720964	1	1
biological_process	GO:0051703	biological process involved in intraspecies interaction between organisms	0.97446	0.0720964	1	1
biological_process	GO:0060675	ureteric bud morphogenesis	0.97446	0.0720964	1	1
biological_process	GO:0072171	mesonephric tubule morphogenesis	0.97446	0.0720964	1	1
cellular_component	GO:0005581	collagen trimer	0.974147	0.0727952	1	1
cellular_component	GO:0031526	brush border membrane	0.974147	0.0727952	1	1
molecular_function	GO:0003779	actin binding	0.95318	0.0729158	1	1
biological_process	GO:0045944	positive regulation of transcription by RNA polymerase II	0.946075	0.072925	1	1
biological_process	GO:0007188	adenylate cyclase-modulating G protein-coupled receptor signaling pathway	0.960611	0.0733587	1	1
biological_process	GO:0071559	response to transforming growth factor beta	0.960611	0.0733587	1	1
biological_process	GO:0001776	leukocyte homeostasis	0.968795	0.0739128	1	1
biological_process	GO:0008344	adult locomotory behavior	0.968795	0.0739128	1	1
biological_process	GO:0019229	regulation of vasoconstriction	0.968795	0.0739128	1	1
cellular_component	GO:0070382	exocytic vesicle	0.957403	0.0755115	1	1
biological_process	GO:0007519	skeletal muscle tissue development	0.961332	0.0758391	1	1
biological_process	GO:0016051	carbohydrate biosynthetic process	0.961332	0.0758391	1	1
biological_process	GO:0007009	plasma membrane organization	0.965838	0.0758546	1	1
biological_process	GO:0072009	nephron epithelium development	0.965838	0.0758546	1	1
biological_process	GO:0006606	protein import into nucleus	0.962266	0.0765133	1	1
biological_process	GO:0002429	immune response-activating cell surface receptor signaling pathway	0.963721	0.0766002	1	1
biological_process	GO:0002757	immune response-activating signal transduction	0.963721	0.0766002	1	1
biological_process	GO:0014065	phosphatidylinositol 3-kinase signaling	0.963721	0.0766002	1	1
biological_process	GO:0071383	cellular response to steroid hormone stimulus	0.963721	0.0766002	1	1
molecular_function	GO:0008013	beta-catenin binding	0.967202	0.0770042	1	1
biological_process	GO:0015718	monocarboxylic acid transport	0.969061	0.0778548	1	1
biological_process	GO:0030004	cellular monovalent inorganic cation homeostasis	0.969061	0.0778548	1	1
biological_process	GO:0046888	negative regulation of hormone secretion	0.969061	0.0778548	1	1
biological_process	GO:0048024	regulation of mRNA splicing, via spliceosome	0.969061	0.0778548	1	1
biological_process	GO:0002089	lens morphogenesis in camera-type eye	0.97902	0.0786424	1	1
biological_process	GO:0006195	purine nucleotide catabolic process	0.97902	0.0786424	1	1
biological_process	GO:0009261	ribonucleotide catabolic process	0.97902	0.0786424	1	1
biological_process	GO:0009311	oligosaccharide metabolic process	0.97902	0.0786424	1	1
biological_process	GO:0010874	regulation of cholesterol efflux	0.97902	0.0786424	1	1
biological_process	GO:0032369	negative regulation of lipid transport	0.97902	0.0786424	1	1
biological_process	GO:0043516	regulation of DNA damage response, signal transduction by p53 class mediator	0.97902	0.0786424	1	1
biological_process	GO:0045879	negative regulation of smoothened signaling pathway	0.97902	0.0786424	1	1
biological_process	GO:0071880	adenylate cyclase-activating adrenergic receptor signaling pathway	0.97902	0.0786424	1	1
biological_process	GO:0090342	regulation of cell aging	0.97902	0.0786424	1	1
biological_process	GO:1904738	vascular associated smooth muscle cell migration	0.97902	0.0786424	1	1
biological_process	GO:1990089	response to nerve growth factor	0.97902	0.0786424	1	1
biological_process	GO:1990090	cellular response to nerve growth factor stimulus	0.97902	0.0786424	1	1
biological_process	GO:0048598	embryonic morphogenesis	0.946873	0.0789042	1	1
molecular_function	GO:0005525	GTP binding	0.953548	0.0789429	1	1
biological_process	GO:0048666	neuron development	0.938463	0.0800516	1	1
molecular_function	GO:0008514	organic anion transmembrane transporter activity	0.960008	0.080385	1	1
molecular_function	GO:0016829	lyase activity	0.960008	0.080385	1	1
molecular_function	GO:0003690	double-stranded DNA binding	0.9395	0.0808071	1	1
molecular_function	GO:0046332	SMAD binding	0.967598	0.0808219	1	1
molecular_function	GO:0052689	carboxylic ester hydrolase activity	0.967598	0.0808219	1	1
biological_process	GO:0009880	embryonic pattern specification	0.970401	0.080889	1	1
biological_process	GO:0019319	hexose biosynthetic process	0.970401	0.080889	1	1
biological_process	GO:0045576	mast cell activation	0.970401	0.080889	1	1
biological_process	GO:0070664	negative regulation of leukocyte proliferation	0.970401	0.080889	1	1
biological_process	GO:0071230	cellular response to amino acid stimulus	0.970401	0.080889	1	1
biological_process	GO:1900076	regulation of cellular response to insulin stimulus	0.970401	0.080889	1	1
biological_process	GO:1904705	regulation of vascular associated smooth muscle cell proliferation	0.970401	0.080889	1	1
biological_process	GO:1990874	vascular associated smooth muscle cell proliferation	0.970401	0.080889	1	1
biological_process	GO:0006633	fatty acid biosynthetic process	0.965075	0.0810016	1	1
biological_process	GO:0060411	cardiac septum morphogenesis	0.965075	0.0810016	1	1
biological_process	GO:0001759	organ induction	0.98366	0.0811364	1	1
biological_process	GO:0007095	mitotic G2 DNA damage checkpoint signaling	0.98366	0.0811364	1	1
biological_process	GO:0009072	aromatic amino acid family metabolic process	0.98366	0.0811364	1	1
biological_process	GO:0009264	deoxyribonucleotide catabolic process	0.98366	0.0811364	1	1
biological_process	GO:0014002	astrocyte development	0.98366	0.0811364	1	1
biological_process	GO:0014051	gamma-aminobutyric acid secretion	0.98366	0.0811364	1	1
biological_process	GO:0030728	ovulation	0.98366	0.0811364	1	1
biological_process	GO:0031280	negative regulation of cyclase activity	0.98366	0.0811364	1	1
biological_process	GO:0033273	response to vitamin	0.98366	0.0811364	1	1
biological_process	GO:0035384	thioester biosynthetic process	0.98366	0.0811364	1	1
biological_process	GO:0035641	locomotory exploration behavior	0.98366	0.0811364	1	1
biological_process	GO:0042026	protein refolding	0.98366	0.0811364	1	1
biological_process	GO:0042119	neutrophil activation	0.98366	0.0811364	1	1
biological_process	GO:0044539	long-chain fatty acid import into cell	0.98366	0.0811364	1	1
biological_process	GO:0045187	regulation of circadian sleep/wake cycle, sleep	0.98366	0.0811364	1	1
biological_process	GO:0045722	positive regulation of gluconeogenesis	0.98366	0.0811364	1	1
biological_process	GO:0045736	negative regulation of cyclin-dependent protein serine/threonine kinase activity	0.98366	0.0811364	1	1
biological_process	GO:0046337	phosphatidylethanolamine metabolic process	0.98366	0.0811364	1	1
biological_process	GO:0046386	deoxyribose phosphate catabolic process	0.98366	0.0811364	1	1
biological_process	GO:0050685	positive regulation of mRNA processing	0.98366	0.0811364	1	1
biological_process	GO:0051580	regulation of neurotransmitter uptake	0.98366	0.0811364	1	1
biological_process	GO:0070498	interleukin-1-mediated signaling pathway	0.98366	0.0811364	1	1
biological_process	GO:0070841	inclusion body assembly	0.98366	0.0811364	1	1
biological_process	GO:0071616	acyl-CoA biosynthetic process	0.98366	0.0811364	1	1
biological_process	GO:0071711	basement membrane organization	0.98366	0.0811364	1	1
biological_process	GO:0090344	negative regulation of cell aging	0.98366	0.0811364	1	1
biological_process	GO:0097164	ammonium ion metabolic process	0.98366	0.0811364	1	1
biological_process	GO:0140354	lipid import into cell	0.98366	0.0811364	1	1
biological_process	GO:1902430	negative regulation of amyloid-beta formation	0.98366	0.0811364	1	1
biological_process	GO:1902992	negative regulation of amyloid precursor protein catabolic process	0.98366	0.0811364	1	1
biological_process	GO:1903579	negative regulation of ATP metabolic process	0.98366	0.0811364	1	1
biological_process	GO:1903959	regulation of anion transmembrane transport	0.98366	0.0811364	1	1
biological_process	GO:0000082	G1/S transition of mitotic cell cycle	0.958099	0.0811978	1	1
biological_process	GO:0007179	transforming growth factor beta receptor signaling pathway	0.958099	0.0811978	1	1
biological_process	GO:1903706	regulation of hemopoiesis	0.949922	0.0812074	1	1
cellular_component	GO:0099572	postsynaptic specialization	0.94707	0.0814161	1	1
biological_process	GO:0022604	regulation of cell morphogenesis	0.948853	0.081865	1	1
biological_process	GO:1902903	regulation of supramolecular fiber organization	0.948853	0.081865	1	1
biological_process	GO:0007584	response to nutrient	0.973416	0.08194	1	1
biological_process	GO:0010332	response to gamma radiation	0.973416	0.08194	1	1
biological_process	GO:0021517	ventral spinal cord development	0.973416	0.08194	1	1
biological_process	GO:0021545	cranial nerve development	0.973416	0.08194	1	1
biological_process	GO:0032892	positive regulation of organic acid transport	0.973416	0.08194	1	1
biological_process	GO:0046635	positive regulation of alpha-beta T cell activation	0.973416	0.08194	1	1
biological_process	GO:0048483	autonomic nervous system development	0.973416	0.08194	1	1
biological_process	GO:0090398	cellular senescence	0.973416	0.08194	1	1
biological_process	GO:1901606	alpha-amino acid catabolic process	0.973416	0.08194	1	1
biological_process	GO:0051170	import into nucleus	0.958892	0.0822407	1	1
biological_process	GO:0044706	multi-multicellular organism process	0.962208	0.0824423	1	1
biological_process	GO:0090288	negative regulation of cellular response to growth factor stimulus	0.962208	0.0824423	1	1
biological_process	GO:0032970	regulation of actin filament-based process	0.947163	0.0826714	1	1
biological_process	GO:2001242	regulation of intrinsic apoptotic signaling pathway	0.960211	0.0827355	1	1
molecular_function	GO:0015464	acetylcholine receptor activity	0.983157	0.0828818	1	1
molecular_function	GO:0051427	hormone receptor binding	0.983157	0.0828818	1	1
biological_process	GO:0072507	divalent inorganic cation homeostasis	0.94554	0.0828929	1	1
biological_process	GO:0031348	negative regulation of defense response	0.954554	0.0829913	1	1
molecular_function	GO:0015078	proton transmembrane transporter activity	0.969113	0.0836653	1	1
molecular_function	GO:0015291	secondary active transmembrane transporter activity	0.954979	0.0842027	1	1
molecular_function	GO:0016782	transferase activity, transferring sulphur-containing groups	0.972363	0.0844334	1	1
biological_process	GO:0045786	negative regulation of cell cycle	0.950368	0.0848908	1	1
biological_process	GO:0048839	inner ear development	0.954459	0.0850071	1	1
biological_process	GO:0048729	tissue morphogenesis	0.940426	0.0856967	1	1
biological_process	GO:0001704	formation of primary germ layer	0.964973	0.0859573	1	1
biological_process	GO:0007586	digestion	0.964973	0.0859573	1	1
cellular_component	GO:0098794	postsynapse	0.937146	0.0870815	1	1
biological_process	GO:0000821	regulation of arginine metabolic process	1	0.0876439	1	1
biological_process	GO:0001100	negative regulation of exit from mitosis	1	0.0876439	1	1
biological_process	GO:0001543	ovarian follicle rupture	1	0.0876439	1	1
biological_process	GO:0001575	globoside metabolic process	1	0.0876439	1	1
biological_process	GO:0001576	globoside biosynthetic process	1	0.0876439	1	1
biological_process	GO:0001697	histamine-induced gastric acid secretion	1	0.0876439	1	1
biological_process	GO:0002018	renin-angiotensin regulation of aldosterone production	1	0.0876439	1	1
biological_process	GO:0002019	regulation of renal output by angiotensin	1	0.0876439	1	1
biological_process	GO:0002222	stimulatory killer cell immunoglobulin-like receptor signaling pathway	1	0.0876439	1	1
biological_process	GO:0002270	plasmacytoid dendritic cell activation	1	0.0876439	1	1
biological_process	GO:0002273	plasmacytoid dendritic cell differentiation	1	0.0876439	1	1
biological_process	GO:0002317	plasma cell differentiation	1	0.0876439	1	1
biological_process	GO:0002334	transitional two stage B cell differentiation	1	0.0876439	1	1
biological_process	GO:0002351	serotonin production involved in inflammatory response	1	0.0876439	1	1
biological_process	GO:0002410	plasmacytoid dendritic cell chemotaxis	1	0.0876439	1	1
biological_process	GO:0002442	serotonin secretion involved in inflammatory response	1	0.0876439	1	1
biological_process	GO:0002447	eosinophil mediated immunity	1	0.0876439	1	1
biological_process	GO:0002525	acute inflammatory response to non-antigenic stimulus	1	0.0876439	1	1
biological_process	GO:0002541	activation of plasma proteins involved in acute inflammatory response	1	0.0876439	1	1
biological_process	GO:0002554	serotonin secretion by platelet	1	0.0876439	1	1
biological_process	GO:0002649	regulation of tolerance induction to self antigen	1	0.0876439	1	1
biological_process	GO:0002651	positive regulation of tolerance induction to self antigen	1	0.0876439	1	1
biological_process	GO:0002877	regulation of acute inflammatory response to non-antigenic stimulus	1	0.0876439	1	1
biological_process	GO:0002878	negative regulation of acute inflammatory response to non-antigenic stimulus	1	0.0876439	1	1
biological_process	GO:0002881	negative regulation of chronic inflammatory response to non-antigenic stimulus	1	0.0876439	1	1
biological_process	GO:0003050	regulation of systemic arterial blood pressure by atrial natriuretic peptide	1	0.0876439	1	1
biological_process	GO:0006097	glyoxylate cycle	1	0.0876439	1	1
biological_process	GO:0006208	pyrimidine nucleobase catabolic process	1	0.0876439	1	1
biological_process	GO:0006210	thymine catabolic process	1	0.0876439	1	1
biological_process	GO:0006499	N-terminal protein myristoylation	1	0.0876439	1	1
biological_process	GO:0006522	alanine metabolic process	1	0.0876439	1	1
biological_process	GO:0006540	glutamate decarboxylation to succinate	1	0.0876439	1	1
biological_process	GO:0006569	tryptophan catabolic process	1	0.0876439	1	1
biological_process	GO:0006587	serotonin biosynthetic process from tryptophan	1	0.0876439	1	1
biological_process	GO:0006710	androgen catabolic process	1	0.0876439	1	1
biological_process	GO:0006864	pyrimidine nucleotide transport	1	0.0876439	1	1
biological_process	GO:0007182	common-partner SMAD protein phosphorylation	1	0.0876439	1	1
biological_process	GO:0007199	G protein-coupled receptor signaling pathway coupled to cGMP nucleotide second messenger	1	0.0876439	1	1
biological_process	GO:0007527	adult somatic muscle development	1	0.0876439	1	1
biological_process	GO:0008057	eye pigment granule organization	1	0.0876439	1	1
biological_process	GO:0009078	pyruvate family amino acid metabolic process	1	0.0876439	1	1
biological_process	GO:0009085	lysine biosynthetic process	1	0.0876439	1	1
biological_process	GO:0009114	hypoxanthine catabolic process	1	0.0876439	1	1
biological_process	GO:0009115	xanthine catabolic process	1	0.0876439	1	1
biological_process	GO:0009182	purine deoxyribonucleoside diphosphate metabolic process	1	0.0876439	1	1
biological_process	GO:0009184	purine deoxyribonucleoside diphosphate catabolic process	1	0.0876439	1	1
biological_process	GO:0009186	deoxyribonucleoside diphosphate metabolic process	1	0.0876439	1	1
biological_process	GO:0009192	deoxyribonucleoside diphosphate catabolic process	1	0.0876439	1	1
biological_process	GO:0009444	pyruvate oxidation	1	0.0876439	1	1
biological_process	GO:0010041	response to iron(III) ion	1	0.0876439	1	1
biological_process	GO:0010193	response to ozone	1	0.0876439	1	1
biological_process	GO:0010272	response to silver ion	1	0.0876439	1	1
biological_process	GO:0010533	regulation of activation of Janus kinase activity	1	0.0876439	1	1
biological_process	GO:0010536	positive regulation of activation of Janus kinase activity	1	0.0876439	1	1
biological_process	GO:0010609	mRNA localization resulting in posttranscriptional regulation of gene expression	1	0.0876439	1	1
biological_process	GO:0010651	negative regulation of cell communication by electrical coupling	1	0.0876439	1	1
biological_process	GO:0010707	globoside biosynthetic process via lactosylceramide	1	0.0876439	1	1
biological_process	GO:0010727	negative regulation of hydrogen peroxide metabolic process	1	0.0876439	1	1
biological_process	GO:0010730	negative regulation of hydrogen peroxide biosynthetic process	1	0.0876439	1	1
biological_process	GO:0010963	regulation of L-arginine import	1	0.0876439	1	1
biological_process	GO:0010994	free ubiquitin chain polymerization	1	0.0876439	1	1
biological_process	GO:0014843	growth factor dependent regulation of skeletal muscle satellite cell proliferation	1	0.0876439	1	1
biological_process	GO:0015811	L-cystine transport	1	0.0876439	1	1
biological_process	GO:0018377	protein myristoylation	1	0.0876439	1	1
biological_process	GO:0019102	male somatic sex determination	1	0.0876439	1	1
biological_process	GO:0019285	glycine betaine biosynthetic process from choline	1	0.0876439	1	1
biological_process	GO:0019287	isopentenyl diphosphate biosynthetic process, mevalonate pathway	1	0.0876439	1	1
biological_process	GO:0019441	tryptophan catabolic process to kynurenine	1	0.0876439	1	1
biological_process	GO:0019452	L-cysteine catabolic process to taurine	1	0.0876439	1	1
biological_process	GO:0019484	beta-alanine catabolic process	1	0.0876439	1	1
biological_process	GO:0019677	NAD catabolic process	1	0.0876439	1	1
biological_process	GO:0019859	thymine metabolic process	1	0.0876439	1	1
biological_process	GO:0019878	lysine biosynthetic process via aminoadipic acid	1	0.0876439	1	1
biological_process	GO:0021769	orbitofrontal cortex development	1	0.0876439	1	1
biological_process	GO:0021771	lateral geniculate nucleus development	1	0.0876439	1	1
biological_process	GO:0021914	negative regulation of smoothened signaling pathway involved in ventral spinal cord patterning	1	0.0876439	1	1
biological_process	GO:0022012	subpallium cell proliferation in forebrain	1	0.0876439	1	1
biological_process	GO:0022018	lateral ganglionic eminence cell proliferation	1	0.0876439	1	1
biological_process	GO:0030222	eosinophil differentiation	1	0.0876439	1	1
biological_process	GO:0031455	glycine betaine metabolic process	1	0.0876439	1	1
biological_process	GO:0031456	glycine betaine biosynthetic process	1	0.0876439	1	1
biological_process	GO:0031554	regulation of DNA-templated transcription, termination	1	0.0876439	1	1
biological_process	GO:0031627	telomeric loop formation	1	0.0876439	1	1
biological_process	GO:0031651	negative regulation of heat generation	1	0.0876439	1	1
biological_process	GO:0031860	telomeric 3' overhang formation	1	0.0876439	1	1
biological_process	GO:0031930	mitochondria-nucleus signaling pathway	1	0.0876439	1	1
biological_process	GO:0032474	otolith morphogenesis	1	0.0876439	1	1
biological_process	GO:0032595	B cell receptor transport within lipid bilayer	1	0.0876439	1	1
biological_process	GO:0032597	B cell receptor transport into membrane raft	1	0.0876439	1	1
biological_process	GO:0032599	protein transport out of membrane raft	1	0.0876439	1	1
biological_process	GO:0032600	chemokine receptor transport out of membrane raft	1	0.0876439	1	1
biological_process	GO:0032812	positive regulation of epinephrine secretion	1	0.0876439	1	1
biological_process	GO:0032902	nerve growth factor production	1	0.0876439	1	1
biological_process	GO:0032903	regulation of nerve growth factor production	1	0.0876439	1	1
biological_process	GO:0032913	negative regulation of transforming growth factor beta3 production	1	0.0876439	1	1
biological_process	GO:0032917	polyamine acetylation	1	0.0876439	1	1
biological_process	GO:0032918	spermidine acetylation	1	0.0876439	1	1
biological_process	GO:0033197	response to vitamin E	1	0.0876439	1	1
biological_process	GO:0033241	regulation of cellular amine catabolic process	1	0.0876439	1	1
biological_process	GO:0033242	negative regulation of cellular amine catabolic process	1	0.0876439	1	1
biological_process	GO:0033488	cholesterol biosynthetic process via 24,25-dihydrolanosterol	1	0.0876439	1	1
biological_process	GO:0033490	cholesterol biosynthetic process via lathosterol	1	0.0876439	1	1
biological_process	GO:0033606	chemokine receptor transport within lipid bilayer	1	0.0876439	1	1
biological_process	GO:0034102	erythrocyte clearance	1	0.0876439	1	1
biological_process	GO:0034106	regulation of erythrocyte clearance	1	0.0876439	1	1
biological_process	GO:0034107	negative regulation of erythrocyte clearance	1	0.0876439	1	1
biological_process	GO:0034117	erythrocyte aggregation	1	0.0876439	1	1
biological_process	GO:0034118	regulation of erythrocyte aggregation	1	0.0876439	1	1
biological_process	GO:0034119	negative regulation of erythrocyte aggregation	1	0.0876439	1	1
biological_process	GO:0034203	glycolipid translocation	1	0.0876439	1	1
biological_process	GO:0034241	positive regulation of macrophage fusion	1	0.0876439	1	1
biological_process	GO:0034275	kynurenic acid metabolic process	1	0.0876439	1	1
biological_process	GO:0034276	kynurenic acid biosynthetic process	1	0.0876439	1	1
biological_process	GO:0034354	'de novo' NAD biosynthetic process from tryptophan	1	0.0876439	1	1
biological_process	GO:0034371	chylomicron remodeling	1	0.0876439	1	1
biological_process	GO:0034439	lipoprotein lipid oxidation	1	0.0876439	1	1
biological_process	GO:0034442	regulation of lipoprotein oxidation	1	0.0876439	1	1
biological_process	GO:0034443	negative regulation of lipoprotein oxidation	1	0.0876439	1	1
biological_process	GO:0035393	chemokine (C-X-C motif) ligand 9 production	1	0.0876439	1	1
biological_process	GO:0035504	regulation of myosin light chain kinase activity	1	0.0876439	1	1
biological_process	GO:0035505	positive regulation of myosin light chain kinase activity	1	0.0876439	1	1
biological_process	GO:0035519	protein K29-linked ubiquitination	1	0.0876439	1	1
biological_process	GO:0035543	positive regulation of SNARE complex assembly	1	0.0876439	1	1
biological_process	GO:0035545	determination of left/right asymmetry in nervous system	1	0.0876439	1	1
biological_process	GO:0035602	fibroblast growth factor receptor signaling pathway involved in negative regulation of apoptotic process in bone marrow cell	1	0.0876439	1	1
biological_process	GO:0035603	fibroblast growth factor receptor signaling pathway involved in hemopoiesis	1	0.0876439	1	1
biological_process	GO:0035604	fibroblast growth factor receptor signaling pathway involved in positive regulation of cell proliferation in bone marrow	1	0.0876439	1	1
biological_process	GO:0035607	fibroblast growth factor receptor signaling pathway involved in orbitofrontal cortex development	1	0.0876439	1	1
biological_process	GO:0035683	memory T cell extravasation	1	0.0876439	1	1
biological_process	GO:0035684	helper T cell extravasation	1	0.0876439	1	1
biological_process	GO:0035685	helper T cell diapedesis	1	0.0876439	1	1
biological_process	GO:0035709	memory T cell activation	1	0.0876439	1	1
biological_process	GO:0035802	adrenal cortex formation	1	0.0876439	1	1
biological_process	GO:0036116	long-chain fatty-acyl-CoA catabolic process	1	0.0876439	1	1
biological_process	GO:0036366	transforming growth factor beta3 activation	1	0.0876439	1	1
biological_process	GO:0038097	positive regulation of mast cell activation by Fc-epsilon receptor signaling pathway	1	0.0876439	1	1
biological_process	GO:0038173	interleukin-17A-mediated signaling pathway	1	0.0876439	1	1
biological_process	GO:0042103	positive regulation of T cell homeostatic proliferation	1	0.0876439	1	1
biological_process	GO:0042160	lipoprotein modification	1	0.0876439	1	1
biological_process	GO:0042161	lipoprotein oxidation	1	0.0876439	1	1
biological_process	GO:0042323	negative regulation of circadian sleep/wake cycle, non-REM sleep	1	0.0876439	1	1
biological_process	GO:0042404	thyroid hormone catabolic process	1	0.0876439	1	1
biological_process	GO:0042436	indole-containing compound catabolic process	1	0.0876439	1	1
biological_process	GO:0042483	negative regulation of odontogenesis	1	0.0876439	1	1
biological_process	GO:0042706	eye photoreceptor cell fate commitment	1	0.0876439	1	1
biological_process	GO:0042779	tRNA 3'-trailer cleavage	1	0.0876439	1	1
biological_process	GO:0042851	L-alanine metabolic process	1	0.0876439	1	1
biological_process	GO:0043096	purine nucleobase salvage	1	0.0876439	1	1
biological_process	GO:0043103	hypoxanthine salvage	1	0.0876439	1	1
biological_process	GO:0043335	protein unfolding	1	0.0876439	1	1
biological_process	GO:0044269	glycerol ether catabolic process	1	0.0876439	1	1
biological_process	GO:0045167	asymmetric protein localization involved in cell fate determination	1	0.0876439	1	1
biological_process	GO:0045643	regulation of eosinophil differentiation	1	0.0876439	1	1
biological_process	GO:0045645	positive regulation of eosinophil differentiation	1	0.0876439	1	1
biological_process	GO:0045763	negative regulation of cellular amino acid metabolic process	1	0.0876439	1	1
biological_process	GO:0045829	negative regulation of isotype switching	1	0.0876439	1	1
biological_process	GO:0045903	positive regulation of translational fidelity	1	0.0876439	1	1
biological_process	GO:0046014	negative regulation of T cell homeostatic proliferation	1	0.0876439	1	1
biological_process	GO:0046056	dADP metabolic process	1	0.0876439	1	1
biological_process	GO:0046057	dADP catabolic process	1	0.0876439	1	1
biological_process	GO:0046060	dATP metabolic process	1	0.0876439	1	1
biological_process	GO:0046061	dATP catabolic process	1	0.0876439	1	1
biological_process	GO:0046066	dGDP metabolic process	1	0.0876439	1	1
biological_process	GO:0046067	dGDP catabolic process	1	0.0876439	1	1
biological_process	GO:0046103	inosine biosynthetic process	1	0.0876439	1	1
biological_process	GO:0046111	xanthine biosynthetic process	1	0.0876439	1	1
biological_process	GO:0046218	indolalkylamine catabolic process	1	0.0876439	1	1
biological_process	GO:0046487	glyoxylate metabolic process	1	0.0876439	1	1
biological_process	GO:0046552	photoreceptor cell fate commitment	1	0.0876439	1	1
biological_process	GO:0046710	GDP metabolic process	1	0.0876439	1	1
biological_process	GO:0046712	GDP catabolic process	1	0.0876439	1	1
biological_process	GO:0046713	borate transport	1	0.0876439	1	1
biological_process	GO:0048294	negative regulation of isotype switching to IgE isotypes	1	0.0876439	1	1
biological_process	GO:0048625	myoblast fate commitment	1	0.0876439	1	1
biological_process	GO:0048840	otolith development	1	0.0876439	1	1
biological_process	GO:0048866	stem cell fate specification	1	0.0876439	1	1
biological_process	GO:0051412	response to corticosterone	1	0.0876439	1	1
biological_process	GO:0051414	response to cortisol	1	0.0876439	1	1
biological_process	GO:0051463	negative regulation of cortisol secretion	1	0.0876439	1	1
biological_process	GO:0051585	negative regulation of dopamine uptake involved in synaptic transmission	1	0.0876439	1	1
biological_process	GO:0051622	negative regulation of norepinephrine uptake	1	0.0876439	1	1
biological_process	GO:0051780	behavioral response to nutrient	1	0.0876439	1	1
biological_process	GO:0051945	negative regulation of catecholamine uptake involved in synaptic transmission	1	0.0876439	1	1
biological_process	GO:0051977	lysophospholipid transport	1	0.0876439	1	1
biological_process	GO:0055108	Golgi to transport vesicle transport	1	0.0876439	1	1
biological_process	GO:0060083	smooth muscle contraction involved in micturition	1	0.0876439	1	1
biological_process	GO:0060128	corticotropin hormone secreting cell differentiation	1	0.0876439	1	1
biological_process	GO:0060129	thyroid-stimulating hormone-secreting cell differentiation	1	0.0876439	1	1
biological_process	GO:0060137	maternal process involved in parturition	1	0.0876439	1	1
biological_process	GO:0060169	negative regulation of adenosine receptor signaling pathway	1	0.0876439	1	1
biological_process	GO:0060364	frontal suture morphogenesis	1	0.0876439	1	1
biological_process	GO:0060365	coronal suture morphogenesis	1	0.0876439	1	1
biological_process	GO:0060366	lambdoid suture morphogenesis	1	0.0876439	1	1
biological_process	GO:0060367	sagittal suture morphogenesis	1	0.0876439	1	1
biological_process	GO:0060407	negative regulation of penile erection	1	0.0876439	1	1
biological_process	GO:0060434	bronchus morphogenesis	1	0.0876439	1	1
biological_process	GO:0060514	prostate induction	1	0.0876439	1	1
biological_process	GO:0060515	prostate field specification	1	0.0876439	1	1
biological_process	GO:0060520	activation of prostate induction by androgen receptor signaling pathway	1	0.0876439	1	1
biological_process	GO:0060529	squamous basal epithelial stem cell differentiation involved in prostate gland acinus development	1	0.0876439	1	1
biological_process	GO:0060567	negative regulation of DNA-templated transcription, termination	1	0.0876439	1	1
biological_process	GO:0060587	regulation of lipoprotein lipid oxidation	1	0.0876439	1	1
biological_process	GO:0060588	negative regulation of lipoprotein lipid oxidation	1	0.0876439	1	1
biological_process	GO:0060591	chondroblast differentiation	1	0.0876439	1	1
biological_process	GO:0060595	fibroblast growth factor receptor signaling pathway involved in mammary gland specification	1	0.0876439	1	1
biological_process	GO:0060615	mammary gland bud formation	1	0.0876439	1	1
biological_process	GO:0060667	branch elongation involved in salivary gland morphogenesis	1	0.0876439	1	1
biological_process	GO:0060681	branch elongation involved in ureteric bud branching	1	0.0876439	1	1
biological_process	GO:0060873	anterior semicircular canal development	1	0.0876439	1	1
biological_process	GO:0060875	lateral semicircular canal development	1	0.0876439	1	1
biological_process	GO:0060915	mesenchymal cell differentiation involved in lung development	1	0.0876439	1	1
biological_process	GO:0060980	cell migration involved in coronary vasculogenesis	1	0.0876439	1	1
biological_process	GO:0061193	taste bud development	1	0.0876439	1	1
biological_process	GO:0061441	renal artery morphogenesis	1	0.0876439	1	1
biological_process	GO:0061534	gamma-aminobutyric acid secretion, neurotransmission	1	0.0876439	1	1
biological_process	GO:0061740	protein targeting to lysosome involved in chaperone-mediated autophagy	1	0.0876439	1	1
biological_process	GO:0061789	dense core granule priming	1	0.0876439	1	1
biological_process	GO:0061847	response to cholecystokinin	1	0.0876439	1	1
biological_process	GO:0061871	negative regulation of hepatic stellate cell migration	1	0.0876439	1	1
biological_process	GO:0061874	positive regulation of hepatic stellate cell contraction	1	0.0876439	1	1
biological_process	GO:0062035	sensory perception of cold stimulus	1	0.0876439	1	1
biological_process	GO:0062232	prostanoid catabolic process	1	0.0876439	1	1
biological_process	GO:0062234	platelet activating factor catabolic process	1	0.0876439	1	1
biological_process	GO:0070236	negative regulation of activation-induced cell death of T cells	1	0.0876439	1	1
biological_process	GO:0070256	negative regulation of mucus secretion	1	0.0876439	1	1
biological_process	GO:0070473	negative regulation of uterine smooth muscle contraction	1	0.0876439	1	1
biological_process	GO:0070564	positive regulation of vitamin D receptor signaling pathway	1	0.0876439	1	1
biological_process	GO:0071211	protein targeting to vacuole involved in autophagy	1	0.0876439	1	1
biological_process	GO:0071228	cellular response to tumor cell	1	0.0876439	1	1
biological_process	GO:0071247	cellular response to chromate	1	0.0876439	1	1
biological_process	GO:0071283	cellular response to iron(III) ion	1	0.0876439	1	1
biological_process	GO:0071386	cellular response to corticosterone stimulus	1	0.0876439	1	1
biological_process	GO:0071387	cellular response to cortisol stimulus	1	0.0876439	1	1
biological_process	GO:0071651	positive regulation of chemokine (C-C motif) ligand 5 production	1	0.0876439	1	1
biological_process	GO:0071831	intermediate-density lipoprotein particle clearance	1	0.0876439	1	1
biological_process	GO:0072301	regulation of metanephric glomerular mesangial cell proliferation	1	0.0876439	1	1
biological_process	GO:0072303	positive regulation of glomerular metanephric mesangial cell proliferation	1	0.0876439	1	1
biological_process	GO:0072702	response to methyl methanesulfonate	1	0.0876439	1	1
biological_process	GO:0072703	cellular response to methyl methanesulfonate	1	0.0876439	1	1
biological_process	GO:0072755	cellular response to benomyl	1	0.0876439	1	1
biological_process	GO:0090108	positive regulation of high-density lipoprotein particle assembly	1	0.0876439	1	1
biological_process	GO:0090275	negative regulation of somatostatin secretion	1	0.0876439	1	1
biological_process	GO:0090383	phagosome acidification	1	0.0876439	1	1
biological_process	GO:0090522	vesicle tethering involved in exocytosis	1	0.0876439	1	1
biological_process	GO:0090731	cellular response to very-low-density lipoprotein particle stimulus	1	0.0876439	1	1
biological_process	GO:0097166	lens epithelial cell proliferation	1	0.0876439	1	1
biological_process	GO:0097188	dentin mineralization	1	0.0876439	1	1
biological_process	GO:0097291	renal phosphate ion absorption	1	0.0876439	1	1
biological_process	GO:0097498	endothelial tube lumen extension	1	0.0876439	1	1
biological_process	GO:0098736	negative regulation of the force of heart contraction	1	0.0876439	1	1
biological_process	GO:0098758	response to interleukin-8	1	0.0876439	1	1
biological_process	GO:0098759	cellular response to interleukin-8	1	0.0876439	1	1
biological_process	GO:0098912	membrane depolarization during atrial cardiac muscle cell action potential	1	0.0876439	1	1
biological_process	GO:0098925	retrograde trans-synaptic signaling by nitric oxide, modulating synaptic transmission	1	0.0876439	1	1
biological_process	GO:0099083	retrograde trans-synaptic signaling by neuropeptide, modulating synaptic transmission	1	0.0876439	1	1
biological_process	GO:0106074	aminoacyl-tRNA metabolism involved in translational fidelity	1	0.0876439	1	1
biological_process	GO:0106088	regulation of cell adhesion involved in sprouting angiogenesis	1	0.0876439	1	1
biological_process	GO:0106089	negative regulation of cell adhesion involved in sprouting angiogenesis	1	0.0876439	1	1
biological_process	GO:0106091	glial cell projection elongation	1	0.0876439	1	1
biological_process	GO:0110011	regulation of basement membrane organization	1	0.0876439	1	1
biological_process	GO:0110111	negative regulation of animal organ morphogenesis	1	0.0876439	1	1
biological_process	GO:0120169	detection of cold stimulus involved in thermoception	1	0.0876439	1	1
biological_process	GO:0120275	cerebral blood circulation	1	0.0876439	1	1
biological_process	GO:0120276	regulation of cerebral blood circulation	1	0.0876439	1	1
biological_process	GO:0120277	positive regulation of cerebral blood circulation	1	0.0876439	1	1
biological_process	GO:0140329	lysophospholipid translocation	1	0.0876439	1	1
biological_process	GO:0150089	multiple spine synapse organization	1	0.0876439	1	1
biological_process	GO:0150090	multiple spine synapse organization, single dendrite	1	0.0876439	1	1
biological_process	GO:0150110	negative regulation of cholesterol esterification	1	0.0876439	1	1
biological_process	GO:0150175	regulation of phosphatidylethanolamine metabolic process	1	0.0876439	1	1
biological_process	GO:0150178	regulation of phosphatidylserine metabolic process	1	0.0876439	1	1
biological_process	GO:0150200	regulation of transport across blood-brain barrier	1	0.0876439	1	1
biological_process	GO:0150201	positive regulation of transport across blood-brain barrier	1	0.0876439	1	1
biological_process	GO:0150202	negative regulation of transport across blood-brain barrier	1	0.0876439	1	1
biological_process	GO:1900081	regulation of arginine catabolic process	1	0.0876439	1	1
biological_process	GO:1900082	negative regulation of arginine catabolic process	1	0.0876439	1	1
biological_process	GO:1900139	negative regulation of arachidonic acid secretion	1	0.0876439	1	1
biological_process	GO:1900193	regulation of oocyte maturation	1	0.0876439	1	1
biological_process	GO:1900194	negative regulation of oocyte maturation	1	0.0876439	1	1
biological_process	GO:1900224	positive regulation of nodal signaling pathway involved in determination of lateral mesoderm left/right asymmetry	1	0.0876439	1	1
biological_process	GO:1900480	regulation of diacylglycerol biosynthetic process	1	0.0876439	1	1
biological_process	GO:1900533	palmitic acid metabolic process	1	0.0876439	1	1
biological_process	GO:1900535	palmitic acid biosynthetic process	1	0.0876439	1	1
biological_process	GO:1900623	regulation of monocyte aggregation	1	0.0876439	1	1
biological_process	GO:1900625	positive regulation of monocyte aggregation	1	0.0876439	1	1
biological_process	GO:1900739	regulation of protein insertion into mitochondrial membrane involved in apoptotic signaling pathway	1	0.0876439	1	1
biological_process	GO:1900740	positive regulation of protein insertion into mitochondrial membrane involved in apoptotic signaling pathway	1	0.0876439	1	1
biological_process	GO:1901398	regulation of transforming growth factor beta3 activation	1	0.0876439	1	1
biological_process	GO:1901502	ether catabolic process	1	0.0876439	1	1
biological_process	GO:1901561	response to benomyl	1	0.0876439	1	1
biological_process	GO:1901627	negative regulation of postsynaptic membrane organization	1	0.0876439	1	1
biological_process	GO:1901631	positive regulation of presynaptic membrane organization	1	0.0876439	1	1
biological_process	GO:1901873	regulation of post-translational protein modification	1	0.0876439	1	1
biological_process	GO:1901898	negative regulation of relaxation of cardiac muscle	1	0.0876439	1	1
biological_process	GO:1902162	regulation of DNA damage response, signal transduction by p53 class mediator resulting in transcription of p21 class mediator	1	0.0876439	1	1
biological_process	GO:1902164	positive regulation of DNA damage response, signal transduction by p53 class mediator resulting in transcription of p21 class mediator	1	0.0876439	1	1
biological_process	GO:1902219	negative regulation of intrinsic apoptotic signaling pathway in response to osmotic stress	1	0.0876439	1	1
biological_process	GO:1902378	VEGF-activated neuropilin signaling pathway involved in axon guidance	1	0.0876439	1	1
biological_process	GO:1902632	positive regulation of membrane hyperpolarization	1	0.0876439	1	1
biological_process	GO:1902748	positive regulation of lens fiber cell differentiation	1	0.0876439	1	1
biological_process	GO:1902998	positive regulation of neurofibrillary tangle assembly	1	0.0876439	1	1
biological_process	GO:1902999	negative regulation of phospholipid efflux	1	0.0876439	1	1
biological_process	GO:1903000	regulation of lipid transport across blood-brain barrier	1	0.0876439	1	1
biological_process	GO:1903001	negative regulation of lipid transport across blood-brain barrier	1	0.0876439	1	1
biological_process	GO:1903002	positive regulation of lipid transport across blood-brain barrier	1	0.0876439	1	1
biological_process	GO:1903012	positive regulation of bone development	1	0.0876439	1	1
biological_process	GO:1903248	regulation of citrulline biosynthetic process	1	0.0876439	1	1
[truncated: 16,465 more rows]
