# Supplementary material for: Functional genomic mechanisms of opioid action and opioid use disorder: a systematic review of animal models and human studies
Source: Mol Psychiatry. 2023 Sep 15;28(11):4568–84. doi: 10.1038/s41380-023-02238-1 (PMC10914629; doi:10.1038/s41380-023-02238-1)
Supplement: Supplementary file 12 — Supplementary Files [file 41380_2023_2238_MOESM12_ESM.zip]

Archive with 23 entries (21 files):
- suppl_file1/
- suppl_file1/Fig5.R
- suppl_file1/seney reanalysis/
- suppl_file1/tmp.txt
- suppl_file1/genes_DE_all_NAc.RData
- suppl_file1/FigS2.R
- suppl_file1/DEG_dorsal_striatum.xlsx
- suppl_file1/genes_DE_all_dorsal_striatum.RData
- suppl_file1/DEG_frontal_cortex.xlsx
- suppl_file1/genes_DE_all_frontal_cortex.RData
- suppl_file1/DEG_Nac.xlsx
- suppl_file1/Human_Mouse_data_DESeq2_Seney21_FC1_FDR10.csv
- suppl_file1/study characteristics.ods
- suppl_file1/genes_DE_all_striatum.RData
- suppl_file1/single_cell_studies.xlsx
- suppl_file1/README.txt
- suppl_file1/Fig4.R
- suppl_file1/DEG_striatum.xlsx
- suppl_file1/seney reanalysis/Seney_GEA.R
- suppl_file1/seney reanalysis/descr_GSE174409.csv
- suppl_file1/seney reanalysis/GSE174409_raw_counts.csv
- suppl_file1/Fig5D_timepoint.R
- suppl_file1/Fig6.R
