# Supplementary material for: Functional genomic mechanisms of opioid action and opioid use disorder: a systematic review of animal models and human studies
Source: Mol Psychiatry. 2023 Sep 15;28(11):4568–84. doi: 10.1038/s41380-023-02238-1 (PMC10914629; doi:10.1038/s41380-023-02238-1)
Supplement: Supplementary file 12 — Supplementary Files [file 41380_2023_2238_MOESM12_ESM.zip › suppl_file1/tmp.txt]

"JI_intra"
0.393184796854522
0
0
0
0
7.20720720720721
5.26315789473684
2
13.7931034482759
6.06060606060606
14.2857142857143
1.33333333333333
1.36986301369863
0
0
28.8461538461538
11.8421052631579
16.8674698795181
16.9014084507042
26.6666666666667
34.2857142857143
2.70360480640854
0.937950937950938
2.04537002603198
0.801526717557252
0.458015267175573
0.0771307365985345
0.34443168771527
2.58264462809917
1.72350568390172
2.72206303724928
1.06707317073171
4.8689138576779
2.79850746268657
1.38067061143984
2.85171102661597
4.54016298020955
7.77604976671851
0.523560209424084
1.44404332129964
1.11524163568773
0.427350427350427
1.15830115830116
1.1437908496732
1.97044334975369
1.33928571428571
0.925925925925926
0.555555555555556
0
1.25448028673835
1.69491525423729
18.5567010309278
9.85915492957746
5
3.82022471910112
8.43881856540084
6.15384615384615
9.09090909090909
2.48868778280543
5.08474576271187
5.35714285714286
1.21654501216545
2.42718446601942
1.36986301369863
3.46320346320346
30.1969365426696
0.99009900990099
0
0
0
0
0
0.957854406130268
1.05633802816901
27.0125223613596
