# Supplementary material for: Functional genomic mechanisms of opioid action and opioid use disorder: a systematic review of animal models and human studies
Source: Mol Psychiatry. 2023 Sep 15;28(11):4568–84. doi: 10.1038/s41380-023-02238-1 (PMC10914629; doi:10.1038/s41380-023-02238-1)
Supplement: Supplementary file 12 — Supplementary Files [file 41380_2023_2238_MOESM12_ESM.zip › suppl_file1/DEG_frontal_cortex.xlsx]

## Sheet: Seney_human
Ensembl_ID	gene_symbol	coefficient	sd	obs.p	corrected.p	p.BH
ENSG00000106355	LSM5	0.290632	0.0391813	7.9287e-09	6.58223e-07	0.00990099
ENSG00000259417	CTXND1	-0.411285	0.0652575	2.19129e-07	1.97467e-06	0.0118812
ENSG00000287032	AC018647.3	-0.632688	0.100452	2.47909e-07	2.63289e-06	0.0118812
ENSG00000174151	CYB561D1	-0.302595	0.048202	2.64445e-07	3.29111e-06	0.0118812
ENSG00000137486	ARRB1	-0.188391	0.0303451	3.66493e-07	3.94934e-06	0.0118812
ENSG00000175906	ARL4D	-0.507249	0.0829248	4.8506e-07	5.26578e-06	0.0121012
ENSG00000229422	AL512625.2	0.840305	0.138339	5.53085e-07	5.92401e-06	0.0121012
ENSG00000160191	PDE9A	-0.363374	0.0600589	5.95387e-07	6.58223e-06	0.0121012
ENSG00000229989	MIR181A1HG	-0.493238	0.0822732	6.37483e-07	7.24045e-06	0.0121012
ENSG00000249738	AC008691.1	-0.697625	0.119771	1.08488e-06	8.5569e-06	0.0128713
ENSG00000139613	SMARCC2	-0.142827	0.0247392	1.39619e-06	1.1848e-05	0.0156766
ENSG00000279369	AC046185.3	-0.552939	0.0963709	1.42332e-06	1.25062e-05	0.0156766
ENSG00000179314	WSCD1	-0.356991	0.0621607	1.5326e-06	1.44809e-05	0.0161542
ENSG00000166823	MESP1	0.509856	0.0897449	1.69734e-06	1.57974e-05	0.0161542
ENSG00000156671	SAMD8	0.149616	0.0267352	2.2122e-06	1.64556e-05	0.0161542
ENSG00000173914	RBM4B	-0.356503	0.0641281	2.48256e-06	1.84302e-05	0.0161542
ENSG00000203709	MIR29B2CHG	-0.406037	0.0730371	2.69823e-06	1.90885e-05	0.0161542
ENSG00000156599	ZDHHC5	-0.196507	0.0354327	2.81185e-06	1.97467e-05	0.0161542
ENSG00000092140	G2E3	0.159809	0.028858	2.8834e-06	2.04049e-05	0.0161542
ENSG00000187778	MCRS1	-0.215173	0.0394878	3.49915e-06	2.30378e-05	0.0173267
ENSG00000215717	TMEM167B	0.31067	0.0579048	4.54373e-06	2.63289e-05	0.0177393
ENSG00000255571	MIR9.3HG	-0.292983	0.0546858	4.65255e-06	2.69871e-05	0.0177393
ENSG00000116213	WRAP73	-0.263261	0.0492617	4.85136e-06	2.76454e-05	0.0177393
ENSG00000213096	AC092279.1	0.159748	0.0299433	4.99061e-06	2.83036e-05	0.0177393
ENSG00000115170	ACVR1	-0.340381	0.0643253	5.71306e-06	3.15947e-05	0.0186596
ENSG00000127472	PLA2G5	-0.697683	0.13238	6.10339e-06	3.22529e-05	0.0186596
ENSG00000071246	VASH1	-0.318294	0.0603901	6.55607e-06	3.48858e-05	0.0190035
ENSG00000137288	UQCC2	-0.239487	0.0455472	6.81576e-06	3.5544e-05	0.0190035
ENSG00000166508	MCM7	-0.304488	0.0582716	7.01808e-06	3.68605e-05	0.0190035
ENSG00000178233	TMEM151B	-0.293194	0.0561735	7.14788e-06	3.81769e-05	0.0190035
ENSG00000144043	TEX261	-0.285653	0.0548659	7.98534e-06	3.94934e-05	0.0190035
ENSG00000124160	NCOA5	-0.400632	0.0772998	8.58356e-06	4.21263e-05	0.0190035
ENSG00000110042	DTX4	-0.376166	0.0726747	8.76478e-06	4.27845e-05	0.0190035
ENSG00000131778	CHD1L	0.322782	0.0626839	8.88368e-06	4.34427e-05	0.0190035
ENSG00000109323	MANBA	0.207452	0.0405916	9.39026e-06	4.47592e-05	0.0190035
ENSG00000188687	SLC4A5	0.674796	0.132243	9.62868e-06	4.67338e-05	0.0190035
ENSG00000142173	COL6A2	0.559459	0.109038	1.00664e-05	4.87085e-05	0.0190035
ENSG00000279544	AL133243.4	0.327897	0.0640364	1.03919e-05	5.00249e-05	0.0190035
ENSG00000276334	AL133243.2	0.286062	0.0561167	1.04285e-05	5.13414e-05	0.0190035
ENSG00000076003	MCM6	0.286484	0.0564395	1.11527e-05	5.26578e-05	0.0190035
ENSG00000176014	TUBB6	1.05231	0.207486	1.12991e-05	5.33161e-05	0.0190035
ENSG00000131503	ANKHD1	0.281715	0.0553839	1.15282e-05	5.46325e-05	0.0190035
ENSG00000126882	FAM78A	-0.366028	0.0726143	1.16903e-05	5.5949e-05	0.0190035
ENSG00000254938	AP002833.1	-0.574692	0.11325	1.19612e-05	5.66072e-05	0.0190035
ENSG00000165443	PHYHIPL	-0.140909	0.0279145	1.21648e-05	5.79236e-05	0.0190035
ENSG00000167528	ZNF641	-0.288128	0.05712	1.23021e-05	5.92401e-05	0.0190035
ENSG00000140382	HMG20A	0.129541	0.0256932	1.23949e-05	5.98983e-05	0.0190035
ENSG00000136297	MMD2	-0.718942	0.142926	1.28506e-05	6.1873e-05	0.0190035
ENSG00000153214	TMEM87B	0.206102	0.040903	1.3343e-05	6.38476e-05	0.0190035
ENSG00000156983	BRPF1	-0.269436	0.0535857	1.37858e-05	6.51641e-05	0.0190035
ENSG00000273451	AL031666.3	-0.640795	0.127733	1.42768e-05	6.7797e-05	0.0190035
ENSG00000143845	ETNK2	0.358057	0.0713796	1.42965e-05	6.84552e-05	0.0190035
ENSG00000170322	NFRKB	-0.203793	0.0406293	1.4311e-05	6.91134e-05	0.0190035
ENSG00000060138	YBX3	1.36601	0.274725	1.53682e-05	7.10881e-05	0.0190035
ENSG00000006576	PHTF2	0.189621	0.0380079	1.55388e-05	7.17463e-05	0.0190035
ENSG00000035115	SH3YL1	-0.210329	0.042258	1.61051e-05	7.24045e-05	0.0190035
ENSG00000120942	UBIAD1	-0.232651	0.0468398	1.66203e-05	7.30628e-05	0.0190035
ENSG00000137770	CTDSPL2	0.162112	0.032708	1.7167e-05	7.50374e-05	0.0190035
ENSG00000162231	NXF1	-0.300469	0.0606245	1.7173e-05	7.56956e-05	0.0190035
ENSG00000183955	KMT5A	-0.167092	0.0337271	1.72774e-05	7.70121e-05	0.0190035
ENSG00000168884	TNIP2	0.618305	0.124871	1.74203e-05	7.76703e-05	0.0190035
ENSG00000110583	NAA40	-0.257993	0.0523213	1.74584e-05	7.83285e-05	0.0190035
ENSG00000131876	SNRPA1	0.36513	0.0741011	1.76467e-05	8.03032e-05	0.0191733
ENSG00000234913	AC016027.2	-0.583951	0.118905	1.971e-05	8.42525e-05	0.019802
ENSG00000114315	HES1	0.629735	0.129659	2.07409e-05	8.82019e-05	0.0199455
ENSG00000124193	SRSF6	-0.222207	0.0457879	2.09943e-05	8.88601e-05	0.0199455
ENSG00000162972	MAIP1	0.254632	0.052165	2.15826e-05	8.95183e-05	0.0199455
ENSG00000266173	STRADA	0.267016	0.0547512	2.18731e-05	9.08348e-05	0.0199455
ENSG00000168913	ENHO	-0.294219	0.0605837	2.19658e-05	9.1493e-05	0.0199455
ENSG00000286532	PARTICL	0.531989	0.110386	2.46175e-05	0.00010005	0.0212737
ENSG00000133059	DSTYK	0.136147	0.0282503	2.46207e-05	0.000100708	0.0212737
ENSG00000110090	CPT1A	-0.264379	0.0549824	2.5458e-05	0.000103341	0.0212737
ENSG00000137507	LRRC32	0.907794	0.189499	2.54887e-05	0.000103999	0.0212737
ENSG00000112773	TENT5A	-0.5837	0.121418	2.55403e-05	0.000104657	0.0212737
ENSG00000164933	SLC25A32	0.404992	0.0843248	2.74087e-05	0.000107949	0.0214736
ENSG00000213626	LBH	-0.558404	0.116833	2.78216e-05	0.000108607	0.0214736
ENSG00000173559	NABP1	0.398115	0.0830397	2.81253e-05	0.000109923	0.0214736
ENSG00000188039	NWD1	-0.512449	0.106973	2.84524e-05	0.000111898	0.0215791
ENSG00000108582	CPD	0.16787	0.0352617	2.94771e-05	0.000115189	0.0217577
ENSG00000112214	FHL5	-0.610614	0.128042	3.03813e-05	0.000116505	0.0217577
ENSG00000244968	LIFR.AS1	0.269383	0.0565189	3.06249e-05	0.000117164	0.0217577
ENSG00000211459	MT.RNR1	-0.36503	0.0770287	3.15145e-05	0.000120455	0.0218505
ENSG00000234465	PINLYP	-0.503571	0.105912	3.17245e-05	0.000121771	0.0218505
ENSG00000111300	NAA25	0.182852	0.0385072	3.2318e-05	0.000123088	0.0218505
ENSG00000164142	FAM160A1	-0.559835	0.117973	3.26177e-05	0.000125062	0.0218505
ENSG00000231764	DLX6.AS1	-0.359515	0.0760711	3.27798e-05	0.000125721	0.0218505
ENSG00000185697	MYBL1	0.236253	0.0500127	3.29988e-05	0.000126379	0.0218505
ENSG00000197948	FCHSD1	0.610052	0.129029	3.43912e-05	0.000130986	0.021978
ENSG00000111615	KRR1	0.173099	0.0366334	3.4689e-05	0.000131645	0.021978
ENSG00000100296	THOC5	-0.160596	0.0340191	3.51561e-05	0.000132303	0.021978
ENSG00000278705	H4C2	-0.537673	0.114776	3.53844e-05	0.000132961	0.021978
ENSG00000153822	KCNJ16	-0.587203	0.124794	3.68328e-05	0.00013691	0.0223848
ENSG00000210082	MT.RNR2	-0.383509	0.0817155	3.82147e-05	0.00014086	0.0225023
ENSG00000267731	AC005332.2	0.584575	0.12548	3.83208e-05	0.000141518	0.0225023
ENSG00000104356	POP1	-0.333771	0.0711727	3.86369e-05	0.000142834	0.0225023
ENSG00000143179	UCK2	-0.164273	0.0351933	3.91835e-05	0.000144809	0.0225023
ENSG00000119669	IRF2BPL	0.3353	0.0715832	3.92893e-05	0.000146126	0.0225023
ENSG00000155313	USP25	0.12495	0.0266988	3.97766e-05	0.000147442	0.0225023
ENSG00000251022	THAP9.AS1	0.314737	0.0677523	3.99273e-05	0.0001481	0.0225023
ENSG00000182253	SYNM	0.146651	0.0314125	4.11773e-05	0.000150733	0.0226733
ENSG00000225192	ZNF33BP1	0.642353	0.138376	4.23776e-05	0.000155999	0.0230703
ENSG00000176697	BDNF	-0.588165	0.126315	4.27271e-05	0.000157315	0.0230703
ENSG00000105835	NAMPT	0.447056	0.096029	4.28457e-05	0.000157974	0.0230703
ENSG00000196368	NUDT11	0.250458	0.053821	4.30901e-05	0.000159948	0.0230736
ENSG00000223403	MEG9	-0.621026	0.133523	4.34125e-05	0.000161923	0.0230736
ENSG00000124459	ZNF45	-0.205842	0.0445565	4.53619e-05	0.000165872	0.0230736
ENSG00000131018	SYNE1	-0.126077	0.0271974	4.5486e-05	0.000167189	0.0230736
ENSG00000130368	MAS1	-0.300635	0.0653233	4.56061e-05	0.000167847	0.0230736
ENSG00000145022	TCTA	-0.186353	0.0404	4.63548e-05	0.000169822	0.0230736
ENSG00000092445	TYRO3	-0.118228	0.0256375	4.65175e-05	0.00017048	0.0230736
ENSG00000163660	CCNL1	0.337014	0.0731148	4.68255e-05	0.000171796	0.0230736
ENSG00000131016	AKAP12	0.22857	0.0496301	4.73878e-05	0.000173113	0.0230736
ENSG00000113240	CLK4	-0.22633	0.049163	4.76491e-05	0.000175087	0.0230736
ENSG00000164180	TMEM161B	0.157435	0.0343194	4.77458e-05	0.000175746	0.0230736
ENSG00000227953	LINC01341	-0.496498	0.107478	4.77536e-05	0.000176404	0.0230736
ENSG00000187792	ZNF70	-0.333933	0.072322	4.80764e-05	0.000178378	0.0231308
ENSG00000102595	UGGT2	0.127986	0.0278717	4.93749e-05	0.000181011	0.0231582
ENSG00000184208	C22orf46	-0.228568	0.0497775	4.94032e-05	0.00018167	0.0231582
ENSG00000179476	C14orf28	0.27157	0.0594566	5.07458e-05	0.000184961	0.0233205
ENSG00000101146	RAE1	0.232241	0.0505359	5.13364e-05	0.000186277	0.0233205
ENSG00000188636	RTL6	-0.130155	0.0285328	5.16799e-05	0.000187594	0.0233205
ENSG00000187231	SESTD1	0.14419	0.0316414	5.24162e-05	0.000190885	0.0234375
ENSG00000167985	SDHAF2	-0.277023	0.0606292	5.29347e-05	0.000192859	0.0234375
ENSG00000125962	ARMCX5	0.237493	0.0518306	5.34645e-05	0.000194176	0.0234375
ENSG00000091651	ORC6	0.33889	0.0743027	5.42703e-05	0.00019615	0.0234375
ENSG00000156802	ATAD2	0.259593	0.05712	5.44363e-05	0.000196809	0.0234375
ENSG00000286190	AC055839.2	0.298251	0.0652058	5.47898e-05	0.000198125	0.0234375
ENSG00000159210	SNF8	-0.183439	0.0403856	5.48557e-05	0.000199442	0.0234375
ENSG00000165379	LRFN5	0.128872	0.0284551	5.71274e-05	0.000205366	0.0239466
ENSG00000131094	C1QL1	0.532653	0.117423	5.85108e-05	0.000210631	0.0243717
ENSG00000040633	PHF23	-0.185279	0.0407571	5.96235e-05	0.000212606	0.0244124
ENSG00000145920	CPLX2	-0.174792	0.0387327	6.00321e-05	0.000216555	0.0245691
ENSG00000183208	GDPGP1	-0.418612	0.0922153	6.07864e-05	0.000219188	0.0245691
ENSG00000111404	RERGL	-1.37375	0.303822	6.11765e-05	0.000219846	0.0245691
ENSG00000142731	PLK4	0.567401	0.125925	6.13219e-05	0.000220505	0.0245691
ENSG00000067113	PLPP1	0.155928	0.034544	6.26146e-05	0.000223796	0.0245818
ENSG00000100300	TSPO	0.609634	0.135148	6.31942e-05	0.00022577	0.0245818
ENSG00000276517	AL133243.3	0.351552	0.0779706	6.35951e-05	0.000227087	0.0245818
ENSG00000131931	THAP1	-0.201589	0.0446136	6.47425e-05	0.000230378	0.0245818
ENSG00000059122	FLYWCH1	0.358322	0.0793013	6.4756e-05	0.000231036	0.0245818
ENSG00000139597	N4BP2L1	0.207629	0.046263	6.47644e-05	0.000231694	0.0245818
ENSG00000204442	FAM155A	0.127582	0.0283501	6.52664e-05	0.000233669	0.0245818
ENSG00000100023	PPIL2	-0.179136	0.0396693	6.52913e-05	0.000234327	0.0245818
ENSG00000198625	MDM4	-0.12298	0.0272404	6.55177e-05	0.000235644	0.0245818
ENSG00000247137	AP000873.2	-0.31185	0.0693435	6.5874e-05	0.00023696	0.0245818
ENSG00000101311	FERMT1	-0.728951	0.162801	6.68693e-05	0.000239593	0.0245864
ENSG00000186834	HEXIM1	-0.234058	0.0521225	6.72134e-05	0.00024091	0.0245864
ENSG00000135407	AVIL	-0.78297	0.174476	6.7825e-05	0.000242226	0.0245864
ENSG00000198695	MT.ND6	-0.278776	0.0621659	6.84797e-05	0.000243543	0.0245864
ENSG00000118960	HS1BP3	-0.265158	0.0589905	6.95062e-05	0.000246175	0.0245886
ENSG00000147121	KRBOX4	0.231986	0.0518104	6.99042e-05	0.000246834	0.0245886
ENSG00000177410	ZFAS1	0.212665	0.0475467	7.09395e-05	0.000248808	0.0246222
ENSG00000230793	SMARCE1P5	-0.38867	0.0867111	7.21829e-05	0.000251441	0.0246239
ENSG00000114857	NKTR	0.146924	0.0327802	7.22381e-05	0.000252099	0.0246239
ENSG00000162994	CLHC1	-0.255706	0.0571061	7.319e-05	0.000256049	0.0248483
ENSG00000130522	JUND	0.392986	0.088045	7.63915e-05	0.000263289	0.0253872
ENSG00000198176	TFDP1	-0.134602	0.0303385	7.9128e-05	0.000268555	0.02573
ENSG00000116497	S100PBP	0.15383	0.0346941	7.97999e-05	0.00027053	0.0257551
ENSG00000235173	HGH1	-0.268577	0.0609035	8.22269e-05	0.000275795	0.0258626
ENSG00000178028	DMAP1	-0.168246	0.0380383	8.24471e-05	0.000277112	0.0258626
ENSG00000164548	TRA2A	-0.147447	0.0334538	8.28287e-05	0.000279087	0.0258626
ENSG00000126785	RHOJ	-0.349942	0.0791489	8.28896e-05	0.000279745	0.0258626
ENSG00000184557	SOCS3	2.61219	0.592852	8.31698e-05	0.000281719	0.0258626
ENSG00000163482	STK36	-0.26768	0.0603775	8.35894e-05	0.000283036	0.0258626
ENSG00000152082	MZT2B	0.568711	0.12828	8.36042e-05	0.000283694	0.0258626
ENSG00000228623	ZNF883	0.426443	0.0968617	8.77116e-05	0.000290276	0.0260764
ENSG00000100364	KIAA0930	-0.223246	0.0505979	8.90861e-05	0.000292251	0.0260764
ENSG00000124181	PLCG1	-0.185097	0.0419671	8.95237e-05	0.000294226	0.0260764
ENSG00000103042	SLC38A7	-0.250511	0.0570075	8.99227e-05	0.000294884	0.0260764
ENSG00000148120	AOPEP	-0.163504	0.0370843	8.9941e-05	0.0002962	0.0260764
ENSG00000250120	PCDHA10	-0.324111	0.0740074	9.02183e-05	0.000296859	0.0260764
ENSG00000210196	MT.TP	-0.465704	0.105746	9.12989e-05	0.000298175	0.0260764
ENSG00000272918	AC005070.3	0.227118	0.0519897	9.32629e-05	0.000303441	0.0263836
ENSG00000283415	AC087280.2	-0.494147	0.113123	9.72963e-05	0.000315947	0.0271033
ENSG00000072041	SLC6A15	0.20339	0.0464383	9.81377e-05	0.000317263	0.0271033
ENSG00000047597	XK	0.199208	0.045498	9.85537e-05	0.00031858	0.0271033
ENSG00000135218	CD36	-0.557733	0.128	0.000100561	0.000321213	0.0271033
ENSG00000103449	SALL1	-0.28082	0.0642799	0.000101444	0.000321871	0.0271033
ENSG00000286198	AL606753.2	-0.769437	0.177359	0.000102236	0.000322529	0.0271033
ENSG00000139926	FRMD6	-0.469331	0.107601	0.00010356	0.000326479	0.0272414
ENSG00000205937	RNPS1	-0.121335	0.0278318	0.000104247	0.000327795	0.0272414
ENSG00000065029	ZNF76	-0.190878	0.0438165	0.000105271	0.000331086	0.0273637
ENSG00000151876	FBXO4	0.29878	0.0691804	0.000108449	0.000338985	0.0278634
ENSG00000064270	ATP2C2	-0.367979	0.0847567	0.000109992	0.000342934	0.0280349
ENSG00000256591	AP003108.2	-0.434894	0.100509	0.000110186	0.000344909	0.0280439
ENSG00000168090	COPS6	-0.0993147	0.0230768	0.000113561	0.000350175	0.0282734
ENSG00000081019	RSBN1	0.113838	0.0262987	0.000114314	0.000351491	0.0282734
ENSG00000133561	GIMAP6	-0.474568	0.110056	0.000115216	0.000354782	0.0283863
ENSG00000197852	INKA2	-0.173669	0.040356	0.000118241	0.00035939	0.0285565
ENSG00000184986	TMEM121	0.865559	0.201141	0.000118305	0.000360706	0.0285565
ENSG00000135312	HTR1B	0.337027	0.078424	0.000120366	0.000367288	0.0288906
ENSG00000134152	KATNBL1	0.128767	0.0300641	0.000120867	0.000369921	0.0288906
ENSG00000223705	NSUN5P1	-0.350366	0.0813302	0.00012159	0.000371238	0.0288906
ENSG00000145687	SSBP2	0.114885	0.0267596	0.000121918	0.000373212	0.0288906
ENSG00000146122	DAAM2	-0.275911	0.0643213	0.000123264	0.000374529	0.0288906
ENSG00000144057	ST6GAL2	-0.269487	0.0627512	0.000126544	0.000382428	0.0293494
ENSG00000171121	KCNMB3	-0.381384	0.0889374	0.000128934	0.000389668	0.0297532
ENSG00000130203	APOE	0.407095	0.0954027	0.000131848	0.000394934	0.030003
ENSG00000196504	PRPF40A	0.169907	0.039834	0.000132536	0.000398225	0.030101
ENSG00000127980	PEX1	0.174085	0.0408456	0.00013388	0.000400858	0.0301485
ENSG00000143171	RXRG	-0.363188	0.0852531	0.000134644	0.000405465	0.0303433
ENSG00000076555	ACACB	-0.456005	0.10681	0.00013639	0.000408098	0.0303858
ENSG00000105639	JAK3	0.416269	0.0978791	0.000137591	0.000410073	0.0303858
ENSG00000115486	GGCX	-0.123706	0.0290273	0.000139498	0.00041468	0.0305766
ENSG00000108671	PSMD11	0.12686	0.029791	0.000140911	0.000417972	0.0306642
ENSG00000066933	MYO9A	0.102129	0.0239929	0.00014162	0.000419946	0.0306642
ENSG00000139117	CPNE8	0.219046	0.051831	0.000143541	0.000427187	0.0310294
ENSG00000113838	TBCCD1	-0.220803	0.0521197	0.000144524	0.00042982	0.0310294
ENSG00000240891	PLCXD2	0.229266	0.0539669	0.000145182	0.000431136	0.0310294
ENSG00000207955	AL359091.1	0.738253	0.17391	0.000146577	0.000433769	0.0310702
ENSG00000196466	ZNF799	0.378046	0.0892103	0.000149807	0.000439035	0.0311975
ENSG00000174951	FUT1	0.31188	0.0738442	0.000150245	0.000439693	0.0311975
ENSG00000127084	FGD3	-0.379302	0.0901604	0.000152089	0.000443642	0.0313299
ENSG00000140057	AK7	0.432158	0.102525	0.000154029	0.00044825	0.031499
ENSG00000149451	ADAM33	-0.455016	0.107628	0.000154316	0.000450225	0.031499
ENSG00000151353	TMEM18	0.196145	0.046718	0.000156026	0.00045549	0.0315197
ENSG00000131791	PRKAB2	0.295836	0.0704689	0.000156203	0.000456149	0.0315197
ENSG00000130589	HELZ2	1.03688	0.246321	0.000156663	0.000456807	0.0315197
ENSG00000197093	GAL3ST4	-1.02226	0.244061	0.000160763	0.000462073	0.0316207
ENSG00000166979	EVA1C	0.359384	0.0856117	0.000162202	0.000463389	0.0316207
ENSG00000080573	COL5A3	-0.479698	0.1147	0.000163868	0.000466022	0.0316207
ENSG00000262265	AC002558.3	0.377222	0.0896677	0.000164115	0.00046668	0.0316207
ENSG00000138771	SHROOM3	-0.2468	0.0587423	0.000166806	0.000474579	0.0319373
ENSG00000157193	LRP8	-0.21685	0.0519566	0.000168106	0.000476553	0.0319373
ENSG00000280222	AL365209.1	-0.663702	0.158651	0.000169339	0.000479186	0.0319373
ENSG00000165821	SALL2	-0.23848	0.0568583	0.000170349	0.000479845	0.0319373
ENSG00000105778	AVL9	0.122989	0.0293386	0.000171478	0.000482477	0.0319512
ENSG00000166037	CEP57	0.194173	0.0466304	0.000173019	0.000485769	0.0319512
ENSG00000198727	MT.CYB	-0.328727	0.0784834	0.000173294	0.000486427	0.0319512
ENSG00000183150	GPR19	-0.321611	0.0773314	0.00017576	0.000493009	0.0320279
ENSG00000111596	CNOT2	0.0979112	0.0234392	0.000179154	0.000498933	0.0320279
ENSG00000125462	C1orf61	-0.392568	0.0944556	0.000183684	0.000506173	0.0320279
ENSG00000135912	TTLL4	-0.254493	0.0612543	0.000184458	0.000506832	0.0320279
ENSG00000113369	ARRDC3	0.51752	0.124949	0.000184968	0.000508148	0.0320279
ENSG00000164048	ZNF589	-0.219911	0.0527896	0.000185306	0.000509465	0.0320279
ENSG00000125741	OPA3	-0.198129	0.0477064	0.00018534	0.000510123	0.0320279
ENSG00000128973	CLN6	-0.231635	0.0559399	0.000185549	0.000510781	0.0320279
ENSG00000043143	JADE2	-0.208015	0.0499625	0.000186612	0.000513414	0.0320279
ENSG00000230732	AC016949.1	0.448918	0.108188	0.000187367	0.000515389	0.0320279
ENSG00000130312	MRPL34	0.283265	0.068066	0.000187602	0.000516047	0.0320279
ENSG00000087191	PSMC5	-0.0971805	0.0233556	0.000187999	0.000516705	0.0320279
ENSG00000140545	MFGE8	-0.258526	0.0623531	0.000189201	0.00051868	0.0320279
ENSG00000212743	LINC02656	0.692115	0.167062	0.000191064	0.000520654	0.0320279
ENSG00000100644	HIF1A	0.151282	0.0364202	0.000191993	0.000523287	0.0320279
ENSG00000205041	AC118344.1	-0.420254	0.101497	0.000192375	0.000524604	0.0320279
ENSG00000100813	ACIN1	-0.153946	0.0370718	0.000192647	0.000525262	0.0320279
ENSG00000081189	MEF2C	0.144305	0.0347509	0.000192689	0.00052592	0.0320279
ENSG00000174010	KLHL15	0.225038	0.0542403	0.000194776	0.000530528	0.0320303
ENSG00000149231	CCDC82	0.249601	0.0605199	0.000194956	0.000531186	0.0320303
ENSG00000277534	AC007996.1	-0.325805	0.0790648	0.000197041	0.000533161	0.0320303
ENSG00000182179	UBA7	-0.485498	0.117831	0.000197311	0.000534477	0.0320303
ENSG00000272163	AF106564.1	0.259099	0.0627933	0.000200752	0.000548958	0.0326772
ENSG00000224081	SLC44A3.AS1	0.586348	0.142106	0.000200801	0.000549616	0.0326772
ENSG00000090013	BLVRB	0.324586	0.0787013	0.00020191	0.000554224	0.032681
ENSG00000113048	MRPS27	0.131594	0.0319157	0.000202573	0.000554882	0.032681
ENSG00000269343	ZNF587B	-0.228245	0.0553609	0.000202767	0.000556198	0.032681
ENSG00000082781	ITGB5	-0.183009	0.0444296	0.000205059	0.000561464	0.032773
ENSG00000171992	SYNPO	-0.22195	0.0537266	0.000205268	0.000562122	0.032773
ENSG00000167193	CRK	0.581355	0.141263	0.00020731	0.00056673	0.0328637
ENSG00000177374	HIC1	0.876331	0.213573	0.000207662	0.000568046	0.0328637
ENSG00000148926	ADM	1.89225	0.461771	0.000211022	0.00057792	0.0333068
ENSG00000140807	NKD1	-0.225159	0.054842	0.000213423	0.000583186	0.03343
ENSG00000082556	OPRK1	0.334149	0.0814047	0.000213937	0.000584502	0.03343
ENSG00000276282	AC022960.2	-0.319471	0.0776447	0.000215532	0.000587793	0.03348
ENSG00000114023	FAM162A	0.185648	0.0452031	0.00022037	0.000593717	0.03348
ENSG00000139826	ABHD13	0.11048	0.0269032	0.000220616	0.000595034	0.03348
ENSG00000131477	RAMP2	-0.76484	0.186339	0.000221943	0.000597008	0.03348
ENSG00000134882	UBAC2	0.137886	0.0335952	0.000222079	0.000598325	0.03348
ENSG00000166140	ZFYVE19	-0.217863	0.0530835	0.000222201	0.000599641	0.03348
ENSG00000170365	SMAD1	0.226974	0.055634	0.000222717	0.000600958	0.03348
ENSG00000104343	UBE2W	0.121908	0.0297246	0.000224104	0.000606882	0.0335978
ENSG00000131873	CHSY1	0.372954	0.0914696	0.000224321	0.00060754	0.0335978
ENSG00000087301	TXNDC16	0.190337	0.0464303	0.000225324	0.000611489	0.0336924
ENSG00000210117	MT.TW	-0.351174	0.0859418	0.000226068	0.000616097	0.0338224
ENSG00000136111	TBC1D4	-0.167271	0.0410024	0.00023056	0.000621362	0.0339874
ENSG00000149292	TTC12	-0.539087	0.132555	0.000231427	0.000623995	0.0340077
ENSG00000110422	HIPK3	0.115273	0.0282836	0.000233248	0.000627287	0.034048
ENSG00000152669	CCNO	0.656885	0.161256	0.00023467	0.000629261	0.034048
ENSG00000272983	AL117339.4	0.296074	0.0725945	0.000239624	0.000640451	0.0345293
ENSG00000196505	GDAP2	0.0834524	0.0205901	0.000241199	0.000647033	0.0347595
ENSG00000159216	RUNX1	0.855431	0.211231	0.000243575	0.000652957	0.0348641
ENSG00000014123	UFL1	0.183917	0.0452932	0.000243847	0.000653615	0.0348641
ENSG00000131797	CLUHP3	-0.203783	0.0500692	0.000245632	0.000656248	0.0348809
ENSG00000118507	AKAP7	-0.148607	0.0365261	0.000246725	0.000662831	0.0351067
ENSG00000188290	HES4	0.680519	0.167293	0.000247227	0.000665463	0.0351225
ENSG00000177733	HNRNPA0	0.151988	0.0374924	0.000248764	0.000672046	0.0353458
ENSG00000248008	NRAV	-0.237787	0.0586748	0.000249654	0.000675995	0.0354297
ENSG00000130748	TMEM160	0.574288	0.142282	0.000253544	0.000683894	0.0357192
ENSG00000198855	FICD	-0.256804	0.063334	0.000256874	0.000689818	0.0358826
ENSG00000164167	LSM6	0.288002	0.0712542	0.0002577	0.000691792	0.0358826
ENSG00000266094	RASSF5	-0.281599	0.0700033	0.000264012	0.000704299	0.0364057
ENSG00000117000	RLF	0.157336	0.0390316	0.000266124	0.000710223	0.0365057
ENSG00000149308	NPAT	0.109809	0.02733	0.000267782	0.000712855	0.0365057
ENSG00000138449	SLC40A1	-0.532363	0.132508	0.00026802	0.000713514	0.0365057
ENSG00000078369	GNB1	-0.0471176	0.0116999	0.000269137	0.000717463	0.0365601
ENSG00000139998	RAB15	-0.203435	0.050674	0.00027043	0.000719438	0.0365601
ENSG00000145386	CCNA2	-0.475269	0.118464	0.000272568	0.000724704	0.0366137
ENSG00000175602	CCDC85B	0.720917	0.179752	0.000273619	0.000725362	0.0366137
ENSG00000235750	KIAA0040	1.19801	0.298037	0.000275171	0.000728653	0.0366568
ENSG00000157423	HYDIN	-0.395568	0.0984868	0.000277783	0.000732602	0.0367327
ENSG00000007944	MYLIP	-0.275917	0.0687585	0.000280761	0.000745108	0.0372096
ENSG00000114054	PCCB	0.122839	0.0305505	0.000283669	0.000749058	0.0372096
ENSG00000188315	C3orf62	-0.319528	0.0794841	0.000284361	0.000750374	0.0372096
ENSG00000143033	MTF2	0.156325	0.0390152	0.000285821	0.000754982	0.0372096
ENSG00000188997	KCTD21	-0.309021	0.0771264	0.000285895	0.00075564	0.0372096
ENSG00000179144	GIMAP7	-0.70437	0.176356	0.000287443	0.000756956	0.0372096
ENSG00000120733	KDM3B	-0.0674949	0.0168113	0.000288682	0.000762222	0.0373464
ENSG00000151327	FAM177A1	0.159351	0.0397083	0.000290227	0.000768804	0.0374641
ENSG00000063244	U2AF2	-0.146399	0.0366929	0.00029102	0.000771437	0.0374641
ENSG00000116754	SRSF11	0.103733	0.0258559	0.000291126	0.000772096	0.0374641
ENSG00000254092	AC021613.1	-0.435165	0.108566	0.000294258	0.00077802	0.0376301
ENSG00000036549	AC118549.1	0.121048	0.0302969	0.000295563	0.000781311	0.0376682
ENSG00000152454	AC010326.1	0.207333	0.0519236	0.000297605	0.00078526	0.0376736
ENSG00000102109	PCSK1N	0.638868	0.160032	0.000298407	0.000787235	0.0376736
ENSG00000139211	AMIGO2	-0.47921	0.120123	0.000300885	0.000791842	0.0376736
ENSG00000119707	RBM25	0.127776	0.0319486	0.000301995	0.000793817	0.0376736
ENSG00000180357	ZNF609	-0.136291	0.0340805	0.000302289	0.000795792	0.0376736
ENSG00000196922	ZNF252P	-0.217796	0.0544629	0.000302376	0.00079645	0.0376736
ENSG00000112096	SOD2	0.273955	0.0687568	0.000305259	0.000799083	0.0376796
ENSG00000110911	SLC11A2	0.141879	0.035625	0.000306905	0.000802374	0.0377166
ENSG00000144677	CTDSPL	-0.16634	0.041733	0.000314229	0.000816196	0.0382468
ENSG00000121858	TNFSF10	-1.3108	0.331001	0.000317802	0.000823437	0.0384663
ENSG00000010319	SEMA3G	-0.617766	0.156063	0.000319384	0.000828045	0.0385618
ENSG00000119943	PYROXD2	-0.415561	0.104538	0.000324068	0.000839234	0.0388447
ENSG00000102466	FGF14	0.135767	0.0341594	0.000324741	0.000840551	0.0388447
ENSG00000141627	DYM	0.0910863	0.023049	0.000325656	0.000841867	0.0388447
ENSG00000268401	AC007785.3	-0.390046	0.0983468	0.000332875	0.000857006	0.0393372
ENSG00000146021	KLHL3	-0.199881	0.0504112	0.000333858	0.000860297	0.0393372
ENSG00000198000	NOL8	-0.123358	0.0311242	0.000335413	0.000864247	0.0393372
ENSG00000162695	SLC30A7	0.116098	0.0294539	0.000335615	0.000865563	0.0393372
ENSG00000253276	CCDC71L	0.280504	0.0711692	0.000335922	0.000867538	0.0393372
ENSG00000131730	CKMT2	-0.350156	0.0886806	0.000339195	0.000872145	0.0393372
ENSG00000197124	ZNF682	0.235604	0.0595172	0.00034016	0.000872804	0.0393372
ENSG00000243107	AC000120.2	-0.260135	0.065901	0.000340327	0.000873462	0.0393372
ENSG00000087299	L2HGDH	0.14713	0.0371897	0.000342523	0.000882019	0.0395467
ENSG00000136044	APPL2	-0.141561	0.0357897	0.000343374	0.000884652	0.0395467
ENSG00000196214	ZNF766	0.157139	0.0398657	0.000346015	0.000891234	0.0395467
ENSG00000236088	COX10.AS1	-0.342003	0.0867715	0.000346308	0.00089255	0.0395467
ENSG00000119986	AVPI1	0.292627	0.0742752	0.000347983	0.000895183	0.0395467
ENSG00000215712	TMEM242	0.188045	0.0476094	0.000349013	0.0008965	0.0395467
ENSG00000163636	PSMD6	0.130509	0.0330542	0.000350466	0.000902424	0.0395467
ENSG00000104517	UBR5	0.119788	0.0304296	0.000351275	0.00090374	0.0395467
ENSG00000118217	ATF6	0.11476	0.0290745	0.000351718	0.000905715	0.0395467
ENSG00000198521	ZNF43	0.261972	0.0665598	0.00035197	0.000906373	0.0395467
ENSG00000185947	ZNF267	0.22564	0.0571831	0.000352921	0.000909006	0.0395467
ENSG00000226380	AC016831.1	-0.340531	0.0863203	0.000353898	0.000909664	0.0395467
ENSG00000214050	FBXO16	-0.243735	0.0621778	0.000357813	0.000916905	0.0396323
ENSG00000128059	PPAT	0.24734	0.0627644	0.000358246	0.000917563	0.0396323
ENSG00000093217	XYLB	-0.237527	0.0602773	0.000358444	0.000919538	0.0396323
ENSG00000184677	ZBTB40	-0.243285	0.061809	0.000363165	0.000927436	0.0398586
ENSG00000114127	XRN1	0.192077	0.0491319	0.000369111	0.000940601	0.0402228
ENSG00000168010	ATG16L2	-0.190743	0.0485291	0.000369112	0.000941259	0.0402228
ENSG00000198160	MIER1	0.0945742	0.0240745	0.000371357	0.000946525	0.0402472
ENSG00000145623	OSMR	1.08245	0.276308	0.000371367	0.000947183	0.0402472
ENSG00000141337	ARSG	0.206928	0.0527489	0.00037734	0.00095574	0.0404105
ENSG00000147854	UHRF2	0.158432	0.040606	0.000377607	0.000956398	0.0404105
ENSG00000253521	HPYR1	-0.52551	0.13496	0.000386454	0.000970221	0.0407303
ENSG00000259404	EFL1P1	-0.271178	0.0693258	0.000389857	0.000975486	0.0407303
ENSG00000169592	INO80E	-0.224793	0.0577877	0.000390836	0.000978119	0.0407303
ENSG00000158470	B4GALT5	0.123562	0.0316876	0.00039164	0.000980752	0.0407303
ENSG00000136536	MARCHF7	0.0774064	0.0199154	0.000394553	0.000986018	0.0407303
ENSG00000173218	VANGL1	-0.592704	0.152521	0.000395379	0.000988651	0.0407303
ENSG00000155561	NUP205	0.127661	0.032773	0.000396299	0.000991284	0.0407303
ENSG00000165899	OTOGL	-0.262639	0.067262	0.00039775	0.000993258	0.0407303
ENSG00000070423	RNF126	0.421634	0.108611	0.000400047	0.000997866	0.0407303
ENSG00000031003	FAM13B	-0.151393	0.0388999	0.000400325	0.000999182	0.0407303
ENSG00000100678	SLC8A3	-0.22678	0.0581457	0.000402996	0.00100445	0.0407303
ENSG00000258603	AC005225.2	-0.540549	0.138975	0.000403028	0.00100511	0.0407303
ENSG00000064692	SNCAIP	-0.339212	0.0869867	0.000403719	0.00100576	0.0407303
ENSG00000186635	ARAP1	-0.219273	0.0562402	0.000404548	0.0010084	0.0407303
ENSG00000114026	OGG1	-0.226561	0.0584289	0.00040537	0.00101103	0.0407303
ENSG00000174943	KCTD13	-0.277395	0.0711758	0.000406374	0.00101235	0.0407303
ENSG00000268205	AC005261.2	0.108851	0.0280805	0.000406768	0.00101366	0.0407303
ENSG00000134755	DSC2	0.511628	0.13169	0.000408291	0.0010163	0.0407303
ENSG00000255087	AP001993.1	-0.472047	0.121227	0.000410392	0.00101761	0.0407303
ENSG00000260293	AC106820.4	-0.258992	0.0667024	0.000411049	0.00101893	0.0407303
ENSG00000287074	AC137561.1	0.309448	0.0797172	0.000412224	0.00102156	0.0407303
ENSG00000179195	ZNF664	-0.095007	0.0244789	0.000412993	0.00102354	0.0407303
ENSG00000070814	TCOF1	-0.190866	0.0490983	0.000418183	0.00102946	0.0408579
ENSG00000059804	SLC2A3	0.410401	0.105931	0.00042146	0.00103736	0.0410631
ENSG00000129028	THAP10	0.2319	0.0597218	0.000423564	0.00104131	0.0411112
ENSG00000279082	LINC01727	-0.677063	0.174986	0.000427623	0.00104921	0.0413146
ENSG00000071073	MGAT4A	0.168554	0.0435066	0.000434469	0.00106171	0.0416542
ENSG00000188783	PRELP	-0.515828	0.133246	0.00043822	0.00106961	0.0416542
ENSG00000040531	CTNS	-0.278356	0.0721014	0.00043849	0.00107027	0.0416542
ENSG00000181826	RELL1	0.538472	0.139857	0.000439285	0.00107159	0.0416542
ENSG00000166233	ARIH1	0.101673	0.0263612	0.000443227	0.00107949	0.0416542
ENSG00000160193	WDR4	-0.313423	0.0810633	0.000444399	0.00108409	0.0416542
ENSG00000010803	SCMH1	-0.135012	0.0350178	0.000445039	0.00108607	0.0416542
ENSG00000135766	EGLN1	0.243247	0.0632528	0.000445163	0.00108673	0.0416542
ENSG00000281128	PTENP1.AS	-0.278525	0.0722426	0.000445171	0.00108738	0.0416542
ENSG00000182580	EPHB3	-0.483426	0.12572	0.000445673	0.00108804	0.0416542
ENSG00000180263	FGD6	-0.194596	0.0503638	0.000447738	0.00109331	0.0416542
ENSG00000279759	AC118344.4	-0.369402	0.0958967	0.000449513	0.00109462	0.0416542
ENSG00000205138	SDHAF1	0.332013	0.0861999	0.000450057	0.00109594	0.0416542
ENSG00000101180	HRH3	0.430269	0.111716	0.000450339	0.0010966	0.0416542
ENSG00000135655	USP15	0.0939295	0.0243537	0.000456756	0.00110779	0.0419732
ENSG00000081870	HSPB11	0.192376	0.0501714	0.00046009	0.00111569	0.042104
ENSG00000106034	CPED1	-0.64057	0.166694	0.000461807	0.00111898	0.042104
ENSG00000143815	LBR	0.208232	0.0541926	0.000462284	0.00111964	0.042104
ENSG00000128513	POT1	0.162734	0.0423805	0.000465821	0.00112622	0.0421646
ENSG00000163162	RNF149	0.182378	0.0475105	0.000467343	0.00113214	0.0421646
ENSG00000215190	LINC00680	-0.43391	0.113048	0.000467885	0.00113346	0.0421646
ENSG00000124205	EDN3	-0.612427	0.15961	0.000469625	0.00113543	0.0421646
ENSG00000189367	KIAA0408	-0.270712	0.0707317	0.000469696	0.00113609	0.0421646
ENSG00000188766	SPRED3	-0.508369	0.132502	0.000470076	0.00113807	0.0421646
ENSG00000142039	CCDC97	-0.355657	0.0925261	0.000474278	0.00114926	0.0423916
ENSG00000196152	ZNF79	-0.21663	0.0565249	0.000475868	0.00115189	0.0423916
ENSG00000144566	RAB5A	0.109285	0.0284422	0.000476331	0.00115321	0.0423916
ENSG00000102287	GABRE	1.05458	0.275939	0.000477324	0.00115716	0.0423916
ENSG00000166816	LDHD	0.24885	0.0649803	0.000479827	0.00116045	0.0423916
ENSG00000181754	AMIGO1	0.101329	0.0265266	0.000479964	0.00116111	0.0423916
ENSG00000071575	TRIB2	-0.332138	0.086595	0.000485781	0.00116966	0.0426006
ENSG00000280339	AP001528.2	0.357138	0.0931434	0.000487534	0.00117427	0.04261
ENSG00000223963	THAP12P8	-0.366788	0.0956701	0.000488101	0.00117559	0.04261
ENSG00000137504	CREBZF	0.155685	0.0407336	0.0004905	0.00118085	0.0426194
ENSG00000164197	RNF180	0.105547	0.0276159	0.000490626	0.00118151	0.0426194
ENSG00000012822	CALCOCO1	-0.134668	0.0351583	0.000493109	0.00118678	0.0426921
ENSG00000117862	TXNDC12	0.388644	0.102009	0.000494212	0.00119073	0.0426921
ENSG00000145555	MYO10	-0.290479	0.0758556	0.000494478	0.00119204	0.0426921
ENSG00000119139	TJP2	0.444882	0.116219	0.000496513	0.00119862	0.042749
ENSG00000263677	AC012588.1	-0.381414	0.0999269	0.000497825	0.0012006	0.042749
ENSG00000125851	PCSK2	-0.11789	0.0308896	0.000498481	0.00120389	0.042749
ENSG00000260526	AC109347.1	0.4144	0.10862	0.000500437	0.00120652	0.042749
ENSG00000140455	USP3	0.164819	0.0432029	0.000500626	0.00120784	0.042749
ENSG00000118454	ANKRD13C	0.110525	0.0289096	0.000503449	0.00121113	0.0427648
ENSG00000172244	C5orf34	0.306722	0.0804977	0.000507454	0.00121969	0.0429351
ENSG00000144339	TMEFF2	-0.191684	0.0503136	0.000508226	0.00122166	0.0429351
ENSG00000198771	RCSD1	-0.329575	0.0863558	0.000513186	0.00123154	0.0431812
ENSG00000165699	TSC1	-0.108065	0.028342	0.000518517	0.00123878	0.0433025
ENSG00000104983	CCDC61	-0.32074	0.0843617	0.000519892	0.00124075	0.0433025
ENSG00000136807	CDK9	-0.152478	0.0400359	0.000525043	0.00125062	0.043546
ENSG00000261716	H2BC20P	0.273758	0.0719192	0.00052818	0.00125457	0.0435735
ENSG00000100083	GGA1	-0.180244	0.0473624	0.000529429	0.00125721	0.0435735
ENSG00000133884	DPF2	-0.155315	0.0408684	0.000537499	0.00127169	0.0439541
ENSG00000232406	AL121895.1	-0.391508	0.103055	0.000539595	0.00127629	0.0439541
ENSG00000144230	GPR17	-0.515059	0.136269	0.00053968	0.00127695	0.0439541
ENSG00000004487	KDM1A	0.10724	0.0282426	0.000542591	0.00128353	0.0440798
ENSG00000107669	ATE1	0.143542	0.0378236	0.000545805	0.0012888	0.0441598
ENSG00000143622	RIT1	0.174743	0.0463187	0.000550937	0.00129736	0.0443519
ENSG00000257337	AC068888.1	0.284907	0.0755568	0.000553924	0.00130328	0.0443645
ENSG00000166689	PLEKHA7	-0.302333	0.0797874	0.000554978	0.0013046	0.0443645
ENSG00000118985	ELL2	0.258123	0.0683167	0.000556688	0.00130657	0.0443645
ENSG00000172476	RAB40A	-0.318891	0.0842221	0.00055964	0.0013125	0.0444653
ENSG00000120049	KCNIP2	-0.181732	0.0481472	0.000562846	0.00131908	0.0445545
ENSG00000287151	C2orf27A	0.251476	0.0666332	0.000563642	0.00132105	0.0445545
ENSG00000064989	CALCRL	-0.283481	0.0751467	0.000566353	0.00132566	0.0445766
ENSG00000118620	ZNF430	0.196588	0.0522498	0.000567446	0.00132764	0.0445766
ENSG00000134508	CABLES1	-0.260217	0.0688382	0.000569675	0.0013329	0.0446537
ENSG00000286861	AL049779.4	0.425642	0.113003	0.000575798	0.00134409	0.0448611
ENSG00000172795	DCP2	0.186276	0.0493293	0.000576152	0.00134541	0.0448611
ENSG00000198585	NUDT16	0.109296	0.0290981	0.000578025	0.00134804	0.0448611
ENSG00000125875	TBC1D20	-0.11065	0.0294861	0.000583961	0.00135989	0.0450779
ENSG00000165219	GAPVD1	0.0904399	0.0239805	0.000584104	0.00136055	0.0450779
ENSG00000177082	WDR73	-0.171508	0.0457936	0.000596588	0.00138424	0.0456702
ENSG00000101463	SYNDIG1	-0.150793	0.040065	0.00059711	0.00138622	0.0456702
ENSG00000165816	VWA2	-0.651785	0.173644	0.000597936	0.00138753	0.0456702
ENSG00000183401	CCDC159	-0.270617	0.0721407	0.000601968	0.00139609	0.0458515
ENSG00000146757	ZNF92	0.187707	0.0500541	0.000603968	0.0014007	0.0459026
ENSG00000053770	AP5M1	0.15808	0.0420631	0.000606654	0.00140991	0.046076
ENSG00000161791	FMNL3	-0.277072	0.0737483	0.000608706	0.00141452	0.046076
ENSG00000136997	MYC	0.710758	0.189679	0.000609062	0.00141518	0.046076
ENSG00000078177	N4BP2	0.240365	0.0643183	0.000610797	0.00141847	0.0460769
ENSG00000072135	PTPN18	-0.225663	0.0600985	0.000612384	0.00142374	0.0460769
ENSG00000141433	ADCYAP1	-0.382004	0.102001	0.000612727	0.00142439	0.0460769
ENSG00000180801	ARSJ	-0.388443	0.103742	0.000614081	0.00142769	0.0460842
ENSG00000158006	PAFAH2	-0.250827	0.0670362	0.000618795	0.00143361	0.0461628
ENSG00000148143	ZNF462	-0.257372	0.0686329	0.000621031	0.0014369	0.0461628
ENSG00000119772	DNMT3A	-0.195754	0.0522173	0.000623096	0.00144217	0.0461628
ENSG00000124212	PTGIS	-0.437097	0.116642	0.000625738	0.00144677	0.0461628
ENSG00000163820	FYCO1	-0.176269	0.047053	0.000627818	0.00144809	0.0461628
ENSG00000021355	SERPINB1	0.57338	0.153058	0.000627878	0.00144875	0.0461628
ENSG00000198743	SLC5A3	-0.21668	0.057862	0.000630353	0.00145204	0.0461628
ENSG00000148484	RSU1	-0.15951	0.0428172	0.000631965	0.00145467	0.0461628
ENSG00000105404	RABAC1	0.335344	0.0898217	0.00063363	0.00145994	0.0462324
ENSG00000136158	SPRY2	-0.315064	0.0846087	0.000634877	0.00146323	0.0462393
ENSG00000231607	DLEU2	-0.233402	0.0625651	0.000638923	0.00146915	0.0463292
ENSG00000185753	CXorf38	0.17921	0.0481782	0.000642362	0.00147969	0.0465059
ENSG00000131507	NDFIP1	0.0975069	0.0261639	0.000645892	0.00148561	0.0465059
ENSG00000279789	AC120114.3	-0.531918	0.143082	0.000646393	0.00148627	0.0465059
ENSG00000169609	C15orf40	0.211267	0.0565588	0.000647571	0.00148824	0.0465059
ENSG00000273381	AL158071.5	-0.275923	0.0740667	0.000648591	0.00149022	0.0465059
ENSG00000197291	RAMP2.AS1	-0.413747	0.111102	0.000651007	0.00149614	0.0465449
ENSG00000048342	CC2D2A	-0.269486	0.0722085	0.000653682	0.00150009	0.0465449
ENSG00000164082	GRM2	-0.332355	0.0890561	0.00065384	0.00150075	0.0465449
ENSG00000182473	EXOC7	-0.124905	0.0335632	0.000655789	0.00150536	0.0465917
ENSG00000116198	CEP104	-0.162426	0.0437755	0.000659865	0.00151194	0.0466645
ENSG00000105185	PDCD5	0.176479	0.0473339	0.000660588	0.00151391	0.0466645
ENSG00000227855	DPY19L2P3	0.412909	0.11112	0.00066641	0.00152247	0.0468323
ENSG00000196668	LINC00173	0.480025	0.128916	0.000669742	0.00152971	0.046959
ENSG00000122126	OCRL	0.0881267	0.023793	0.000672483	0.00153563	0.0470448
ENSG00000168256	NKIRAS2	-0.157307	0.0423964	0.000677046	0.00154551	0.0472511
ENSG00000073331	ALPK1	0.442707	0.119036	0.000678301	0.0015488	0.0472556
ENSG00000231527	FAM27C	0.497628	0.133861	0.000681442	0.00155538	0.0473604
ENSG00000137171	KLC4	-0.127149	0.034404	0.000688433	0.00156789	0.0476086
ENSG00000178074	C2orf69	0.161954	0.0436109	0.000689022	0.00156986	0.0476086
ENSG00000276564	AC130650.2	-0.218799	0.0591275	0.000696609	0.00158171	0.0478184
ENSG00000168612	ZSWIM1	-0.219925	0.0593013	0.0006989	0.001585	0.0478184
ENSG00000002330	BAD	0.326528	0.0882788	0.000699882	0.00158632	0.0478184
ENSG00000259924	AC011939.1	0.264926	0.0714676	0.000702252	0.00159356	0.0478482
ENSG00000125485	DDX31	-0.270155	0.0730682	0.00070296	0.00159619	0.0478482
ENSG00000080371	RAB21	0.16176	0.043751	0.000702972	0.00159685	0.0478482
ENSG00000105705	SUGP1	-0.133993	0.0362281	0.000719109	0.0016212	0.0483482
ENSG00000249715	FER1L5	-0.455328	0.123117	0.000719637	0.00162186	0.0483482
ENSG00000137817	PARP6	-0.0865992	0.0234748	0.000719838	0.00162318	0.0483482
ENSG00000185272	RBM11	0.28428	0.0770974	0.000723447	0.00163173	0.048507
ENSG00000164366	CCDC127	-0.170924	0.0462782	0.000729835	0.00164358	0.0487433
ENSG00000279765	AC013394.1	0.200609	0.0546357	0.000737856	0.00166267	0.0487433
ENSG00000197714	ZNF460	0.120497	0.0327471	0.000739466	0.00166399	0.0487433
ENSG00000123552	USP45	0.130376	0.035344	0.000739528	0.00166465	0.0487433
ENSG00000137054	POLR1E	0.195042	0.0528903	0.000741843	0.00167057	0.0487433
ENSG00000136205	TNS3	-0.341255	0.0929912	0.000742101	0.00167123	0.0487433
ENSG00000113645	WWC1	-0.132426	0.0359193	0.00074375	0.00167254	0.0487433
ENSG00000149636	DSN1	0.24039	0.0653665	0.000743857	0.00167386	0.0487433
ENSG00000152049	KCNE4	1.18522	0.323051	0.000744068	0.00167452	0.0487433
ENSG00000237321	AL354936.1	-0.342466	0.092907	0.000745143	0.00167715	0.0487433
ENSG00000082175	PGR	-0.549978	0.149931	0.0007454	0.00167781	0.0487433
ENSG00000167654	ATCAY	-0.104723	0.0284244	0.000749069	0.0016811	0.0487433
ENSG00000131127	ZNF141	0.169383	0.0461992	0.000749385	0.00168308	0.0487433
ENSG00000234224	TMEM229A	-0.362437	0.0983919	0.000750465	0.00168505	0.0487433
ENSG00000115271	GCA	0.193615	0.052606	0.000757161	0.00169756	0.0490109
ENSG00000147894	C9orf72	0.128669	0.0351392	0.000759544	0.00170216	0.0490127
ENSG00000248383	PCDHAC1	-0.189261	0.0515732	0.000760701	0.00170414	0.0490127
ENSG00000128284	APOL3	-0.306197	0.0832627	0.000763652	0.00171006	0.0490893
ENSG00000131323	TRAF3	-0.199943	0.0543811	0.000765362	0.00171335	0.0490901
ENSG00000103196	CRISPLD2	0.925338	0.252504	0.000771867	0.00172718	0.049392
ENSG00000175309	PHYKPL	-0.252483	0.068912	0.00077362	0.00173047	0.0493922
ENSG00000071537	SEL1L	0.0754662	0.0206094	0.000778322	0.00173968	0.049561
ENSG00000134109	EDEM1	0.135943	0.0370421	0.000780124	0.00174363	0.049561
ENSG00000260664	AC004158.1	-0.23133	0.0633533	0.000782299	0.00174627	0.049561
ENSG00000165152	PGAP4	0.125563	0.0344052	0.00078657	0.00175416	0.0496914
ENSG00000158050	DUSP2	-0.343456	0.0939719	0.000793727	0.00176865	0.0498553
ENSG00000174306	ZHX3	-0.14103	0.0384955	0.000794486	0.00177062	0.0498553
ENSG00000135090	TAOK3	-0.102915	0.0281677	0.000796554	0.00177391	0.0498553
ENSG00000147874	HAUS6	0.145832	0.0400154	0.000798277	0.00177589	0.0498553
ENSG00000227456	LINC00310	-0.472233	0.129304	0.000800022	0.00177918	0.0498553
ENSG00000164327	RICTOR	0.0855891	0.0234355	0.000800027	0.00177983	0.0498553
ENSG00000279358	AP002833.3	-0.358153	0.0979608	0.000811477	0.00180748	0.0505134
ENSG00000267575	AC006504.5	-0.219434	0.0600403	0.00081448	0.00181209	0.0505134
ENSG00000187257	RSBN1L	0.0812047	0.0222742	0.00081484	0.0018134	0.0505134
ENSG00000163472	TMEM79	-0.433366	0.118636	0.000818847	0.0018213	0.050601
ENSG00000120738	EGR1	-0.839486	0.22983	0.00081943	0.00182328	0.050601
ENSG00000138050	THUMPD2	0.138717	0.0380989	0.000825891	0.00183315	0.0507269
ENSG00000163879	DNALI1	-0.253481	0.0694997	0.000832113	0.00184237	0.0507269
ENSG00000135097	MSI1	-0.433966	0.119561	0.000832812	0.00184368	0.0507269
ENSG00000126814	TRMT5	-0.180474	0.0496133	0.000833802	0.00184566	0.0507269
ENSG00000157557	ETS2	-0.167338	0.0460144	0.000836146	0.00185356	0.0507269
ENSG00000129951	PLPPR3	0.425486	0.116716	0.000836184	0.00185421	0.0507269
ENSG00000095485	CWF19L1	0.191974	0.0527935	0.000836914	0.00185553	0.0507269
ENSG00000128016	ZFP36	1.34988	0.372102	0.000837461	0.00185751	0.0507269
ENSG00000123700	KCNJ2	-0.225674	0.0619155	0.000837693	0.00185816	0.0507269
ENSG00000186019	AC021092.1	-0.338802	0.0932033	0.000839858	0.00186409	0.0507315
ENSG00000166200	COPS2	0.115104	0.031593	0.000841298	0.00186738	0.0507315
ENSG00000259820	AC083843.3	-0.327472	0.0898885	0.00084191	0.0018687	0.0507315
ENSG00000176834	VSIG10	-0.211171	0.0582595	0.000844832	0.00187725	0.0507315
ENSG00000178567	EPM2AIP1	0.0870165	0.0240091	0.00084567	0.00187791	0.0507315
ENSG00000148082	SHC3	-0.118315	0.032645	0.000845729	0.00187857	0.0507315
ENSG00000173575	CHD2	0.137863	0.0378741	0.000849224	0.00188318	0.0507514
ENSG00000169902	TPST1	0.311442	0.0858021	0.000852679	0.00188713	0.0507514
ENSG00000268912	AC012313.5	-0.268141	0.073892	0.000854983	0.00189239	0.0507514
ENSG00000126249	PDCD2L	0.232598	0.0642528	0.00085609	0.00189568	0.0507514
ENSG00000260708	AL118516.1	0.579136	0.160049	0.000859902	0.00190161	0.0507514
ENSG00000124762	CDKN1A	1.38454	0.382645	0.00086029	0.00190226	0.0507514
ENSG00000101346	POFUT1	-0.117307	0.0324203	0.000860341	0.00190292	0.0507514
ENSG00000143748	NVL	-0.1398	0.0385683	0.000864962	0.00191016	0.0508543
ENSG00000269707	AC018730.1	0.318389	0.0878963	0.000870949	0.00192662	0.0510482
ENSG00000102904	TSNAXIP1	-0.251341	0.069234	0.000872924	0.00193057	0.0510482
ENSG00000244045	TMEM199	-0.152053	0.0418855	0.000873169	0.00193123	0.0510482
ENSG00000145907	G3BP1	0.144235	0.0397354	0.00087395	0.00193452	0.0510482
ENSG00000137074	APTX	0.11821	0.0327285	0.00087647	0.00193715	0.0510482
ENSG00000163626	COX18	0.161134	0.0445152	0.000877331	0.00193781	0.0510482
ENSG00000198814	GK	0.190835	0.0527436	0.000881317	0.00194373	0.0511147
ENSG00000126106	TMEM53	0.227113	0.0626688	0.000888588	0.00195558	0.051327
ENSG00000133114	GPALPP1	0.114073	0.0316342	0.000891162	0.00196085	0.051327
ENSG00000172379	ARNT2	-0.132689	0.0366328	0.000893301	0.00196216	0.051327
ENSG00000272341	AL137003.1	-0.284536	0.0789413	0.000895309	0.00196545	0.051327
ENSG00000151553	FAM160B1	0.0925583	0.0255803	0.000902971	0.00197796	0.0514142
ENSG00000173402	DAG1	-0.174763	0.0483143	0.000905879	0.00197993	0.0514142
ENSG00000196954	CASP4	0.706292	0.196235	0.00090868	0.00198652	0.0514142
ENSG00000179909	ZNF154	-0.236171	0.0656201	0.000909055	0.00198849	0.0514142
ENSG00000213139	CRYGS	-0.438789	0.12138	0.000911491	0.00199244	0.0514142
ENSG00000108932	SLC16A6	0.417579	0.116055	0.000911557	0.00199376	0.0514142
ENSG00000105483	CARD8	-0.256622	0.071171	0.000913104	0.00199902	0.0514142
ENSG00000132763	MMACHC	-0.240586	0.0665679	0.000913754	0.002001	0.0514142
ENSG00000162931	TRIM17	-0.310522	0.0861268	0.000913892	0.00200166	0.0514142
ENSG00000130635	COL5A1	-0.4723	0.130692	0.000914523	0.00200297	0.0514142
ENSG00000133195	SLC39A11	-0.222368	0.061733	0.000922536	0.00202338	0.0518495
ENSG00000169228	RAB24	0.496127	0.138118	0.00092752	0.0020293	0.0519128
ENSG00000176293	ZNF135	-0.278555	0.0773893	0.000929625	0.00203325	0.0519256
ENSG00000112305	SMAP1	0.114477	0.0317335	0.000931199	0.0020372	0.0519382
ENSG00000287292	AC002460.2	0.334021	0.0926445	0.00093655	0.00204707	0.0521017
ENSG00000121903	ZSCAN20	-0.314886	0.0874088	0.000944393	0.00206485	0.0524652
ENSG00000225470	JPX	-0.160758	0.0446388	0.000947476	0.0020734	0.0524917
ENSG00000173436	MICOS10	-0.17524	0.0486694	0.000949283	0.00207933	0.0524917
ENSG00000102098	SCML2	-0.197854	0.054953	0.00094982	0.0020813	0.0524917
ENSG00000143061	IGSF3	0.184546	0.0512722	0.000952733	0.00208459	0.0524917
ENSG00000283183	AC116565.1	-0.257271	0.0714924	0.000954785	0.00208723	0.0524917
ENSG00000120800	UTP20	-0.161618	0.045022	0.000955426	0.0020892	0.0524917
ENSG00000104365	IKBKB	-0.196102	0.0545072	0.000957074	0.00209183	0.0524917
ENSG00000237887	RPL23AP32	-0.277033	0.077011	0.000958156	0.00209381	0.0524917
ENSG00000224243	SOX1.OT	-0.222587	0.0619485	0.000969623	0.00211421	0.0529151
ENSG00000186815	TPCN1	-0.247624	0.0689441	0.000973561	0.00212014	0.0529752
ENSG00000120278	PLEKHG1	0.266041	0.0742021	0.000991017	0.00214383	0.0534785
ENSG00000196812	ZSCAN16	-0.32896	0.0919998	0.000994402	0.00215041	0.0534981
ENSG00000125843	AP5S1	-0.147435	0.0412339	0.000994625	0.00215173	0.0534981
ENSG00000280365	AC021766.1	-0.393681	0.110147	0.000998689	0.00215831	0.0535732
ENSG00000204103	MAFB	0.282181	0.0789658	0.00100062	0.00216424	0.0536317
ENSG00000213204	AL049697.1	0.214128	0.0597922	0.00100269	0.0021695	0.0536738
ENSG00000162144	CYB561A3	-0.169001	0.0472178	0.00100841	0.0021853	0.0538498
ENSG00000125676	THOC2	0.0937076	0.0262557	0.00101321	0.00219188	0.0538498
ENSG00000163328	GPR155	0.164232	0.0460231	0.00101484	0.00219254	0.0538498
ENSG00000245552	AP000787.1	-0.37324	0.104358	0.00101597	0.0021932	0.0538498
ENSG00000182575	NXPH3	-0.288549	0.0808859	0.00101806	0.00219452	0.0538498
ENSG00000152944	MED21	0.117633	0.0329066	0.00102106	0.00220044	0.0539072
ENSG00000139318	DUSP6	-0.570881	0.160126	0.00102432	0.00220505	0.0539322
ENSG00000163909	HEYL	0.654772	0.1837	0.00102675	0.00221031	0.0539339
ENSG00000068400	GRIPAP1	-0.11166	0.0313301	0.00102779	0.00221229	0.0539339
ENSG00000153391	INO80C	-0.219545	0.061476	0.00103118	0.00221887	0.0539356
ENSG00000162374	ELAVL4	-0.117874	0.0330072	0.00103145	0.00221953	0.0539356
ENSG00000143344	RGL1	0.135362	0.0380085	0.00103544	0.0022294	0.0539723
ENSG00000168438	CDC40	0.173388	0.0485782	0.00103698	0.00223203	0.0539723
ENSG00000025293	PHF20	0.0722336	0.0203366	0.00104	0.00223796	0.0539723
ENSG00000019995	ZRANB1	0.117115	0.0328217	0.00104001	0.00223862	0.0539723
ENSG00000143674	MAP3K21	0.143855	0.0404141	0.00104086	0.00223993	0.0539723
ENSG00000124444	ZNF576	-0.175099	0.0490833	0.00104244	0.00224257	0.0539723
ENSG00000109099	PMP22	0.389118	0.109113	0.00104595	0.0022531	0.0541391
ENSG00000205758	CRYZL1	0.0950616	0.0266923	0.00106013	0.00227219	0.0545107
ENSG00000031081	ARHGAP31	-0.197377	0.0554893	0.0010732	0.00229522	0.0549757
ENSG00000120875	DUSP4	-1.16498	0.327704	0.00107936	0.00230378	0.0550929
ENSG00000215769	ARHGAP27P1.BPTFP1.KPNA2P3	-0.246132	0.0692636	0.00108371	0.00231102	0.0551784
ENSG00000148824	MTG1	-0.22761	0.0641128	0.0010941	0.00232287	0.0553734
ENSG00000180228	PRKRA	0.143233	0.0403808	0.00110366	0.00233932	0.0555486
ENSG00000160055	TMEM234	-0.189651	0.0535945	0.00110419	0.00233998	0.0555486
ENSG00000205659	LIN52	0.0976701	0.0276024	0.0011047	0.0023413	0.0555486
ENSG00000179562	GCC1	-0.153453	0.0433817	0.00110839	0.0023492	0.0556386
ENSG00000233237	LINC00472	-0.341738	0.096622	0.00110971	0.00235249	0.0556386
ENSG00000174944	P2RY14	-0.47733	0.134705	0.00111465	0.00236105	0.0557533
ENSG00000198478	SH3BGRL2	0.136421	0.0386149	0.00112232	0.00237355	0.0559608
ENSG00000221869	CEBPD	0.936533	0.265793	0.0011273	0.0023854	0.0561417
ENSG00000251682	AC122718.2	-0.265778	0.0752703	0.00112828	0.00238869	0.0561417
ENSG00000127946	HIP1	-0.285896	0.081169	0.00113147	0.00239593	0.056162
ENSG00000278970	HEIH	0.215034	0.0609171	0.00113156	0.00239725	0.056162
ENSG00000110066	KMT5B	-0.152698	0.0432664	0.00113375	0.00240383	0.056162
ENSG00000102225	CDK16	-0.125989	0.0357003	0.0011343	0.00240449	0.056162
ENSG00000110876	SELPLG	-0.815547	0.230575	0.00113517	0.00240975	0.0561874
ENSG00000017483	SLC38A5	-0.654113	0.185406	0.00113778	0.00241305	0.0561874
ENSG00000154429	CCSAP	0.126879	0.0359087	0.00114682	0.00242424	0.0562785
ENSG00000116005	PCYOX1	0.107356	0.0303869	0.00114806	0.00242555	0.0562785
ENSG00000139437	TCHP	-0.145391	0.0411576	0.0011495	0.00242818	0.0562785
ENSG00000163995	ABLIM2	-0.152383	0.0431572	0.00115487	0.00243608	0.0563033
ENSG00000154928	EPHB1	-0.278813	0.0789656	0.00115502	0.00243674	0.0563033
ENSG00000189136	UBE2Q2P1	0.220859	0.062722	0.0011597	0.0024453	0.0564144
ENSG00000114120	SLC25A36	0.119392	0.0339103	0.00116109	0.00244925	0.056419
ENSG00000134531	EMP1	1.03767	0.295765	0.00117661	0.00246965	0.0567345
ENSG00000153885	KCTD15	-0.234904	0.0669737	0.00118002	0.00247163	0.0567345
ENSG00000181894	ZNF329	0.166293	0.0472051	0.00118138	0.00247426	0.0567345
ENSG00000138172	CALHM2	-0.427736	0.121852	0.001196	0.00250059	0.0572509
ENSG00000174989	FBXW8	-0.162048	0.0460753	0.00120051	0.00251112	0.0573811
ENSG00000146278	PNRC1	0.17145	0.0488747	0.00120386	0.00251836	0.0573811
ENSG00000124574	ABCC10	-0.285001	0.0812612	0.00120636	0.00252429	0.0573811
ENSG00000157657	ZNF618	-0.368498	0.104829	0.00120658	0.00252494	0.0573811
ENSG00000163607	GTPBP8	-0.207043	0.0590449	0.0012087	0.00252823	0.0573811
ENSG00000108854	SMURF2	0.179577	0.0513286	0.00120991	0.00253153	0.0573811
ENSG00000215788	TNFRSF25	-0.418699	0.119156	0.0012111	0.00253613	0.0573811
ENSG00000165389	SPTSSA	0.167467	0.0477684	0.00121113	0.00253679	0.0573811
ENSG00000198887	SMC5	0.118685	0.0338787	0.00121995	0.00255193	0.0576368
ENSG00000143367	TUFT1	0.210788	0.0603248	0.00122494	0.00255917	0.0577014
ENSG00000110074	FOXRED1	-0.125623	0.0359556	0.00122622	0.00256246	0.0577014
ENSG00000188185	LINC00265	-0.303345	0.0864844	0.00123283	0.00257102	0.0578076
ENSG00000185022	MAFF	1.08201	0.310542	0.00125986	0.00261183	0.0586091
ENSG00000229644	NAMPTP1	0.483412	0.138457	0.00126112	0.00261446	0.0586091
ENSG00000184060	ADAP2	-0.497672	0.142945	0.00126951	0.00263289	0.0588209
ENSG00000197879	MYO1C	-0.213424	0.0610367	0.00127081	0.00263487	0.0588209
ENSG00000158062	UBXN11	-0.251021	0.0718085	0.00127417	0.00264079	0.0588209
ENSG00000173041	ZNF680	0.133824	0.0384552	0.00127516	0.00264211	0.0588209
ENSG00000166707	ZCCHC18	0.270969	0.0778744	0.00127671	0.00264671	0.0588209
ENSG00000109814	UGDH	-0.150248	0.0430886	0.00127703	0.00264737	0.0588209
ENSG00000144320	LNPK	0.0930619	0.0266472	0.00128605	0.00265988	0.0590117
ENSG00000222041	CYTOR	0.322325	0.0925495	0.00129228	0.00266778	0.0590861
ENSG00000134569	LRP4	-0.218391	0.0625783	0.00129498	0.00267239	0.0590861
ENSG00000116194	ANGPTL1	-0.483375	0.13852	0.00129617	0.00267502	0.0590861
ENSG00000108312	UBTF	-0.160022	0.0459842	0.00130247	0.00268292	0.0591015
ENSG00000112237	CCNC	0.13412	0.0384552	0.00130297	0.00268358	0.0591015
ENSG00000150551	LYPD1	-0.38126	0.109619	0.00130942	0.00269937	0.0593625
ENSG00000137462	TLR2	0.998351	0.286552	0.00131638	0.00271583	0.0596372
ENSG00000186591	UBE2H	0.0974564	0.0280436	0.00131995	0.00272241	0.0596654
ENSG00000132274	TRIM22	0.306346	0.0883503	0.00132126	0.00272504	0.0596654
ENSG00000184988	TMEM106A	-0.392286	0.112915	0.00132362	0.00272965	0.0596794
ENSG00000105516	DBP	0.338352	0.0976146	0.00132573	0.00273557	0.0597221
ENSG00000104907	TRMT1	-0.18646	0.0535938	0.00133441	0.00275335	0.0599791
ENSG00000112183	RBM24	-0.184278	0.0530954	0.00133658	0.00275532	0.0599791
ENSG00000166387	PPFIBP2	-0.200669	0.057979	0.0013451	0.00277178	0.0602501
ENSG00000171811	CFAP46	-0.392565	0.112988	0.0013521	0.0027856	0.0604632
ENSG00000160551	TAOK1	0.0809294	0.0232968	0.00135421	0.00279021	0.0604759
ENSG00000125740	FOSB	-0.624184	0.179762	0.00136012	0.00279811	0.0605155
ENSG00000100239	PPP6R2	-0.104953	0.0303605	0.00136089	0.00280008	0.0605155
ENSG00000103994	ZNF106	-0.0983184	0.0283332	0.00136848	0.00281127	0.0606702
ENSG00000180787	ZFP3	-0.191766	0.0555266	0.00137367	0.00281983	0.0607677
ENSG00000168970	JMJD7.PLA2G4B	-0.321783	0.0928057	0.00137914	0.00282707	0.0608345
ENSG00000167291	TBC1D16	-0.196811	0.0567658	0.00137998	0.00283102	0.0608345
ENSG00000269699	ZIM2	0.770604	0.222908	0.00138868	0.00285471	0.0612562
ENSG00000233822	H2BC15	0.274338	0.07954	0.0013913	0.00286064	0.0612959
ENSG00000179918	SEPHS2	0.171733	0.0497028	0.00139586	0.00286985	0.061347
ENSG00000198832	SELENOM	0.313992	0.0909139	0.00140162	0.0028817	0.061347
ENSG00000264895	AC006141.1	-0.321613	0.0931323	0.00140335	0.00288499	0.061347
ENSG00000163703	CRELD1	-0.352368	0.102042	0.0014038	0.00288565	0.061347
ENSG00000228828	TLK2P2	0.365528	0.105856	0.00140426	0.00288762	0.061347
ENSG00000275757	ENSG00000275757	-0.602601	0.174145	0.00140601	0.0028896	0.061347
ENSG00000206535	LNP1	0.235927	0.0681872	0.0014074	0.00289157	0.061347
ENSG00000157350	ST3GAL2	-0.215711	0.0625029	0.0014115	0.00289881	0.061414
ENSG00000179403	VWA1	0.492137	0.142672	0.00141856	0.00291264	0.0615474
ENSG00000130165	ELOF1	-0.203995	0.0592652	0.0014189	0.00291329	0.0615474
ENSG00000247796	AC008966.1	-0.376728	0.109225	0.00141994	0.0029179	0.0615583
ENSG00000225361	PPP1R26.AS1	-0.327782	0.095064	0.00142419	0.00292975	0.0617217
ENSG00000260947	AL356489.2	-0.32963	0.0957042	0.0014392	0.00296266	0.0622545
ENSG00000105088	OLFM2	-0.300745	0.0873194	0.00143946	0.00296332	0.0622545
ENSG00000267858	MZF1.AS1	-0.272771	0.0794113	0.00144769	0.00297451	0.0623294
ENSG00000099860	GADD45B	1.2142	0.353498	0.00144808	0.00297517	0.0623294
ENSG00000155265	GOLGA7B	-0.149222	0.043281	0.00145611	0.00299294	0.0626145
ENSG00000271327	AC010201.2	-0.594647	0.173445	0.00147421	0.00302059	0.0630262
ENSG00000164976	MYORG	-0.321767	0.0936657	0.00147581	0.00302453	0.0630262
ENSG00000137962	ARHGAP29	0.219878	0.0640083	0.00147627	0.00302519	0.0630262
ENSG00000125089	SH3TC1	0.701414	0.204684	0.00148098	0.00303441	0.0630472
ENSG00000170035	UBE2E3	-0.101691	0.029556	0.00148511	0.00304033	0.0630472
ENSG00000122008	POLK	0.0926729	0.0269948	0.00148521	0.00304099	0.0630472
ENSG00000107614	TRDMT1	-0.263769	0.0768386	0.00148615	0.00304296	0.0630472
ENSG00000168610	STAT3	0.256995	0.0748961	0.00149199	0.00304889	0.0630831
ENSG00000110321	EIF4G2	-0.118202	0.0345341	0.00149796	0.00306205	0.063239
ENSG00000241261	RPL17P19	-0.326438	0.0951803	0.00149897	0.00306534	0.063239
ENSG00000122783	CYREN	-0.167573	0.0488691	0.00150175	0.00307258	0.063239
ENSG00000119922	IFIT2	-0.331387	0.0964287	0.00150179	0.00307324	0.063239
ENSG00000101596	SMCHD1	0.0896066	0.0261976	0.00150784	0.00308509	0.0633961
ENSG00000141012	GALNS	-0.283767	0.0828126	0.00151183	0.00309036	0.0634177
ENSG00000110799	VWF	0.420281	0.122688	0.00151613	0.00309891	0.0634417
ENSG00000140326	CDAN1	-0.232414	0.0676993	0.00151669	0.0031022	0.0634417
ENSG00000163281	GNPDA2	0.116205	0.0339274	0.00151822	0.00310418	0.0634417
ENSG00000101654	RNMT	0.0912739	0.026608	0.00152818	0.0031259	0.0637218
ENSG00000170364	SETMAR	-0.201584	0.0590254	0.00153002	0.00313051	0.0637218
ENSG00000162408	NOL9	-0.11683	0.0341395	0.00153089	0.00313117	0.0637218
ENSG00000084463	WBP11	0.0821673	0.0240634	0.00153251	0.00313512	0.0637218
ENSG00000109220	CHIC2	0.137222	0.0401063	0.00153379	0.00313907	0.0637218
ENSG00000106571	GLI3	-0.451655	0.131784	0.00154122	0.00315157	0.0637842
ENSG00000241769	LINC00893	-0.368264	0.107453	0.00154141	0.00315223	0.0637842
ENSG00000175426	PCSK1	-0.308087	0.0899112	0.00154412	0.00315486	0.0637842
ENSG00000271533	Z83843.1	-0.190816	0.0558667	0.00155911	0.00317922	0.0641775
ENSG00000168172	HOOK3	0.0857394	0.0251093	0.00156309	0.0031858	0.0641775
ENSG00000188167	TMPPE	-0.233839	0.0683346	0.0015639	0.00318712	0.0641775
ENSG00000189308	LIN54	0.118153	0.0346929	0.00157139	0.00319896	0.06433
ENSG00000123989	CHPF	0.368288	0.108183	0.00157739	0.0032095	0.0644556
ENSG00000285053	TBCE	-0.34026	0.09998	0.00158193	0.00321871	0.0645545
ENSG00000135540	NHSL1	-0.306361	0.0896919	0.00159122	0.00323648	0.0648245
ENSG00000137776	SLTM	-0.0955279	0.0280383	0.00159649	0.00324636	0.0649357
ENSG00000114107	CEP70	0.0998999	0.0293868	0.00159887	0.00325096	0.0649416
ENSG00000133315	MACROD1	0.438157	0.128701	0.00160799	0.00326544	0.0651443
ENSG00000056586	RC3H2	0.0866127	0.0253957	0.00161416	0.00327598	0.0651511
ENSG00000248455	LINC02217	-0.300296	0.0882483	0.00161524	0.00327861	0.0651511
ENSG00000177485	ZBTB33	0.176715	0.0519341	0.00161599	0.00328124	0.0651511
ENSG00000165475	CRYL1	0.147068	0.0432301	0.00161919	0.00328717	0.0651511
ENSG00000106609	TMEM248	0.0907117	0.0266655	0.00161979	0.00328782	0.0651511
ENSG00000135049	AGTPBP1	0.10536	0.0309081	0.00162187	0.00329177	0.0651511
ENSG00000184792	OSBP2	-0.230704	0.0678539	0.00162801	0.00330625	0.0653414
ENSG00000216895	AC009403.1	-0.322972	0.0950054	0.00163031	0.0033102	0.0653414
ENSG00000116852	KIF21B	-0.370417	0.108976	0.00163223	0.00331679	0.0653414
ENSG00000178878	APOLD1	1.1793	0.3477	0.00163393	0.00331876	0.0653414
ENSG00000213398	LCAT	-0.395797	0.116233	0.00163806	0.00332468	0.0653724
ENSG00000112144	ICK	-0.195232	0.0574744	0.00164241	0.00333061	0.0654034
ENSG00000011083	SLC6A7	-0.186749	0.0551106	0.0016481	0.00334246	0.0655505
ENSG00000051009	FAM160A2	-0.129256	0.0380907	0.00165833	0.00336154	0.065839
ENSG00000184500	PROS1	0.178099	0.0525419	0.00167554	0.00337668	0.0660495
ENSG00000135245	HILPDA	1.42482	0.421333	0.00168027	0.00338524	0.0661309
ENSG00000141526	SLC16A3	0.978762	0.289539	0.00168629	0.00339511	0.0661904
ENSG00000182768	NGRN	0.212617	0.0627728	0.00168749	0.00339709	0.0661904
ENSG00000100347	SAMM50	-0.1012	0.0298906	0.0016941	0.00340828	0.0663225
ENSG00000197372	ZNF675	0.128945	0.038008	0.00169623	0.00341289	0.0663264
ENSG00000102390	PBDC1	-0.233961	0.0692794	0.00170215	0.00342342	0.0664452
ENSG00000143369	ECM1	-0.247142	0.0729052	0.0017087	0.00343329	0.066551
ENSG00000124134	KCNS1	-0.385396	0.11374	0.00171582	0.00344251	0.0666437
ENSG00000180139	ACTA2.AS1	-0.20436	0.0603238	0.00171906	0.00344909	0.0666506
ENSG00000042088	TDP1	0.169643	0.0502906	0.00172034	0.00345172	0.0666506
ENSG00000148516	ZEB1	0.0705422	0.0209186	0.00172525	0.00346159	0.0667555
ENSG00000177807	KCNJ10	-0.300681	0.0888333	0.00173303	0.00347278	0.0668507
ENSG00000112414	ADGRG6	-0.508272	0.150808	0.00173442	0.00347542	0.0668507
ENSG00000179133	C10orf67	-0.399451	0.118359	0.00174552	0.00349385	0.0671194
ENSG00000053747	LAMA3	-0.24047	0.071122	0.00175073	0.00350438	0.0672358
ENSG00000166886	NAB2	-0.265345	0.0786928	0.00176001	0.00351557	0.0673418
ENSG00000144048	DUSP11	0.185419	0.0548765	0.00176161	0.00351886	0.0673418
ENSG00000100109	TFIP11	-0.0972402	0.0288006	0.00177387	0.00354058	0.0676254
ENSG00000124766	SOX4	-0.300668	0.0892612	0.00177719	0.00354651	0.0676254
ENSG00000203705	TATDN3	0.166965	0.0494618	0.00177728	0.00354716	0.0676254
ENSG00000261544	AC011939.2	0.349883	0.10398	0.00179448	0.00358139	0.0680366
ENSG00000189410	SH2D5	0.204271	0.0607199	0.00179821	0.00358468	0.0680366
ENSG00000287527	AC005753.3	0.43159	0.128021	0.00179879	0.00358666	0.0680366
ENSG00000119912	IDE	0.109182	0.0325261	0.00180118	0.00359192	0.0680366
ENSG00000106526	ACTR3C	-0.345606	0.102535	0.00180197	0.00359521	0.0680366
ENSG00000128482	RNF112	-0.160788	0.0479021	0.00180198	0.00359587	0.0680366
ENSG00000152620	NADK2	0.142557	0.0423077	0.00180739	0.00360706	0.0681626
ENSG00000138085	ATRAID	0.157864	0.0468658	0.00181286	0.00361496	0.0682261
ENSG00000115041	KCNIP3	-0.271384	0.0808021	0.00182597	0.00363537	0.0685253
ENSG00000257267	ZNF271P	-0.144219	0.0428925	0.00184347	0.00366828	0.0690347
ENSG00000181215	C4orf50	-0.218823	0.0650855	0.00184472	0.00367157	0.0690347
ENSG00000115998	C2orf42	-0.125007	0.0371884	0.00184798	0.00367683	0.0690474
ENSG00000239306	RBM14	-0.281246	0.0836897	0.00185235	0.00368407	0.0690971
ENSG00000118777	ABCG2	-0.732657	0.218984	0.00185736	0.00369395	0.069196
ENSG00000183655	KLHL25	-0.300083	0.0895272	0.00186038	0.0037025	0.06927
ENSG00000168067	MAP4K2	-0.144116	0.0430372	0.00187704	0.00373015	0.0697005
ENSG00000197296	FITM2	-0.126382	0.0376682	0.00188034	0.00373739	0.0697492
ENSG00000249669	CARMN	-0.640731	0.191838	0.00188725	0.00375253	0.0697586
ENSG00000225614	ZNF469	-0.590376	0.176062	0.00189019	0.00375911	0.0697586
ENSG00000215244	LINC02649	0.497975	0.148822	0.00189023	0.00375977	0.0697586
ENSG00000136504	KAT7	0.074256	0.0221448	0.00189028	0.00376043	0.0697586
ENSG00000116299	KIAA1324	-0.171171	0.0510474	0.00189042	0.00376109	0.0697586
ENSG00000122550	KLHL7	0.132198	0.0395418	0.00190515	0.003794	0.0701674
ENSG00000154803	FLCN	-0.219716	0.0657224	0.001906	0.00379466	0.0701674
ENSG00000214552	COPS8P2	-0.309128	0.0925086	0.0019138	0.00380782	0.0701674
ENSG00000119397	CNTRL	-0.126591	0.0378038	0.00191411	0.00380914	0.0701674
ENSG00000198721	ECI2	0.206461	0.06191	0.00191414	0.00380979	0.0701674
ENSG00000172954	LCLAT1	-0.140593	0.0421639	0.00191633	0.00381111	0.0701674
ENSG00000144362	PHOSPHO2	-0.2653	0.0795734	0.00191861	0.00381638	0.0701784
ENSG00000135503	ACVR1B	0.113694	0.0339684	0.00192237	0.00382559	0.070262
ENSG00000251623	AC139491.5	-0.382253	0.114534	0.00193586	0.00385126	0.0706472
ENSG00000181467	RAP2B	0.156173	0.0468051	0.00194014	0.00385982	0.0707179
ENSG00000196204	RNF216P1	-0.148295	0.0443579	0.00194319	0.00386574	0.0707403
ENSG00000122641	INHBA	-0.326422	0.0980639	0.00194732	0.00387496	0.0707969
ENSG00000152102	FAM168B	0.0833833	0.025001	0.00194793	0.00387825	0.0707969
ENSG00000121289	CEP89	-0.17996	0.0538929	0.0019642	0.00389602	0.0710351
ENSG00000082258	CCNT2	0.0921799	0.0277362	0.00197568	0.00391643	0.0712704
ENSG00000110719	TCIRG1	0.572164	0.171822	0.00197617	0.0039184	0.0712704
ENSG00000120256	LRP11	0.208932	0.0628801	0.00197976	0.00392498	0.0713039
ENSG00000141026	MED9	0.156671	0.0471738	0.00198826	0.00394078	0.0715045
ENSG00000117394	SLC2A1	0.33511	0.100954	0.00199782	0.00395658	0.0716422
ENSG00000163026	WDCP	-0.20427	0.061419	0.00199882	0.00395789	0.0716422
ENSG00000140398	NEIL1	-0.24286	0.0730665	0.00200997	0.00397369	0.0718417
ENSG00000182871	COL18A1	0.416421	0.125353	0.00202011	0.00398883	0.0720288
ENSG00000150756	ATPSCKMT	-0.175264	0.0528773	0.00202499	0.00400134	0.072168
ENSG00000102678	FGF9	0.168273	0.0505827	0.00203275	0.00400924	0.0722239
ENSG00000182197	EXT1	-0.165567	0.0497764	0.00203545	0.0040145	0.0722322
ENSG00000165338	HECTD2	-0.16688	0.0502931	0.00204165	0.00402438	0.0723234
ENSG00000164199	ADGRV1	-0.269286	0.0810246	0.00205051	0.00403754	0.0723914
ENSG00000132478	UNK	-0.187592	0.0564535	0.00205372	0.00404215	0.0723914
ENSG00000288062	AL136981.3	0.167995	0.050663	0.00205415	0.00404478	0.0723914
ENSG00000168872	DDX19A	0.200278	0.0602783	0.00205585	0.00404741	0.0723914
ENSG00000271755	AL031118.1	0.401249	0.121318	0.00206534	0.00406124	0.0725524
ENSG00000197779	ZNF81	-0.152048	0.0459008	0.00207335	0.00407901	0.0726307
ENSG00000117242	PINK1.AS	-0.384237	0.115753	0.00207335	0.00407967	0.0726307
ENSG00000129315	CCNT1	0.112438	0.0339509	0.0020776	0.00408427	0.0726307
ENSG00000198924	DCLRE1A	0.136785	0.0412163	0.0020776	0.00408493	0.0726307
ENSG00000174485	DENND4A	0.0819422	0.0247489	0.00208248	0.00409678	0.0727553
ENSG00000090674	MCOLN1	-0.151993	0.0460262	0.00209463	0.00411653	0.0730198
ENSG00000100321	SYNGR1	-0.124598	0.0375899	0.0021007	0.00412706	0.0731204
ENSG00000131409	LRRC4B	0.330312	0.099917	0.00211174	0.00414878	0.0733441
ENSG00000261342	AC006538.1	-0.326812	0.0986538	0.00211193	0.00414944	0.0733441
ENSG00000145416	MARCHF1	0.197643	0.0596875	0.00212018	0.0041626	0.0734904
ENSG00000145945	FAM50B	0.217825	0.0657916	0.00212287	0.00416853	0.0735088
ENSG00000240303	ACAD11	0.200741	0.0607585	0.00216329	0.00423106	0.0744932
ENSG00000119801	YPEL5	0.162343	0.0491444	0.00216639	0.00423435	0.0744932
ENSG00000184009	ACTG1	0.136884	0.0415477	0.00217797	0.0042587	0.0744932
ENSG00000225110	PNMA6F	0.341174	0.103559	0.00217879	0.00426002	0.0744932
ENSG00000109066	TMEM104	-0.255967	0.0776986	0.00217953	0.00426068	0.0744932
ENSG00000133816	MICAL2	-0.160406	0.0485912	0.00217985	0.00426265	0.0744932
ENSG00000055211	GINM1	0.0868705	0.0263701	0.00217995	0.00426331	0.0744932
ENSG00000128191	DGCR8	-0.161574	0.0489457	0.00218005	0.00426397	0.0744932
ENSG00000155849	ELMO1	-0.118559	0.0360054	0.00218881	0.00427779	0.0745959
ENSG00000008853	RHOBTB2	-0.178858	0.0542098	0.00219032	0.00427977	0.0745959
ENSG00000204673	AKT1S1	-0.200226	0.060948	0.00219599	0.00429293	0.0747387
ENSG00000261423	TMEM202.AS1	-0.39963	0.121209	0.00220434	0.0043028	0.074777
ENSG00000183549	ACSM5	-0.783029	0.238009	0.00220623	0.00430807	0.074777
ENSG00000141519	CCDC40	-0.295026	0.0894981	0.00220776	0.00431004	0.074777
ENSG00000033800	PIAS1	0.146933	0.0446102	0.00222429	0.00434098	0.075227
ENSG00000287706	AC092924.2	0.571676	0.174298	0.00222833	0.0043502	0.0752475
ENSG00000136021	SCYL2	0.107635	0.0326865	0.00222895	0.00435217	0.0752475
ENSG00000112149	CD83	0.199272	0.0605463	0.00223942	0.00436533	0.0753885
ENSG00000254615	AC027031.2	-0.177943	0.0543044	0.00224757	0.00438245	0.075556
ENSG00000101040	ZMYND8	-0.190344	0.0578592	0.0022483	0.00438508	0.075556
ENSG00000143878	RHOB	0.359712	0.109594	0.00225327	0.0043989	0.0757075
ENSG00000182957	SPATA13	0.277543	0.0846442	0.00227363	0.00443642	0.0762659
ENSG00000137094	DNAJB5	-0.303621	0.0924458	0.00228202	0.00445354	0.0764727
ENSG00000153714	LURAP1L	0.321894	0.0982698	0.00229439	0.00447197	0.0767016
ENSG00000120910	PPP3CC	0.129464	0.0396218	0.00230555	0.0044904	0.07693
ENSG00000167434	CA4	-0.326403	0.0997327	0.00231225	0.00449632	0.0769439
ENSG00000091164	TXNL1	0.0870292	0.0265986	0.00231748	0.00450685	0.0770365
ENSG00000236977	ANKRD44.IT1	-0.310281	0.094903	0.00233335	0.00453252	0.0773873
ENSG00000080546	SESN1	0.211081	0.0645715	0.00233655	0.00454042	0.0774343
ENSG00000184845	DRD1	-0.205878	0.0628783	0.00234546	0.00455819	0.0775894
ENSG00000142528	ZNF473	-0.18665	0.0572464	0.0023506	0.00456741	0.0775894
ENSG00000105887	MTPN	0.11052	0.0337648	0.00235193	0.0045707	0.0775894
ENSG00000175354	PTPN2	0.149244	0.0456916	0.00235338	0.00457399	0.0775894
ENSG00000167614	TTYH1	-0.677716	0.207068	0.00235388	0.00457531	0.0775894
ENSG00000049540	ELN	-0.395952	0.121027	0.00236219	0.00458979	0.0777473
ENSG00000275131	AC241952.2	-0.190998	0.0583991	0.002369	0.0046023	0.0778507
ENSG00000154222	CC2D1B	-0.137944	0.0422664	0.00237045	0.00460624	0.0778507
ENSG00000163681	SLMAP	0.0569294	0.0174884	0.00238443	0.0046306	0.0781745
ENSG00000102038	SMARCA1	0.0996422	0.0305246	0.00240948	0.00467272	0.078459
ENSG00000124532	MRS2	0.100628	0.0308282	0.00241053	0.00467602	0.078459
ENSG00000064419	TNPO3	0.0859538	0.0263339	0.00241161	0.00468062	0.078459
ENSG00000174611	KY	-0.224382	0.0687462	0.00241216	0.00468194	0.078459
ENSG00000135824	RGS8	-0.293026	0.0899601	0.00241219	0.0046826	0.078459
ENSG00000156273	BACH1	0.16629	0.0510538	0.00241308	0.00468391	0.078459
ENSG00000143799	PARP1	-0.0778679	0.0238599	0.0024146	0.00468655	0.078459
ENSG00000184113	CLDN5	0.485942	0.149496	0.00241555	0.00468918	0.078459
ENSG00000117533	VAMP4	0.110485	0.0338772	0.0024291	0.00471288	0.0786914
ENSG00000156374	PCGF6	0.172427	0.0530793	0.00242931	0.00471353	0.0786914
ENSG00000171988	JMJD1C	0.122798	0.0377427	0.0024369	0.00473197	0.0789115
ENSG00000138792	ENPEP	0.518991	0.159877	0.00244453	0.00474513	0.0790435
ENSG00000181585	TMIE	-0.277292	0.085459	0.00245431	0.00475829	0.0791751
ENSG00000171208	NETO2	-0.176482	0.0541956	0.00246197	0.00477343	0.0792079
ENSG00000006007	GDE1	0.137888	0.0423454	0.00246274	0.00477475	0.0792079
ENSG00000117479	SLC19A2	0.209013	0.0643211	0.00246383	0.00477607	0.0792079
ENSG00000169908	TM4SF1	0.651143	0.200797	0.00246743	0.00478265	0.0792297
ENSG00000137970	RPL7P9	0.23095	0.0709605	0.0024737	0.00479252	0.079306
ENSG00000172889	EGFL7	0.326743	0.100663	0.00248839	0.00481424	0.0793917
ENSG00000143842	SOX13	-0.196126	0.0603036	0.00248928	0.00481688	0.0793917
ENSG00000130052	STARD8	0.445126	0.137147	0.00249029	0.00481885	0.0793917
ENSG00000202191	SNORD113.1	-0.29665	0.0915888	0.00249366	0.00482543	0.0793917
ENSG00000109586	GALNT7	-0.231129	0.0712328	0.00249647	0.0048307	0.0793917
ENSG00000158859	ADAMTS4	0.586734	0.181179	0.0024971	0.00483201	0.0793917
ENSG00000111203	ITFG2	-0.150049	0.0461543	0.00249791	0.00483465	0.0793917
ENSG00000198382	UVRAG	0.0793697	0.0244674	0.00250201	0.0048432	0.0794455
ENSG00000170915	PAQR8	-0.277227	0.0855002	0.00251212	0.00486032	0.0796393
ENSG00000108479	GALK1	0.386403	0.119214	0.00251997	0.00488007	0.0798759
ENSG00000184924	PTRHD1	0.25391	0.0782066	0.00252773	0.00489718	0.0800034
ENSG00000166337	TAF10	-0.22283	0.0687753	0.00252883	0.0048985	0.0800034
ENSG00000025156	HSF2	0.156811	0.0484172	0.00253731	0.00491363	0.0801637
ENSG00000114812	VIPR1	-0.208396	0.0643983	0.002556	0.00493996	0.0805059
ENSG00000105963	ADAP1	0.419864	0.129786	0.00256299	0.00495115	0.0805245
ENSG00000124641	MED20	-0.278502	0.0862528	0.00256307	0.00495181	0.0805245
ENSG00000244405	ETV5	-0.445033	0.137642	0.00257548	0.00496893	0.0806376
ENSG00000116580	GON4L	-0.0727483	0.0224573	0.00257789	0.00497156	0.0806376
ENSG00000203876	ADD3.AS1	-0.430059	0.133035	0.00257968	0.00497485	0.0806376
ENSG00000285210	LINC02795	0.448938	0.139179	0.00258626	0.00498736	0.080709
ENSG00000107796	ACTA2	-0.621766	0.192024	0.00258797	0.00498999	0.080709
ENSG00000062194	GPBP1	0.0796702	0.0246259	0.00260723	0.00501961	0.0809676
ENSG00000196646	ZNF136	0.237045	0.0735598	0.00260855	0.00502158	0.0809676
ENSG00000077238	IL4R	0.849223	0.263532	0.00260861	0.00502224	0.0809676
ENSG00000257835	AC073591.1	-0.254618	0.0788716	0.00261077	0.00502751	0.0809676
ENSG00000087460	GNAS	-0.0603018	0.0186844	0.00261701	0.00504199	0.081114
ENSG00000182541	LIMK2	0.50655	0.157121	0.00264149	0.0050828	0.0816832
ENSG00000237720	AC011995.2	-0.180759	0.0561039	0.0026565	0.00510913	0.0819629
ENSG00000280105	AC009487.4	0.323302	0.10015	0.00265735	0.0051111	0.0819629
ENSG00000074603	DPP8	0.103762	0.0321692	0.00267666	0.00514599	0.0824344
ENSG00000154330	PGM5	-0.810528	0.251835	0.00268108	0.00515191	0.0824415
ENSG00000133107	TRPC4	0.241653	0.0749601	0.00268931	0.00516376	0.0824767
ENSG00000101445	PPP1R16B	-0.101773	0.0316925	0.00268967	0.00516508	0.0824767
ENSG00000173085	COQ2	-0.231691	0.0718986	0.00269867	0.00517627	0.0825013
ENSG00000164038	SLC9B2	0.0907604	0.0282751	0.00269962	0.00517758	0.0825013
ENSG00000116962	NID1	0.370351	0.115002	0.00271395	0.00520194	0.0828016
ENSG00000185722	ANKFY1	-0.125898	0.0390991	0.00271702	0.00520786	0.0828083
ENSG00000053254	FOXN3	-0.108789	0.0338772	0.00273412	0.00524538	0.0832916
ENSG00000134504	KCTD1	-0.161757	0.0502772	0.00273658	0.00524933	0.0832916
ENSG00000105255	FSD1	-0.153986	0.0480692	0.00274788	0.00526973	0.0834497
ENSG00000189077	TMEM120A	-0.129095	0.0402999	0.00274826	0.00527039	0.0834497
ENSG00000272578	AP000347.1	-0.352228	0.109802	0.00275964	0.00528553	0.0834883
ENSG00000101811	CSTF2	-0.0953706	0.0297868	0.0027602	0.00528619	0.0834883
ENSG00000226149	AL356124.1	0.269393	0.084155	0.00276488	0.00528948	0.0834883
ENSG00000149177	PTPRJ	-0.111666	0.0348886	0.00276858	0.0052987	0.0835461
ENSG00000095587	TLL2	0.24374	0.0760247	0.00277295	0.00530594	0.0835727
ENSG00000145014	TMEM44	0.241886	0.075492	0.00278756	0.00533358	0.0839153
ENSG00000197930	ERO1A	0.12906	0.0403587	0.00279009	0.00533885	0.0839153
ENSG00000087087	SRRT	-0.185171	0.0576919	0.0027937	0.00534938	0.0839931
ENSG00000279764	AC009102.3	-0.456157	0.142486	0.00280812	0.00537768	0.0842719
ENSG00000122035	RASL11A	-0.472729	0.147664	0.00280843	0.00537834	0.0842719
ENSG00000078401	EDN1	0.950988	0.297288	0.00282751	0.00542112	0.0848539
ENSG00000100246	DNAL4	-0.247664	0.0774428	0.00283401	0.00543231	0.0848833
ENSG00000188313	PLSCR1	0.552853	0.173195	0.00283409	0.00543429	0.0848833
ENSG00000168994	PXDC1	0.542727	0.170248	0.00286674	0.00547773	0.0854731
ENSG00000277938	AL035252.4	-0.473959	0.148475	0.00287919	0.00550209	0.0857641
ENSG00000164309	CMYA5	-0.198622	0.0621096	0.00288327	0.0055113	0.0858188
ENSG00000162878	PKDCC	-0.254247	0.0796758	0.00288827	0.00551854	0.0858427
ENSG00000165060	FXN	-0.164289	0.0514041	0.00289812	0.00553697	0.0860404
ENSG00000279013	AC110774.1	0.302141	0.0947382	0.00290238	0.00554882	0.0860774
ENSG00000198517	MAFK	0.349521	0.109384	0.00290322	0.00555079	0.0860774
ENSG00000101544	ADNP2	0.118345	0.0370466	0.00291004	0.00556264	0.0861723
ENSG00000173933	RBM4	0.185319	0.0580234	0.00291496	0.00557317	0.0862088
ENSG00000085063	CD59	0.207835	0.0652023	0.00291556	0.00557647	0.0862088
ENSG00000213160	KLHL23	-0.107374	0.0336959	0.00292331	0.005587	0.086283
ENSG00000188827	SLX4	-0.215175	0.0674068	0.00292816	0.00559687	0.0863468
ENSG00000286721	AC010623.1	0.26778	0.0838971	0.00293147	0.00560345	0.0863598
ENSG00000114302	PRKAR2A	0.0665826	0.0209049	0.00293553	0.00561333	0.0864234
ENSG00000176769	TCERG1L	-0.250901	0.0786316	0.00293883	0.00562254	0.0864767
ENSG00000114480	GBE1	0.206354	0.0646908	0.00294663	0.00563702	0.0865326
ENSG00000171163	ZNF692	-0.246733	0.0775027	0.00294739	0.00563768	0.0865326
ENSG00000230606	AC092683.1	-0.710382	0.222949	0.00297497	0.00569034	0.0872518
ENSG00000101134	DOK5	-0.125178	0.0392945	0.00298025	0.00569955	0.0872996
ENSG00000078596	ITM2A	-0.282435	0.0890212	0.00298754	0.00570877	0.0872996
ENSG00000203737	GPR52	-0.303942	0.0958103	0.00299032	0.00571535	0.0872996
ENSG00000275111	ZNF2	-0.284847	0.0896265	0.00299055	0.00571667	0.0872996
ENSG00000133639	BTG1	0.240416	0.0758239	0.00300345	0.00573444	0.0874537
ENSG00000173272	MZT2A	0.346342	0.109243	0.00300624	0.00573839	0.0874537
ENSG00000161533	ACOX1	0.108059	0.0340897	0.00301071	0.00574563	0.0874754
ENSG00000287067	AC106791.3	0.2161	0.068074	0.00302028	0.00576603	0.0876188
ENSG00000178188	SH2B1	-0.15926	0.0500732	0.00302127	0.00576669	0.0876188
ENSG00000152256	PDK1	0.424662	0.134065	0.00302908	0.00577591	0.0876218
ENSG00000178662	CSRNP3	0.110599	0.0347863	0.00303079	0.00577854	0.0876218
ENSG00000115687	PASK	-0.260714	0.0820784	0.00305505	0.00581737	0.0881218
ENSG00000172175	MALT1	0.120317	0.037972	0.00306899	0.00584305	0.0883925
ENSG00000139428	MMAB	0.148914	0.0469992	0.00307012	0.00584699	0.0883925
ENSG00000184481	FOXO4	-0.193684	0.0612776	0.00308572	0.00587003	0.0886431
ENSG00000245149	RNF139.AS1	0.327361	0.103594	0.00309184	0.00588188	0.0886431
ENSG00000169714	CNBP	0.160046	0.0505552	0.00309223	0.00588517	0.0886431
ENSG00000266371	AC079915.1	-0.321392	0.10171	0.00309295	0.00588715	0.0886431
ENSG00000125285	SOX21	-0.460678	0.145915	0.00311575	0.0059194	0.0890396
ENSG00000115539	PDCL3	-0.18935	0.0599253	0.00314262	0.00596613	0.0896529
ENSG00000137575	SDCBP	0.106432	0.0336259	0.00314846	0.00597403	0.089682
ENSG00000169242	EFNA1	0.589338	0.186926	0.00315297	0.00598127	0.0897012
ENSG00000278879	AP000560.1	0.565275	0.179037	0.00316355	0.00599904	0.0897873
ENSG00000180198	RCC1	-0.310687	0.0984117	0.003166	0.00600102	0.0897873
ENSG00000213930	GALT	-0.154422	0.0488295	0.00317133	0.00601023	0.0897873
ENSG00000279289	AL136164.3	-0.3723	0.117956	0.00317233	0.00601089	0.0897873
ENSG00000072506	HSD17B10	-0.165661	0.0525855	0.00317411	0.00601813	0.0898063
ENSG00000123374	CDK2	0.8247	0.261967	0.00319323	0.00605499	0.0902058
ENSG00000076641	PAG1	0.126295	0.0401193	0.00319431	0.00605763	0.0902058
ENSG00000197747	S100A10	0.381378	0.121165	0.0031976	0.00606289	0.0902058
ENSG00000145349	CAMK2D	0.1238	0.0391982	0.00320688	0.00608461	0.0903805
ENSG00000093000	NUP50	0.0877625	0.0277891	0.00320823	0.00608725	0.0903805
ENSG00000100038	TOP3B	-0.323306	0.102595	0.00321523	0.00609975	0.0903805
ENSG00000188981	MSANTD1	-0.290817	0.0921383	0.00322417	0.00611555	0.0903805
ENSG00000187479	C11orf96	0.84391	0.268381	0.003225	0.00611621	0.0903805
ENSG00000165879	FRAT1	0.411293	0.130572	0.00322698	0.00612082	0.0903805
ENSG00000170075	GPR37L1	-0.195155	0.0618369	0.00322718	0.00612147	0.0903805
ENSG00000221909	FAM200A	-0.366009	0.116209	0.00323003	0.00612608	0.0903805
ENSG00000224003	YES1P1	0.24688	0.078238	0.00323114	0.00612871	0.0903805
ENSG00000141429	GALNT1	0.133542	0.0423323	0.00323875	0.00614714	0.0905635
ENSG00000256060	TRAPPC2B	-0.206516	0.0657703	0.00326442	0.00619125	0.091124
ENSG00000178498	DTX3	-0.0931396	0.0295578	0.00326945	0.00620573	0.0912478
ENSG00000086015	MAST2	-0.186658	0.0592535	0.00327759	0.00622284	0.0913789
ENSG00000116560	SFPQ	-0.145457	0.0461777	0.00327959	0.00622679	0.0913789
ENSG00000131263	RLIM	0.113289	0.0359844	0.0032941	0.00625312	0.0916758
ENSG00000197380	DACT3	0.11905	0.037899	0.00330318	0.00627089	0.0918469
ENSG00000198363	ASPH	0.180517	0.0574808	0.00331005	0.0062834	0.0919405
ENSG00000264247	LINC00909	0.170234	0.0542185	0.00331621	0.00629854	0.0920725
ENSG00000167325	RRM1	0.181414	0.0576753	0.00331926	0.00630512	0.0920792
ENSG00000108669	CYTH1	0.107004	0.034088	0.00332289	0.00631236	0.0920955
ENSG00000284024	HSPA14.1	-0.132917	0.0424493	0.00334258	0.00633671	0.0921098
ENSG00000100258	LMF2	0.277344	0.0884202	0.00334422	0.00633935	0.0921098
ENSG00000111911	HINT3	0.107986	0.0343622	0.0033448	0.00634132	0.0921098
ENSG00000144591	GMPPA	-0.12784	0.0407597	0.00334619	0.00634264	0.0921098
ENSG00000205517	RGL3	0.453745	0.14467	0.00334644	0.00634395	0.0921098
ENSG00000106524	ANKMY2	0.179495	0.0571315	0.00335185	0.00635317	0.0921546
ENSG00000125775	SDCBP2	0.226069	0.0722439	0.00336016	0.00636567	0.0921869
ENSG00000113368	LMNB1	0.261732	0.0836446	0.00336149	0.00636765	0.0921869
ENSG00000145864	GABRB2	0.118507	0.0377451	0.00337079	0.00638345	0.0921911
ENSG00000159915	ZNF233	-0.15986	0.050922	0.00337413	0.00639069	0.0921911
ENSG00000070061	ELP1	-0.111846	0.035696	0.00337468	0.00639266	0.0921911
ENSG00000258708	SLC25A21.AS1	0.446893	0.142894	0.00337659	0.00639332	0.0921911
ENSG00000269696	AC005498.3	-0.413184	0.131647	0.00338081	0.00639859	0.0921911
ENSG00000139174	PRICKLE1	-0.165862	0.053056	0.00338815	0.00641175	0.0922924
ENSG00000214944	ARHGEF28	0.165245	0.0528804	0.00339996	0.0064315	0.0924187
ENSG00000185304	RGPD2	0.980653	0.313831	0.00340088	0.00643281	0.0924187
ENSG00000133773	CCDC59	0.169921	0.0543004	0.00341113	0.00644598	0.0924499
ENSG00000234741	GAS5	0.149496	0.0476868	0.0034135	0.00644993	0.0924499
ENSG00000178935	ZNF552	-0.290641	0.0929117	0.00342149	0.00646507	0.0924499
ENSG00000110400	NECTIN1	-0.340284	0.108577	0.00342194	0.00646704	0.0924499
ENSG00000060339	CCAR1	0.115432	0.0368354	0.0034247	0.00647296	0.0924499
ENSG00000197497	ZNF665	0.276154	0.0883004	0.00342801	0.0064756	0.0924499
ENSG00000197329	PELI1	0.181756	0.0581222	0.00343078	0.00647955	0.0924499
ENSG00000135040	NAA35	0.120661	0.0386574	0.003433	0.00648415	0.0924499
ENSG00000158805	ZNF276	-0.180914	0.0577564	0.00343729	0.0064914	0.0924655
ENSG00000116260	QSOX1	0.159188	0.0508465	0.00345203	0.00652036	0.0927773
ENSG00000198369	SPRED2	-0.276451	0.0884785	0.00345512	0.00652562	0.0927773
ENSG00000172113	NME6	-0.20357	0.0652965	0.00346701	0.00654669	0.0929479
ENSG00000141338	ABCA8	-0.364046	0.116346	0.00346826	0.00654998	0.0929479
ENSG00000258419	AC022469.1	-0.221715	0.0710304	0.00348379	0.0065796	0.0932802
ENSG00000198205	ZXDA	0.108366	0.0347935	0.00349583	0.00659539	0.0933495
ENSG00000250305	TRMT9B	-0.752426	0.241634	0.00350192	0.0066	0.0933495
ENSG00000188177	ZC3H6	0.103549	0.0331981	0.0035054	0.00660658	0.0933495
ENSG00000103550	KNOP1	-0.156516	0.0500935	0.00351038	0.00661382	0.0933495
ENSG00000251867	AC009812.1	0.251719	0.0805734	0.00351392	0.00662041	0.0933495
ENSG00000110047	EHD1	0.228816	0.0732452	0.00351499	0.00662172	0.0933495
ENSG00000248483	POU5F2	-0.133842	0.0428661	0.00353056	0.00664476	0.0935866
ENSG00000180425	C11orf71	0.216225	0.0693956	0.00353636	0.00665595	0.0936523
ENSG00000229619	MBNL1.AS1	0.237923	0.0762263	0.00354038	0.00666187	0.0936523
ENSG00000107872	FBXL15	0.283178	0.0909147	0.00354638	0.00667306	0.093722
ENSG00000170049	KCNAB3	-0.262355	0.0842669	0.00355963	0.00669413	0.0939301
ENSG00000116273	PHF13	0.212484	0.0684048	0.0035746	0.00672309	0.0941561
ENSG00000196597	ZNF782	-0.145568	0.0466942	0.00357633	0.0067277	0.0941561
ENSG00000067182	TNFRSF1A	0.422288	0.135717	0.0035772	0.00672901	0.0941561
ENSG00000115839	RAB3GAP1	0.129468	0.0415611	0.00359889	0.00677048	0.0946421
ENSG00000168329	CX3CR1	-1.10287	0.354788	0.00360603	0.00678167	0.0946421
ENSG00000187678	SPRY4	-0.551593	0.177454	0.00360755	0.0067843	0.0946421
ENSG00000101911	PRPS2	0.154467	0.0496058	0.00361065	0.00678891	0.0946421
ENSG00000169126	ARMC4	0.3471	0.111896	0.00361612	0.00679879	0.094692
ENSG00000204934	ATP6V0E2.AS1	-0.249885	0.0803007	0.00363017	0.00682248	0.0948109
ENSG00000074582	BCS1L	-0.167706	0.054095	0.00363328	0.00682906	0.0948109
ENSG00000108651	UTP6	-0.126467	0.0407246	0.0036362	0.00683499	0.0948109
ENSG00000018869	ZNF582	-0.163537	0.0527577	0.00363764	0.00683894	0.0948109
ENSG00000112320	SOBP	-0.123228	0.0396104	0.00363847	0.00684091	0.0948109
ENSG00000179151	EDC3	-0.162481	0.0522364	0.00364351	0.00684881	0.0948109
ENSG00000102804	TSC22D1	0.156999	0.0504763	0.00364481	0.00685144	0.0948109
ENSG00000091656	ZFHX4	-0.310653	0.0998936	0.00364979	0.00686197	0.0948549
ENSG00000067221	STOML1	0.198936	0.0640957	0.0036527	0.00686724	0.0948549
ENSG00000108622	ICAM2	0.50633	0.163239	0.00367177	0.00689291	0.0951222
ENSG00000089127	OAS1	-0.657423	0.212047	0.0036857	0.00690673	0.0952256
ENSG00000274070	CASTOR2	-0.195771	0.0630709	0.00370707	0.00694491	0.0956129
ENSG00000118503	TNFAIP3	0.60393	0.194936	0.00370806	0.00694754	0.0956129
ENSG00000263142	LRRC37A17P	-0.383487	0.124046	0.00371939	0.00697058	0.0958362
ENSG00000120318	ARAP3	0.429551	0.138716	0.00372266	0.00697651	0.0958362
ENSG00000081386	ZNF510	0.0915154	0.0296136	0.00373115	0.00699099	0.0959051
ENSG00000198342	ZNF442	0.471239	0.152221	0.00373134	0.00699428	0.0959051
ENSG00000229358	DPY19L1P1	0.156851	0.0507767	0.00374398	0.00701732	0.0960549
ENSG00000137145	DENND4C	0.094157	0.0304276	0.00374421	0.00701797	0.0960549
ENSG00000213197	AC012066.1	-0.297343	0.0961113	0.00375152	0.00702851	0.0960783
ENSG00000168906	MAT2A	-0.140523	0.0453397	0.00375324	0.00703245	0.0960783
ENSG00000118260	CREB1	-0.125156	0.0403997	0.00376716	0.00706207	0.0963798
ENSG00000165757	JCAD	-0.199361	0.0644792	0.00377024	0.00706734	0.0963798
ENSG00000104763	ASAH1	0.115694	0.0374376	0.00378598	0.00710091	0.0966083
ENSG00000106327	TFR2	0.337634	0.109259	0.00378677	0.0071042	0.0966083
ENSG00000101605	MYOM1	-0.247051	0.0798109	0.00379207	0.0071121	0.0966083
ENSG00000125266	EFNB2	-0.164535	0.0532589	0.00379574	0.00712066	0.0966083
ENSG00000198523	PLN	-0.721969	0.233701	0.00379638	0.00712197	0.0966083
ENSG00000184897	H1.10	0.259092	0.0838686	0.00379655	0.00712263	0.0966083
ENSG00000115970	THADA	-0.12626	0.0409671	0.00381548	0.00715488	0.0969583
ENSG00000086289	EPDR1	0.186968	0.0605033	0.00384512	0.0072003	0.0973286
ENSG00000184992	BRI3BP	-0.102269	0.033156	0.00384541	0.00720096	0.0973286
ENSG00000166710	B2M	0.377953	0.122752	0.00384614	0.00720162	0.0973286
ENSG00000151502	VPS26B	-0.0666502	0.0216127	0.00385185	0.00721215	0.0973789
ENSG00000080166	DCT	0.303844	0.0985541	0.00386034	0.00722597	0.0973789
ENSG00000102935	ZNF423	-0.237744	0.0769752	0.00386183	0.00722926	0.0973789
ENSG00000152433	ZNF547	-0.21098	0.0685587	0.00386296	0.00723124	0.0973789
ENSG00000004864	SLC25A13	-0.189951	0.0616548	0.00388232	0.00726217	0.0976296
ENSG00000137563	GGH	0.219107	0.0709873	0.00388246	0.00726283	0.0976296
ENSG00000153187	HNRNPU	0.0717318	0.0233484	0.00391645	0.0073122	0.0982054
ENSG00000132388	UBE2G1	0.0988267	0.032059	0.00392306	0.00732734	0.0982775
ENSG00000184428	TOP1MT	-0.268847	0.0872153	0.00392388	0.00733063	0.0982775
ENSG00000163900	TMEM41A	0.224926	0.0732496	0.00393275	0.00734445	0.0983052
ENSG00000155254	MARVELD1	-0.270356	0.0877296	0.00393302	0.00734577	0.0983052
ENSG00000182013	PNMA8A	0.170418	0.0553383	0.00395523	0.00738789	0.0987811
ENSG00000267419	ZNF56	-0.296551	0.0964993	0.00396378	0.00740238	0.0988868
ENSG00000183891	TTC32	0.244356	0.0796816	0.00397531	0.00741949	0.0990275
ENSG00000070010	UFD1	0.160192	0.0521597	0.00398384	0.00743265	0.0991152
ENSG00000261340	LINC01616	0.183538	0.0597742	0.0039909	0.00744648	0.0991762
ENSG00000184949	FAM227A	-0.330393	0.107417	0.00399475	0.00745306	0.0991762
ENSG00000184470	TXNRD2	-0.160671	0.0522417	0.00399775	0.00745701	0.0991762
ENSG00000156795	WDYHV1	0.179669	0.0585576	0.00401505	0.00748597	0.0994735
ENSG00000204961	PCDHA9	-1.07184	0.350015	0.00402204	0.00749519	0.099508
ENSG00000135905	DOCK10	-0.184124	0.0599493	0.00404237	0.00752217	0.0997427
ENSG00000173542	MOB1B	0.142112	0.0464388	0.00404437	0.00752612	0.0997427
ENSG00000105514	RAB3D	-0.19089	0.0621788	0.00405647	0.00754126	0.0997742
ENSG00000167523	SPATA33	-0.229051	0.074617	0.00406001	0.0075485	0.0997742
ENSG00000286156	AC026273.1	-0.187942	0.061338	0.00406024	0.00754916	0.0997742
ENSG00000261292	AC110491.1	0.256837	0.0838327	0.00406415	0.0075564	0.0997742
ENSG00000177426	TGIF1	0.376926	0.123044	0.0040677	0.00756167	0.0997742
ENSG00000111728	ST8SIA1	0.0952644	0.0310489	0.00407592	0.00757483	0.0998603
ENSG00000114631	PODXL2	0.142684	0.0466051	0.00408718	0.00759063	0.0999809
ENSG00000100413	POLR3H	-0.153669	0.0502936	0.00409609	0.00761037	0.100109
ENSG00000099338	CATSPERG	-0.315476	0.10308	0.00409854	0.00761367	0.100109
ENSG00000078725	BRINP1	-0.105293	0.0343653	0.00412236	0.00765184	0.100523
ENSG00000196914	ARHGEF12	0.0738197	0.024095	0.00412481	0.00765974	0.100529
ENSG00000138160	KIF11	0.342162	0.111894	0.004127	0.00766566	0.100529
ENSG00000232727	YWHAEP1	0.21358	0.0697597	0.00414708	0.00769528	0.100794
ENSG00000228544	CCDC183.AS1	-0.395268	0.129116	0.00415073	0.00769923	0.100794
ENSG00000101695	RNF125	-0.521205	0.170647	0.00416692	0.00772359	0.100954
ENSG00000089902	RCOR1	0.158376	0.0518545	0.00416733	0.0077249	0.100954
ENSG00000090520	DNAJB11	-0.171394	0.0561234	0.00417137	0.00773215	0.100961
ENSG00000235501	AC105942.1	0.23734	0.0777373	0.00417993	0.00774202	0.101002
ENSG00000173821	RNF213	-0.229407	0.0751735	0.00419545	0.00776177	0.101172
ENSG00000172939	OXSR1	0.0930567	0.0305513	0.00420153	0.00777296	0.10123
ENSG00000102385	DRP2	-0.162998	0.0533465	0.0042155	0.00779007	0.101276
ENSG00000061936	SFSWAP	-0.144414	0.0472642	0.00421555	0.00779073	0.101276
ENSG00000100906	NFKBIA	0.379802	0.124759	0.00421973	0.00779665	0.101276
ENSG00000177125	ZBTB34	-0.14699	0.0481282	0.0042304	0.00781047	0.101368
ENSG00000169756	LIMS1	0.277491	0.0911923	0.00423517	0.00781837	0.101383
ENSG00000072518	MARK2	-0.204598	0.0670375	0.0042543	0.00784799	0.101547
ENSG00000130749	ZC3H4	-0.242355	0.0794256	0.00426157	0.0078605	0.101547
ENSG00000176383	B3GNT4	-0.186462	0.0611089	0.00426201	0.00786182	0.101547
ENSG00000083937	CHMP2B	0.15063	0.0494579	0.00426369	0.00786576	0.101547
ENSG00000188322	SBK1	-0.438816	0.143827	0.00426548	0.00786774	0.101547
ENSG00000104267	CA2	-0.27754	0.090982	0.00427111	0.00787432	0.101547
ENSG00000203668	CHML	-0.185601	0.0609562	0.00427269	0.00787827	0.101547
ENSG00000204859	ZBTB48	-0.20931	0.0688681	0.00427634	0.00788551	0.101553
ENSG00000161647	MPP3	0.203599	0.0670328	0.00429896	0.0079204	0.101874
ENSG00000168404	MLKL	0.886086	0.291258	0.00430172	0.00792566	0.101874
ENSG00000156735	BAG4	0.120204	0.0394475	0.0043086	0.00793619	0.101874
ENSG00000169129	AFAP1L2	-0.160616	0.052806	0.00430898	0.00793751	0.101874
ENSG00000143740	SNAP47	0.122879	0.040412	0.00432027	0.0079566	0.101967
ENSG00000146360	GPR6	0.958354	0.315752	0.00432374	0.00796384	0.101967
ENSG00000256982	AC135782.1	-0.43843	0.144223	0.00432827	0.00797569	0.101967
ENSG00000015479	MATR3	0.125256	0.0412035	0.00432847	0.007977	0.101967
ENSG00000168743	NPNT	-0.237752	0.0782144	0.0043306	0.00798556	0.101967
ENSG00000155975	VPS37A	0.0773265	0.0254427	0.00433632	0.00799741	0.101967
ENSG00000251474	RPL32P3	-0.212742	0.0698724	0.00433662	0.00799873	0.101967
ENSG00000224032	EPB41L4A.AS1	0.157407	0.0517058	0.00434157	0.00800465	0.101967
ENSG00000162650	ATXN7L2	-0.282993	0.0929605	0.00434224	0.00800597	0.101967
ENSG00000134215	VAV3	-0.335649	0.110657	0.00434581	0.00801255	0.101967
ENSG00000280660	AL157396.1	-0.287458	0.0946353	0.00435597	0.00803624	0.102182
ENSG00000104112	SCG3	-0.121735	0.0400833	0.00436151	0.00804678	0.102229
ENSG00000080839	RBL1	-0.164582	0.0540981	0.00436443	0.00805402	0.102235
ENSG00000139278	GLIPR1	-0.185002	0.0609387	0.00437523	0.0080731	0.102271
ENSG00000099284	MACROH2A2	-0.201349	0.0663252	0.00437627	0.00807508	0.102271
ENSG00000151117	TMEM86A	-0.164827	0.0543042	0.00438232	0.00808166	0.102271
ENSG00000272419	LINC01145	-0.296195	0.0974139	0.00438415	0.00808561	0.102271
ENSG00000111581	NUP107	0.126628	0.0417959	0.00438698	0.00809088	0.102271
ENSG00000255471	AP001528.1	0.32346	0.106444	0.00440515	0.00811918	0.102379
ENSG00000269887	AL391001.1	-0.280059	0.0923395	0.00440941	0.00812642	0.102379
ENSG00000049860	HEXB	0.139566	0.0459345	0.00440963	0.00812708	0.102379
ENSG00000163605	PPP4R2	0.110502	0.0363711	0.00441211	0.008133	0.102379
ENSG00000179912	R3HDM2	-0.293534	0.0966209	0.00441406	0.00813629	0.102379
ENSG00000187109	NAP1L1	0.0740161	0.0243642	0.00441515	0.00814024	0.102379
ENSG00000197142	ACSL5	0.60078	0.198565	0.00443485	0.00817118	0.102525
ENSG00000065135	GNAI3	0.110922	0.0366621	0.00443579	0.00817315	0.102525
ENSG00000078967	UBE2D4	-0.166672	0.0549981	0.00443772	0.0081771	0.102525
ENSG00000175104	TRAF6	0.0982849	0.0324876	0.00443836	0.00817908	0.102525
ENSG00000278434	AC023830.3	-0.397781	0.131284	0.00444459	0.00818829	0.102555
ENSG00000114626	ABTB1	-0.220762	0.0727455	0.00445234	0.00820672	0.102661
ENSG00000144824	PHLDB2	-0.255816	0.0843151	0.00446013	0.00821528	0.102661
ENSG00000196767	POU3F4	-0.781409	0.258452	0.00446063	0.00821726	0.102661
ENSG00000171115	GIMAP8	-0.459925	0.152256	0.00449247	0.00826926	0.103225
ENSG00000118496	FBXO30	-0.133725	0.0441202	0.00449701	0.00827715	0.103238
ENSG00000141646	SMAD4	0.0919147	0.0304372	0.00450356	0.008289	0.103247
ENSG00000176401	EID2B	0.257325	0.0852141	0.0045043	0.00829163	0.103247
ENSG00000176731	RBIS	0.137365	0.0453466	0.00451718	0.00831138	0.103408
ENSG00000128607	KLHDC10	0.0640766	0.021237	0.00453475	0.00833837	0.103415
ENSG00000103254	ANTKMT	0.446823	0.147845	0.00453591	0.00834034	0.103415
ENSG00000279166	AC009951.4	-0.226559	0.0750987	0.00453953	0.00834495	0.103415
ENSG00000006377	DLX6	0.340007	0.112514	0.00453979	0.00834561	0.103415
ENSG00000180574	EIF2S3B	0.275235	0.0909288	0.0045445	0.00835219	0.103415
ENSG00000240184	PCDHGC3	-0.232589	0.0768442	0.00454659	0.0083568	0.103415
ENSG00000165507	DEPP1	1.1668	0.386878	0.00455002	0.00836009	0.103415
ENSG00000062716	VMP1	0.186906	0.0618861	0.00456083	0.00837852	0.103428
ENSG00000135127	BICDL1	-0.165743	0.0548793	0.00456102	0.0083805	0.103428
ENSG00000110723	EXPH5	-0.254817	0.0842247	0.00456223	0.00838181	0.103428
ENSG00000280118	AC090983.1	0.237194	0.0786908	0.00457052	0.00839629	0.103522
ENSG00000134897	BIVM	0.113388	0.0375616	0.00457808	0.00840617	0.103532
ENSG00000108641	B9D1	-0.149784	0.0496244	0.00458256	0.00841736	0.103532
ENSG00000101938	CHRDL1	0.215814	0.0715036	0.00458404	0.00841999	0.103532
ENSG00000108591	DRG2	-0.122505	0.0406597	0.00458653	0.0084246	0.103532
ENSG00000162971	TYW5	0.12773	0.0423984	0.0045905	0.00843249	0.103544
ENSG00000163075	CFAP221	0.140029	0.0463559	0.00461908	0.00847989	0.104041
ENSG00000088727	KIF9	-0.192774	0.0640614	0.00463212	0.00850292	0.104239
ENSG00000137692	DCUN1D5	0.101213	0.033587	0.00464208	0.00851806	0.104339
ENSG00000187498	COL4A1	0.597306	0.198227	0.00464482	0.00852662	0.104359
ENSG00000164187	LMBRD2	0.103309	0.034236	0.00465775	0.00855163	0.10458
ENSG00000235823	OLMALINC	-0.271316	0.0899573	0.00467616	0.00858191	0.104865
ENSG00000099260	PALMD	-0.306222	0.101729	0.0046824	0.00859705	0.104965
ENSG00000272033	AL136984.1	0.340854	0.113048	0.00468772	0.00860429	0.104968
ENSG00000248429	FAM198B.AS1	-0.650099	0.215822	0.00472369	0.00865958	0.105111
ENSG00000259775	AL138976.2	0.254201	0.0843978	0.00472693	0.00866221	0.105111
ENSG00000008382	MPND	-0.18899	0.0628594	0.00472749	0.00866353	0.105111
ENSG00000104313	EYA1	-0.462556	0.153593	0.00473161	0.00867011	0.105111
ENSG00000166128	RAB8B	0.119274	0.0396083	0.00473434	0.00867604	0.105111
ENSG00000123643	SLC36A1	-0.322227	0.107007	0.00473515	0.00867867	0.105111
ENSG00000106236	NPTX2	-0.48918	0.162743	0.00473632	0.00868064	0.105111
ENSG00000048828	FAM120A	-0.0936884	0.0311139	0.00473677	0.00868262	0.105111
ENSG00000256193	LINC00507	-0.308341	0.102402	0.00473749	0.00868328	0.105111
ENSG00000149970	CNKSR2	0.0798903	0.0266246	0.00473857	0.00868591	0.105111
ENSG00000148337	CIZ1	-0.181445	0.0602724	0.00474593	0.00869907	0.105186
ENSG00000162736	NCSTN	-0.11435	0.038058	0.00475148	0.00870763	0.105205
ENSG00000172123	SLFN12	-0.595386	0.19822	0.0047636	0.00872935	0.105383
ENSG00000234268	AP000936.3	-0.31281	0.104365	0.00478064	0.00875897	0.105629
ENSG00000083828	ZNF586	-0.184475	0.0614528	0.0047857	0.00876819	0.105629
ENSG00000249592	AC139887.2	-0.237491	0.0791158	0.00478684	0.00877082	0.105629
ENSG00000176840	MIR7.3HG	-0.331372	0.110407	0.00479247	0.00878596	0.105727
ENSG00000083520	DIS3	0.122435	0.0408715	0.00480175	0.00880505	0.105843
ENSG00000083454	P2RX5	-0.236437	0.078667	0.0048068	0.00880966	0.105843
ENSG00000221843	C2orf16	0.296327	0.0989887	0.00482803	0.00884257	0.106031
ENSG00000108448	TRIM16L	0.198584	0.0662284	0.00482919	0.00884454	0.106031
ENSG00000163930	BAP1	-0.11054	0.0368009	0.00482965	0.00884652	0.106031
ENSG00000148814	LRRC27	-0.107474	0.0357916	0.00484191	0.00886692	0.106191
ENSG00000176714	CCDC121	-0.239837	0.080189	0.00486196	0.00889983	0.106265
ENSG00000232677	LINC00665	-0.277878	0.0925931	0.00486353	0.00890247	0.106265
ENSG00000143952	VPS54	0.0839655	0.0279805	0.00486619	0.00890707	0.106265
ENSG00000286215	AL356534.1	0.22633	0.0755595	0.00486844	0.00890971	0.106265
ENSG00000040608	RTN4R	0.403942	0.135096	0.00487299	0.00892024	0.106265
ENSG00000125810	CD93	0.993687	0.332363	0.00487656	0.00892682	0.106265
ENSG00000175455	CCDC14	-0.123808	0.0412703	0.00487802	0.00892945	0.106265
ENSG00000127603	MACF1	0.0947646	0.031648	0.00488205	0.00893406	0.106265
ENSG00000115520	COQ10B	0.124547	0.041524	0.00488471	0.00893669	0.106265
ENSG00000070950	RAD18	0.108721	0.0362534	0.0048908	0.00894525	0.106283
ENSG00000197302	ZNF720	0.159361	0.053244	0.00489873	0.00896105	0.106387
ENSG00000105397	TYK2	-0.169526	0.0565626	0.00491383	0.00898145	0.106525
ENSG00000138002	IFT172	-0.127788	0.0426439	0.00492028	0.00899264	0.106525
ENSG00000105053	VRK3	-0.131322	0.0439009	0.00492062	0.00899396	0.106525
ENSG00000156011	PSD3	0.102052	0.0341286	0.00493497	0.009017	0.106714
ENSG00000119866	BCL11A	-0.324054	0.108383	0.00493928	0.00902621	0.106739
ENSG00000130244	FAM98C	-0.147418	0.0493112	0.00494393	0.00903411	0.106749
ENSG00000104221	BRF2	0.175274	0.0585429	0.00495511	0.00905254	0.106883
ENSG00000182481	KPNA2	0.157506	0.0526232	0.00496614	0.00906702	0.10697
ENSG00000136436	CALCOCO2	0.20604	0.0690904	0.00497513	0.00908874	0.107142
ENSG00000125347	IRF1	0.750412	0.251276	0.00498476	0.00910257	0.107168
ENSG00000164306	PRIMPOL	-0.280708	0.0938353	0.00498677	0.0091052	0.107168
ENSG00000261879	AC087500.1	-0.28814	0.0964965	0.00498986	0.00911441	0.107192
ENSG00000215193	PEX26	-0.0818364	0.027369	0.00500482	0.00913811	0.107387
ENSG00000064961	HMG20B	0.234474	0.0784319	0.00501268	0.00915325	0.107413
ENSG00000072121	ZFYVE26	-0.125615	0.0420201	0.00501423	0.00915457	0.107413
ENSG00000035681	NSMAF	0.0871336	0.0291529	0.00502138	0.00916576	0.10746
ENSG00000163565	IFI16	0.454989	0.152782	0.00503005	0.00917958	0.10747
ENSG00000135063	FAM189A2	0.628841	0.210821	0.00503187	0.00918089	0.10747
ENSG00000247081	BAALC.AS1	0.699919	0.234797	0.00505669	0.00922302	0.107879
ENSG00000263069	RNF213.AS1	-0.312382	0.104622	0.00506149	0.00923355	0.107889
ENSG00000113719	ERGIC1	-0.121558	0.0408549	0.00506563	0.00923816	0.107889
ENSG00000201185	RNA5SP202	-0.297076	0.0997137	0.00507876	0.00926251	0.107913
ENSG00000187193	MT1X	1.07459	0.360696	0.00507968	0.00926515	0.107913
ENSG00000258824	AL122035.1	0.274014	0.0921304	0.00508101	0.0092691	0.107913
ENSG00000175197	DDIT3	0.281414	0.0944737	0.00508594	0.00927568	0.107913
ENSG00000137656	BUD13	-0.192399	0.0645962	0.00508938	0.00927765	0.107913
ENSG00000138798	EGF	0.256447	0.0861297	0.00510325	0.00929674	0.107913
ENSG00000076513	ANKRD13A	0.156458	0.0526354	0.0051039	0.00929872	0.107913
ENSG00000113712	CSNK1A1	0.10072	0.0338282	0.00510399	0.00929937	0.107913
ENSG00000225479	PLCB1.IT1	-0.23135	0.0778473	0.0051126	0.00931188	0.107913
ENSG00000163171	CDC42EP3	0.195363	0.0656314	0.00511368	0.00931583	0.107913
ENSG00000117519	CNN3	0.320216	0.107761	0.00511686	0.00932373	0.107913
ENSG00000123358	NR4A1	-0.634422	0.213155	0.00511815	0.00932636	0.107913
ENSG00000148634	HERC4	0.0770002	0.0259188	0.00512643	0.00933755	0.10796
ENSG00000171016	PYGO1	-0.164628	0.055358	0.00515125	0.00938165	0.108357
ENSG00000181991	MRPS11	-0.118544	0.0398662	0.00515571	0.00939153	0.108357
ENSG00000111276	CDKN1B	0.125542	0.0421499	0.00515935	0.00939745	0.108357
ENSG00000164329	TENT2	0.0752124	0.0253395	0.00516205	0.00940074	0.108357
ENSG00000117640	MTFR1L	-0.088802	0.0298755	0.0051713	0.0094172	0.108464
ENSG00000175899	A2M	-0.354194	0.119189	0.00518089	0.00943299	0.108541
ENSG00000129646	QRICH2	-0.331839	0.111862	0.00518484	0.00944221	0.108541
ENSG00000125877	ITPA	-0.199707	0.0672222	0.00519239	0.00946196	0.108541
ENSG00000244055	AC007566.1	0.105276	0.0354954	0.00519325	0.00946327	0.108541
ENSG00000266490	AC127024.5	-0.205578	0.0692025	0.00519485	0.0094659	0.108541
ENSG00000117500	TMED5	0.1208	0.0407314	0.00519508	0.00946722	0.108541
ENSG00000160062	ZBTB8A	0.165589	0.0556568	0.00520395	0.00948499	0.108662
ENSG00000089280	FUS	-0.254106	0.0854309	0.00521435	0.00949684	0.108715
ENSG00000196205	EEF1A1P5	0.211608	0.0711619	0.00522517	0.00951264	0.108813
ENSG00000127452	FBXL12	0.183866	0.0619625	0.00523982	0.00954292	0.108941
ENSG00000132530	XAF1	-0.298192	0.100657	0.00524064	0.00954489	0.108941
ENSG00000089335	ZNF302	0.117719	0.0396039	0.00524175	0.00954555	0.108941
ENSG00000166012	TAF1D	0.130535	0.0439301	0.005255	0.00956266	0.109054
ENSG00000104765	BNIP3L	0.128729	0.0433304	0.00526274	0.00957978	0.109166
ENSG00000137076	TLN1	-0.141508	0.047647	0.00527574	0.00960216	0.10927
ENSG00000105755	ETHE1	0.231228	0.0779927	0.00527614	0.00960347	0.10927
ENSG00000119737	GPR75	-0.23393	0.0788232	0.00530524	0.00965547	0.109651
ENSG00000169018	FEM1B	0.117142	0.0394739	0.00530778	0.00965679	0.109651
ENSG00000162512	SDC3	-0.214442	0.0722622	0.0053084	0.00965876	0.109651
ENSG00000136813	ECPAS	0.0603986	0.0203749	0.00535267	0.00972854	0.110351
ENSG00000166986	MARS1	-0.0810199	0.0274272	0.00535838	0.00973512	0.110351
ENSG00000158769	F11R	0.360372	0.122006	0.00536214	0.00974367	0.110365
ENSG00000011566	MAP4K3	0.0543596	0.0183883	0.00539529	0.00979436	0.110855
ENSG00000234171	RNASEH1.AS1	-0.296995	0.100655	0.00540597	0.00980818	0.110928
ENSG00000185634	SHC4	-0.266018	0.0898923	0.00542374	0.00984372	0.111185
ENSG00000160818	GPATCH4	-0.158469	0.0537305	0.0054245	0.0098457	0.111185
ENSG00000092964	DPYSL2	0.0708365	0.0239937	0.00545075	0.00988453	0.111464
ENSG00000198286	CARD11	-0.332845	0.112927	0.0054514	0.00988519	0.111464
ENSG00000072840	EVC	-0.297263	0.100526	0.00545513	0.00989375	0.111477
ENSG00000081148	IMPG2	-0.269344	0.0912758	0.00547088	0.0099181	0.111666
ENSG00000146463	ZMYM4	-0.0663748	0.0224954	0.00547501	0.00992534	0.111666
ENSG00000154764	WNT7A	-0.314302	0.106355	0.00548155	0.0099339	0.111678
ENSG00000152154	TMEM178A	-0.0935222	0.0317092	0.0054925	0.00995233	0.111722
ENSG00000231064	AC234582.1	-0.253342	0.0860381	0.00549318	0.00995365	0.111722
ENSG00000218739	CEBPZOS	-0.106671	0.036112	0.00550032	0.00996155	0.111722
ENSG00000232520	GCSIR	-0.361654	0.122437	0.00550191	0.00996747	0.111722
ENSG00000160305	DIP2A	-0.124846	0.042347	0.00550979	0.00997932	0.11175
ENSG00000236107	SCN1A.AS1	0.257159	0.0873963	0.00552329	0.00999248	0.11175
ENSG00000184117	NIPSNAP1	0.139028	0.0470933	0.00552493	0.00999446	0.11175
ENSG00000231721	LINC.PINT	-0.209012	0.0709281	0.00552927	0.00999972	0.11175
ENSG00000241990	PRR34.AS1	-0.274853	0.0931704	0.00555633	0.0100484	0.112201
ENSG00000103549	RNF40	-0.0996386	0.0338916	0.00555997	0.010055	0.112201
ENSG00000213918	DNASE1	-0.336709	0.114385	0.00557512	0.0100781	0.11227
ENSG00000151575	TEX9	0.214943	0.0730197	0.00557552	0.0100787	0.11227
ENSG00000112218	GPR63	0.161315	0.0548996	0.00558284	0.0100912	0.11227
ENSG00000267221	C17orf113	0.244001	0.0827657	0.00558396	0.0100932	0.11227
ENSG00000172071	EIF2AK3	0.118069	0.040054	0.00558904	0.0100985	0.11227
ENSG00000168993	CPLX1	0.322425	0.109606	0.00560381	0.0101228	0.112457
ENSG00000100225	FBXO7	0.253882	0.0863652	0.00563382	0.0101755	0.112883
ENSG00000139734	DIAPH3	-0.322134	0.109396	0.0056341	0.0101761	0.112883
ENSG00000246705	H2AJ	0.319511	0.108914	0.0056529	0.0102084	0.113157
ENSG00000038427	VCAN	-0.155843	0.0529749	0.00567554	0.0102406	0.113399
ENSG00000076650	GPATCH1	-0.133638	0.0455071	0.00567796	0.0102452	0.113399
ENSG00000176087	SLC35A4	-0.172619	0.0586975	0.00569021	0.010267	0.113501
ENSG00000185670	ZBTB3	-0.149453	0.0509076	0.005691	0.0102696	0.113501
ENSG00000174099	MSRB3	-0.133757	0.0455689	0.00569849	0.0102874	0.113614
ENSG00000279342	AP000866.6	-0.16692	0.0568147	0.00573261	0.0103473	0.114162
ENSG00000107021	TBC1D13	-0.119326	0.0406234	0.00574139	0.0103565	0.114162
ENSG00000011143	MKS1	-0.185323	0.0632031	0.00574421	0.0103598	0.114162
ENSG00000182318	ZSCAN22	-0.264622	0.0902838	0.005762	0.0103854	0.114362
ENSG00000102144	PGK1	0.134514	0.0458209	0.00576733	0.0103933	0.114365
ENSG00000164091	WDR82	0.0854684	0.0291336	0.00579684	0.0104361	0.114752
ENSG00000167395	ZNF646	-0.189572	0.0646455	0.00581459	0.0104598	0.114928
ENSG00000103353	UBFD1	-0.063434	0.0216711	0.00582047	0.0104697	0.114953
ENSG00000080823	MOK	-0.199687	0.0682525	0.00584193	0.0105079	0.115261
ENSG00000106153	CHCHD2	0.234777	0.0801134	0.00584374	0.0105131	0.115261
ENSG00000079134	THOC1	0.0860444	0.0293764	0.00586687	0.0105474	0.115512
ENSG00000121671	CRY2	0.165944	0.0567554	0.00587046	0.0105513	0.115512
ENSG00000157036	EXOG	-0.130139	0.0445312	0.00589207	0.0105829	0.115768
ENSG00000120889	TNFRSF10B	0.490952	0.16828	0.00589628	0.0105901	0.115768
ENSG00000117525	F3	0.556756	0.190861	0.00590241	0.0105987	0.115778
ENSG00000213088	ACKR1	0.611724	0.209414	0.00591191	0.0106191	0.115915
ENSG00000198952	SMG5	-0.0940081	0.0321882	0.00592047	0.0106369	0.115915
ENSG00000143248	RGS5	-0.152074	0.0521591	0.00592552	0.0106474	0.115915
ENSG00000161904	LEMD2	0.146479	0.0500768	0.00592714	0.010652	0.115915
ENSG00000150527	MIA2	0.0880141	0.0301909	0.00593053	0.010656	0.115915
ENSG00000169826	CSGALNACT2	0.0900154	0.0307769	0.00593193	0.0106606	0.115915
ENSG00000136114	THSD1	-0.214115	0.0734552	0.00593586	0.0106652	0.115915
ENSG00000263731	AC145207.5	-0.201652	0.0690976	0.00595458	0.0106935	0.116138
ENSG00000120458	MSANTD2	-0.138271	0.0473071	0.0059618	0.010706	0.116151
ENSG00000167565	SERTAD3	0.274356	0.0940387	0.00596824	0.0107172	0.116151
ENSG00000260404	AC110079.1	-0.304971	0.104356	0.00596836	0.0107178	0.116151
ENSG00000125733	TRIP10	0.575745	0.197113	0.00599179	0.0107488	0.116403
ENSG00000169169	CPT1C	-0.140429	0.0480843	0.00599823	0.0107619	0.116418
ENSG00000137449	CPEB2	-0.241554	0.0828629	0.00600522	0.0107712	0.116418
ENSG00000171051	FPR1	1.32933	0.456812	0.00601219	0.010785	0.116418
ENSG00000166987	MBD6	-0.505361	0.173102	0.00601426	0.0107876	0.116418
ENSG00000231566	LINC02595	-0.320192	0.109861	0.00601443	0.0107889	0.116418
ENSG00000286340	AL356776.2	0.19043	0.0653545	0.0060255	0.0108067	0.116526
ENSG00000006611	USH1C	-0.451562	0.154732	0.00603117	0.0108172	0.116556
ENSG00000070882	OSBPL3	-0.22195	0.0763243	0.00604392	0.0108429	0.116655
ENSG00000128789	PSMG2	0.101974	0.0349588	0.00605279	0.0108548	0.116655
ENSG00000168769	TET2	-0.119906	0.0411763	0.00605346	0.0108561	0.116655
ENSG00000153936	HS2ST1	0.106427	0.0364864	0.0060538	0.0108574	0.116655
ENSG00000157224	CLDN12	-0.148229	0.0509235	0.00607258	0.0108831	0.116847
ENSG00000146648	EGFR	-0.269019	0.0922825	0.00608099	0.0108962	0.116905
ENSG00000255790	AC078950.1	-0.373305	0.128085	0.00609132	0.010916	0.116957
ENSG00000204514	ZNF814	-0.159571	0.0548428	0.00609145	0.0109166	0.116957
ENSG00000243667	WDR92	-0.214323	0.0735469	0.00609775	0.0109252	0.116966
ENSG00000257621	PSMA3.AS1	-0.112299	0.0385438	0.00610667	0.0109462	0.117108
ENSG00000288557	AC080097.2	0.254976	0.0875453	0.00612308	0.0109719	0.117176
ENSG00000235296	AC145207.1	-0.484704	0.166716	0.00612702	0.0109772	0.117176
ENSG00000083750	RRAGB	0.135815	0.0466367	0.0061281	0.0109778	0.117176
ENSG00000166261	ZNF202	-0.174687	0.0601848	0.00613083	0.0109838	0.117176
ENSG00000138685	FGF2	0.462596	0.159171	0.00614434	0.0110015	0.117214
ENSG00000079263	SP140	0.314982	0.10839	0.00614884	0.0110088	0.117214
ENSG00000260948	AL390195.3	0.194001	0.0667607	0.00615009	0.0110108	0.117214
ENSG00000144182	LIPT1	-0.231343	0.0795012	0.00616389	0.0110331	0.11726
ENSG00000182902	SLC25A18	-0.175159	0.0603921	0.00616511	0.0110351	0.11726
ENSG00000136108	CKAP2	0.131002	0.0451685	0.00616636	0.0110384	0.11726
ENSG00000088876	ZNF343	-0.126765	0.0435703	0.00617186	0.0110483	0.117282
ENSG00000068724	TTC7A	-0.169975	0.0584705	0.00621017	0.0111016	0.117765
ENSG00000066382	MPPED2	-0.140221	0.0483325	0.00622619	0.0111253	0.117923
ENSG00000166477	LEO1	-0.10112	0.034861	0.00623453	0.0111444	0.117923
ENSG00000166471	TMEM41B	0.128882	0.044363	0.00624003	0.0111503	0.117923
ENSG00000167535	CACNB3	-0.198471	0.0684356	0.00624334	0.0111556	0.117923
ENSG00000158106	RHPN1	0.313441	0.1079	0.00624416	0.0111575	0.117923
ENSG00000165175	MID1IP1	0.208026	0.0716214	0.00625059	0.0111661	0.117923
ENSG00000136243	NUP42	-0.178136	0.0614369	0.00625323	0.0111714	0.117923
ENSG00000249421	ADAMTS19.AS1	0.302979	0.104517	0.00626366	0.0111891	0.118027
ENSG00000161277	THAP8	0.311196	0.107191	0.00627217	0.0112036	0.118097
ENSG00000218336	TENM3	0.11261	0.0388638	0.00628471	0.0112194	0.118133
ENSG00000196821	ILRUN	-0.118429	0.0409399	0.00628843	0.0112227	0.118133
ENSG00000188786	MTF1	-0.187098	0.0644827	0.00629903	0.0112365	0.118196
ENSG00000117877	CD3EAP	-0.259123	0.0896104	0.00630637	0.0112457	0.118197
ENSG00000156471	PTDSS1	0.113304	0.0390598	0.00631107	0.0112523	0.118197
ENSG00000179776	CDH5	0.462545	0.159992	0.00631639	0.0112602	0.118197
ENSG00000234841	AC017007.3	-0.21869	0.075405	0.0063205	0.0112694	0.118211
ENSG00000198888	MT.ND1	-0.228094	0.0788026	0.00633467	0.0112938	0.118384
ENSG00000113638	TTC33	0.129181	0.0445677	0.00634776	0.0113168	0.118543
ENSG00000163638	ADAMTS9	1.2152	0.420838	0.00637401	0.0113511	0.118805
ENSG00000114346	ECT2	0.136342	0.0470768	0.00638667	0.0113669	0.118805
ENSG00000189184	PCDH18	-0.189737	0.0656273	0.00639033	0.0113741	0.118805
ENSG00000145882	PCYOX1L	0.127379	0.0440594	0.00639125	0.0113748	0.118805
ENSG00000277476	AC005332.5	0.185094	0.0639194	0.00639342	0.0113813	0.118805
ENSG00000233184	AC093157.1	-0.400986	0.138987	0.00641535	0.0114182	0.119107
ENSG00000163492	CCDC141	-0.66067	0.229027	0.00642187	0.0114287	0.119134
ENSG00000184517	ZFP1	0.172819	0.0597421	0.00644291	0.0114636	0.119415
ENSG00000148841	ITPRIP	0.581006	0.201218	0.00645142	0.0114781	0.119483
ENSG00000140525	FANCI	0.329801	0.114069	0.00646801	0.0115077	0.11959
ENSG00000123609	NMI	0.393053	0.136186	0.00647317	0.0115136	0.11959
ENSG00000164741	DLC1	-0.182387	0.0630961	0.00647842	0.0115215	0.11959
ENSG00000143971	ETAA1	0.15951	0.0553689	0.0064859	0.0115308	0.11959
ENSG00000164236	ANKRD33B	-0.241574	0.0835864	0.00648691	0.0115334	0.11959
ENSG00000143258	USP21	-0.188717	0.0652993	0.00648837	0.011536	0.11959
ENSG00000151914	DST	0.106987	0.037086	0.00649509	0.0115465	0.119617
ENSG00000270069	MIR222HG	-0.240367	0.0834641	0.00650233	0.0115604	0.119636
ENSG00000100433	KCNK10	0.152765	0.0529655	0.00650531	0.0115643	0.119636
ENSG00000179523	EIF3J.DT	0.16676	0.0579199	0.00651482	0.0115755	0.119647
ENSG00000111271	ACAD10	-0.159395	0.0552774	0.00651683	0.0115814	0.119647
ENSG00000086475	SEPHS1	-0.109843	0.038035	0.00652316	0.01159	0.119647
ENSG00000149548	CCDC15	0.373383	0.129521	0.00652919	0.0115972	0.119647
ENSG00000181192	DHTKD1	-0.150685	0.0522901	0.00654782	0.0116236	0.119837
ENSG00000133704	IPO8	-0.115189	0.040052	0.00656841	0.0116617	0.120148
ENSG00000170348	TMED10	0.0988366	0.0343726	0.00657754	0.0116841	0.120296
ENSG00000236963	LINC01141	-0.440551	0.153244	0.00658812	0.0116973	0.120349
ENSG00000102524	TNFSF13B	0.193779	0.0673068	0.00659288	0.0117078	0.120375
ENSG00000164011	ZNF691	-0.250454	0.0868934	0.00661817	0.0117374	0.120597
ENSG00000143093	STRIP1	-0.0768646	0.0266923	0.00666362	0.0118033	0.121191
ENSG00000133812	SBF2	0.0834883	0.0289999	0.00667631	0.011821	0.121291
ENSG00000107036	RIC1	0.0893464	0.0310969	0.00669383	0.0118493	0.121498
ENSG00000270012	AC232271.1	-0.277739	0.0965665	0.00672394	0.0118994	0.121856
ENSG00000069122	ADGRF5	-0.17084	0.0595948	0.00672856	0.0119079	0.121856
ENSG00000197323	TRIM33	0.0861856	0.0300181	0.00672913	0.0119086	0.121856
ENSG00000169504	CLIC4	0.283996	0.0989949	0.00676949	0.0119836	0.122541
ENSG00000176624	MEX3C	-0.0950495	0.0331888	0.00677727	0.0119928	0.122552
ENSG00000196782	MAML3	-0.253371	0.0883601	0.00679254	0.0120165	0.12271
ENSG00000110844	PRPF40B	-0.120827	0.0420739	0.00679965	0.0120284	0.122748
ENSG00000111752	PHC1	-0.207078	0.072121	0.00680873	0.0120415	0.122799
ENSG00000122705	CLTA	0.134896	0.0469888	0.00681669	0.0120567	0.12287
ENSG00000115942	ORC2	0.0782594	0.0272679	0.00683058	0.012083	0.122918
ENSG00000131849	ZNF132	-0.156905	0.0547607	0.00683096	0.0120843	0.122918
ENSG00000157219	HTR5A	0.179444	0.0625285	0.00683435	0.0120863	0.122918
ENSG00000152952	PLOD2	0.370491	0.129525	0.00683904	0.0120948	0.122918
ENSG00000008405	CRY1	0.257016	0.0895883	0.00685081	0.0121087	0.122918
ENSG00000280650	KCNIP4.IT1	-0.152366	0.0531151	0.00685519	0.0121146	0.122918
ENSG00000153975	ZUP1	0.124577	0.0434295	0.00685738	0.0121185	0.122918
ENSG00000154930	ACSS1	-0.311164	0.108531	0.00688279	0.012164	0.123196
ENSG00000228253	MT.ATP8	-0.2171	0.075726	0.0068851	0.0121686	0.123196
ENSG00000260835	AC007223.1	-0.237934	0.0831312	0.00688642	0.0121705	0.123196
ENSG00000179406	LINC00174	-0.271052	0.0947204	0.00689613	0.0121837	0.123246
ENSG00000143226	FCGR2A	0.773937	0.270545	0.00691299	0.0122146	0.123251
ENSG00000116329	OPRD1	-0.148689	0.0520581	0.00691331	0.0122153	0.123251
ENSG00000132801	ZSWIM3	-0.37516	0.131148	0.00691431	0.0122166	0.123251
ENSG00000279497	AP003784.1	-0.21691	0.0757079	0.00691743	0.0122212	0.123251
ENSG00000175928	LRRN1	-0.187803	0.0656588	0.00691961	0.0122252	0.123251
ENSG00000103150	MLYCD	-0.181522	0.0633665	0.00692548	0.012235	0.123268
ENSG00000130164	LDLR	0.535355	0.187216	0.00693247	0.0122489	0.123295
ENSG00000132406	TMEM128	0.21755	0.0762037	0.00693774	0.0122541	0.123295
ENSG00000144649	GASK1A	0.351619	0.123019	0.00695578	0.0122818	0.123491
ENSG00000164331	ANKRA2	0.139377	0.0486946	0.00696742	0.0123028	0.12362
ENSG00000165280	VCP	0.115109	0.0402439	0.007003	0.0123595	0.124106
ENSG00000197208	SLC22A4	0.379452	0.132891	0.0070079	0.0123713	0.124142
ENSG00000024862	CCDC28A	0.104158	0.0364237	0.00701512	0.0123871	0.124218
ENSG00000165244	ZNF367	0.372461	0.130502	0.0070313	0.0124101	0.124226
ENSG00000271147	ARMCX5.GPRASP2	-0.0996911	0.0349297	0.00703142	0.0124108	0.124226
ENSG00000139508	SLC46A3	0.134968	0.0473753	0.00704507	0.0124233	0.124226
ENSG00000180596	H2BC4	0.228629	0.0801281	0.00704518	0.012424	0.124226
ENSG00000101266	CSNK2A1	0.0542821	0.0190251	0.00704726	0.0124292	0.124226
ENSG00000108424	KPNB1	0.0722742	0.025345	0.00707566	0.012472	0.124521
ENSG00000028528	SNX1	-0.0801361	0.0280585	0.00707966	0.0124753	0.124521
ENSG00000033100	CHPF2	-0.165868	0.0581034	0.00710377	0.0125128	0.124813
ENSG00000160588	MPZL3	-0.479754	0.168381	0.00711936	0.0125398	0.124975
ENSG00000223874	LINC01921	0.32327	0.113639	0.00712196	0.0125457	0.124975
ENSG00000181409	AATK	0.309943	0.108634	0.00713306	0.0125668	0.125102
ENSG00000105792	CFAP69	0.165628	0.0582506	0.00714628	0.0125865	0.125188
ENSG00000168556	ING2	-0.158577	0.0556953	0.00715575	0.012599	0.125188
ENSG00000260691	ANKRD20A1	-0.326408	0.11482	0.00715724	0.0126004	0.125188
ENSG00000188659	SAXO2	-0.33632	0.117955	0.00716685	0.0126148	0.125249
ENSG00000186994	KANK3	0.289551	0.101774	0.00719617	0.0126583	0.125598
ENSG00000184857	TMEM186	-0.218272	0.0767362	0.007207	0.0126734	0.125665
ENSG00000113555	PCDH12	-0.484985	0.170563	0.00722585	0.0127063	0.125838
ENSG00000144724	PTPRG	-0.0724246	0.0254297	0.00722609	0.0127077	0.125838
ENSG00000047617	ANO2	0.434981	0.153304	0.00725759	0.0127616	0.12629
ENSG00000084092	NOA1	0.139409	0.0491452	0.0072707	0.0127807	0.126395
ENSG00000122778	KIAA1549	-0.228405	0.0802746	0.00727666	0.0127906	0.12641
ENSG00000102032	RENBP	-0.252999	0.0890805	0.00728765	0.0128084	0.126465
ENSG00000056558	TRAF1	-0.221863	0.0779937	0.00728923	0.012813	0.126465
ENSG00000119508	NR4A3	-0.503614	0.177621	0.00729586	0.0128228	0.126479
ENSG00000134186	PRPF38B	-0.0889787	0.0313904	0.00731014	0.0128432	0.12651
ENSG00000165164	CFAP47	-0.44771	0.157709	0.00731174	0.0128479	0.12651
ENSG00000148154	UGCG	0.112143	0.039445	0.00731909	0.0128511	0.12651
ENSG00000135338	LCA5	0.100047	0.035259	0.00733686	0.0128689	0.126526
ENSG00000100731	PCNX1	0.0594299	0.0209766	0.00733714	0.0128696	0.126526
ENSG00000168615	ADAM9	0.15056	0.0529958	0.0073572	0.0128992	0.126734
ENSG00000183340	JRKL	-0.128962	0.0455465	0.00736943	0.0129189	0.126845
ENSG00000073921	PICALM	0.0774799	0.0273352	0.00739456	0.0129532	0.127098
ENSG00000143319	ISG20L2	-0.173619	0.0611601	0.007399	0.012963	0.127112
ENSG00000198542	ITGBL1	-0.687253	0.243095	0.00745231	0.0130493	0.127738
ENSG00000135801	TAF5L	-0.134969	0.0477473	0.00745904	0.0130585	0.127738
ENSG00000223546	LINC00630	0.113456	0.0400775	0.0074613	0.0130638	0.127738
ENSG00000166452	AKIP1	0.148898	0.0526027	0.00746719	0.0130756	0.127738
ENSG00000082482	KCNK2	-0.18578	0.065529	0.00746882	0.0130795	0.127738
ENSG00000196275	GTF2IRD2	-0.398938	0.140947	0.00747099	0.0130809	0.127738
ENSG00000271461	CKAP2LP1	-0.275037	0.0970296	0.0074786	0.0130881	0.127738
ENSG00000197982	C1orf122	0.19031	0.0672585	0.00748807	0.0131052	0.127738
ENSG00000080802	CNOT4	-0.139188	0.0491971	0.00749452	0.0131111	0.127738
ENSG00000272831	AC027644.3	-0.212894	0.0753635	0.00749453	0.0131118	0.127738
ENSG00000271551	AL355297.3	-0.278968	0.0987924	0.00751598	0.0131467	0.127943
ENSG00000132819	RBM38	0.237084	0.08373	0.00753666	0.013175	0.127943
ENSG00000149218	ENDOD1	0.137403	0.0486054	0.00753847	0.0131803	0.127943
ENSG00000139263	LRIG3	-0.241768	0.0855322	0.00754381	0.0131875	0.127943
ENSG00000179085	DPM3	0.216343	0.076662	0.00754991	0.0131954	0.127943
ENSG00000196235	SUPT5H	-0.102903	0.0364141	0.00755744	0.0132033	0.127943
ENSG00000256235	SMIM3	0.42049	0.149026	0.00755861	0.0132079	0.127943
ENSG00000129351	ILF3	-0.101787	0.0359629	0.00755994	0.0132099	0.127943
ENSG00000147364	FBXO25	0.0861142	0.0305253	0.00756858	0.013225	0.127943
ENSG00000172081	MOB3A	-0.241991	0.0856513	0.00756948	0.0132263	0.127943
ENSG00000134324	LPIN1	0.106385	0.0376558	0.00757143	0.0132303	0.127943
ENSG00000197182	MIRLET7BHG	-0.213463	0.0756831	0.00758011	0.0132415	0.127943
ENSG00000157796	WDR19	0.0935513	0.0331198	0.00758239	0.0132434	0.127943
ENSG00000121406	ZNF549	-0.159063	0.0562294	0.0075891	0.0132566	0.127988
ENSG00000172260	NEGR1	0.118404	0.0418758	0.00761419	0.0132908	0.128237
ENSG00000187566	NHLRC1	0.276426	0.0979428	0.0076275	0.0133106	0.128345
ENSG00000224822	THRB.IT1	-0.204087	0.0724481	0.00764789	0.0133422	0.128567
ENSG00000281708	ERC2.IT1	-0.176067	0.062434	0.00767178	0.0133797	0.128846
ENSG00000137727	ARHGAP20	-0.15284	0.0542136	0.00768816	0.0134008	0.128966
ENSG00000103005	USB1	-0.323664	0.11467	0.00771071	0.0134356	0.129219
ENSG00000139163	ETNK1	0.109454	0.0388488	0.00772309	0.0134567	0.129269
ENSG00000130653	PNPLA7	-0.32143	0.113905	0.00772358	0.013458	0.129269
ENSG00000185986	SDHAP3	-0.205451	0.0728155	0.0077311	0.0134712	0.129313
ENSG00000235706	DICER1.AS1	0.165261	0.0585832	0.00774217	0.0134896	0.129407
ENSG00000281468	AC006504.7	-0.378293	0.134158	0.00776622	0.0135232	0.129627
ENSG00000259943	AL050341.2	0.179001	0.0636849	0.0077721	0.0135317	0.129627
ENSG00000136709	WDR33	0.0655524	0.0232894	0.00777759	0.0135383	0.129627
ENSG00000102901	CENPT	-0.141887	0.0503511	0.00780173	0.0135706	0.129853
ENSG00000260807	CEROX1	-0.275607	0.0978222	0.00781233	0.0135864	0.129857
ENSG00000223802	CERS1	-0.191495	0.0680848	0.00781925	0.0135949	0.129857
ENSG00000104231	ZFAND1	0.140519	0.0498836	0.00782187	0.0135969	0.129857
ENSG00000132170	PPARG	0.211098	0.0749506	0.0078307	0.013614	0.129938
ENSG00000183186	C2CD4C	0.290602	0.103399	0.00786156	0.0136594	0.130263
ENSG00000174469	CNTNAP2	0.0949121	0.0337725	0.00786451	0.0136654	0.130263
ENSG00000127329	PTPRB	-0.226641	0.0806765	0.00788638	0.013693	0.130329
ENSG00000235831	BHLHE40.AS1	0.271285	0.0965779	0.00789191	0.0136976	0.130329
ENSG00000189050	RNFT1	-0.187113	0.0667127	0.00789195	0.0136983	0.130329
ENSG00000196935	SRGAP1	-0.211148	0.0750686	0.00790601	0.013718	0.130399
ENSG00000130830	MPP1	0.109771	0.0390324	0.00791437	0.0137318	0.130399
ENSG00000197016	ZNF470	-0.154053	0.0548665	0.00791612	0.0137338	0.130399
ENSG00000149328	GLB1L2	0.290758	0.103559	0.00791839	0.0137404	0.130399
ENSG00000104375	STK3	0.194276	0.0692502	0.00796389	0.0138089	0.130967
ENSG00000103642	LACTB	0.129954	0.0463349	0.00797901	0.0138326	0.131048
ENSG00000189241	TSPYL1	0.0809082	0.0288504	0.00798445	0.0138411	0.131048
ENSG00000236901	MIR600HG	-0.112384	0.0400763	0.00798755	0.0138457	0.131048
ENSG00000233273	AMMECR1LP1	-0.21159	0.0753388	0.00799121	0.0138523	0.131048
ENSG00000120833	SOCS2	0.197992	0.0706472	0.00802246	0.0139043	0.131457
ENSG00000106771	TMEM245	0.115529	0.0412275	0.00802865	0.0139162	0.131487
ENSG00000154258	ABCA9	-0.176284	0.0630205	0.00804519	0.0139438	0.131665
ENSG00000126216	TUBGCP3	0.0928088	0.0330828	0.00805569	0.0139576	0.131713
ENSG00000237994	AC003659.1	-0.238128	0.085039	0.00806998	0.013976	0.131804
ENSG00000223960	CHROMR	-0.280745	0.100112	0.00807695	0.0139872	0.131827
ENSG00000285476	AC139491.7	-0.213564	0.0763054	0.00809923	0.0140215	0.132067
ENSG00000138080	EMILIN1	0.478281	0.170681	0.00812019	0.0140517	0.132269
ENSG00000102974	CTCF	-0.0904128	0.0323201	0.0081278	0.014061	0.132273
ENSG00000079974	RABL2B	-0.163509	0.0583858	0.00815532	0.0141051	0.132582
ENSG00000165312	OTUD1	-0.157077	0.0561828	0.00816088	0.0141156	0.132582
ENSG00000156017	CARNMT1	-0.12726	0.0455195	0.00816304	0.0141202	0.132582
ENSG00000091009	RBM27	0.101801	0.0363634	0.00817477	0.0141419	0.132587
ENSG00000197044	ZNF441	0.175314	0.0628153	0.00817603	0.0141439	0.132587
ENSG00000033122	LRRC7	0.0758091	0.0270805	0.00817817	0.0141472	0.132587
ENSG00000085465	OVGP1	0.256764	0.0917517	0.00819743	0.0141761	0.132776
ENSG00000198604	BAZ1A	0.209539	0.0751236	0.00821135	0.0141952	0.132857
ENSG00000120158	RCL1	0.178203	0.063699	0.00821577	0.0142025	0.132857
ENSG00000276672	AL161891.1	0.348454	0.124572	0.00822359	0.0142124	0.132866
ENSG00000225978	HAR1A	0.228618	0.0818745	0.00823439	0.0142334	0.132981
ENSG00000161513	FDXR	0.25123	0.0900237	0.00826785	0.0142775	0.133194
ENSG00000009954	BAZ1B	-0.0484757	0.0173447	0.00827299	0.0142821	0.133194
ENSG00000203875	SNHG5	0.150104	0.053873	0.00827456	0.0142828	0.133194
ENSG00000065923	SLC9A7	0.10405	0.0372402	0.00829025	0.0143045	0.133314
ENSG00000242880	AC026341.1	0.287594	0.103113	0.00830118	0.0143196	0.133372
ENSG00000124215	CDH26	0.266313	0.0953463	0.00830924	0.0143308	0.133394
ENSG00000169860	P2RY1	-0.354652	0.127239	0.00834	0.0143809	0.133679
ENSG00000205740	AL359878.1	-0.321459	0.115504	0.00834141	0.0143848	0.133679
ENSG00000213995	NAXD	0.119077	0.0427241	0.00834362	0.0143881	0.133679
ENSG00000171587	DSCAM	-0.166407	0.0596215	0.00835251	0.0143986	0.133694
ENSG00000136003	ISCU	0.159228	0.0571488	0.00836301	0.0144151	0.133718
ENSG00000103018	CYB5B	0.0983013	0.0352282	0.00836632	0.014419	0.133718
ENSG00000000938	FGR	0.399228	0.14331	0.00837216	0.0144282	0.133721
ENSG00000135426	TESPA1	-0.131472	0.0471985	0.00837773	0.0144375	0.133724
ENSG00000233654	AC108047.1	-0.226716	0.0814221	0.00840032	0.0144684	0.133895
ENSG00000281398	SNHG4	-0.216676	0.0778185	0.00840185	0.0144737	0.133895
ENSG00000225299	AL139240.1	-0.389626	0.139788	0.0084331	0.0145296	0.134311
ENSG00000181450	ZNF678	0.132143	0.0475597	0.00844068	0.0145388	0.134311
ENSG00000189067	LITAF	0.297242	0.106825	0.008442	0.0145454	0.134311
ENSG00000230311	TOMM20P4	0.253415	0.0910813	0.0084464	0.0145546	0.134313
ENSG00000165521	EML5	0.0942501	0.0338803	0.00845589	0.0145678	0.134351
ENSG00000282936	AC004706.3	-0.18914	0.0680048	0.00846835	0.0145842	0.134351
ENSG00000138375	SMARCAL1	-0.149419	0.0537273	0.00847291	0.0145921	0.134351
ENSG00000279400	AC008957.3	0.464237	0.166959	0.00848388	0.0146079	0.134351
ENSG00000233006	MIR3936HG	-0.142712	0.0512598	0.0085009	0.0146349	0.134351
ENSG00000107815	TWNK	-0.145424	0.0523156	0.00850117	0.0146356	0.134351
ENSG00000174456	C12orf76	0.131787	0.047341	0.0085079	0.0146468	0.134351
ENSG00000259158	ADAM20P1	0.16565	0.0595106	0.00851297	0.0146507	0.134351
ENSG00000101224	CDC25B	-0.214162	0.0769452	0.00851797	0.0146593	0.134351
ENSG00000198146	ZNF770	0.0714039	0.0257342	0.00852262	0.0146645	0.134351
ENSG00000136059	VILL	-0.257255	0.0927165	0.00852316	0.0146652	0.134351
ENSG00000164604	GPR85	-0.210579	0.0756645	0.00852317	0.0146659	0.134351
ENSG00000132692	BCAN	-0.173526	0.062357	0.00852929	0.0146771	0.134371
ENSG00000064999	ANKS1A	-0.156052	0.0560963	0.00854902	0.0147067	0.134503
ENSG00000115993	TRAK2	-0.0880201	0.0317371	0.00854988	0.0147093	0.134503
ENSG00000112208	BAG2	-0.176732	0.0636733	0.00859117	0.0147771	0.134915
ENSG00000162769	FLVCR1	0.162512	0.0586418	0.00859667	0.0147824	0.134915
ENSG00000100865	CINP	-0.0853277	0.0307454	0.00859766	0.0147857	0.134915
ENSG00000249335	AC093523.2	-0.256199	0.0921744	0.00860033	0.0147903	0.134915
ENSG00000245532	NEAT1	0.542063	0.195346	0.00860666	0.0148001	0.134923
ENSG00000258704	SRP54.AS1	-0.292497	0.105601	0.00862833	0.0148311	0.135124
ENSG00000114316	USP4	-0.0996637	0.0358883	0.00865373	0.014862	0.135324
ENSG00000100403	ZC3H7B	-0.103445	0.0372595	0.00866946	0.0148956	0.135349
ENSG00000170485	NPAS2	-0.306614	0.110441	0.00867099	0.0148982	0.135349
ENSG00000266965	AC090220.1	-0.246499	0.0890571	0.00867114	0.0148989	0.135349
ENSG00000198590	C3orf35	0.255551	0.0920506	0.00867219	0.0149009	0.135349
ENSG00000128692	EIF2S2P4	0.186743	0.0672826	0.00868756	0.0149265	0.135501
ENSG00000163659	TIPARP	0.508681	0.183852	0.00869507	0.0149384	0.135527
ENSG00000043355	ZIC2	-0.40882	0.14778	0.00870383	0.0149515	0.135564
ENSG00000157833	GAREM2	-0.218254	0.0787948	0.00871602	0.0149765	0.135611
ENSG00000168883	USP39	0.0939405	0.0338656	0.00872225	0.0149871	0.135611
ENSG00000075142	SRI	0.111806	0.0403064	0.00872272	0.0149891	0.135611
ENSG00000130816	DNMT1	-0.170534	0.0614815	0.00872621	0.014995	0.135611
ENSG00000182103	FAM181B	0.281012	0.101477	0.00873106	0.0150049	0.135611
ENSG00000002834	LASP1	-0.139332	0.0503176	0.00873494	0.0150108	0.135611
ENSG00000285725	AC004967.2	-0.212578	0.0766637	0.00874558	0.0150285	0.13569
ENSG00000007202	KIAA0100	-0.064218	0.0232335	0.00875647	0.0150411	0.135699
ENSG00000186960	LINC01551	0.160899	0.0580413	0.00876132	0.0150476	0.135699
ENSG00000143195	ILDR2	-0.113467	0.0409408	0.00877613	0.0150713	0.135767
ENSG00000142149	HUNK	-0.193514	0.0699404	0.00878396	0.0150838	0.135767
ENSG00000280383	Z95331.1	-0.216595	0.0781732	0.00879327	0.0150963	0.135767
ENSG00000127334	DYRK2	-0.164322	0.0593993	0.00879383	0.015099	0.135767
ENSG00000250934	AC016924.1	0.294691	0.106682	0.00879426	0.0151003	0.135767
ENSG00000122862	SRGN	0.518926	0.187876	0.00880011	0.0151154	0.135771
ENSG00000204052	LRRC73	-0.18838	0.0679995	0.00880204	0.0151187	0.135771
ENSG00000161249	DMKN	-0.27442	0.0990735	0.00881215	0.0151365	0.13578
ENSG00000108826	MRPL27	-0.115292	0.0416887	0.0088129	0.0151378	0.13578
ENSG00000225830	ERCC6	-0.0767482	0.0277977	0.00882527	0.0151536	0.135841
ENSG00000154914	USP43	0.166497	0.0601376	0.00884022	0.0151786	0.135909
ENSG00000124596	OARD1	0.140205	0.0507196	0.00884037	0.0151793	0.135909
ENSG00000234797	RPS3AP6	0.263551	0.0952136	0.00885353	0.0152003	0.136016
ENSG00000074657	ZNF532	-0.0976385	0.035277	0.00885871	0.0152102	0.136024
ENSG00000128159	TUBGCP6	-0.158636	0.0573295	0.00887368	0.015228	0.136102
ENSG00000162728	KCNJ9	0.13459	0.0487224	0.00888388	0.0152398	0.136127
ENSG00000184209	SNRNP35	-0.117835	0.0426192	0.0089244	0.0152997	0.136553
ENSG00000112981	NME5	-0.209775	0.0759918	0.00892629	0.0153057	0.136553
ENSG00000198912	C1orf174	0.120705	0.0436688	0.00894073	0.0153247	0.136556
ENSG00000267370	AC008752.4	-0.337096	0.121959	0.008943	0.0153287	0.136556
ENSG00000131828	PDHA1	-0.0856614	0.0309937	0.00894686	0.0153333	0.136556
ENSG00000162241	SLC25A45	-0.251076	0.0910181	0.00897077	0.0153688	0.136792
ENSG00000146733	PSPH	-0.153396	0.0556333	0.0089993	0.015409	0.137068
ENSG00000153487	ING1	0.160494	0.0583022	0.00900995	0.0154301	0.137146
ENSG00000127083	OMD	-0.53188	0.192953	0.0090164	0.015436	0.137146
ENSG00000115282	TTC31	-0.194057	0.0703067	0.00903041	0.0154505	0.137146
ENSG00000141933	TPGS1	0.461625	0.167258	0.00903452	0.015459	0.137146
ENSG00000137842	TMEM62	0.110953	0.0402673	0.0090415	0.0154689	0.137146
ENSG00000122971	ACADS	0.239697	0.0870085	0.00905405	0.0154854	0.137146
ENSG00000196878	LAMB3	-0.324282	0.117716	0.00905582	0.0154913	0.137146
ENSG00000176371	ZSCAN2	-0.154428	0.055974	0.00905844	0.0154979	0.137146
ENSG00000165282	PIGO	-0.135339	0.0490562	0.00905974	0.0154998	0.137146
ENSG00000196312	MFSD14C	-0.118833	0.0431484	0.00907288	0.0155209	0.137252
ENSG00000137936	BCAR3	-0.158231	0.0573719	0.00907951	0.0155367	0.137311
ENSG00000120697	ALG5	0.123383	0.0448096	0.00908548	0.0155499	0.137346
ENSG00000232931	LINC00342	-0.138135	0.0501023	0.00910085	0.0155749	0.137487
ENSG00000006071	ABCC8	-0.241209	0.0875024	0.0091114	0.015592	0.137557
ENSG00000171469	ZNF561	-0.112413	0.0408549	0.00913089	0.0156216	0.137738
ENSG00000088888	MAVS	-0.153543	0.0558157	0.00914537	0.015646	0.13774
ENSG00000070808	CAMK2A	-0.0897397	0.0326231	0.00914765	0.0156493	0.13774
ENSG00000167772	ANGPTL4	1.22504	0.44602	0.00915259	0.0156572	0.13774
ENSG00000247199	AC011346.1	-0.321601	0.116921	0.00915298	0.0156585	0.13774
ENSG00000054967	RELT	0.361726	0.131573	0.0091839	0.0157032	0.13795
ENSG00000152818	UTRN	-0.115606	0.0421121	0.00918516	0.0157052	0.13795
ENSG00000069667	RORA	0.111814	0.0406755	0.00919082	0.0157151	0.13795
ENSG00000129566	TEP1	-0.160729	0.0584747	0.00919647	0.0157269	0.13795
ENSG00000124228	DDX27	-0.103268	0.0376273	0.00920166	0.0157348	0.13795
ENSG00000159674	SPON2	-0.454161	0.165249	0.0092046	0.0157375	0.13795
ENSG00000269044	AC024075.2	-0.184546	0.0672643	0.00922268	0.0157684	0.138089
ENSG00000145982	FARS2	-0.145868	0.0531696	0.00922631	0.0157717	0.138089
ENSG00000106823	ECM2	-0.444686	0.161745	0.00927989	0.0158513	0.138706
ENSG00000116717	GADD45A	0.527594	0.192497	0.00928825	0.0158619	0.138717
ENSG00000186160	CYP4Z1	-0.291556	0.106296	0.00933236	0.0159145	0.139097
ENSG00000143158	MPC2	0.159062	0.0579291	0.00936186	0.0159645	0.139384
ENSG00000134851	TMEM165	0.156156	0.05696	0.00936486	0.0159659	0.139384
ENSG00000177519	RPRM	0.340063	0.123866	0.00937109	0.0159784	0.139412
ENSG00000100784	RPS6KA5	0.203395	0.0742327	0.0094011	0.0160258	0.13968
ENSG00000106799	TGFBR1	0.284168	0.103869	0.00940569	0.0160317	0.13968
ENSG00000279432	AC015799.1	-0.19527	0.0712784	0.00941129	0.0160369	0.13968
ENSG00000198964	SGMS1	-0.0825807	0.0301046	0.00942517	0.016058	0.139696
ENSG00000263278	AC233701.1	-0.435142	0.158637	0.00942799	0.0160626	0.139696
ENSG00000258056	AC009779.3	-0.172749	0.0629792	0.00942943	0.0160666	0.139696
ENSG00000153250	RBMS1	0.12577	0.0459936	0.00943709	0.0160778	0.139712
ENSG00000252835	SCARNA21	-0.13912	0.0508284	0.00947025	0.0161278	0.140042
ENSG00000159256	MORC3	0.0838411	0.0305869	0.00947362	0.0161344	0.140042
ENSG00000182087	TMEM259	0.20982	0.0766706	0.00948031	0.0161502	0.140098
ENSG00000120616	EPC1	-0.0873163	0.0319121	0.00949204	0.0161646	0.140143
ENSG00000159733	ZFYVE28	0.271609	0.0992849	0.00950377	0.0161857	0.140152
ENSG00000131116	ZNF428	0.166247	0.0607736	0.00950738	0.0161929	0.140152
ENSG00000138386	NAB1	-0.0875851	0.032018	0.00950757	0.0161936	0.140152
ENSG00000171444	MCC	-0.201545	0.0736999	0.00952749	0.0162252	0.140345
ENSG00000130305	NSUN5	0.221884	0.0811508	0.00953811	0.0162449	0.140415
ENSG00000171865	RNASEH1	0.140224	0.0513659	0.00954791	0.0162601	0.140415
ENSG00000183137	CEP57L1	0.0775768	0.0283786	0.00955222	0.016268	0.140415
ENSG00000134853	PDGFRA	-0.163072	0.0596548	0.00955318	0.0162706	0.140415
ENSG00000140600	SH3GL3	0.11446	0.0418416	0.00960574	0.0163522	0.140959
ENSG00000119541	VPS4B	-0.130187	0.0475934	0.00960967	0.0163588	0.140959
ENSG00000115084	SLC35F5	0.0886443	0.0325057	0.0096172	0.0163693	0.140959
ENSG00000267784	AC010680.1	-0.262238	0.096167	0.00962039	0.0163746	0.140959
ENSG00000063601	MTMR1	0.0806234	0.0295682	0.00962537	0.0163805	0.140959
ENSG00000101782	RIOK3	0.118409	0.0433791	0.00964906	0.0164102	0.141133
ENSG00000159399	HK2	0.650071	0.2382	0.00966187	0.0164273	0.141199
ENSG00000012660	ELOVL5	0.230377	0.0844512	0.00969027	0.016472	0.141503
ENSG00000236922	LINC01378	0.268537	0.0984512	0.00969816	0.0164865	0.141547
ENSG00000157005	SST	-0.457256	0.167657	0.00970502	0.0165049	0.141624
ENSG00000171033	PKIA	0.173077	0.0634839	0.00972986	0.0165352	0.141803
ENSG00000115594	IL1R1	0.769842	0.282801	0.0097351	0.0165464	0.141818
ENSG00000122965	RBM19	-0.155528	0.0569916	0.00976562	0.0165846	0.14201
ENSG00000188483	IER5L	0.40828	0.150063	0.00977154	0.0165918	0.14201
ENSG00000075856	SART3	0.0989466	0.0362638	0.00977653	0.0165971	0.14201
ENSG00000133121	STARD13	-0.124618	0.0456892	0.00980103	0.0166346	0.142173
ENSG00000262119	AL079343.1	-0.297482	0.109237	0.00980444	0.0166438	0.142173
ENSG00000094914	AAAS	-0.142591	0.0523603	0.00980461	0.0166445	0.142173
ENSG00000255717	SNHG1	0.257601	0.0946016	0.00981099	0.0166544	0.142176
ENSG00000174669	SLC29A2	-0.289192	0.10623	0.0098281	0.0166787	0.142304
ENSG00000097046	CDC7	0.177182	0.0650045	0.00984623	0.0167031	0.142426
ENSG00000147912	FBXO10	-0.205522	0.0755296	0.00985866	0.0167202	0.142426
ENSG00000091137	SLC26A4	0.200892	0.0739345	0.00985974	0.0167215	0.142426
ENSG00000283050	GTF2IP12	-0.408549	0.149953	0.00987527	0.0167406	0.142508
ENSG00000181163	NPM1	0.133705	0.04909	0.00989603	0.0167695	0.142666
ENSG00000225975	LINC01534	0.146833	0.0539944	0.00989995	0.0167781	0.142666
ENSG00000168118	RAB4A	0.0832661	0.030577	0.00990852	0.016788	0.142669
ENSG00000065183	WDR3	0.100675	0.0369878	0.00994135	0.0168321	0.142962
ENSG00000164253	WDR41	0.0983681	0.0361485	0.00995673	0.0168538	0.142962
ENSG00000197498	RPF2	-0.15607	0.0574427	0.00996102	0.0168577	0.142962
ENSG00000162783	IER5	-0.210995	0.077662	0.00996422	0.0168604	0.142962
ENSG00000175073	VCPIP1	0.0737495	0.0271111	0.0099805	0.0168893	0.142991
ENSG00000150873	C2orf50	-0.214609	0.0790139	0.00998297	0.0168926	0.142991
ENSG00000153207	AHCTF1	0.0914563	0.0336219	0.00998361	0.016894	0.142991
ENSG00000134871	COL4A2	0.379339	0.139679	0.00999036	0.0169104	0.142991
ENSG00000161179	YDJC	0.30187	0.111161	0.00999509	0.0169183	0.142991
ENSG00000124357	NAGK	-0.150124	0.0553631	0.00999824	0.0169209	0.142991
ENSG00000188227	ZNF793	-0.157038	0.0577556	0.0100118	0.016942	0.143089
ENSG00000224043	CCNT2.AS1	-0.17638	0.0650641	0.0100177	0.0169532	0.143103
ENSG00000224051	CPTP	0.269424	0.0992553	0.010024	0.0169631	0.143106
ENSG00000173848	NET1	-0.281924	0.104058	0.0100572	0.0170124	0.143293
ENSG00000143494	VASH2	0.372751	0.137184	0.0100579	0.0170131	0.143293
ENSG00000105722	ERF	0.272869	0.100575	0.0100583	0.0170137	0.143293
ENSG00000121741	ZMYM2	0.052489	0.019322	0.0100739	0.0170368	0.143406
ENSG00000156502	SUPV3L1	0.127822	0.0471335	0.0100878	0.0170526	0.143459
ENSG00000118007	STAG1	-0.0956854	0.0352389	0.0101043	0.0170743	0.143562
ENSG00000143401	ANP32E	0.123079	0.0454696	0.0101191	0.0170967	0.143628
ENSG00000131097	HIGD1B	-0.326486	0.120622	0.0101235	0.0171013	0.143628
ENSG00000161642	ZNF385A	-0.435804	0.160621	0.010157	0.0171526	0.143979
ENSG00000245526	LINC00461	-0.138678	0.0511996	0.010173	0.0171776	0.144054
ENSG00000253726	AC013562.1	-0.530605	0.195937	0.0101865	0.0171948	0.144054
ENSG00000158292	GPR153	-0.264151	0.0974013	0.0101889	0.0171994	0.144054
ENSG00000230417	LINC00595	-0.273801	0.101113	0.0101911	0.0172053	0.144054
ENSG00000169692	AGPAT2	0.288982	0.106742	0.0102055	0.0172211	0.144054
ENSG00000174804	FZD4	0.23683	0.0874812	0.0102075	0.0172264	0.144054
ENSG00000270441	AC135506.1	0.259202	0.0956056	0.01021	0.0172323	0.144054
ENSG00000108773	KAT2A	-0.17562	0.0647799	0.0102137	0.0172382	0.144054
ENSG00000163833	FBXO40	-0.358299	0.132223	0.0102447	0.0172797	0.14422
ENSG00000101413	RPRD1B	0.116369	0.0429464	0.0102488	0.0172882	0.14422
ENSG00000081307	UBA5	0.0846873	0.0312563	0.0102538	0.0172935	0.14422
ENSG00000210195	MT.TT	-0.333637	0.123338	0.0102627	0.0173047	0.14422
ENSG00000138463	SLC49A4	0.0945045	0.0348851	0.0102648	0.017306	0.14422
ENSG00000144290	SLC4A10	0.101839	0.0375992	0.010277	0.0173251	0.144285
ENSG00000213694	S1PR3	0.428853	0.158579	0.0102809	0.017333	0.144285
ENSG00000103148	NPRL3	-0.308106	0.113784	0.0102954	0.0173554	0.144391
ENSG00000260296	AC095057.3	0.303136	0.112288	0.0103047	0.0173771	0.144492
ENSG00000267532	MIR497HG	-0.272044	0.100798	0.0103236	0.0174133	0.144576
ENSG00000267702	AP005131.6	-0.18865	0.0698026	0.0103257	0.0174166	0.144576
ENSG00000182796	TMEM198B	-0.170298	0.0629264	0.0103345	0.0174317	0.144576
ENSG00000288538	AP002985.1	-0.425492	0.157457	0.0103346	0.0174324	0.144576
ENSG00000155366	RHOC	0.264587	0.0979178	0.0103383	0.0174383	0.144576
ENSG00000166016	ABTB2	-0.265175	0.0982784	0.0103415	0.0174449	0.144576
ENSG00000198816	ZNF358	0.306076	0.11313	0.0103546	0.0174666	0.144677
ENSG00000111885	MAN1A1	-0.276867	0.102526	0.0103819	0.0175008	0.14488
ENSG00000180488	MIGA1	0.0818162	0.0302548	0.0103879	0.017512	0.14489
ENSG00000147526	TACC1	0.0979889	0.0362382	0.0103935	0.0175212	0.14489
ENSG00000113916	BCL6	0.253484	0.093898	0.0104048	0.017537	0.144941
ENSG00000155330	C16orf87	-0.126579	0.0469165	0.0104468	0.0176068	0.145326
ENSG00000164600	NEUROD6	-0.343659	0.127386	0.0104515	0.0176167	0.145326
ENSG00000168453	HR	-0.261645	0.0969911	0.0104557	0.0176233	0.145326
ENSG00000203727	SAMD5	-0.210766	0.0781392	0.0104635	0.0176312	0.145326
ENSG00000230590	FTX	-0.104278	0.0386732	0.010488	0.0176667	0.145326
ENSG00000162139	NEU3	0.106381	0.0394539	0.0104892	0.0176687	0.145326
ENSG00000189350	TOGARAM2	-0.83383	0.309262	0.0104931	0.0176792	0.145326
ENSG00000243302	AC018638.4	-0.228041	0.0844568	0.0104958	0.0176832	0.145326
ENSG00000172216	CEBPB	0.348155	0.129319	0.0104982	0.0176878	0.145326
ENSG00000121579	NAA50	0.0802832	0.0297364	0.0105026	0.017695	0.145326
ENSG00000106536	POU6F2	-0.257672	0.0954422	0.010504	0.017697	0.145326
ENSG00000196544	BORCS6	0.273413	0.101424	0.0105051	0.0176996	0.145326
ENSG00000124120	TTPAL	-0.146791	0.0544719	0.0105296	0.0177292	0.14549
ENSG00000133640	LRRIQ1	-0.374092	0.13884	0.0105397	0.0177411	0.145508
ENSG00000120784	ZFP30	0.09004	0.0333814	0.0105687	0.0177826	0.145768
ENSG00000144233	AMMECR1L	-0.0977891	0.0363639	0.0105785	0.0177997	0.145788
ENSG00000174442	ZWILCH	0.236131	0.0878309	0.0105973	0.0178319	0.145788
ENSG00000224271	AL117329.1	-0.271297	0.100623	0.0105984	0.0178332	0.145788
ENSG00000004975	DVL2	-0.171198	0.063497	0.010599	0.0178346	0.145788
ENSG00000147647	DPYS	-0.267238	0.099405	0.0105999	0.0178372	0.145788
ENSG00000215386	MIR99AHG	-0.194346	0.0721941	0.0106036	0.0178431	0.145788
ENSG00000179698	WDR97	0.528484	0.196381	0.0106269	0.0178701	0.145929
ENSG00000138279	ANXA7	0.0945	0.0351291	0.0106545	0.0179129	0.14606
ENSG00000166343	MSS51	0.191893	0.0714369	0.010658	0.0179162	0.14606
ENSG00000233836	AC139769.1	0.214368	0.0798108	0.0106644	0.017926	0.14606
ENSG00000165030	NFIL3	0.402087	0.149701	0.010665	0.0179293	0.14606
ENSG00000139436	GIT2	-0.12236	0.045428	0.0106696	0.0179346	0.14606
ENSG00000184465	WDR27	-0.202438	0.0751674	0.010678	0.0179471	0.146062
ENSG00000119125	GDA	0.107233	0.0398783	0.0106834	0.0179543	0.146062
ENSG00000153574	RPIA	-0.190553	0.0709684	0.0106889	0.0179649	0.146069
ENSG00000154262	ABCA6	-0.141418	0.0526767	0.0106997	0.0179767	0.146086
ENSG00000100100	PIK3IP1	0.190042	0.070805	0.0107164	0.0179952	0.146154
ENSG00000183888	SRARP	0.494204	0.184146	0.0107232	0.0180057	0.146154
ENSG00000142444	TIMM29	0.177334	0.0660808	0.0107275	0.0180142	0.146154
ENSG00000126602	TRAP1	0.12792	0.0476078	0.0107379	0.0180294	0.146198
ENSG00000166181	API5	0.0773734	0.0287574	0.0107477	0.0180439	0.146237
ENSG00000166716	ZNF592	-0.174118	0.0647261	0.0107604	0.0180616	0.146302
ENSG00000009694	TENM1	0.12154	0.0452571	0.0107761	0.0180867	0.146426
ENSG00000255690	TRIL	0.268977	0.100048	0.0108033	0.0181169	0.146541
ENSG00000162595	DIRAS3	0.273408	0.101857	0.0108111	0.0181268	0.146541
ENSG00000176102	CSTF3	0.121058	0.0450351	0.0108139	0.0181301	0.146541
ENSG00000221963	APOL6	0.482982	0.180003	0.0108394	0.0181591	0.146576
ENSG00000088448	ANKRD10	0.0909569	0.0339461	0.0108395	0.0181597	0.146576
ENSG00000189238	LINC00943	-0.414364	0.154435	0.0108418	0.0181637	0.146576
ENSG00000164284	GRPEL2	0.155822	0.0579944	0.0108473	0.0181735	0.146577
ENSG00000125648	SLC25A23	-0.172445	0.0642056	0.010875	0.0182137	0.146822
ENSG00000134278	SPIRE1	0.0667685	0.0248676	0.0108982	0.0182453	0.146935
ENSG00000182208	MOB2	-0.152546	0.0569788	0.0108996	0.0182473	0.146935
ENSG00000171159	C9orf16	0.259041	0.0967777	0.0109156	0.0182742	0.147074
ENSG00000169251	NMD3	0.101491	0.0379273	0.0109352	0.0183131	0.147289
ENSG00000172403	SYNPO2	-0.0932303	0.0347465	0.0109471	0.018323	0.147289
ENSG00000179761	PIPOX	-0.207532	0.0773564	0.0109568	0.0183335	0.147289
ENSG00000225683	PACRG.AS3	-0.577262	0.215191	0.0109635	0.0183427	0.147289
ENSG00000166192	SENP8	-0.183183	0.0683923	0.0109691	0.0183499	0.147289
ENSG00000048052	HDAC9	-0.109056	0.0407493	0.0110284	0.0184401	0.147934
ENSG00000225206	MIR137HG	-0.202294	0.0756031	0.0110426	0.0184638	0.147962
ENSG00000170458	CD14	0.804708	0.300743	0.0110427	0.0184645	0.147962
ENSG00000135482	ZC3H10	-0.145965	0.0546337	0.0110516	0.0184816	0.147962
ENSG00000136636	KCTD3	0.117868	0.0441177	0.0110525	0.0184829	0.147962
ENSG00000169403	PTAFR	-0.579779	0.216764	0.0110711	0.0185046	0.148057
ENSG00000197566	ZNF624	0.15982	0.0597739	0.0110974	0.0185494	0.148336
ENSG00000123243	ITIH5	-0.280832	0.105207	0.0111176	0.018579	0.148494
ENSG00000237440	ZNF737	0.132531	0.0495173	0.0111306	0.0186034	0.148588
ENSG00000099949	LZTR1	-0.197613	0.0740497	0.0111361	0.0186106	0.148588
ENSG00000278768	BACE1.AS	-0.189168	0.0707987	0.0111482	0.0186303	0.148667
ENSG00000264575	LINC00526	0.177751	0.0666476	0.0111816	0.0186712	0.148887
ENSG00000173726	TOMM20	0.131848	0.0493033	0.0111925	0.0186856	0.148887
ENSG00000180423	HARBI1	-0.159105	0.059498	0.0111953	0.0186902	0.148887
ENSG00000042062	RIPOR3	-0.387424	0.145299	0.0111991	0.0186975	0.148887
ENSG00000096654	ZNF184	-0.171239	0.0640638	0.0112278	0.0187436	0.149175
ENSG00000205364	MT1M	0.782119	0.293548	0.0112562	0.0187844	0.149421
ENSG00000140009	ESR2	0.316293	0.11873	0.0112675	0.0187995	0.149441
ENSG00000172819	RARG	-0.20868	0.07812	0.0112744	0.0188067	0.149441
ENSG00000011007	ELOA	-0.0604912	0.0226466	0.0112796	0.0188173	0.149445
ENSG00000168495	POLR3D	-0.121663	0.0455636	0.0113049	0.0188634	0.149666
ENSG00000143819	EPHX1	-0.182006	0.0681693	0.0113124	0.0188726	0.149666
ENSG00000182141	ZNF708	0.128342	0.048149	0.0113269	0.0188963	0.149666
ENSG00000181830	SLC35C1	-0.265895	0.0997635	0.0113344	0.0189075	0.149666
ENSG00000270049	AC009061.2	-0.425415	0.159404	0.0113441	0.0189259	0.149666
ENSG00000163029	SMC6	-0.110339	0.0414623	0.0113457	0.0189285	0.149666
ENSG00000140367	UBE2Q2	0.10848	0.0406502	0.011349	0.0189344	0.149666
ENSG00000134759	ELP2	0.0677166	0.0253801	0.0113635	0.0189509	0.149666
ENSG00000187049	TMEM216	-0.277779	0.104419	0.0113725	0.0189608	0.149666
ENSG00000204241	LINC02731	-0.234189	0.0879207	0.0113801	0.0189733	0.149666
ENSG00000073584	SMARCE1	0.140608	0.0527898	0.0113827	0.0189753	0.149666
ENSG00000111647	UHRF1BP1L	0.0983629	0.0368791	0.0113896	0.0189897	0.149666
ENSG00000124571	XPO5	-0.0792795	0.0297243	0.0113898	0.018991	0.149666
ENSG00000173210	ABLIM3	-0.145121	0.0544938	0.0113962	0.0190003	0.149666
ENSG00000103152	MPG	0.232054	0.0871391	0.0113971	0.0190022	0.149666
ENSG00000083097	DOP1A	0.0702508	0.0264164	0.0113973	0.0190042	0.149666
ENSG00000225449	RAB6C.AS1	0.422727	0.158794	0.0114233	0.0190384	0.149825
ENSG00000196381	ZNF781	-0.281913	0.105904	0.011427	0.0190444	0.149825
ENSG00000260032	NORAD	0.0980545	0.0367878	0.0114393	0.0190588	0.149861
ENSG00000198818	SFT2D1	0.103519	0.0389006	0.0114513	0.019076	0.149917
ENSG00000174948	GPR149	-0.347223	0.130519	0.0114742	0.0191108	0.150112
ENSG00000057608	GDI2	0.113843	0.0427351	0.0114815	0.019126	0.150116
ENSG00000271204	AC016831.4	-0.280783	0.105406	0.0114845	0.0191313	0.150116
ENSG00000165609	NUDT5	-0.115712	0.0435828	0.0115226	0.0191911	0.150407
ENSG00000279744	AC132938.6	0.257396	0.0968192	0.0115257	0.0191971	0.150407
ENSG00000141576	RNF157	-0.124036	0.0465887	0.011526	0.0191984	0.150407
ENSG00000178127	NDUFV2	0.185003	0.0697106	0.0115545	0.019232	0.150524
ENSG00000187950	OVCH1	-0.317689	0.119708	0.011555	0.0192333	0.150524
ENSG00000138778	CENPE	0.222243	0.0837741	0.0115828	0.0192728	0.150751
ENSG00000138600	SPPL2A	0.123476	0.0464891	0.0115971	0.0192951	0.150751
ENSG00000224837	GCSHP5	0.235245	0.0885767	0.0116026	0.0193004	0.150751
ENSG00000144306	SCRN3	-0.092355	0.0347247	0.0116039	0.0193024	0.150751
ENSG00000109452	INPP4B	-0.144717	0.0545759	0.0116182	0.0193208	0.150817
ENSG00000154832	CXXC1	-0.145882	0.0549455	0.0116257	0.0193386	0.150877
ENSG00000223547	ZNF844	-0.205649	0.0774613	0.0116308	0.0193491	0.150881
ENSG00000155749	FLACC1	-0.223955	0.0844163	0.011685	0.0194261	0.151225
ENSG00000000419	DPM1	0.178333	0.0671231	0.0116851	0.0194268	0.151225
ENSG00000112851	ERBIN	0.132203	0.0498347	0.0116894	0.019434	0.151225
ENSG00000129460	NGDN	0.150362	0.0566887	0.0117015	0.0194505	0.151225
ENSG00000151466	SCLT1	-0.0854653	0.0322661	0.0117022	0.0194531	0.151225
ENSG00000157216	SSBP3	-0.106187	0.0399822	0.0117126	0.019463	0.151225
ENSG00000134317	GRHL1	-0.195611	0.0738611	0.0117143	0.0194663	0.151225
ENSG00000161671	EMC10	0.172254	0.0649593	0.0117217	0.0194775	0.151225
ENSG00000172262	ZNF131	0.0805485	0.0303385	0.0117376	0.0195005	0.151225
ENSG00000183850	ZNF730	0.528981	0.199802	0.0117383	0.0195025	0.151225
ENSG00000026508	CD44	0.910867	0.344046	0.0117388	0.0195038	0.151225
ENSG00000144659	SLC25A38	0.137863	0.0519701	0.0118031	0.0195913	0.151825
ENSG00000109065	NAT9	-0.138755	0.052459	0.0118119	0.0196052	0.151854
ENSG00000240695	AC117382.1	-0.183811	0.0695109	0.0118315	0.0196335	0.151995
ENSG00000074695	LMAN1	0.102082	0.03856	0.0118492	0.0196572	0.1521
ENSG00000235436	DPY19L2P4	-0.192804	0.0729366	0.0118582	0.0196717	0.152134
ENSG00000084676	NCOA1	0.0590935	0.0222966	0.0118733	0.0196927	0.152219
ENSG00000188760	TMEM198	-0.166119	0.0627093	0.0119118	0.0197473	0.152563
ENSG00000176454	LPCAT4	-0.148229	0.0559786	0.0119431	0.0197882	0.1528
ENSG00000256229	ZNF486	0.214783	0.0813712	0.0119737	0.01985	0.153199
ENSG00000196639	HRH1	-0.239902	0.0907808	0.011988	0.0198797	0.153349
ENSG00000096070	BRPF3	-0.270702	0.10233	0.012019	0.0199284	0.153646
ENSG00000110435	PDHX	0.115508	0.0436739	0.0120373	0.019954	0.153765
ENSG00000225623	AGBL4.IT1	-0.248748	0.0942001	0.0120478	0.0199679	0.153792
ENSG00000047621	C12orf4	-0.100855	0.038142	0.0120546	0.0199817	0.15382
ENSG00000107882	SUFU	-0.263293	0.0997806	0.012105	0.0200646	0.154335
ENSG00000134453	RBM17	0.0887139	0.0335753	0.012113	0.0200778	0.154335
ENSG00000232104	RFX3.AS1	0.405349	0.153843	0.0121151	0.0200824	0.154335
ENSG00000183454	GRIN2A	0.0851697	0.0322837	0.0121219	0.0200896	0.154335
ENSG00000185127	C6orf120	0.124286	0.0470559	0.0121426	0.0201219	0.154412
ENSG00000164669	INTS4P1	-0.257508	0.0974973	0.0121446	0.0201245	0.154412
ENSG00000137801	THBS1	0.668378	0.253777	0.0121482	0.0201304	0.154412
ENSG00000008311	AASS	0.166867	0.0632878	0.0121676	0.020162	0.154576
ENSG00000141232	TOB1	-0.152388	0.0578095	0.0121855	0.0201884	0.154699
ENSG00000266028	SRGAP2	-0.113368	0.0429596	0.0122115	0.0202213	0.154872
ENSG00000143493	INTS7	-0.177298	0.0672142	0.0122459	0.0202726	0.155035
ENSG00000162430	SELENON	-0.255076	0.0967041	0.0122492	0.0202812	0.155035
ENSG00000236197	AC002429.2	-0.435069	0.164949	0.012252	0.0202851	0.155035
ENSG00000198780	FAM169A	0.0819665	0.0310811	0.0122647	0.0203055	0.155035
ENSG00000266904	LINC00663	0.216808	0.0823327	0.0122679	0.0203101	0.155035
ENSG00000166546	BEAN1	-0.261008	0.0989769	0.0122682	0.0203108	0.155035
ENSG00000122644	ARL4A	0.217473	0.082588	0.0122707	0.0203147	0.155035
ENSG00000130021	PUDP	-0.183032	0.0695316	0.012297	0.0203437	0.155177
ENSG00000136531	SCN2A	0.09265	0.0351601	0.0123279	0.0203852	0.155415
ENSG00000286757	AL137139.2	-0.677866	0.257993	0.0123381	0.0204082	0.155453
ENSG00000110429	FBXO3	0.0943179	0.0357985	0.0123402	0.0204108	0.155453
ENSG00000126767	ELK1	0.235445	0.0895491	0.0123925	0.0204898	0.155927
ENSG00000281969	AL592158.1	-0.327645	0.12479	0.012396	0.0204938	0.155927
ENSG00000174684	B4GAT1	0.172112	0.0654721	0.0124059	0.0205115	0.155983
ENSG00000162944	RFTN2	-0.211895	0.0805169	0.0124315	0.0205484	0.156184
ENSG00000250241	AC105383.1	0.11945	0.0455384	0.0124737	0.0206162	0.156607
ENSG00000124767	GLO1	0.130013	0.0494329	0.0124806	0.0206248	0.156607
ENSG00000147459	DOCK5	-0.206388	0.0786028	0.0125006	0.0206583	0.156782
ENSG00000247315	ZCCHC3	-0.139074	0.0529747	0.0125134	0.0206787	0.156858
ENSG00000171161	ZNF672	0.160653	0.061206	0.0125286	0.0206978	0.156924
ENSG00000198246	SLC29A3	-0.28472	0.108642	0.012546	0.0207195	0.15694
ENSG00000164023	SGMS2	0.244346	0.0931116	0.0125461	0.0207209	0.15694
ENSG00000215251	FASTKD5	-0.157449	0.0599321	0.0125717	0.020763	0.15718
ENSG00000160691	SHC1	0.27241	0.104005	0.0125928	0.0207919	0.15732
ENSG00000154642	C21orf91	-0.211986	0.0807258	0.0126065	0.0208097	0.157375
ENSG00000108654	DDX5	0.0487194	0.0185868	0.0126408	0.0208486	0.157452
ENSG00000129625	REEP5	0.092283	0.0351569	0.012641	0.0208492	0.157452
ENSG00000221995	TIAF1	-0.345101	0.131481	0.0126465	0.0208584	0.157452
ENSG00000214753	HNRNPUL2	-0.111018	0.0423583	0.0126485	0.0208617	0.157452
ENSG00000173926	MARCHF3	0.420768	0.160633	0.0126951	0.0209262	0.15786
ENSG00000228793	AL033523.1	-0.922015	0.352597	0.012727	0.0209749	0.158148
ENSG00000112599	GUCA1B	0.60929	0.233022	0.012733	0.0209868	0.158158
ENSG00000196247	ZNF107	0.179881	0.0686159	0.0127447	0.0210111	0.158262
ENSG00000139651	ZNF740	-0.0577458	0.0220697	0.012787	0.0210691	0.158619
ENSG00000095380	NANS	0.149373	0.0570165	0.0127993	0.0210875	0.158678
[truncated: 13,043 more rows]

## Sheet: Ammon_2003
U34A rat genome arrays (Affymetrix, Santa Clara, CA, USA)
Gene bank acc. Number	Description
Z27118	Heat shock protein 70 (hsp70)
AA848563	EST191323, rat DNA, corresp. to hsp70
M86389	Heat shock protein 27 (hsp27)
Z75029	hsp70
AA818604	UI-R-A0-bc-h-02-0-UI.s, corresp. to hsp70
L16764	Hsp 70
AA893596	EST197399 (unknown)
AB016532	Rat periodic homolog (rPer2)
AI176658	EST 220250, corresp. to hsp27
X78949	Prolyl 4-hydroxylase α subunit
L00088	Myosin alkali light chain, exon 6
AA945704	EST201203, rat cDNA, corresp. heat shock Protein 40 ( hsp40)
M55534	α-crystallin B chain
AA859648	UI-R-E0-bs-b-01-0-UI.s1, corresp. to hsp 40
X60351	α B-crystallin
AF030088	Activity and neurotransmitter-induced early gene (ania-3)
U19866	Activity-regulated cytoskeleton-associated protein (arc)
AA108277	EST0020, corresp. to heat shock protein 105 (hsp 105)
S63521	Glucose-regulated protein GRP78
AF000901	p23 (p58/p45)
M14050	Immunoglobulin heavy chain binding protein (BiP)
M29249	3-Hydroxy-3-methylglutaryl coenzyme A reductase

## Sheet: Ammon-Treiber_2004
Rat Genome U34 B and C Gene Chip (Affymetrix, Santa Clara, CA, USA)
Gene chip, probe set ID	Description/functional annotation of ESTs
AA800389_at	Weakly similar to AJ18 protein
rc_AA818860_at	Weakly similar to JC2112 helix-loop-helix protein
rc_AI228596_at	Moderately similar to hypothetical protein FLJ13448
rc_AI104897_at	Weakly similar to S39206 proline-rich protein V-beta 1 precursor, rat
rc_AI236775_at	Lunatic fringe gene homologue
rc_AI176185_at	Homologue to v-fos FBJ murine osteosarcoma viral oncogene
rc_AI111960_at	Weakly similar to FKB5_MOUSE 51 kDa FK506-binding protein peptidyl-prolyl cis-trans isomerase) (FKBP51)
rc_AI172447_at	Highly similar to IKBA_RAT NF-kappaB inhibitor alpha (I-kappa-B-alpha)
rc_AI234822_at	Dexras1
rc_AI058396_s_at	Putative UA20 protein
rc_AI178966_at	Glucocorticoid-induced leucine zippe
rc_AI045939_i_at	Highly similar to M2A1_RAT alpha-mannosidase II
rc_AI044343_at	Highly similar to cofactor required for Sp1 transcriptional activation. subunit 2
rc_AI180270_at	Highly similar to immediate early response 5
rc_AI013566_at	Weakly similar to FIBA_RAT fibrinogen alpha/alpha-E chain precursor

## Sheet: Kuntz-Melcavage_rat
Additional File 1: Changed genes on array
Gene	Alias	Accession #	Fold Change	Probe ID
brain derived neurotrophic factor	bdnf	NM_012513	1.868	A_44_P437896
nuclear receptor subfamily 4, group A, member 3, transcript variant 1	Nr4a3	NM_031628	1.754	A_43_P12619
monocyte to macrophage differentiation-associated	Mmd	NM_001007673	1.736	A_44_P391982
FUN14 domain containing 1	Fundc1	NM_001025027	1.714	A_44_P181464
imprinted and ancient	Impact	NM_001012235	1.68	A_43_P16775
Cbp/p300-interacting transactivator, with Glu/Asp-rich carboxy-terminal domain, 2	Cited2	NM_053698	1.664	A_44_P307980
electron-transfer-flavoprotein, beta polypeptide	Etfb	NM_001004220	1.652	A_43_P11315
XK-related protein 4 (XRG4)	XRG4	NM_001011971	1.641	A_44_P398608
neuron-derived orphan receptor 1 mRNA, complete cds		DQ268830	1.586	A_44_P654444
cAMP responsive element binding protein-like 2	Crebl2	NM_001015027	1.577	A_44_P519174
early growth response 1 (Egr1)	EGR1	NM_012551	1.574	A_44_P233080
ATPase, H transporting, lysosomal V1 subunit B2	Atp6v1b2	NM_057213	1.571	A_44_P149114
cyclin D binding myb-like transcription factor 1	Dmtf1	NM_053693	1.561	A_44_P278639
cyclin-dependent kinase inhibitor 1B	Cdkn1b	NM_031762	1.546	A_43_P11268
clone S33-B glycosyltransferase family 8-related mRNA, 3' UTR		AY623034	1.545	A_44_P759863
dual specificity phosphatase 6	Dusp6	NM_053883	1.542	A_42_P594613
3-hydroxy-3-methylglutaryl-Coenzyme A synthase 1	Hmgcs1	NM_01726	1.529	A_44_P487240
similar to thyroid hormone receptor interactor 3; thyroid receptor interacting protein 3; zinc finger, HIT domain containing 3	LOC360586	XM_340867	1.52	A_44_P492624
nitric oxide synthase 3, endothelial cell	Nos3	NM_021838	1.519	A_44_P198620
v-crk sarcoma virus CT10 oncogene homolog (avian)	Crk	NM_019302	1.505	A_44_P275249
transmembrane protein 49	Tmem49	NM_138839	1.505	A_44_P555389
MYST histone acetyltransferase 2	Myst2	NM_181081	1.492	A_44_P283366
contactin 4	Cntn4	NM_053879	1.489	A_43_P15460
glutamate receptor, ionotropic, AMPA2	Gria2	NM_017261	1.48	A_44_P289630
golgi phosphoprotein 3	Golph3	NM_023977	1.477	A_43_P12378
neuropeptide Y receptor Y5	Npy5r	NM_012869	1.476	A_43_P11594
secretogranin 2	Scg2	NM_022669	1.474	A_44_P224516
CUG triplet repeat, RNA binding protein 1	Cugbp1	NM_001025421	1.465	A_43_P18263
retinoblastoma binding protein 7	Rbbp7	NM_031816	1.462	A_44_P254229
DnaJ (Hsp40) homolog, subfamily A, member 3, transcript variant 1	Dnaja3	NM_001038595	1.462	A_44_P208880
numb-like	Numbl	NM_001033888	1.456	A_44_P149510
zinc finger, CCHC domain containing 12	Zcchc12	NM_001014065	1.452	A_44_P152199
disrupted in renal carcinoma 2 homolog (human)	Dirc2	NM_001012017	1.451	A_44_P232290
choline kinase alpha	Chka	NM_017127	1.448	A_44_P165833
DEK oncogene (DNA binding)	Dek	NM_001004255	1.447	A_44_P264558
glutamate dehydrogenase 1	Glud1	NM_012570	1.445	A_44_P472500
hypoxia inducible factor 1, alpha subunit	Hif1a	NM_024359	1.445	A_44_P397495
WD repeat domain 77	Wdr77	NM_001008771	1.444	A_44_P386515
fragile X mental retardation syndrome 1 homolog	Fmr1	NM_052804	1.443	A_44_P285507
regulator of G-protein signaling 2	Rgs2	NM_053453	1.443	A_43_P14131
testis-specific protein, Y-encoded-like	Tspyl	NM_001013033	1.443	A_44_P426808
similar to ornithine decarboxylase-like protein	LOC366473	NM_001014261	1.434	A_44_P304880
acyl-CoA synthetase long-chain family member 4	Acsl4	NM_053623	1.433	A_42_P654061
dual specificity phosphatase 5	Dusp5	NM_133578	1.425	A_42_P739860
cathepsin E	Ctse	NM_012938	1.425	A_42_P801679
catenin (cadherin associated protein), beta 1	Ctnnb1	NM_053357	1.423	A_44_P526933
calbindin 1	Calb1	NM_031984	1.422	A_44_P118630
homer homolog 1 (Drosophila)	Homer1	NM_031707	1.418	A_44_P148865
lysosomal-associated protein transmembrane 4B	Laptm4b	NM_001013174	1.412	A_44_P168867
amiloride-sensitive cation channel 1, neuronal (degenerin), transcript variant 1	Accn1	NM_012892	1.411	A_44_P214914
serine (or cysteine) peptidase inhibitor, clade I, member 1	Serpini1	NM_053779	1.403	A_44_P395374
ATPase, Ca++-sequestering	Atp2c1	NM_131907	1.402	A_44_P506069
keratin complex 1, acidic, gene 12	Krt1-12	NM_001008761	0.713	A_44_P319322
cytochrome c, testis	Cyct	NM_012840	0.701	A_44_P493214
nucleophosmin/nucleoplasmin 2	Npm2	NM_203340	0.693	A_44_P407146
Down syndrome critical region gene 1-like 2	Dscr1l2	NM_001012746	0.682	A_44_P335609
crystallin, beta B1	Crybb1	NM_012936	0.676	A_44_P322987
membrane-associated DHHC5 zinc finger protein	LOC362156	NM_001039338	0.658	A_44_P515821
mannan-binding lectin serine peptidase 1	Masp1	NM_022257	0.644	A_44_P472974
Wiskott-Aldrich syndrome-like (human)	Wasl	NM_001034130	0.643	A_44_P621475
resistin	Retn	NM_144741	0.643	A_42_P532117
latent transforming growth factor beta binding protein 3	Ltbp3	XM_341997	0.63	A_44_P468373
histone 1, H2ba	Hist1h2ba	NM_022643	0.619	A_44_P251384
pre-B-cell colony enhancing factor 1	Pbef1	NM_177928	0.619	A_43_P18467
reproductive homeobox on X chromosome 11	LOC298346	NM_001024873	0.586	A_44_P473475
slit homolog 2 (Drosophila)	Slit2	NM_022632	0.556	A_43_P15506

## Sheet: Liu_rat
Gene Symbol	Fold Change	FDR-adjusted p-value (q-value)
Abcb7	2.08983	0.00206978
Ackr2	2.56155	0.000280565
Actr2	2.31142	3.36151e-25
Acvr1b	2.21917	2.13626e-12
Adam23	2.60095	5.89174e-10
Ager	-2.0419	0.00171917
Agps	2.00981	0.0329311
Alg10	2.77761	0.00577593
Amigo1	2.48829	1.42048e-05
Ankle2	2.09927	0.00119523
Ankrd34c	2.08038	0.0179405
Ankrd52	2.24718	0.0245937
Ap2b1	2.23794	2.5672e-10
Arhgap26	2.09156	0.0411608
Armc6	2.08714	0.000687518
Arrdc3	3.14434	2.56619e-07
Atf2	2.01845	3.60235e-11
Atf6	2.06253	0.000905592
Atic	2.06816	0.000764439
Atl3	2.15427	0.0163817
Atp2b4	3.16911	2.98738e-12
B3galt1	2.82779	6.24862e-07
Bc1	-2.57215	2.29817e-05
Bcl2l13	3.08687	4.51107e-05
Brms1	-7.5845	0.0470136
Btbd3	2.26089	2.39121e-10
C1galt1	2.13774	0.0293341
C2cd4c	2.27766	6.93426e-05
Cadps	2.13327	3.97525e-22
Camk1d	2.57215	5.0201e-12
Camk2g	2.50706	0.0301853
Casc3	2.27611	7.5435e-08
Ccdc132	2.71832	3.89734e-08
Ccdc173	-2.064	0.0385225
Ccser1	2.94875	0.00646744
Cd34	2.3448	4.28062e-14
Cdh19	3.01699	0.00115492
Cdk5r1	2.47543	1.48939e-07
Cds1	2.41626	6.27877e-14
Cela3b	-2.89559	0.00516887
Chid1	15.0833	0.025153
Chrm1	2.00989	3.20754e-14
Chrm2	3.64644	0.000474944
Chrna7	2.14814	0.0119066
Chrnb2	2.55359	7.19489e-09
Chst15	2.37632	0.000483782
Cldn3	-2.0488	0.042878
Clic2	-2.27168	0.0109169
Clint1	2.16493	8.25707e-06
Clvs2	2.25583	0.0117391
Cmip	2.33902	4.8221e-22
Coro2a	3.13892	7.41069e-06
Cort	-2.14226	2.08433e-05
Cpeb4	2.40033	8.36478e-08
Ctdspl2	2.38831	0.00016478
Cul5	2.00626	0.00051752
Cyth1	2.22856	9.69543e-06
Dcbld2	2.02174	0.00301497
Dck	2.05688	0.000289598
Dctn4	2.48789	1.12848e-07
Ddah1	2.09423	1.03139e-11
Dgkg	2.35081	3.48121e-07
Dhcr24	2.43461	1.14245e-09
Dhx33	2.25515	0.000513079
Diras2	2.34835	1.70556e-12
Dlc1	2.42443	2.38578e-05
Dlk1	-2.11377	0.0194886
Dnajc16	2.75455	1.39448e-11
Dnm1l	2.09068	3.60368e-15																20
Dusp23	2.6941	0.0104188
Dusp8	2.72433	1.26826e-09
Ece1	2.30288	7.41069e-06
Edem3	2.43431	0.0018527
Ednrb	2.51213	0.000263704
Efna5	2.09006	0.0412722
Efnb2	6.27897	8.06374e-14
Egr3	2.77589	3.39501e-06
Eif4enif1	2.1902	6.48225e-07							0
Elovl7	2.19573	0.00517739
Ephb2	2.06078	0.0013945
Erc2	2.70081	5.03327e-08
Esrrg	2.20065	0.000910524
Exoc4	2.42191	1.46769e-10
Exoc8	2.15966	0.000606588
Fads6	2.00316	9.42125e-08
Fam126a	2.79135	0.0170792
Fam13a	2.10595	0.0124673
Fam163b	2.0718	1.54679e-08
Fam168b	2.24839	3.96194e-24
Fam219a	2.08378	8.46132e-18
Fam49a	2.31317	5.89523e-06
Fbxl16	2.12451	3.32311e-16
Fgf14	2.26933	0.000702686
Ficd	2.58058	0.000238373
Fnbp1l	2.05352	0.000257833
Foxo1	2.67646	0.000311944
Foxred2	3.21208	0.00525727
Frmpd4	2.69948	1.27445e-12
Fry	2.1542	1.19352e-12
Fto	2.19904	4.63269e-13
Gabra3	2.18879	1.71767e-09
Gabra4	2.5514	1.31786e-19
Gabrb2	2.28634	0.0024419
Gabrb3	2.42595	5.53746e-10
Gabrg2	2.12964	4.42575e-19
Galc	2.18584	0.000183838
Galntl6	2.07238	0.000976843
Gda	2.5129	7.7896e-10
Glra2	2.54221	0.0287698
Glyr1	2.46428	1.73787e-15
Gna11	2.36173	1.54679e-08
Gnl3l	2.419	1.71471e-08
Golga7b	2.10663	3.86562e-09
Golph3l	2.00344	3.56312e-06
Gpd1l	2.9846	5.20996e-08
Gpr165	2.93827	0.00508725
Gpr17	3.50452	0.00190361
Grid1	2.65751	8.12116e-08
Grin3a	2.24049	0.0213678
Grm5	2.32556	4.83837e-07
Gstt2	2.27941	0.0241682
Gtf2a1	2.06095	0.0443068
Guca2a	-5.42538	0.000451189
Hif1an	2.27506	0.01226
Hnrnpr	2.6016	2.31182e-05
Hp	-2.04137	0.00692512
Hrh1	3.63443	0.000621779
Hs6st2	2.15539	0.000651104
Hsbp1l1	-2.59282	0.02475
Hsd17b1	-2.15327	0.0373024
Hsp90aa1	2.92208	0.000219866
Hspa13	2.04232	5.36181e-08
Hspa9	2.11202	4.29611e-26
Htr1a	3.46695	0.00233193
Htr2a	3.62875	4.75794e-07
Htr5a	2.1996	0.000909525
Hunk	2.65354	0.00803547
Il10ra	2.58021	0.0197111
Il1r1	2.74104	0.00175319
Inpp5b	2.37178	0.0180361
Ipcef1	3.29603	2.50276e-06
Irs1	2.35911	0.0069367
Itgb8	3.00792	0.0024732
Jph1	2.43945	0.000131475
Kalrn	2.12376	3.03138e-22
Kbtbd4	2.06882	2.96656e-05
Kcna1	2.45928	0.00654233
Kcnf1	2.16124	2.2185e-10
Kcnj2	4.61979	0.00217594
Kcnj3	2.11086	2.33489e-09
Kcnk9	2.73308	0.0137048
Kcnq2	2.11658	0.000143022
Kcns2	2.37779	0.00150019
Kctd21	2.213	0.00193911
Kit	2.12841	1.39332e-06
Klhl12	2.2417	1.71767e-09
Kpna1	2.10775	1.02571e-05
Kpna3	2.00409	2.13081e-09
Kpnb1	2.22398	9.70701e-18
Kremen1	2.46467	0.0140191
Lhfpl4	2.68944	0.00115821
Lims1	2.36541	0.00330045
Lin7c	2.2043	0.00120456
Lmbrd2	2.73633	4.05669e-06
LOC310926	-2.11086	0
LOC691921	-2.45567	7.94573e-05
Lpgat1	2.28224	6.13946e-13
Lrrc23	-4.41822	0.00219493
Ltbp2	-2.57537	0.00259832
Map10	2.60046	0.0288629
Map2k4	2.28289	3.20754e-14
March1	3.11781	0.0128603
Mat2a	2.13829	4.26622e-09
Mbnl1	2.65866	6.27749e-05
Mctp2	4.26966	0.0124374
Mcu	2.62654	8.2196e-05
Med1	2.16484	5.99105e-05
Met	5.47615	0.000244201
Mfap3	2.01551	0.0360246
Mff	2.16188	0.0233106
Mfhas1	2.09151	0.0201155
Mfn2	3.58638	0.0458745
Mfsd4	2.5572	1.92623e-08
Mgat3	2.65197	1.68451e-15
Mgat5	2.06159	0.00296615
Mia	-2.69184	0.0193401
Mid2	2.69363	0.0124234
Mir3561	-2.13173	0.0461102
Mis12	2.37001	0.00281667
Mmp17	3.70755	6.28493e-14
Mn1	2.16635	0.00166258
Moap1	2.12273	0.00279357
Mob1b	2.85816	0.000515787
Mrgpre	2.15064	0.0235678
Mroh7	-2.00821	0.000254985
Msi1	2.09971	0.000373125
Mt1a	-2.21425	2.3704e-06
Mtdh	2.37557	0.000219866
Mtmr9	2.22325	2.39628e-05
Mtpn	2.16859	1.55371e-24
Myt1l	2.19956	3.61398e-09
Napb	3.15991	4.95452e-16
Napepld	2.51235	0.00101341
Ndc1	2.313	0.0408466
Necab1	2.09811	3.36987e-07
Negr1	3.0957	1.8559e-13
Neil2	3.30961	0.00453416
Nmnat2	2.00834	3.66802e-05
Npff	-2.51205	0.0187496
Nrp1	2.0224	0.0147095
Nt5dc3	3.00317	8.4875e-05
Ntn4	2.14187	0.00151251
Nudcd3	3.16865	2.3704e-06
Nxph3	2.31083	1.1304e-06
Opa3	2.00902	5.35997e-10
Paics	2.16993	0.000337011
Pcdh11x	4.8225	0.00626102
Pcdh7	2.14345	8.59102e-08
Pcdha11	2.95703	0.00695653
Pcdha13	2.88906	0.00651573
Pcdhac2	2.4228	0.000107781
Pcdhga1	3.60079	0.00253824
Pcdhga10	2.84203	0.00288914
Pcdhga12	3.27918	3.41319e-05
Pcdhga2	4.23821	1.17871e-07
Pcdhga7	3.83448	5.62686e-07
Pcdhgb8	2.7783	0.0137048
Pcdhgc3	2.09749	0.00199065
Pclo	2.17397	6.00323e-12
Pcsk1	2.70388	0.0359272
Pcyox1	2.37682	1.9403e-18
Pde1a	2.60352	3.5746e-16
Pde4b	2.43483	2.40523e-13
Pdgfc	2.11852	0.0190582
Pdgfrl	-2.18289	0.0150845
Pdlim5	2.14683	0.0126335
Pfkfb3	2.58998	5.41465e-05
Pfn2	2.2133	0.00217594
Pgam2	2.85915	0.0213689
Pgr	2.01912	0.00166258
Pi4k2a	2.3393	1.65008e-06
Pid1	2.31148	4.02248e-06
Pigb	2.84582	0.0174546
Pik3cb	2.52623	2.21088e-05
Pip4k2b	2.20087	1.40511e-07
Pla2g2a	-4.31949	0.00897686
Pnmal2	2.49724	1.95327e-32
Pofut1	2.21977	0.0148759
Polr2i	-5.45483	0.00307791
Ppp2r2c	2.07783	5.20975e-07
Pramef8	2.23097	0.00729061
Prkaa2	3.08139	0.000687518
Prkacb	3.12883	4.88635e-20
Prkar2a	2.7976	0.000173852
Prkce	2.98405	4.88635e-20
Prrc2c	2.08317	1.59896e-05
Pter	-2.07834	5.28002e-08
Rab11fip2	3.00684	4.20514e-05
Rab8b	2.00596	0.037694
Rasa3	2.13439	9.99439e-06
Rasgrp1	3.0443	1.96422e-67
Rbfox3	2.26648	1.09351e-22
Rbm33	2.40359	0.000353453
Rc3h2	2.10252	0.0431584
Rell1	2.12185	0.0319835
Rfx3	2.60561	0.0116427
RGD1308601	3.03253	2.952e-06
RGD1309821	2.40987	0.000954803
RGD1310262	-2.54193	0.000421798
RGD1560436	3.11091	0.000222058
RGD1564124	-2.09242	0.00216521
Rnf13	2.43632	0.000223869
Rnf24	2.52545	0.00663458
Rnf4	2.40099	5.8112e-09
Robo1	2.01686	0.00651736
Rpl3l	-2.50076	0.0173311
Rps6	-3.16501	0.000309841
Rrm2b	2.42016	0.0173947
Rrn3	3.11747	5.67782e-08
RT1-M1-2	-2.05675	0.0285317
RT1-O1	2.86331	0.014261
Rtkn2	3.12806	0.0136469
S100pbp	2.05843	0.000143702
Satb2	2.34773	1.26826e-09
Scamp5	2.65075	4.35859e-13
Scn2b	2.2868	5.04633e-09
Sel1l	2.10181	5.40029e-11
Senp2	2.11686	6.75455e-12
Sez6l	2.43929	8.28793e-21
Sh3gl2	2.11109	6.47201e-18
Slc14a1	2.45072	0.00626969
Slc16a14	2.43514	0.019142
Slc24a2	2.84009	5.6702e-21
Slc36a1	2.02118	0.0171361
Slc36a4	2.3062	2.01211e-05
Slc38a7	2.04268	0.000905119
Slc4a10	2.3177	5.54489e-26
Slc6a11	2.71082	1.8306e-05
Slc7a14	3.10677	0.000164721
Slco3a1	2.23769	1.43003e-05
Slk	2.33368	1.43821e-08
Slmap	2.23445	7.69873e-13
Smug1	3.41697	0.00204812
Sncg	-3.82615	9.46958e-08
Snhg4	-2.10986	0.000156922
Soat1	2.92828	6.71177e-05
Sobp	2.13719	7.54972e-07
Sphkap	2.31377	1.90914e-15
Spock2	2.56996	1.16503e-20
Spred2	2.15807	0.0051342
Sprn	2.66361	0.000193062
Spsb1	2.47816	0.000151485
Ss18l1	2.46681	0.0016556
St3gal1	2.68908	0.0118899
St6gal2	2.50912	0.0121566
St8sia4	2.4135	0.0150823
Stard7	2.14802	3.7765e-12
Stat4	-2.19336	0.0122783
Stk26	4.02969	0.0285571
Stx1b	2.08524	1.05937e-15
Sulf1	2.02297	0.0316403
Syngr1	3.20633	2.79521e-14
Synpo	2.76573	1.06298e-22
Syt1	2.89938	1.41535e-28
Syt11	2.13356	5.6702e-21
Syt13	2.74919	2.54491e-18
Tacr1	2.63932	0.0428897
Tacr3	2.822	3.23262e-10
Tarsl2	2.35335	1.40511e-07
Tbc1d24	2.15634	7.76396e-06
Tbr1	2.62639	7.69873e-13
Tbx19	-3.70971	0.000905592
Tgfbr2	2.05663	0.00426899
Thap6	2.28701	0.00281395
Tmc8	-2.37646	0.0333203
Tmem18	2.02247	0.000140978
Tmem196	2.29714	4.08238e-06
Tmem255a	3.50844	1.37374e-05
Tmtc2	2.60217	0.00102295
Tnik	2.02997	1.58518e-07
Tnmd	-3.01439	0.00746971
Tomm70a	2.16682	5.27572e-09
Trib1	2.73829	0.000100719
Tspyl4	2.26544	6.40828e-17
Ttc25	-2.26527	0.00855501
Ttc4	2.27023	0.0103757
Tub	2.28385	0.000796215
Tubd1	2.39823	0.0023419
Ube2z	2.97727	3.02299e-11
Ubr1	2.09933	5.94875e-05
Unc5b	2.25247	0.00155726
Usp22	3.09976	1.68072e-20
Usp25	2.58379	1.2956e-07
Usp5	3.70662	1.39807e-07
Ust	2.66359	0.0125064
Vwc2l	2.32855	0.00951473
Wbp11	35.1736	0.016034
Wbscr17	2.62581	1.31978e-08
Wdr54	-6.24936	0.0226344
Wdr7	2.82208	7.2693e-14
Wipf2	2.15071	0.000179145
Wnt7b	3.17119	0.00233193
Wscd2	2.39166	4.25225e-07
Xk	4.75705	3.57424e-06
Xpr1	2.84361	4.56837e-05
Ypel2	3.00443	1.90395e-11
Zbtb38	2.29672	7.85542e-06
Zbtb46	2.34911	0.000321532
Zdhhc17	2.07655	1.78738e-11
Zfp238	2.26572	1.34749e-25
Zfp251	2.1746	9.16732e-06
Zfp319	2.66153	0.00900908
Zfp483	2.12215	0.00708209
Zfp516	3.48137	0.000705674
Zfp597	2.84478	0.000183946
Zkscan1	2.25296	0.000630116
Zmynd10	-2.07511	0.00120734

## Sheet: Mendez_human
gene	type	logFC	P.Value	adj.P.Val
SST	protein_coding	-1.14989	6.37E-06	0.027125
PRKG1	protein_coding	0.634363	2.73E-05	0.030969
ARL4D	protein_coding	-0.8059	2.08E-05	0.030969
RHO	protein_coding	-1.98636	2.5E-05	0.030969
PRKG1-AS1	lncRNA	0.754979	3.52E-05	0.033321
DUSP2	protein_coding	-0.59096	3.99E-05	0.034036
HS3ST1	protein_coding	-0.59072	4.5E-05	0.036484
EGR1	protein_coding	-1.1104	6.8E-05	0.045157
CRTAC1	protein_coding	-0.69633	8.35E-05	0.045917
SMYD1	protein_coding	-2.38471	7.94E-05	0.045917
TMPRSS3	protein_coding	2.23249	0.000118	0.050695
NAP1L5	protein_coding	-0.58817	0.000106	0.050695
BICDL2	protein_coding	-0.94741	0.000119	0.050695
SMPX	protein_coding	-1.09836	0.000103	0.050695
METTL21C	protein_coding	-1.28132	0.000103	0.050695
C8orf58	protein_coding	0.603707	0.000208	0.059058
SERPINF1	protein_coding	-0.59172	0.000217	0.059058
CHGB	protein_coding	-0.75255	0.000198	0.059058
CRHBP	protein_coding	-0.79329	0.000195	0.059058
CHN2	protein_coding	-0.81571	0.000184	0.059058
TAC1	protein_coding	-0.86693	0.000187	0.059058
LOC105374966	lncRNA	-1.27951	0.000192	0.059058
NR4A2	protein_coding	-1.55197	0.000147	0.059058
CYP26B1	protein_coding	-0.66872	0.000233	0.060443
LOC105376292	lncRNA	2.2229	0.000276	0.061097
ABCC9	protein_coding	0.860442	0.000288	0.061097
NIBAN2	protein_coding	0.725211	0.000264	0.061097
RCN1	protein_coding	0.614276	0.00031	0.061097
ZNF516	protein_coding	0.605991	0.000358	0.061097
C3orf70	protein_coding	0.587854	0.000288	0.061097
RELL2	protein_coding	-0.59167	0.000249	0.061097
CNIH3	protein_coding	-0.67724	0.000251	0.061097
TMEM200B	protein_coding	-0.68395	0.000347	0.061097
ADGRA1-AS1	lncRNA	-0.81081	0.000268	0.061097
NMU	protein_coding	-0.99857	0.000332	0.061097
PCSK1	protein_coding	-1.06362	0.000346	0.061097
PROKR2	protein_coding	-1.21394	0.000348	0.061097
SYNE4	protein_coding	-1.30263	0.000321	0.061097
LOC101928300	lncRNA	-0.69466	0.000367	0.061285
PCP4L1	protein_coding	-0.63753	0.00041	0.064817
NPBWR1	protein_coding	0.932059	0.000418	0.064894
GYG2	protein_coding	0.62913	0.000438	0.064894
COL4A2	protein_coding	1.152257	0.000472	0.065327
NOD1	protein_coding	0.78568	0.000512	0.065327
RPRM	protein_coding	-0.70563	0.000499	0.065327
FOXP2	protein_coding	-1.02456	0.00049	0.065327
CNGB1	protein_coding	1.049246	0.000547	0.066017
C1orf174	protein_coding	0.758645	0.000544	0.066017
RBBP8NL	protein_coding	-1.92955	0.000561	0.066354
LOC100289580	lncRNA	0.704045	0.000578	0.066658
RALGAPA2	protein_coding	0.675467	0.000575	0.066658
LOC105371672	lncRNA	-1.18533	0.000579	0.066658
NPY	protein_coding	-0.88482	0.000595	0.067673
PGGHG	protein_coding	1.227714	0.000682	0.068834
C6orf141	protein_coding	1.019043	0.000705	0.068834
ITPR2	protein_coding	0.918256	0.000711	0.068834
ANOS1	protein_coding	0.691026	0.000702	0.068834
SHC1	protein_coding	0.677829	0.000659	0.068834
EHHADH	protein_coding	0.617711	0.000661	0.068834
ZNF443	protein_coding	0.600899	0.000693	0.068834
LRMP	protein_coding	-0.79373	0.000685	0.068834
HS3ST2	protein_coding	-1.16526	0.000638	0.068834
LINC00173	lncRNA	1.263338	0.000741	0.069495
DOCK7	protein_coding	0.592932	0.000786	0.070441
FAM163A	protein_coding	0.626268	0.000875	0.072226
OSTN	protein_coding	-1.20085	0.000896	0.073319
VAMP1	protein_coding	-0.66417	0.000922	0.074329
DUSP10	protein_coding	-0.58088	0.000949	0.074886
GALNT10	protein_coding	0.64633	0.000991	0.075765
SLC24A2	protein_coding	-0.7024	0.000987	0.075765
NEFH	protein_coding	-0.77589	0.000982	0.075765
CYP26A1	protein_coding	-0.90947	0.000975	0.075765
RAB7B	protein_coding	0.8137	0.001064	0.076587
LINC01643	lncRNA	-0.91239	0.001044	0.076587
CKS2	protein_coding	-0.99969	0.001041	0.076587
OTOF	protein_coding	0.636836	0.001083	0.077243
RNF43	protein_coding	0.682911	0.001093	0.077638
NRG1	protein_coding	-0.6597	0.001118	0.079075
PLAC9	protein_coding	0.801508	0.001123	0.079109
ARC	protein_coding	-0.7948	0.001136	0.079127
RYR3	protein_coding	0.890753	0.001158	0.079571
INSM2	protein_coding	-0.66152	0.001272	0.081857
CYP4F11	protein_coding	1.396121	0.001305	0.082218
ADAMTS9-AS1	lncRNA	1.267594	0.001372	0.08268
RHPN2	protein_coding	1.170972	0.001465	0.08268
CHRDL1	protein_coding	0.805137	0.001415	0.08268
NPTX2	protein_coding	-0.96839	0.001443	0.08268
LOC105376380	lncRNA	-1.63416	0.00142	0.08268
RXFP1	protein_coding	-0.9068	0.001487	0.082811
IFITM10	protein_coding	-0.64818	0.001494	0.082909
SLC44A3	protein_coding	1.034576	0.001563	0.08432
LGR4	protein_coding	0.621052	0.001572	0.084377
LOC101928725	lncRNA	-0.61304	0.001582	0.084533
VWC2L	protein_coding	-0.68078	0.001636	0.086214
CDH7	protein_coding	-0.69823	0.00167	0.086898
SEMA3E	protein_coding	-1.26066	0.001675	0.086898
DTNA	protein_coding	0.621697	0.001753	0.088943
GBP1	protein_coding	1.288506	0.001818	0.090824
LINC00488	lncRNA	0.862085	0.001858	0.090824
HS3ST4	protein_coding	-0.68722	0.001892	0.090824
LOC105373581	lncRNA	0.992266	0.00194	0.091484
LAMA5	protein_coding	0.647309	0.001997	0.091756
CNDP1	protein_coding	-0.9926	0.001992	0.091756
C21orf91	protein_coding	1.543438	0.002066	0.093131
TGFBI	protein_coding	1.533073	0.002085	0.093503
CD93	protein_coding	1.700401	0.002248	0.093835
LIMK2	protein_coding	0.914512	0.002184	0.093835
SEMA3F	protein_coding	0.74622	0.002129	0.093835
CADPS2	protein_coding	-0.60089	0.002184	0.093835
TSHZ2	protein_coding	-0.6393	0.002243	0.093835
CHRM2	protein_coding	-0.78391	0.002222	0.093835
TYRP1	protein_coding	-0.84836	0.002156	0.093835
PKD2L1	protein_coding	-1.05954	0.002133	0.093835
GLIS3	protein_coding	0.927109	0.002284	0.094256
GPR3	protein_coding	-0.7277	0.002317	0.094707
NPAS3	protein_coding	0.685406	0.002446	0.096274
CIDEA	protein_coding	-0.59107	0.002402	0.096274
RAB3B	protein_coding	-0.70078	0.002405	0.096274
PCP4	protein_coding	-0.67474	0.002453	0.096333
VGF	protein_coding	-0.81842	0.002467	0.096484
DCLK1	protein_coding	-0.64104	0.002518	0.097308
BARX2	protein_coding	-0.78225	0.002624	0.099019
STARD8	protein_coding	0.868481	0.002683	0.100005
TGFB2	protein_coding	0.773818	0.002664	0.100005
DUSP4	protein_coding	-1.02483	0.002669	0.100005
SYPL2	protein_coding	0.87884	0.002783	0.100254
PLSCR4	protein_coding	0.844606	0.002802	0.100254
NEK6	protein_coding	0.71005	0.002779	0.100254
ACP6	protein_coding	0.66103	0.002787	0.100254
LOC105372026	lncRNA	-0.59384	0.002752	0.100254
B3GALT2	protein_coding	-0.6897	0.00276	0.100254
RSPO3	protein_coding	-0.9616	0.002811	0.100254
ANKRD55	protein_coding	-0.65069	0.002838	0.100362
PCDH11X	protein_coding	-0.65878	0.002856	0.100362
LTK	protein_coding	0.679408	0.003015	0.102559
HAP1	protein_coding	0.899226	0.003095	0.104054
KCNK13	protein_coding	0.654926	0.003161	0.104054
ELK3	protein_coding	0.649244	0.003096	0.104054
ZC3HAV1	protein_coding	0.595786	0.003184	0.104054
NELL1	protein_coding	-0.64493	0.003195	0.104054
MSC	protein_coding	-0.73626	0.003211	0.104054
IFITM2	protein_coding	1.389916	0.003341	0.104718
IFITM1	protein_coding	0.992042	0.003352	0.104718
DCLK3	protein_coding	0.852769	0.003314	0.104718
SRP14-AS1	lncRNA	0.626813	0.003439	0.10616
ADGRV1	protein_coding	0.912481	0.003668	0.110067
LOC101927168	lncRNA	0.955875	0.003799	0.11214
NPAS4	protein_coding	-1.60188	0.003803	0.11214
NID1	protein_coding	0.822541	0.003862	0.112369
CRH	protein_coding	-0.88983	0.003901	0.112728
TRPS1	protein_coding	0.623596	0.003922	0.11275
LOC105378948	lncRNA	1.176795	0.004037	0.113984
FABP5	protein_coding	0.652772	0.004127	0.113984
GRAMD2A	protein_coding	0.595074	0.004088	0.113984
CYB5R2	protein_coding	-0.68935	0.004119	0.113984
GBGT1	protein_coding	0.63799	0.004158	0.114464
NEUROD1	protein_coding	0.626826	0.004216	0.114768
LRRC3B	protein_coding	0.754867	0.004309	0.116323
PTPRZ1	protein_coding	0.646245	0.004386	0.116798
LINC00473	lncRNA	-0.7569	0.00437	0.116798
HELZ2	protein_coding	1.134337	0.004442	0.117
COLEC12	protein_coding	0.750238	0.004441	0.117
NR4A1	protein_coding	-0.98554	0.004488	0.11767
RFX2	protein_coding	0.847585	0.00451	0.117702
MATN2	protein_coding	0.591821	0.004508	0.117702
MOV10	protein_coding	0.613588	0.004641	0.120031
IGDCC4	protein_coding	0.789413	0.004683	0.120247
MR1	protein_coding	0.596917	0.004741	0.120262
CNIH3-AS2	lncRNA	-0.65516	0.004724	0.120262
IGFLR1	protein_coding	1.083027	0.004884	0.120881
GJA5	protein_coding	1.057826	0.004977	0.120881
C4orf47	protein_coding	0.807313	0.004991	0.120881
PRDM16	protein_coding	0.709455	0.004931	0.120881
GARS-DT	lncRNA	0.620114	0.004898	0.120881
PTAR1	protein_coding	0.588312	0.004978	0.120881
LGI2	protein_coding	-0.60846	0.004875	0.120881
HAGLR	lncRNA	-0.90983	0.00506	0.120881
HTR2C	protein_coding	-1.02104	0.005068	0.120881
HCRTR1	protein_coding	-1.12084	0.005055	0.120881
AASS	protein_coding	0.72883	0.005133	0.121211
OLR1	protein_coding	-0.90729	0.005228	0.12172
CNN3	protein_coding	0.799493	0.005256	0.122192
DRAM1	protein_coding	0.678045	0.005266	0.122196
OBSCN-AS1	lncRNA	0.640787	0.005306	0.122196
LOC105371634	lncRNA	0.633975	0.005295	0.122196
NPIPB6	protein_coding	0.868671	0.005361	0.123128
STEAP3	protein_coding	0.776379	0.005423	0.123698
PALLD	protein_coding	0.668865	0.005425	0.123698
ADARB2-AS1	lncRNA	-1.4539	0.00543	0.123698
CLSTN2	protein_coding	-0.815	0.005457	0.123742
DOCK6	protein_coding	0.697917	0.005502	0.124034
PODXL	protein_coding	0.692967	0.005583	0.124857
SLCO1C1	protein_coding	1.224031	0.005767	0.126367
TGFB2-OT1	lncRNA	0.734297	0.005824	0.126367
RBMS2	protein_coding	0.710759	0.005835	0.126367
RASGRF2-AS1	lncRNA	0.581841	0.005847	0.126459
CCDC88C	protein_coding	0.622586	0.005996	0.127724
LOC107985103	protein_coding	0.708279	0.006117	0.128546
APOL6	protein_coding	1.015143	0.006317	0.13024
TBX1	protein_coding	0.977268	0.006373	0.13024
NLRC5	protein_coding	0.898412	0.006359	0.13024
TRIM47	protein_coding	0.781976	0.006361	0.13024
GNA12	protein_coding	0.626744	0.006323	0.13024
GAD1	protein_coding	-0.60958	0.006451	0.13094
ARID3C	protein_coding	-0.73873	0.006454	0.13094
IL18BP	protein_coding	1.159861	0.006518	0.131446
RFX4	protein_coding	0.966792	0.006536	0.131656
LOC100134868	lncRNA	0.832301	0.006547	0.131732
MMP25	protein_coding	0.642531	0.006563	0.131732
TAGLN2	protein_coding	0.726398	0.006604	0.132086
SLC32A1	protein_coding	-0.69559	0.006629	0.132133
COL4A1	protein_coding	1.419094	0.006731	0.132792
TSPAN11	protein_coding	0.645986	0.006887	0.13398
DRAXIN	protein_coding	0.87376	0.00701	0.135439
NBEAL2	protein_coding	0.609458	0.007062	0.13613
TTLL4	protein_coding	0.644447	0.007088	0.13618
DLGAP1-AS3	lncRNA	-0.87956	0.007083	0.13618
DDIT4L	protein_coding	1.083157	0.007104	0.136319
TNFAIP6	protein_coding	0.623824	0.007191	0.137243
B2M	protein_coding	0.721621	0.007292	0.138082
SH2D1B	protein_coding	-1.70621	0.007297	0.138082
IL1RAPL2	protein_coding	-0.82974	0.007374	0.138149
KCNG1	protein_coding	0.595984	0.00743	0.138381
IGFBP4	protein_coding	0.894219	0.007556	0.139211
RAD51B	protein_coding	0.697423	0.007535	0.139211
SMAD6	protein_coding	0.903556	0.007646	0.139775
GLP2R	protein_coding	0.848265	0.007663	0.139775
HIC1	protein_coding	1.021051	0.007782	0.140285
MSN	protein_coding	0.688973	0.007804	0.140285
SLC6A11	protein_coding	0.646394	0.007856	0.140285
NAPB	protein_coding	-0.69661	0.007909	0.14044
CFI	protein_coding	1.174383	0.008142	0.141173
PLSCR1	protein_coding	0.968775	0.008096	0.141173
KCNK2	protein_coding	-0.64287	0.008066	0.141173
REM2	protein_coding	-0.59797	0.00817	0.141207
PDYN	protein_coding	-0.65429	0.008203	0.141207
KCNK15-AS1	lncRNA	0.730482	0.008302	0.141619
PTGER1	protein_coding	0.722127	0.008273	0.141619
NPFFR2	protein_coding	-1.65765	0.008321	0.141812
LOC112268021	lncRNA	0.606098	0.008513	0.143365
ADGRG1	protein_coding	0.792185	0.008566	0.14358
MT1M	protein_coding	1.193249	0.008746	0.144703
IL17RB	protein_coding	0.912	0.009006	0.146176
NUPR1	protein_coding	0.882547	0.009051	0.14662
STON2	protein_coding	0.762937	0.009222	0.147681
LOC105375222	lncRNA	0.676141	0.009267	0.14801
CRB1	protein_coding	0.77988	0.009338	0.148583
LOC100287837	lncRNA	0.727879	0.009412	0.149001
BMPR1B	protein_coding	0.971747	0.009684	0.150232
IL33	protein_coding	0.876096	0.009749	0.150488
TRABD2A	protein_coding	-0.69406	0.009785	0.150516
SHISA2	protein_coding	-0.82083	0.009914	0.152213
PCDHGA3	protein_coding	0.869295	0.010057	0.153024
ACVRL1	protein_coding	0.797012	0.010117	0.153388
DAW1	protein_coding	0.664068	0.010172	0.153413
BCO1	protein_coding	1.432881	0.010461	0.155423
COL27A1	protein_coding	0.757824	0.010506	0.155691
CD40	protein_coding	0.78078	0.010517	0.155722
BGN	protein_coding	0.714035	0.010595	0.155731
CTSB	protein_coding	-0.6881	0.0106	0.155731
FGF2	protein_coding	0.899113	0.010786	0.15671
RAB13	protein_coding	0.746411	0.010927	0.157483
ASCL2	protein_coding	0.687778	0.010926	0.157483
SP110	protein_coding	0.715078	0.011064	0.158582
HGF	protein_coding	1.103425	0.011375	0.159604
CHDH	protein_coding	0.702072	0.011314	0.159604
PXDC1	protein_coding	0.763424	0.011421	0.159805
SLC44A3-AS1	lncRNA	0.963359	0.011472	0.160304
MAGEE2	protein_coding	0.620732	0.01156	0.160538
FSTL3	protein_coding	0.602522	0.011577	0.160538
NEIL2	protein_coding	-1.04263	0.011664	0.161209
ZNRF3	protein_coding	0.780337	0.01174	0.161289
NBPF26	protein_coding	1.621425	0.011907	0.161835
LRRC32	protein_coding	1.061518	0.012039	0.161835
FGFRL1	protein_coding	0.93039	0.012042	0.161835
C1orf131	protein_coding	0.798824	0.012023	0.161835
TP53	protein_coding	0.637414	0.011958	0.161835
GAD2	protein_coding	-0.60002	0.012061	0.161835
PNOC	protein_coding	-0.62114	0.011939	0.161835
FABP6	protein_coding	-0.62814	0.011928	0.161835
GUCA1B	protein_coding	0.695584	0.0123	0.163001
LOC105372266	lncRNA	0.949034	0.012364	0.163344
CAPN10-DT	lncRNA	0.64345	0.012788	0.165619
FLT3LG	protein_coding	0.609677	0.012808	0.165619
KLF15	protein_coding	0.648214	0.012925	0.165985
DTX3L	protein_coding	0.745954	0.012957	0.166153
OPLAH	protein_coding	0.642045	0.012998	0.166296
LGALS3	protein_coding	0.76285	0.013209	0.168117
CEACAM19	protein_coding	0.703915	0.013299	0.168552
KIRREL1	protein_coding	0.598441	0.013332	0.168552
PMP2	protein_coding	0.72886	0.013381	0.168669
PHKA1	protein_coding	0.679887	0.013381	0.168669
FXYD3	protein_coding	1.030427	0.013492	0.169207
DIO3OS	lncRNA	0.696187	0.013492	0.169207
GALNT14	protein_coding	-0.6271	0.01376	0.171047
EGR4	protein_coding	-0.64643	0.013793	0.171055
TMBIM1	protein_coding	0.899514	0.013854	0.171329
PLD2	protein_coding	0.704337	0.013872	0.171329
MASP1	protein_coding	0.776415	0.013949	0.171799
GPR143	protein_coding	0.819139	0.014293	0.173442
PCDHGA2	protein_coding	0.658434	0.014299	0.173442
LOC107987116	lncRNA	0.635808	0.014276	0.173442
GPC5	protein_coding	0.819026	0.01436	0.173471
PLCD1	protein_coding	0.615163	0.014382	0.173471
THBS1	protein_coding	1.005835	0.014465	0.173827
MT2A	protein_coding	0.886589	0.0148	0.175042
GLDN	protein_coding	-0.65218	0.014914	0.17589
BISPR	lncRNA	0.772693	0.015096	0.176215
NR2E1	protein_coding	0.694537	0.015024	0.176215
TRIM56	protein_coding	0.585737	0.015038	0.176215
DEPP1	protein_coding	1.392198	0.01524	0.177092
CHST6	protein_coding	0.783948	0.015391	0.177559
MEPE	protein_coding	-1.02033	0.015389	0.177559
A2ML1	protein_coding	0.795455	0.015533	0.177798
PARP9	protein_coding	0.794058	0.015634	0.178023
FADS2	protein_coding	0.624767	0.015636	0.178023
CGNL1	protein_coding	0.619884	0.015636	0.178023
FERMT2	protein_coding	0.596158	0.015689	0.178378
MRVI1-AS1	lncRNA	0.639042	0.01576	0.178647
SH3TC1	protein_coding	1.044902	0.015884	0.178935
PAX6	protein_coding	0.750788	0.015827	0.178935
PCDHGC3	protein_coding	0.681682	0.015906	0.178935
EMX2	protein_coding	0.658654	0.015831	0.178935
BST2	protein_coding	0.614775	0.01589	0.178935
LY6D	protein_coding	-0.73232	0.015927	0.178935
MT1E	protein_coding	0.721953	0.015988	0.179195
MRPS18C	protein_coding	-0.61494	0.015993	0.179195
SOX2-OT	lncRNA	0.740857	0.016111	0.179811
TGM2	protein_coding	1.120397	0.016281	0.180036
SLC52A3	protein_coding	0.970047	0.016481	0.180036
NFATC1	protein_coding	0.736792	0.0164	0.180036
PLAT	protein_coding	0.668628	0.016386	0.180036
NEUROD6	protein_coding	-0.6196	0.016324	0.180036
EGR2	protein_coding	-0.82941	0.016316	0.180036
NKAIN3	protein_coding	0.799599	0.016562	0.180258
ACER2	protein_coding	0.64465	0.016575	0.180258
CHI3L1	protein_coding	1.540704	0.016608	0.180276
KLK6	protein_coding	-0.83981	0.016756	0.180975
CHSY1	protein_coding	0.589765	0.017007	0.181386
IFITM3	protein_coding	0.943867	0.017107	0.181752
MT1G	protein_coding	0.842508	0.017444	0.18349
MAP3K2-DT	lncRNA	0.695108	0.017503	0.183718
ITGB3	protein_coding	1.486892	0.017589	0.183939
ZNF442	protein_coding	0.907061	0.01765	0.184353
HSD11B1	protein_coding	-1.05129	0.017723	0.184619
SEMA4B	protein_coding	0.67305	0.017851	0.184825
XAF1	protein_coding	0.62172	0.017837	0.184825
ECHDC3	protein_coding	0.623393	0.0179	0.184976
CHST7	protein_coding	0.791448	0.017976	0.185233
IGFBP7	protein_coding	0.647975	0.018051	0.185536
MID1IP1-AS1	lncRNA	0.587113	0.018075	0.185674
NPIPB11	protein_coding	0.803592	0.018272	0.186138
TRAF3IP2	protein_coding	0.609856	0.018243	0.186138
LOC107985902	lncRNA	-1.09599	0.018286	0.186138
OSMR	protein_coding	1.313296	0.018346	0.186326
CP	protein_coding	2.167587	0.0185	0.186887
ALDH6A1	protein_coding	0.586837	0.018709	0.187583
FAM107A	protein_coding	0.652992	0.018769	0.18779
LRIG1	protein_coding	0.846064	0.018827	0.187965
LOC101927248	lncRNA	0.798535	0.01888	0.188051
LOC105372255	lncRNA	0.69063	0.019122	0.188582
ACSS3	protein_coding	0.658891	0.019122	0.188582
BBOX1	protein_coding	0.76495	0.019146	0.188686
PHKG1	protein_coding	0.775624	0.019206	0.188755
GPER1	protein_coding	0.615793	0.019217	0.188755
SMIM6	protein_coding	-1.04137	0.019297	0.188857
LOC112268296	lncRNA	0.740836	0.019578	0.190537
PPP1R17	protein_coding	-0.92246	0.019588	0.190537
TKTL1	protein_coding	1.79501	0.020256	0.191693
LOC107986413	lncRNA	1.69928	0.020146	0.191693
RGL3	protein_coding	0.777652	0.020175	0.191693
TAF1A-AS1	lncRNA	0.718394	0.020082	0.191693
HSD3B7	protein_coding	0.700055	0.019943	0.191693
SMIM24	protein_coding	-0.65475	0.020065	0.191693
SYT2	protein_coding	-0.84947	0.020119	0.191693
ADAMTSL1	protein_coding	-0.94052	0.020246	0.191693
MYOZ1	protein_coding	0.716132	0.020435	0.192295
FEZF2	protein_coding	-0.63157	0.020475	0.19246
RAB27A	protein_coding	0.614541	0.020544	0.192793
IP6K3	protein_coding	-0.85064	0.020621	0.193115
LIF	protein_coding	2.378223	0.020726	0.19346
MRVI1	protein_coding	0.75714	0.021014	0.194418
ZNF469	protein_coding	0.637648	0.02109	0.194537
TNFAIP8	protein_coding	1.426118	0.021129	0.194746
EMCN	protein_coding	0.583059	0.021179	0.194888
TNFAIP8L1	protein_coding	1.401417	0.021578	0.196313
NFKB2	protein_coding	0.828156	0.021521	0.196313
LCN12	protein_coding	0.66814	0.021515	0.196313
SLC2A1	protein_coding	0.581343	0.021538	0.196313
MAG	protein_coding	-0.78985	0.02153	0.196313
TEAD2	protein_coding	0.748872	0.021706	0.196971
THBD	protein_coding	0.828597	0.021931	0.198103
AKR7A3	protein_coding	0.626297	0.021967	0.198103
OLFML2B	protein_coding	-1.00146	0.022158	0.198952
