# Supplementary material for: Functional genomic mechanisms of opioid action and opioid use disorder: a systematic review of animal models and human studies
Source: Mol Psychiatry. 2023 Sep 15;28(11):4568–84. doi: 10.1038/s41380-023-02238-1 (PMC10914629; doi:10.1038/s41380-023-02238-1)
Supplement: Supplementary file 12 — Supplementary Files [file 41380_2023_2238_MOESM12_ESM.zip › suppl_file1/DEG_Nac.xlsx]

## Sheet: Lefevre_mice
Nucleus Accumbens
ENSID	GeneName	log2FoldChange	pvalue	qvalue (BH)	Direction
ENSMUSG00000031167	Rbm3	-0.348745	6.83862e-05	0.776786	Down
ENSMUSG00000027207	Galk2	-0.175955	0.000160029	0.776786	Down
ENSMUSG00000045193	Cirbp	-0.257636	0.000192068	0.776786	Down
ENSMUSG00000073424	Cyp4f15	-0.252927	0.00024033	0.776786	Down
ENSMUSG00000026977	March7	-0.173874	0.000274037	0.776786	Down
ENSMUSG00000002580	Mien1	0.120502	0.000457127	0.901329	Up
ENSMUSG00000009406	Elk1	0.212861	0.000495894	0.901329	Up
ENSMUSG00000023030	Slc11a2	-0.156356	0.000508758	0.901329	Down
ENSMUSG00000022964	Tmem50b	0.131626	0.000719068	0.999966	Up
ENSMUSG00000055926	Gm14137	-0.815858	0.00113059	0.999966	Down
ENSMUSG00000020694	Tlk2	0.105799	0.00118775	0.999966	Up
ENSMUSG00000022364	Tbc1d31	-0.333617	0.00134054	0.999966	Down
ENSMUSG00000037852	Cpe	-0.101362	0.00186674	0.999966	Down
ENSMUSG00000069045	Ddx3y	-0.191303	0.00208594	0.999966	Down
ENSMUSG00000038260	Trpm4	-0.296605	0.00222126	0.999966	Down
ENSMUSG00000038615	Nfe2l1	0.0582241	0.00247469	0.999966	Up
ENSMUSG00000026342	Slc35f5	-0.228857	0.00258992	0.999966	Down
ENSMUSG00000003814	Calr	0.141324	0.00267316	0.999966	Up
ENSMUSG00000053119	Chmp3	0.0898879	0.00295463	0.999966	Up
ENSMUSG00000032066	Bco2	0.319088	0.00300081	0.999966	Up
ENSMUSG00000028434	Epb41l4b	-0.157629	0.00338694	0.999966	Down
ENSMUSG00000029763	Exoc4	0.0875513	0.00371124	0.999966	Up
ENSMUSG00000014075	Tctex1d2	-0.22617	0.00388012	0.999966	Down
ENSMUSG00000022388	Ttll8	-0.880729	0.00426445	0.999966	Down
ENSMUSG00000029570	Lfng	-0.306281	0.00431089	0.999966	Down
ENSMUSG00000035011	Zbtb7a	0.082808	0.00441187	0.999966	Up
ENSMUSG00000029217	Tec	-0.412863	0.00450228	0.999966	Down
ENSMUSG00000046058	Eid2	0.137343	0.00468306	0.999966	Up
ENSMUSG00000032977	Fam207a	0.109886	0.00475788	0.999966	Up
ENSMUSG00000067860	Zic3	-0.319225	0.0048769	0.999966	Down
ENSMUSG00000030541	Idh2	-0.143297	0.00494252	0.999966	Down
ENSMUSG00000047013	Fbxo41	0.100166	0.00504355	0.999966	Up
ENSMUSG00000025400	Tac2	-0.417669	0.00539048	0.999966	Down
ENSMUSG00000087403	Kantr	-0.206257	0.00547067	0.999966	Down
ENSMUSG00000015852	Fcrls	0.142222	0.00568272	0.999966	Up
ENSMUSG00000024511	Rab27b	0.170348	0.00608574	0.999966	Up
ENSMUSG00000020843	Timm22	0.125044	0.0061285	0.999966	Up
ENSMUSG00000045052	Prlhr	-0.61892	0.0062685	0.999966	Down
ENSMUSG00000022898	Dscr3	0.128307	0.00633521	0.999966	Up
ENSMUSG00000061740	Cyp2d22	-0.167259	0.00648498	0.999966	Down
ENSMUSG00000029003	Mad2l2	0.218571	0.00672901	0.999966	Up
ENSMUSG00000051185	Fam174a	-0.121723	0.00685817	0.999966	Down
ENSMUSG00000039753	Fbxl5	-0.116299	0.00694097	0.999966	Down
ENSMUSG00000031217	Efnb1	0.260965	0.00702589	0.999966	Up
ENSMUSG00000061859	Patj	-0.224944	0.00728433	0.999966	Down
ENSMUSG00000037010	Apln	0.281168	0.00749373	0.999966	Up
ENSMUSG00000004880	Lbr	-0.213581	0.00749877	0.999966	Down
ENSMUSG00000087408	Cers1	0.1396	0.00756178	0.999966	Up
ENSMUSG00000031327	Chic1	-0.143856	0.00764447	0.999966	Down
ENSMUSG00000058979	Hdhd5	-0.200602	0.00773924	0.999966	Down
ENSMUSG00000023110	Prmt5	0.0866482	0.00806319	0.999966	Up
ENSMUSG00000042660	Wdr55	0.220752	0.00807868	0.999966	Up
ENSMUSG00000042229	Rabif	0.128404	0.00840611	0.999966	Up
ENSMUSG00000031029	Eif3f	-0.0798725	0.00893563	0.999966	Down
ENSMUSG00000038544	Inip	0.150013	0.00897411	0.999966	Up
ENSMUSG00000018476	Kdm6b	0.168051	0.00902761	0.999966	Up
ENSMUSG00000020801	Med31	-0.203824	0.00907123	0.999966	Down
ENSMUSG00000029624	Ptcd1	0.183596	0.00915776	0.999966	Up
ENSMUSG00000060373	Hnrnpc	0.101733	0.00925697	0.999966	Up
ENSMUSG00000067279	Ppp1r3c	0.179086	0.00935375	0.999966	Up
ENSMUSG00000074340	Ovgp1	-0.417515	0.00942327	0.999966	Down
ENSMUSG00000027569	Mrgbp	-0.246027	0.00951621	0.999966	Down
ENSMUSG00000035275	Raver2	-0.151366	0.00969279	0.999966	Down
ENSMUSG00000029705	Cux1	0.0711701	0.00984699	0.999966	Up
ENSMUSG00000035202	Lars2	0.42444	0.00986717	0.999966	Up
ENSMUSG00000039656	Rxrb	0.0892935	0.00995969	0.999966	Up
ENSMUSG00000047557	Lxn	0.171062	0.010015	0.999966	Up
ENSMUSG00000074896	Ifit3	-0.448078	0.0102484	0.999966	Down
ENSMUSG00000032513	Gorasp1	0.150527	0.0103036	0.999966	Up
ENSMUSG00000054293	A630033H20Rik	-1.06563	0.0104442	0.999966	Down
ENSMUSG00000059278	Naa38	0.187419	0.0105721	0.999966	Up
ENSMUSG00000025616	Usp16	-0.148735	0.0108958	0.999966	Down
ENSMUSG00000032187	Smarca4	0.0936745	0.0113415	0.999966	Up
ENSMUSG00000074283	Zfp109	0.241226	0.011381	0.999966	Up
ENSMUSG00000063760	Rnf217	-0.154629	0.0114437	0.999966	Down
ENSMUSG00000028998	Tomm7	0.0981638	0.0116095	0.999966	Up
ENSMUSG00000053519	Kcnip1	-0.305817	0.0117085	0.999966	Down
ENSMUSG00000021238	Aldh6a1	-0.162808	0.0117294	0.999966	Down
ENSMUSG00000038685	Rtel1	-0.204823	0.0118156	0.999966	Down
ENSMUSG00000036466	Megf11	-0.141213	0.0118892	0.999966	Down
ENSMUSG00000079428	Tceal7	-0.616077	0.0120563	0.999966	Down
ENSMUSG00000025499	Hras	0.103217	0.0126054	0.999966	Up
ENSMUSG00000052139	Babam2	-0.137395	0.0126084	0.999966	Down
ENSMUSG00000033088	Triobp	0.23666	0.012649	0.999966	Up
ENSMUSG00000028334	Nans	0.211169	0.0127112	0.999966	Up
ENSMUSG00000045761	Togaram2	-0.236939	0.0133134	0.999966	Down
ENSMUSG00000062627	Mysm1	-0.151003	0.0134876	0.999966	Down
ENSMUSG00000017418	Arl5b	0.180443	0.0134985	0.999966	Up
ENSMUSG00000052759	Gpr25	-0.370148	0.0135195	0.999966	Down
ENSMUSG00000055531	Cpsf6	-0.133817	0.0135687	0.999966	Down
ENSMUSG00000060397	Zfp128	0.189918	0.0135957	0.999966	Up
ENSMUSG00000019874	Fabp7	0.234974	0.0138004	0.999966	Up
ENSMUSG00000042529	Kcnj12	0.168123	0.0141132	0.999966	Up
ENSMUSG00000028654	Mycl	-0.210165	0.0141497	0.999966	Down
ENSMUSG00000036968	Cnpy4	0.202138	0.0143832	0.999966	Up
ENSMUSG00000027848	Olfml3	0.212414	0.0144101	0.999966	Up
ENSMUSG00000023277	Twf2	0.129713	0.0144663	0.999966	Up
ENSMUSG00000057246	BC051142	-0.487454	0.01465	0.999966	Down
ENSMUSG00000061474	Mrps36	0.182745	0.0151985	0.999966	Up
ENSMUSG00000005370	Msh6	0.143055	0.0155355	0.999966	Up
ENSMUSG00000039100	2019-03-06	-0.0526828	0.0158529	0.999966	Down
ENSMUSG00000049823	Zbtb12	0.282935	0.0158625	0.999966	Up
ENSMUSG00000033405	Nudt15	-0.363788	0.0161051	0.999966	Down
ENSMUSG00000094595	Fsbp	0.450707	0.0161719	0.999966	Up
ENSMUSG00000038150	Ormdl3	0.12603	0.0163254	0.999966	Up
ENSMUSG00000036941	Elac1	-0.169172	0.0163629	0.999966	Down
ENSMUSG00000074264	Amy1	-0.324229	0.0163688	0.999966	Down
ENSMUSG00000036932	Aifm1	0.113158	0.0164152	0.999966	Up
ENSMUSG00000048897	Zfp710	0.136689	0.0167271	0.999966	Up
ENSMUSG00000005949	Ctns	-0.181905	0.0172908	0.999966	Down
ENSMUSG00000020027	Socs2	0.202853	0.017324	0.999966	Up
ENSMUSG00000035376	Hacd2	-0.104821	0.0174071	0.999966	Down
ENSMUSG00000033427	Upb1	-0.521913	0.0174538	0.999966	Down
ENSMUSG00000025007	Aldh18a1	0.156326	0.0177287	0.999966	Up
ENSMUSG00000030591	Psmd8	0.0796075	0.0177531	0.999966	Up
ENSMUSG00000001642	Akr1b3	0.125367	0.017838	0.999966	Up
ENSMUSG00000031996	Aplp2	-0.0539917	0.0178632	0.999966	Down
ENSMUSG00000026975	Dph7	-0.130643	0.018108	0.999966	Down
ENSMUSG00000025280	Polr3a	0.114985	0.0182077	0.999966	Up
ENSMUSG00000045498	Pcdhb3	-0.257661	0.0185676	0.999966	Down
ENSMUSG00000023027	Atf1	0.181581	0.0188148	0.999966	Up
ENSMUSG00000025736	Jmjd8	-0.170769	0.0188665	0.999966	Down
ENSMUSG00000018042	Cyb5r3	-0.0843312	0.0191105	0.999966	Down
ENSMUSG00000025903	Lypla1	-0.20312	0.0192008	0.999966	Down
ENSMUSG00000034903	Cobll1	-0.250171	0.0192337	0.999966	Down
ENSMUSG00000097789	Gm2115	0.29902	0.0195937	0.999966	Up
ENSMUSG00000060600	Eno3	-0.296198	0.0197985	0.999966	Down
ENSMUSG00000073856	Iqck	-0.260491	0.0200791	0.999966	Down
ENSMUSG00000061759	Armt1	0.12198	0.0201999	0.999966	Up
ENSMUSG00000021431	Snrnp48	-0.21914	0.0203716	0.999966	Down
ENSMUSG00000031843	Mphosph6	-0.166806	0.0205336	0.999966	Down
ENSMUSG00000017969	Ptgis	-0.407347	0.020579	0.999966	Down
ENSMUSG00000025935	Tram1	-0.162644	0.0206039	0.999966	Down
ENSMUSG00000028893	Sesn2	0.21451	0.0210182	0.999966	Up
ENSMUSG00000072969	Armcx5	-0.178922	0.0211056	0.999966	Down
ENSMUSG00000026344	Lypd1	-0.218181	0.0214511	0.999966	Down
ENSMUSG00000028863	Meaf6	-0.10723	0.0215049	0.999966	Down
ENSMUSG00000029911	Ssbp1	-0.148894	0.0216526	0.999966	Down
ENSMUSG00000032370	Lactb	0.14361	0.0221447	0.999966	Up
ENSMUSG00000050222	Il17d	0.217973	0.0221476	0.999966	Up
ENSMUSG00000001552	Jup	0.127446	0.022322	0.999966	Up
ENSMUSG00000060147	Serpinb6a	-0.129037	0.0223901	0.999966	Down
ENSMUSG00000038583	Pln	-0.69411	0.022601	0.999966	Down
ENSMUSG00000026554	Dcaf8	-0.0558836	0.0226388	0.999966	Down
ENSMUSG00000070730	Rmdn3	0.114464	0.0226785	0.999966	Up
ENSMUSG00000041560	Nop53	-0.0775335	0.0228104	0.999966	Down
ENSMUSG00000032368	Zic1	-0.356639	0.022842	0.999966	Down
ENSMUSG00000030255	Sspn	-0.20412	0.023188	0.999966	Down
ENSMUSG00000020472	Zkscan17	-0.164529	0.0232168	0.999966	Down
ENSMUSG00000042379	Esm1	-0.672077	0.0232453	0.999966	Down
ENSMUSG00000006362	Cbfa2t3	0.200064	0.0233664	0.999966	Up
ENSMUSG00000018669	Cdk5rap3	-0.129691	0.0238841	0.999966	Down
ENSMUSG00000046215	Rprml	0.193843	0.0240142	0.999966	Up
ENSMUSG00000021891	Mettl6	0.130784	0.0240234	0.999966	Up
ENSMUSG00000024271	Elp2	-0.0694483	0.0241477	0.999966	Down
ENSMUSG00000030259	Rassf8	-0.190145	0.0242141	0.999966	Down
ENSMUSG00000051403	Ppp1r37	0.0723008	0.0243265	0.999966	Up
ENSMUSG00000050312	Nsun3	-0.181825	0.024399	0.999966	Down
ENSMUSG00000041132	N4bp2l1	-0.128234	0.0244826	0.999966	Down
ENSMUSG00000021458	2010111I01Rik	-0.185734	0.0246575	0.999966	Down
ENSMUSG00000025220	Mgea5	0.100059	0.0248851	0.999966	Up
ENSMUSG00000089762	Ier5l	0.24313	0.0249119	0.999966	Up
ENSMUSG00000028452	Vcp	0.052095	0.0249606	0.999966	Up
ENSMUSG00000044043	Pcdhb14	0.170528	0.0250736	0.999966	Up
ENSMUSG00000034780	B3galt1	0.151282	0.0251795	0.999966	Up
ENSMUSG00000010097	Nxf1	-0.10559	0.025276	0.999966	Down
ENSMUSG00000040913	Fbxw4	0.162167	0.0253936	0.999966	Up
ENSMUSG00000026972	Arrdc1	-0.266198	0.025414	0.999966	Down
ENSMUSG00000028469	Npr2	-0.113288	0.0255286	0.999966	Down
ENSMUSG00000028180	Zranb2	-0.113129	0.0255384	0.999966	Down
ENSMUSG00000004460	Dnajb11	0.112808	0.0255869	0.999966	Up
ENSMUSG00000043866	Taf10	0.11688	0.0257627	0.999966	Up
ENSMUSG00000024750	Zfand5	-0.0833243	0.0259294	0.999966	Down
ENSMUSG00000079466	Prdm12	-0.829068	0.0259357	0.999966	Down
ENSMUSG00000029101	Rgs12	0.216908	0.0259874	0.999966	Up
ENSMUSG00000066900	Suds3	0.0810133	0.0260194	0.999966	Up
ENSMUSG00000025225	Nfkb2	-0.338722	0.0261371	0.999966	Down
ENSMUSG00000042073	Abhd14b	-0.244848	0.0262009	0.999966	Down
ENSMUSG00000022781	Pak2	0.0742843	0.0263749	0.999966	Up
ENSMUSG00000027804	Ppid	0.085644	0.0265119	0.999966	Up
ENSMUSG00000026395	Ptprc	0.264685	0.0265513	0.999966	Up
ENSMUSG00000024180	Tmem8	-0.184084	0.0266355	0.999966	Down
ENSMUSG00000022537	Tmem44	0.151503	0.0266747	0.999966	Up
ENSMUSG00000040112	Mrps35	0.1394	0.0267261	0.999966	Up
ENSMUSG00000002059	Rab34	-0.212113	0.026741	0.999966	Down
ENSMUSG00000035104	Eva1a	-0.171333	0.0270168	0.999966	Down
ENSMUSG00000022383	Ppara	-0.281186	0.0271706	0.999966	Down
ENSMUSG00000024829	Mrpl21	0.119557	0.0271775	0.999966	Up
ENSMUSG00000046637	Ttc34	0.224479	0.0272622	0.999966	Up
ENSMUSG00000075296	Aldh3b2	-0.842796	0.0273985	0.999966	Down
ENSMUSG00000000552	Zfp385a	0.142447	0.0276333	0.999966	Up
ENSMUSG00000027861	Casq2	0.425525	0.0280534	0.999966	Up
ENSMUSG00000033594	Spata2l	0.152569	0.0281264	0.999966	Up
ENSMUSG00000021000	Ctage5	-0.0979939	0.0282674	0.999966	Down
ENSMUSG00000029169	Dhx15	-0.070897	0.0283579	0.999966	Down
ENSMUSG00000059355	Wdr83os	0.149014	0.0285419	0.999966	Up
ENSMUSG00000067367	Lyar	0.162815	0.0286002	0.999966	Up
ENSMUSG00000007050	Lsm2	0.229664	0.0288357	0.999966	Up
ENSMUSG00000033207	Mamdc2	-0.495915	0.0291713	0.999966	Down
ENSMUSG00000019787	Trdn	-0.847407	0.029235	0.999966	Down
ENSMUSG00000029922	Mkrn1	0.0913225	0.0294914	0.999966	Up
ENSMUSG00000022800	Fyttd1	-0.0764418	0.0296215	0.999966	Down
ENSMUSG00000034998	Foxn2	-0.142951	0.0296448	0.999966	Down
ENSMUSG00000024726	Carnmt1	0.222191	0.0298656	0.999966	Up
ENSMUSG00000007950	Abhd8	0.0713704	0.0299048	0.999966	Up
ENSMUSG00000022706	Mrpl40	0.124775	0.02998	0.999966	Up
ENSMUSG00000037169	Mycn	0.336505	0.0301413	0.999966	Up
ENSMUSG00000025971	Maip1	-0.153596	0.0301466	0.999966	Down
ENSMUSG00000025200	Cwf19l1	-0.150573	0.0302611	0.999966	Down
ENSMUSG00000020788	Atp2a3	-0.363711	0.0302844	0.999966	Down
ENSMUSG00000066278	Vps37b	0.197136	0.0303283	0.999966	Up
ENSMUSG00000055319	Sec23ip	0.0881045	0.0305559	0.999966	Up
ENSMUSG00000037400	Atp11b	-0.166936	0.0307919	0.999966	Down
ENSMUSG00000035759	Bbs10	-0.26994	0.0308811	0.999966	Down
ENSMUSG00000032105	Pdzd3	-0.427787	0.0311274	0.999966	Down
ENSMUSG00000022978	Mis18a	0.239012	0.0312874	0.999966	Up
ENSMUSG00000035478	Mbd3	0.0734741	0.0317407	0.999966	Up
ENSMUSG00000032249	Anp32a	0.0813627	0.0317937	0.999966	Up
ENSMUSG00000032030	Cul5	0.0740478	0.0319118	0.999966	Up
ENSMUSG00000049538	Adamts16	-0.352857	0.0319675	0.999966	Down
ENSMUSG00000048039	Isg20l2	0.141356	0.0323102	0.999966	Up
ENSMUSG00000047591	Mafa	0.423675	0.0323565	0.999966	Up
ENSMUSG00000044646	Zbtb7c	-0.271058	0.0325293	0.999966	Down
ENSMUSG00000018572	Phf23	0.0890021	0.0325658	0.999966	Up
ENSMUSG00000022797	Tfrc	-0.187371	0.0326447	0.999966	Down
ENSMUSG00000042428	Mgat3	0.0613532	0.03267	0.999966	Up
ENSMUSG00000040463	Mybbp1a	-0.0894257	0.0326997	0.999966	Down
ENSMUSG00000025645	Ccdc51	0.202289	0.0328452	0.999966	Up
ENSMUSG00000034000	Neu4	-0.236105	0.0331712	0.999966	Down
ENSMUSG00000063179	Pstk	-0.171185	0.0332127	0.999966	Down
ENSMUSG00000036815	Dpp10	-0.133461	0.0332951	0.999966	Down
ENSMUSG00000029068	Ccnl2	-0.149742	0.0334992	0.999966	Down
ENSMUSG00000085272	Sbk3	-0.459966	0.0335988	0.999966	Down
ENSMUSG00000037151	Lrrc20	0.115316	0.0336248	0.999966	Up
ENSMUSG00000022788	Fgd4	-0.122611	0.0337559	0.999966	Down
ENSMUSG00000047067	Dusp28	-0.142164	0.0338328	0.999966	Down
ENSMUSG00000024912	Fosl1	0.240308	0.0339017	0.999966	Up
ENSMUSG00000055067	Smyd3	-0.154973	0.0340156	0.999966	Down
ENSMUSG00000031931	Ankrd49	-0.145228	0.0341267	0.999966	Down
ENSMUSG00000020805	Slc13a5	-0.165009	0.0342407	0.999966	Down
ENSMUSG00000026175	Vil1	-0.61285	0.0342556	0.999966	Down
ENSMUSG00000050565	Tor1aip2	-0.0711152	0.0344497	0.999966	Down
ENSMUSG00000027624	Epb41l1	0.0617937	0.0346436	0.999966	Up
ENSMUSG00000041930	Fam222a	0.227728	0.034777	0.999966	Up
ENSMUSG00000070643	Sox13	-0.199449	0.035213	0.999966	Down
ENSMUSG00000112160	AC158605.2	0.283345	0.0352229	0.999966	Up
ENSMUSG00000032360	Hcrtr2	-0.353636	0.0352231	0.999966	Down
ENSMUSG00000041360	Pum3	0.105613	0.0355868	0.999966	Up
ENSMUSG00000031753	Cog4	0.0816679	0.0356157	0.999966	Up
ENSMUSG00000028064	Sema4a	-0.135483	0.0356313	0.999966	Down
ENSMUSG00000042066	Tmcc2	0.063254	0.0359328	0.999966	Up
ENSMUSG00000033491	Prss35	0.763031	0.0361121	0.999966	Up
ENSMUSG00000047221	Fam185a	0.139469	0.0361419	0.999966	Up
ENSMUSG00000037606	Osbpl5	-0.152378	0.0363832	0.999966	Down
ENSMUSG00000003477	Inmt	-0.419448	0.0364404	0.999966	Down
ENSMUSG00000021302	Ggps1	0.0766262	0.0364917	0.999966	Up
ENSMUSG00000034168	Irf2bpl	0.0872698	0.0365515	0.999966	Up
ENSMUSG00000095041	AC149090.1	-0.41106	0.0365786	0.999966	Down
ENSMUSG00000046500	Fam19a4	0.709274	0.0366076	0.999966	Up
ENSMUSG00000001119	Col6a1	-0.326224	0.0367134	0.999966	Down
ENSMUSG00000024007	Ppil1	0.14137	0.0367263	0.999966	Up
ENSMUSG00000045662	Henmt1	0.543792	0.0369152	0.999966	Up
ENSMUSG00000061455	Stx17	-0.12508	0.0369849	0.999966	Down
ENSMUSG00000048347	Pcdhb18	-0.190076	0.0370375	0.999966	Down
ENSMUSG00000013465	Nelfb	-0.0977524	0.0373405	0.999966	Down
ENSMUSG00000042055	Wdr11	-0.0745688	0.0374381	0.999966	Down
ENSMUSG00000048029	Eno4	-0.287703	0.0376948	0.999966	Down
ENSMUSG00000023951	Vegfa	0.144852	0.037745	0.999966	Up
ENSMUSG00000049327	Kmt5a	0.0990945	0.0378011	0.999966	Up
ENSMUSG00000002871	Tpra1	-0.137294	0.0379313	0.999966	Down
ENSMUSG00000019878	Hsf2	-0.105102	0.0379438	0.999966	Down
ENSMUSG00000002763	Pex6	0.0944116	0.0380769	0.999966	Up
ENSMUSG00000041685	Fcho2	-0.126295	0.0381513	0.999966	Down
ENSMUSG00000056596	Trnp1	0.123714	0.0381763	0.999966	Up
ENSMUSG00000028243	Ubxn2b	0.104529	0.0383172	0.999966	Up
ENSMUSG00000022814	Umps	0.142264	0.0383391	0.999966	Up
ENSMUSG00000031853	Map3k21	-0.411422	0.0384275	0.999966	Down
ENSMUSG00000055491	Pprc1	0.133373	0.0387579	0.999966	Up
ENSMUSG00000042699	Dhx9	0.0723086	0.0387873	0.999966	Up
ENSMUSG00000016554	Eif3d	-0.0823916	0.0388012	0.999966	Down
ENSMUSG00000040003	Magi2	0.0726089	0.0388448	0.999966	Up
ENSMUSG00000019920	Lims1	-0.109027	0.039332	0.999966	Down
ENSMUSG00000049932	H2afx	0.108209	0.0393347	0.999966	Up
ENSMUSG00000063787	Chchd1	0.128084	0.0395084	0.999966	Up
ENSMUSG00000031711	Zfp330	-0.121789	0.0395565	0.999966	Down
ENSMUSG00000000278	Scpep1	-0.178283	0.0396692	0.999966	Down
ENSMUSG00000022204	Ngdn	-0.148241	0.0398334	0.999966	Down
ENSMUSG00000062329	Cytl1	-1.53073	0.0399746	0.999966	Down
ENSMUSG00000051579	Tceal8	-0.0984504	0.040245	0.999966	Down
ENSMUSG00000028158	Mttp	-0.214496	0.0404355	0.999966	Down
ENSMUSG00000066571	4931406P16Rik	-0.0872796	0.0405049	0.999966	Down
ENSMUSG00000003234	Abcf3	-0.0694694	0.0406538	0.999966	Down
ENSMUSG00000024411	Aqp4	0.211216	0.0408117	0.999966	Up
ENSMUSG00000021079	Timm9	-0.109463	0.0408342	0.999966	Down
ENSMUSG00000100967	Gm29666	-0.284759	0.0411813	0.999966	Down
ENSMUSG00000022338	Eny2	-0.110929	0.0413342	0.999966	Down
ENSMUSG00000020818	Mfsd11	-0.121406	0.0414313	0.999966	Down
ENSMUSG00000045318	Adra2c	0.226008	0.041615	0.999966	Up
ENSMUSG00000024966	Stip1	0.0913415	0.0416836	0.999966	Up
ENSMUSG00000047021	Cfap65	-0.514066	0.041713	0.999966	Down
ENSMUSG00000038696	Mapkap1	0.0705256	0.0417983	0.999966	Up
ENSMUSG00000024261	Syt4	-0.0969951	0.0418616	0.999966	Down
ENSMUSG00000036555	Iqce	-0.13674	0.0418821	0.999966	Down
ENSMUSG00000021451	Sema4d	-0.139276	0.0423335	0.999966	Down
ENSMUSG00000007908	Hmgcll1	0.115672	0.0424568	0.999966	Up
ENSMUSG00000055065	Ddx17	-0.0991267	0.0424619	0.999966	Down
ENSMUSG00000058756	Thra	-0.0618548	0.0424847	0.999966	Down
ENSMUSG00000001751	Naglu	-0.167695	0.0425933	0.999966	Down
ENSMUSG00000040710	St8sia4	-0.122954	0.0427131	0.999966	Down
ENSMUSG00000028139	Riiad1	-0.431691	0.0427757	0.999966	Down
ENSMUSG00000006732	Mettl1	0.162107	0.0428451	0.999966	Up
ENSMUSG00000043843	Tmem145	-0.374281	0.0428869	0.999966	Down
ENSMUSG00000029554	Mad1l1	-0.143333	0.0432397	0.999966	Down
ENSMUSG00000003208	Ccdc94	0.159428	0.0433666	0.999966	Up
ENSMUSG00000014791	Elmo3	-0.283906	0.0434358	0.999966	Down
ENSMUSG00000018547	Pip4k2b	0.0566219	0.0435037	0.999966	Up
ENSMUSG00000018548	Trim37	0.0854432	0.0435823	0.999966	Up
ENSMUSG00000063531	Sema3e	0.189211	0.0438222	0.999966	Up
ENSMUSG00000015467	Egfl8	0.419519	0.0438232	0.999966	Up
ENSMUSG00000074968	Ano3	0.184417	0.0439078	0.999966	Up
ENSMUSG00000028416	Bag1	0.0752792	0.0439308	0.999966	Up
ENSMUSG00000023094	Msrb2	0.115833	0.0444982	0.999966	Up
ENSMUSG00000063172	Hspb11	0.181712	0.044518	0.999966	Up
ENSMUSG00000025810	Nrp1	-0.146646	0.0446894	0.999966	Down
ENSMUSG00000003531	Dgcr6	-0.143092	0.0447252	0.999966	Down
ENSMUSG00000038354	Ankrd35	0.17638	0.0447725	0.999966	Up
ENSMUSG00000021175	Cdca7l	0.628613	0.044927	0.999966	Up
ENSMUSG00000061171	Slc38a11	-0.332974	0.0449838	0.999966	Down
ENSMUSG00000041308	Sntb2	0.170683	0.0451763	0.999966	Up
ENSMUSG00000039741	Bahcc1	0.103233	0.0451851	0.999966	Up
ENSMUSG00000025917	Cops5	-0.08381	0.0453128	0.999966	Down
ENSMUSG00000036834	Plch1	-0.344595	0.045354	0.999966	Down
ENSMUSG00000029755	Dlx5	0.192112	0.0455285	0.999966	Up
ENSMUSG00000034158	Lrrc58	-0.0756929	0.045657	0.999966	Down
ENSMUSG00000021848	Otx2	-0.783247	0.0457456	0.999966	Down
ENSMUSG00000029174	Tbc1d1	-0.196577	0.0457789	0.999966	Down
ENSMUSG00000035960	Apex1	0.186307	0.0461357	0.999966	Up
ENSMUSG00000040938	Slc16a11	-0.280161	0.0461895	0.999966	Down
ENSMUSG00000039703	Nploc4	-0.0772238	0.0464284	0.999966	Down
ENSMUSG00000028165	Cisd2	-0.100328	0.04649	0.999966	Down
ENSMUSG00000021738	Atxn7	-0.126085	0.0465326	0.999966	Down
ENSMUSG00000042439	Zfp532	0.0907579	0.0469078	0.999966	Up
ENSMUSG00000036523	Greb1	-1.04529	0.0469778	0.999966	Down
ENSMUSG00000028753	Vwa5b1	-1.15837	0.047299	0.999966	Down
ENSMUSG00000030209	Grin2b	0.183952	0.0474379	0.999966	Up
ENSMUSG00000030410	Dmwd	-0.0546926	0.0475154	0.999966	Down
ENSMUSG00000035356	Nfkbiz	-0.29644	0.04765	0.999966	Down
ENSMUSG00000021750	Fam107a	-0.138288	0.0477678	0.999966	Down
ENSMUSG00000028747	Htr6	0.247736	0.0478039	0.999966	Up
ENSMUSG00000063200	Nol7	0.0829031	0.0478573	0.999966	Up
ENSMUSG00000025145	Lrrc45	-0.196906	0.0482237	0.999966	Down
ENSMUSG00000027881	Prpf38b	-0.141278	0.0483538	0.999966	Down
ENSMUSG00000017299	Dnttip1	-0.10723	0.0483608	0.999966	Down
ENSMUSG00000028653	Trit1	-0.141857	0.0484871	0.999966	Down
ENSMUSG00000003070	Efna2	0.246498	0.0487537	0.999966	Up
ENSMUSG00000044477	Zfand3	0.0617824	0.0488202	0.999966	Up
ENSMUSG00000022340	Sybu	-0.073666	0.0488936	0.999966	Down
ENSMUSG00000027331	Knstrn	0.455925	0.0489002	0.999966	Up
ENSMUSG00000020941	Map3k14	0.203347	0.048927	0.999966	Up
ENSMUSG00000029602	Rasal1	-0.116512	0.0490163	0.999966	Down
ENSMUSG00000021537	Cetn3	-0.100002	0.0490909	0.999966	Down
ENSMUSG00000021327	Zkscan3	-0.124297	0.0493281	0.999966	Down
ENSMUSG00000022711	Pmm2	-0.138504	0.0493578	0.999966	Down
ENSMUSG00000036693	Nop14	-0.139038	0.0493776	0.999966	Down
ENSMUSG00000029701	Rbm28	0.149012	0.0494372	0.999966	Up
ENSMUSG00000069495	Epc2	-0.0861705	0.0494936	0.999966	Down
ENSMUSG00000030751	Psma1	0.0633512	0.0495383	0.999966	Up
ENSMUSG00000020131	Pcsk4	-0.374996	0.0498705	0.999966	Down

## Sheet: Grice_mice
B. Genes showing main effect of treatment
probe set	F statistic	p-value	Annotation
100756_r_at	47.5168	4.23e-05	thymidylate synthase, pseudogene
100719_f_at	38.5232	0.000100569	kallikrein 1-related peptidase b16
97243_at	37.5998	0.000110935	solute carrier family 9 (sodium/hydrogen exchanger), isoform 3 regulator 1
95506_at	35.6061	0.000138047	myosin ic
96269_at	30.8051	0.000244021	isopentenyl-diphosphate delta isomerase
100334_f_at	30.1352	0.000265654	kallikrein 1b26
94398_s_at	29.4867	0.000288828	inositol polyphosphate-5-phosphatase b
96637_at	28.3946	0.000333601	tbc1 domain family, member 1
161142_at	26.0956	0.000458383	riken cdna 4632417k18 gene
97794_at	25.1802	0.000523288	sema domain, immunoglobulin domain (ig), and gpi membrane anchor, (semaphorin) 7a
98839_at	24.378	0.00058943	sine oculis-related homeobox 2 homolog (drosophila)
161419_r_at	24.3552	0.000591456	ribosomal protein s6 kinase polypeptide 1
161926_r_at	24.341	0.000592715	prolyl 4-hydroxylase, beta polypeptide
102753_at	23.1714	0.000708927	multiple endocrine neoplasia 1
101289_f_at	22.1635	0.000831652	kallikrein 1-related peptidase b22
101877_at	22.0808	0.000842822	solute carrier family 31, member 1
92852_at	21.9894	0.00085536	fibronectin 1
104762_r_at	21.8799	0.000870691	cofactor required for sp1 transcriptional activation, subunit 8
99798_at	21.4213	0.000938589	t-cell receptor beta, variable 13
95165_at	20.735	0.00105249	riken cdna 1110067b02 gene
161853_f_at	20.7312	0.00105318	protein kinase c, theta
162385_i_at	20.5588	0.00108438	solute carrier family 2 (facilitated glucose transporter), member 4
102873_at	20.2883	0.00113561	transporter 2, atp-binding cassette, sub-family b (mdr/tap)
103242_at	20.2877	0.00113574	adaptor protein complex ap-1, gamma 1 subunit
96351_at	20.1583	0.00116127	riken cdna 4632412e09 gene
99898_at	19.8557	0.00122375	guanine nucleotide binding protein (g protein), gamma 4 subunit
102926_at	19.8182	0.00123177	glial cell line derived neurotrophic factor family receptor alpha 3
160098_s_at	19.6551	0.00126739	fas-associated factor 1
102012_at	19.4634	0.00131088	src family associated phosphoprotein 2
97099_at	19.4612	0.00131139	solute carrier family 4 (anion exchanger), member 8
93668_at	19.3063	0.00134785	og9 homeobox gene
100962_at	19.303	0.00134863	ngfi-a binding protein 2
160250_at	19.1794	0.00137863	sec11-like 3 (s. cerevisiae)
160100_at	18.7354	0.00149321	ef hand domain containing 2
97428_at	18.7291	0.0014949	dom-3 homolog z (c. elegans)
93258_at	18.7079	0.00150068	hydroxymethylbilane synthase
101447_at	18.5714	0.00153838	adenomatosis polyposis coli
104243_r_at	18.4522	0.00157229	riken cdna 4930578f06 gene
98452_at	18.256	0.00163003	fms-like tyrosine kinase 1
102214_at	18.2452	0.00163328	periaxin
104094_at	17.6635	0.00182061	pdz and lim domain 4
92745_at	17.6162	0.00183694	homeo box a9
97579_f_at	17.4364	0.00190067	crystallin, gamma f
92756_r_at	17.2508	0.00196929	secretin
96846_at	17.2374	0.00197437	serine (or cysteine) peptidase inhibitor, clade c (antithrombin), member 1
94916_at	16.861	0.00212337	cytochrome p450, family 51
161465_r_at	16.8431	0.0021308	zinc finger protein 94
101024_i_at	16.7425	0.00217303	small proline-rich protein 2a
102393_at	16.6606	0.00220822	crystallin, alpha a
93305_f_at	16.5654	0.00224994	vesicle-associated membrane protein 8
92204_at	16.2533	0.00239357	cd6 antigen
99049_at	15.9691	0.00253408	caspase 2
160618_at	15.8223	0.00261056	lectin, galactose binding, soluble 8
94637_at	15.4733	0.00280379	sema domain, immunoglobulin domain (ig), transmembrane domain (tm) and short cytoplasmic domain, (semaphorin) 4b
95312_at	15.4655	0.00280829	homeo box c5
160874_r_at	15.3036	0.00290394	ruvb-like protein 1
99158_at	15.2684	0.00292524	osteoclast stimulating factor 1
103215_g_at	15.235	0.00294562	heat shock protein 2
99356_r_at	15.0979	0.0030312	transportin 1
103934_at	14.9372	0.00313525	solute carrier family 6 (neurotransmitter transporter, gaba), member 13
101419_at	14.9318	0.00313884	tubulin, beta 4
101928_at	14.9023	0.00315847	serine (or cysteine) peptidase inhibitor, clade f, member 2
100750_at	14.8205	0.00321361	expressed sequence aa414903
160487_at	14.7884	0.00323553	myosin, light polypeptide 4
93323_at	14.7092	0.00329049	proteolipid protein 2
96795_at	14.6495	0.00333264	fatty acid amide hydrolase
101301_at	14.4335	0.00349071	uridine monophosphate kinase, pseudogene
160181_at	14.3811	0.00353038	synaptophysin
103706_at	14.1927	0.00367771	sideroflexin 2
162117_f_at	14.1726	0.00369382	ectoplacental cone, invasive trophoblast giant cells, extraembryonic ectoderm and chorion sequence 26
94408_at	14.1289	0.0037292	ngfi-a binding protein 1
100511_at	14.1238	0.0037334	histocompatibility (minor) ha-1
161676_at	14.0685	0.00377887	shugoshin-like 1 (s. pombe)
160700_i_at	14.0342	0.00380739	sema domain, transmembrane domain (tm), and cytoplasmic domain, (semaphorin) 6c
94057_g_at	13.9579	0.00387175	stearoyl-coenzyme a desaturase 1
95330_at	13.9498	0.00387865	glucose-6-phosphatase, catalytic, 2
97100_at	13.8278	0.00398459	potassium intermediate/small conductance calcium-activated channel, subfamily n, member 1
100683_r_at	13.7517	0.00405243	immunoglobulin kappa chain variable 8 (v8)
160134_at	13.7053	0.00409448	adiponectin receptor 1
92667_at	13.6934	0.00410538	androgen receptor
94755_at	13.5567	0.00423282	interleukin 1 alpha
161292_f_at	13.5286	0.00425955	polo-like kinase 1 (drosophila)
100301_at	13.5114	0.00427606	estrogen receptor related 2
161786_f_at	13.472	0.00431406	integrin beta 5
160296_at	13.294	0.00449121	wd repeat and socs box-containing 2
92466_at	13.169	0.00462088	phospholipase c, beta 1
93584_at	13.1586	0.00463184	immunoglobulin heavy chain 6 (heavy chain of igm)
104532_at	13.1381	0.0046536	translocase of outer mitochondrial membrane 34
98350_at	13.0937	0.00470118	somatostatin receptor 2
100904_at	13.0483	0.00475037	dna segment, chr 14, erato doi 209, expressed
162056_f_at	13.0423	0.00475699	protamine 3
100988_at	12.837	0.00498781	bcl2-like 11 (apoptosis facilitator)
101814_at	12.8325	0.00499304	growth differentiation factor 11
94467_at	12.7922	0.00503994	ccaat/enhancer binding protein zeta
96326_at	12.7362	0.00510609	tyrosine aminotransferase
98979_at	12.716	0.00513016	menage a trois 1
101136_at	12.7031	0.00514571	tumor necrosis factor (ligand) superfamily, member 8
95439_at	12.6855	0.0051669	arylacetamide deacetylase (esterase)
96791_at	12.6523	0.00520707	riken cdna 1500005k14 gene
93583_s_at	12.5846	0.00529041	immunoglobulin heavy chain 6 (heavy chain of igm)
104045_at	12.5725	0.00530547	tspy-like 4
94037_at	12.5395	0.00534682	elastase 2a
94511_at	12.5353	0.00535211	riken cdna 2510001k09 gene
101124_at	12.409	0.00551405	,cluster incl aa522008:vh78a12.r1 mus musculus cdna, 3' end /clone=image-893086 /clone_end=3' /gb=aa522008 /gi=2262753 /ug=mm.4287 /len=647 /stra=rev
102981_at	12.3648	0.00557211	ga repeat binding protein, alpha
102668_at	12.3292	0.00561953	peroxisome proliferator activated receptor alpha
160354_at	12.3281	0.00562099	lim domain binding 3
162079_at	12.3151	0.00563835	membrane bound c2 domain containing protein
161784_f_at	12.3081	0.00564769	dna segment, chr 8, erato doi 419, expressed
94931_at	12.2631	0.00570869	ubiquitin-fold modifier 1
97700_at	12.2264	0.00575886	histocompatibility 2, k1, k region
92325_at	12.2236	0.00576268	ptk7 protein tyrosine kinase 7
95445_at	12.2051	0.00578829	riken cdna 4930558h15 gene
101718_f_at	12.18	0.00582322	immunoglobulin light chain variable region
93522_at	12.127	0.00589768	rad9 homolog (s. pombe)
103858_at	12.0295	0.00603773	era (g-protein)-like 1 (e. coli)
98492_at	12.0181	0.00605428	cklf-like marvel transmembrane domain containing 7
96254_at	11.9945	0.00608887	dnaj (hsp40) homolog, subfamily b, member 1
102142_r_at	11.9922	0.0060923	similar to odorant binding protein ia
92200_at	11.9603	0.00613951	adenylate cyclase activating polypeptide 1
99063_at	11.9547	0.00614783	syntaxin 8
98963_at	11.9228	0.0061956	transient receptor potential cation channel, subfamily v, member 2
95864_at	11.871	0.00627408	expressed sequence c77815
93690_at	11.7982	0.00638628	growth factor receptor bound protein 10
98440_at	11.7797	0.00641523	leukotriene b4 12-hydroxydehydrogenase
104690_at	11.7739	0.00642431	polymerase (dna directed), mu
94483_at	11.7145	0.0065185	casein kinase ii, alpha 2, polypeptide
98431_at	11.6488	0.00662447	riken cdna 1190004o14 gene
92942_at	11.6459	0.00662919	tripartite motif protein 21
160673_at	11.5654	0.00676213	similar to cg7074 gene product
162230_r_at	11.5119	0.00685206	retinoblastoma binding protein 9
93585_at	11.4661	0.00693032	cytochrome p450, family 2, subfamily c, polypeptide 29
161696_f_at	11.4382	0.00697867	expressed sequence c77080
102239_at	11.4214	0.00700791	b-cell leukemia/lymphoma 3
101670_at	11.3917	0.00705988	yeast sps1/ste20-related kinase 3 (s. cerevisiae)
102685_at	11.2956	0.00723143	submaxillary gland androgen regulated protein 2
162193_f_at	11.1483	0.00750435	integrin beta 7
160110_at	11.1226	0.00755322	ww domain containing e3 ubiquitin protein ligase 2
102629_at	11.079	0.00763691	tumor necrosis factor
94504_at	11.0317	0.00772911	riken cdna 4930570c03 gene
101524_at	11.0113	0.00776928	riken cdna 2610510d13 gene
160168_at	10.9526	0.00788637	f-box only protein 3
96540_at	10.9456	0.00790042	melanophilin
104165_at	10.9211	0.00795005	vanin 1
93121_at	10.9039	0.00798501	ribosomal protein s24
95525_at	10.8835	0.00802679	nuclear receptor coactivator 6
92955_at	10.8796	0.00803484	interleukin 3 receptor, alpha chain
162292_r_at	10.8683	0.00805813	riken cdna 2510039o18 gene
94291_at	10.8304	0.00813691	secretoglobin, family 1a, member 1 (uteroglobin)
102965_at	10.7803	0.00824233	expressed sequence ai481105
102586_at	10.7584	0.00828897	receptor tyrosine kinase-like orphan receptor 1
104742_at	10.7429	0.00832223	microsomal glutathione s-transferase 2
104181_at	10.7418	0.00832448	vanin 3
103982_s_at	10.7337	0.00834181	alcohol dehydrogenase 4 (class ii), pi polypeptide
101968_at	10.7124	0.00838782	outer dense fiber of sperm tails 1
161919_r_at	10.6713	0.00847755	dna segment, chr 11, brigham & women's genetics 0434 expressed
102268_at	10.6648	0.0084919	rex1, rna exonuclease 1 homolog (s. cerevisiae)
95889_at	10.6101	0.00861312	adp-ribosylation factor 3
92469_at	10.5863	0.00866658	secreted frizzled-related sequence protein 4
104728_at	10.5844	0.0086709	protein s (alpha)
100759_at	10.5657	0.00871317	mannose receptor, c type 2
102693_f_at	10.5554	0.00873659	kallikrein 1-related petidase b26
160512_at	10.4664	0.00894202	cdna sequence bc017643
98526_r_at	10.4564	0.00896558	erythroid differentiation regulator 1
103435_at	10.4521	0.00897561	riken cdna 9430080k19 gene
95157_at	10.4441	0.00899448	riken cdna b830022l21 gene
102928_at	10.4228	0.009045	huntington disease gene homolog
102623_at	10.4087	0.0090785	sema domain, immunoglobulin domain (ig), short basic domain, secreted, (semaphorin) 3 f
102767_at	10.3839	0.00913784	guanine nucleotide binding protein (g protein), gamma 12
103438_at	10.3576	0.00920134	deiodinase, iodothyronine, type ii
94056_at	10.3295	0.00926971	stearoyl-coenzyme a desaturase 1
97786_at	10.3121	0.00931246	ankyrin repeat domain 2 (stretch responsive muscle)
98097_r_at	10.3006	0.00934066	component of oligomeric golgi complex 8
95497_at	10.2825	0.00938559	timeless interacting protein
92411_at	10.2411	0.00948902	hs1 binding protein 3
103059_at	10.219	0.00954461	fxyd domain-containing ion transport regulator 3
162455_f_at	10.2028	0.00958583	riken cdna 1110039b18 gene
102011_at	10.1943	0.00960758	riken cdna 2610507l03 gene
99044_at	10.1782	0.00964876	zinc finger protein 358
94316_at	10.1428	0.00974003	keratin complex 2, basic, gene 6b
161536_r_at	10.1091	0.00982809	dual specificity phosphatase 6
102933_at	10.0895	0.00987969	plexin a3
93043_at	10.0552	0.00997079	stromal cell derived factor receptor 1
102719_f_at	10.048	0.00999019	chemokine (c-c motif) receptor 5

## Sheet: Imperio_rat
Gene ID	FC ([Large Suppressor] vs [Saline]) ( Sal vs Lrg Supp Fold change >= 1.25 )	FC ([Small Suppressor] vs [Saline]) (Small Supp vs Saline Fold change >= 1.25 )	FC ([Large Suppressor] vs [Small Suppressor]) (Lrg Supp vs Smal Supp Fold change >= 1.25 )	Gene Symbol	Aliases	Entrez ID	Ensembl ID	GO Accession	Chromosome	DBXrefs	Description	End	Gene Type	Start	Strand
116506	-5.86914		-2.97817	Calcr		116506	ENSRNOG00000010053	GO:0001669|GO:0004872|GO:0004948|GO:0005886|GO:0007188|GO:0007189|GO:0007202|GO:0007204|GO:0008565|GO:0015031|GO:0016021|GO:0030279|GO:0030316|GO:0030424|GO:0030819|GO:0031623|GO:0032841|GO:0043005|GO:0043025|GO:0043488|GO:0044441|GO:0045124|GO:0045762|GO:0051384|GO:0072659	chr4	RGD:621001	calcitonin receptor	28607201	protein-coding	28532078	-
24596	-4.71485	-3.64107		Ngfr	LNGFR|RNNGFRR|Tnfrsf16|p75|p75NTR	24596	ENSRNOG00000005392	GO:0001540|GO:0005035|GO:0005168|GO:0005515|GO:0005634|GO:0005635|GO:0005737|GO:0005791|GO:0005794|GO:0005886|GO:0006886|GO:0006915|GO:0006917|GO:0007165|GO:0007411|GO:0007417|GO:0009611|GO:0009897|GO:0009986|GO:0010468|GO:0010942|GO:0010977|GO:0016021|GO:0016048|GO:0017137|GO:0019233|GO:0021675|GO:0030135|GO:0031069|GO:0031625|GO:0031643|GO:0032224|GO:0032496|GO:0032590|GO:0032809|GO:0034599|GO:…	chr10	RGD:3177	nerve growth factor receptor	83216629	protein-coding	83198411	-
313653	-3.85056	-2.37221		Vwa5b1	RGD1308559	313653	ENSRNOG00000016553		chr5	RGD:1308559	von Willebrand factor A domain containing 5B1	160801678	protein-coding	160746778	-
100526565	-2.92554		-2.53785	Mir3546	rno-mir-3546	100526565	ENSRNOG00000035583		chr15	RGD:4888611|miRBase:MI0015400	microRNA mir-3546	37500149	miscRNA	37500034	+
117130	-2.84287	-2.9643		Grifin		117130	ENSRNOG00000001251	GO:0030246	chr12	RGD:71055	galectin-related inter-fiber protein	18165993	protein-coding	18164011	+
308322	-2.68483	-2.19825		Zim1		308322		GO:0003676|GO:0005622|GO:0006355|GO:0008270	chr1	RGD:1310930	zinc finger, imprinted 1	71659128	protein-coding	71637534	+
66024	-2.63045			Npy2r		66024	ENSRNOG00000049213	GO:0001601|GO:0001662|GO:0002793|GO:0004983|GO:0005886|GO:0005887|GO:0007204|GO:0007263|GO:0016020|GO:0030818|GO:0031645|GO:0033603|GO:0042755|GO:0045785|GO:0045987|GO:0046010|GO:0046903|GO:0050805|GO:0051048|GO:0051930|GO:0051967|GO:0090394	chr2	RGD:620475	neuropeptide Y receptor Y2	200945900	protein-coding	200944754	-
25236	-2.56841	-2.22281		Gpc3	OCI-5	25236	ENSRNOG00000022684	GO:0001658|GO:0001822|GO:0003674|GO:0005575|GO:0005578|GO:0005764|GO:0005886|GO:0008150|GO:0008285|GO:0009887|GO:0009948|GO:0010171|GO:0030282|GO:0030316|GO:0030324|GO:0030513|GO:0031225|GO:0035116|GO:0040008|GO:0043395|GO:0045732|GO:0045807|GO:0045879|GO:0045880|GO:0045926|GO:0046326|GO:0046658|GO:0050680|GO:0060422|GO:0060976|GO:0072111|GO:0072138|GO:0072180|GO:0072203|GO:0090090|GO:2000096	chrX	RGD:2725	glypican 3	139993328	protein-coding	139625383	-
25628	-2.38397			Nkx2-1	TTF1|Titf1	25628	ENSRNOG00000008644	GO:0000122|GO:0001764|GO:0002016|GO:0003677|GO:0003700|GO:0003705|GO:0005515|GO:0005634|GO:0005654|GO:0005667|GO:0006351|GO:0006355|GO:0006357|GO:0006644|GO:0007389|GO:0007411|GO:0007420|GO:0007492|GO:0007626|GO:0007631|GO:0009725|GO:0009887|GO:0010628|GO:0010719|GO:0021537|GO:0021759|GO:0021766|GO:0021795|GO:0021798|GO:0021877|GO:0021879|GO:0021892|GO:0021895|GO:0021983|GO:0022029|GO:0030324|GO:…	chr6	RGD:3866	NK2 homeobox 1	86948414	protein-coding	86945224	-
25570	-2.28938			Trhr		25570	ENSRNOG00000005048	GO:0004997|GO:0005886|GO:0007204|GO:0009986|GO:0016021|GO:0042803|GO:0090073	chr7	RGD:3904	thyrotropin releasing hormone receptor	83161215	protein-coding	83121165	+
25654	-2.28339		-1.97781	Col11a1		25654	ENSRNOG00000023148	GO:0001502|GO:0001503|GO:0002063|GO:0003007|GO:0005201|GO:0005581|GO:0005592|GO:0006029|GO:0007601|GO:0007605|GO:0030199|GO:0031012|GO:0035989|GO:0042472|GO:0048704|GO:0048705|GO:0050910|GO:0051216|GO:0055010	chr2	RGD:2372	collagen, type XI, alpha 1	235148754	protein-coding	234955154	+
311548	-2.22347			Ttll9		311548	ENSRNOG00000008596	GO:0004835|GO:0005737|GO:0005874|GO:0005929|GO:0005932|GO:0006464	chr3	RGD:1359622	tubulin tyrosine ligase-like family, member 9	154888353	protein-coding	154841931	+
309071	-2.21037	-1.60504		Fank1		309071	ENSRNOG00000018327	GO:0005634|GO:0005730|GO:0005737	chr1	RGD:1304756	fibronectin type 3 and ankyrin repeat domains 1	212897409	protein-coding	212790893	+
360792	-2.19959			Styxl1	Dusp24|RGD1305845	360792	ENSRNOG00000023366		chr12	RGD:1305845	serine/threonine/tyrosine interacting-like 1	25984354	protein-coding	25952012	+
100526588	-2.18907		-2.89515	Mir1188	rno-mir-1188	100526588	ENSRNOG00000041468		chr6	RGD:4888588|miRBase:MI0015443	microRNA mir-1188	142895829	miscRNA	142895748	+
25749	-2.18773	-1.77128		Clcn5	CLC5	25749	ENSRNOG00000002862	GO:0000139|GO:0005247|GO:0005524|GO:0005768|GO:0005886|GO:0006821|GO:0006897|GO:0010008|GO:0015297|GO:0016020|GO:0016021|GO:0045177	chrX	RGD:2362	chloride channel, voltage-sensitive 5	16981815	protein-coding	16955709	+
60337	-2.16184		-1.59973	Npff		60337	ENSRNOG00000047739	GO:0001664|GO:0002438|GO:0003254|GO:0005184|GO:0005615|GO:0007204|GO:0007218|GO:0010459|GO:0021510|GO:0030103|GO:0030425|GO:0031982|GO:0032099|GO:0042493|GO:0043204|GO:0043278|GO:0043679|GO:0045777|GO:0046676|GO:0051930|GO:0060079|GO:0060135|GO:0070253	chr7	RGD:62033	neuropeptide FF-amide peptide precursor	141919868	protein-coding	141919079	-
100314005	-2.15878		-2.72741	Mir27b	rno-mir-27b	100314005	ENSRNOG00000035576		chr17	RGD:2325593|miRBase:MI0000859	microRNA mir-27b	816370	miscRNA	816274	+
300992	-2.11951	-1.58915		Cacna2d2		300992	ENSRNOG00000015835	GO:0005245|GO:0005246|GO:0005891|GO:0006816|GO:0007528|GO:0040014|GO:0046622|GO:0046872|GO:0048747|GO:0060024|GO:0070588	chr8	RGD:631360	calcium channel, voltage-dependent, alpha 2/delta subunit 2	115640006	protein-coding	115510989	+
312052	-2.11093	-1.55491		Steap2		312052	ENSRNOG00000006076	GO:0000166|GO:0005215|GO:0005769|GO:0005829|GO:0005886|GO:0006893|GO:0006897|GO:0009725|GO:0016491|GO:0030140|GO:0030173|GO:0045055	chr4	RGD:1307050	STEAP family member 2, metalloreductase	25434255	protein-coding	25414631	+
246149	-2.10541	-2.0937		Gbx1		246149			chr4	RGD:621864	gastrulation brain homeobox 1	7212119	protein-coding	7186479	+
298366	-2.07439	-1.72709		Ttc39a	RGD1311126	298366	ENSRNOG00000047573		chr5	RGD:1311126	tetratricopeptide repeat domain 39A	133123236	protein-coding	133083937	+
308923.chr1.1	-2.07309			Ahi1	Ahi-1	308923		GO:0001738|GO:0001947|GO:0002092|GO:0003674|GO:0005575|GO:0005813|GO:0005814|GO:0005911|GO:0005912|GO:0005929|GO:0005932|GO:0007169|GO:0007417|GO:0008150|GO:0010842|GO:0016192|GO:0030862|GO:0030902|GO:0031513|GO:0033365|GO:0034613|GO:0035844|GO:0035845|GO:0036038|GO:0039008|GO:0039023|GO:0042384|GO:0043066|GO:0045944|GO:0050795|GO:0060271|GO:0065001|GO:0070121|GO:0070986|GO:0071599|GO:0072372	chr1	RGD:1303040	Abelson helper integration site 1	19080397	protein-coding	18958623	+
65187	-2.04829	-2.04829		Gabrq		65187	ENSRNOG00000016884		chr1	RGD:68331	gamma-aminobutyric acid (GABA) A receptor, theta	148595780	protein-coding	148583311	+
302421	-2.04733	-1.68672		Gdpd2	RGD1560780	302421	ENSRNOG00000002800	GO:0005737|GO:0006071|GO:0006629|GO:0008889	chrX	RGD:1560780	glycerophosphodiester phosphodiesterase domain containing 2	71443913	protein-coding	71435127	+
361898	-2.04078	-1.66465		Ankrd55	RGD1307735	361898	ENSRNOG00000013555		chr2	RGD:1307735	ankyrin repeat domain 55	63238388	protein-coding	63169817	+
313453	-2.03888	-1.82087		Tmem255a	Fam70a|RGD727788	313453		GO:0016021	chrX	RGD:727788	transmembrane protein 255A	124550919	protein-coding	124487599	-
499806.chr3.1	-2.03149			Erich2		499806			chr3	RGD:1563852	glutamate-rich 2	63456910	protein-coding	63420706	+
24716	-1.97664			Ret		24716	ENSRNOG00000014751	GO:0000165|GO:0001657|GO:0001755|GO:0001838|GO:0003674|GO:0005509|GO:0005887|GO:0007158|GO:0007169|GO:0007399|GO:0010008|GO:0010976|GO:0014042|GO:0030155|GO:0030335|GO:0033619|GO:0033630|GO:0035799|GO:0042493|GO:0042551|GO:0045121|GO:0045893|GO:0048265|GO:0048484|GO:0060041|GO:0060384|GO:0061146|GO:0071300|GO:0072300|GO:2001241	chr4	RGD:3556	ret proto-oncogene	216172348	protein-coding	216130142	-
290426	-1.97478	-1.97405		Klhl1		290426	ENSRNOG00000031100	GO:0005737|GO:0007628|GO:0016358|GO:0021680|GO:0030425|GO:0043025	chr15	RGD:1307452	kelch-like 1 (Drosophila)	84250457	protein-coding	83811191	-
680751	-1.96783	-1.48849	-1.32203	Ebf4		680751	ENSRNOG00000007408	GO:0003677|GO:0005634|GO:0006351|GO:0006355|GO:0007275|GO:0008134|GO:0046872|GO:0046983	chr3	RGD:1588215	early B-cell factor 4	129391670	protein-coding	129335417	+
29499	-1.96025	-1.95626		Shh		29499	ENSRNOG00000006120	GO:0000122|GO:0001525|GO:0001569|GO:0001570|GO:0001656|GO:0001658|GO:0001666|GO:0001708|GO:0001755|GO:0001822|GO:0001841|GO:0001942|GO:0001944|GO:0001947|GO:0001948|GO:0002052|GO:0002053|GO:0002076|GO:0002320|GO:0003140|GO:0004871|GO:0005102|GO:0005113|GO:0005509|GO:0005515|GO:0005539|GO:0005615|GO:0005634|GO:0005783|GO:0005794|GO:0005886|GO:0006355|GO:0006508|GO:0006897|GO:0006915|GO:0007224|GO:…	chr4	RGD:3673	sonic hedgehog	720573	protein-coding	711420	-
29430	-1.95586			Hap1	HAP1-A|HAP1-B	29430	ENSRNOG00000014819	GO:0005102|GO:0005515|GO:0005769|GO:0005770|GO:0008104|GO:0010976|GO:0016023|GO:0019904|GO:0030425|GO:0030426|GO:0043005|GO:0043679|GO:0045022|GO:0047496|GO:0048471|GO:0071363	chr10	RGD:68327	huntingtin-associated protein 1	88059457	protein-coding	88051222	-
81753	-1.9489	-1.76938		Pth2r	Pthr2	81753	ENSRNOG00000015259	GO:0004930|GO:0004991|GO:0005886|GO:0016021	chr9	RGD:620612	parathyroid hormone 2 receptor	70518866	protein-coding	70414061	-
29700	-1.93451	-1.72819		Pcbd1	DCoH|Pcbd|TCF1	29700	ENSRNOG00000000566	GO:0003674|GO:0003713|GO:0004505|GO:0005575|GO:0005634|GO:0005730|GO:0005737|GO:0006351|GO:0006558|GO:0006729|GO:0008124|GO:0008150|GO:0042802|GO:0043496|GO:0045893|GO:0051289|GO:0051291|GO:0055114	chr20	RGD:3263	pterin-4 alpha-carbinolamine dehydratase/dimerization cofactor of hepatocyte nuclear factor 1 alpha	32491730	protein-coding	32486249	+
311210	-1.93371	-2.08215		Tspan18	RGD1560411	311210	ENSRNOG00000008758	GO:0016021	chr3	RGD:1560411	tetraspanin 18	88939055	protein-coding	88799485	-
25317	-1.9147	-2.20429		Fgf1	FGF-1|HBGF-1|HBGF1	25317	ENSRNOG00000013867	GO:0001525|GO:0001759|GO:0001934|GO:0005104|GO:0005576|GO:0005578|GO:0005615|GO:0005634|GO:0005730|GO:0005737|GO:0005829|GO:0005938|GO:0008083|GO:0008201|GO:0008284|GO:0008543|GO:0010740|GO:0030324|GO:0030335|GO:0030544|GO:0034605|GO:0044548|GO:0045542|GO:0045766|GO:0045944|GO:0050679|GO:0051781|GO:0060681|GO:0072163	chr18	RGD:2605	fibroblast growth factor 1 (acidic)	32034675	protein-coding	32013703	+
362415	-1.90191		-1.46861	Ttll3		362415			chr4	RGD:1311255	tubulin tyrosine ligase-like family, member 3	208663109	protein-coding	208639199	+
78956	-1.89953			Scn9a	Nav1.7|PN1|Scn2a	78956	ENSRNOG00000006639	GO:0001518|GO:0005248|GO:0006954|GO:0009636|GO:0009791|GO:0019228|GO:0031402|GO:0043179|GO:0048266	chr3	RGD:69368	sodium channel, voltage-gated, type IX, alpha	59286961	protein-coding	59207264	-
100314207	-1.88539			Mir770	rno-mir-770	100314207	ENSRNOG00000040384		chr6	RGD:2325415|miRBase:MI0006165	microRNA mir-770	142845124	miscRNA	142845049	+
54291	-1.8828		-1.71132	Rgs11		54291	ENSRNOG00000020459	GO:0004871|GO:0005096|GO:0005737|GO:0005834|GO:0005886|GO:0007186|GO:0008277|GO:0035556|GO:0038032|GO:0043234|GO:0043547|GO:0044292	chr10	RGD:3563	regulator of G-protein signaling 11	15391694	protein-coding	15383438	+
24412	-1.85486	-1.64156		Grin2d	GluN2D	24412	ENSRNOG00000021063	GO:0001964|GO:0004970|GO:0004972|GO:0005234|GO:0005261|GO:0005886|GO:0008328|GO:0008344|GO:0016021|GO:0016595|GO:0017146|GO:0022843|GO:0030054|GO:0030288|GO:0035235|GO:0035249|GO:0042165|GO:0045202|GO:0045211|GO:0050966|GO:0051930|GO:0060079	chr1	RGD:2740	glutamate receptor, ionotropic, N-methyl D-aspartate 2D	102935845	protein-coding	102899446	-
365212	-1.85229	-1.64083		Micb	Mill2	365212		GO:0002429|GO:0006979|GO:0009408|GO:0031362|GO:0032526|GO:0046629|GO:0046703|GO:0050689	chr1	RGD:1564508	MHC class I polypeptide-related sequence B	81033651	protein-coding	81016678	+
311615	-1.83281	-1.57897		Tox2	GCX-1|Gcx1	311615	ENSRNOG00000008146	GO:0001085|GO:0003677|GO:0005634|GO:0006351|GO:0008585|GO:0034698|GO:0045944	chr3	RGD:735184	TOX high mobility group box family member 2	165890364	protein-coding	165765480	+
84420	-1.81604	-1.75095		Adcy7		84420	ENSRNOG00000014776	GO:0004016|GO:0006171|GO:0007165|GO:0016020|GO:0016021|GO:0030819|GO:0060135|GO:0071361	chr19	RGD:619966	adenylate cyclase 7	30752411	protein-coding	30730189	-
353257	-1.81165			Aoc2-ps1	Aoc2|Rao	353257			chr10	RGD:727941	amine oxidase, copper containing 2 (retina-specific), pseudogene 1	89045048	pseudo	89043582	+
499506	-1.80975			Ankrd34b	Dp58	499506	ENSRNOG00000040166		chr2	RGD:1594383	ankyrin repeat domain 34B	41219671	protein-coding	41203747	+
29162	-1.80912	-1.4373		Cdh7	Cad7	29162	ENSRNOG00000032490	GO:0005509|GO:0005886|GO:0007156|GO:0016021	chr13	RGD:1306856	cadherin 7, type 2	36366642	protein-coding	36230292	+
362256	-1.80364		-1.56014	Snhg11	RGD1563912	362256	ENSRNOG00000036802		chr3	RGD:1563912	small nucleolar RNA host gene 11 (non-protein coding)	160743135	protein-coding	160736978	-
25461	-1.80325	-1.58479		Hrh2	H2R	25461	ENSRNOG00000018260	GO:0001696|GO:0001697|GO:0001698|GO:0003382|GO:0004969|GO:0005886|GO:0007613|GO:0008542|GO:0016021|GO:0030814|GO:0045907|GO:0048167|GO:0048565|GO:0048732|GO:0050804	chr17	RGD:2831	histamine receptor H 2	13042869	protein-coding	13041793	-
24208	-1.79621	-1.84		Ar	Andr|Tfm	24208	ENSRNOG00000005639	GO:0000790|GO:0001085|GO:0001701|GO:0003073|GO:0003677|GO:0003682|GO:0003700|GO:0004879|GO:0004882|GO:0005102|GO:0005497|GO:0005515|GO:0005634|GO:0005737|GO:0005886|GO:0006351|GO:0006355|GO:0006357|GO:0007283|GO:0008013|GO:0008134|GO:0008270|GO:0008284|GO:0008584|GO:0009987|GO:0010468|GO:0019102|GO:0019899|GO:0019904|GO:0030424|GO:0030425|GO:0030521|GO:0030522|GO:0032868|GO:0033148|GO:0042327|GO:…	chrX	RGD:2147	androgen receptor	68705929	protein-coding	68533662	+
498274	-1.7868			RGD1565283		498274	ENSRNOG00000002972		chr13	RGD:1565283	similar to novel protein	93274071	protein-coding	93270446	+
359726	-1.78334	-1.59064		Rnasel		359726	ENSRNOG00000027017	GO:0003723|GO:0004540|GO:0006364|GO:0016363|GO:0019843|GO:0045071|GO:0045944|GO:0051607	chr13	RGD:727933	ribonuclease L (2',5'-oligoisoadenylate synthetase-dependent)	76166018	protein-coding	76158773	+
300950	-1.78139	-1.43709		Spsb4	RGD1562307	300950	ENSRNOG00000012862	GO:0016567|GO:0035556	chr8	RGD:1562307	splA/ryanodine receptor domain and SOCS box containing 4	104359356	protein-coding	104287498	-
690161	-1.75716			Hfm1		690161	ENSRNOG00000023299	GO:0003676|GO:0005524|GO:0008026	chr14	RGD:1584010	HFM1, ATP-dependent DNA helicase homolog (S. cerevisiae)	3958032	protein-coding	3879476	+
296968	-1.74509	-1.61748		Lrguk	RGD1308226	296968	ENSRNOG00000008775		chr4	RGD:1308226	leucine-rich repeats and guanylate kinase domain containing	61248921	protein-coding	61143344	+
50564	-1.70928	-1.65955		Gjd2	Cx36|Gja9	50564	ENSRNOG00000008337	GO:0001508|GO:0005921|GO:0005922|GO:0007267|GO:0007268|GO:0007601|GO:0016021	chr3	RGD:2694	gap junction protein, delta 2	112043925	protein-coding	112040930	-
29407	-1.70539			Tas1r1	Gpr70	29407	ENSRNOG00000009708	GO:0004930|GO:0005886|GO:0008527|GO:0016021|GO:0050912|GO:0050917	chr5	RGD:61891	taste receptor, type 1, member 1	172770376	protein-coding	172758655	-
367912	-1.70143	-1.50507		Glra4	RGD1564103	367912	ENSRNOG00000002391	GO:0005230|GO:0005887|GO:0016594|GO:0022824|GO:0030054|GO:0045211	chrX	RGD:1564103	glycine receptor, alpha 4	107326637	protein-coding	107306116	-
291325	-1.69248	-1.59182		St8sia6	Siat8f	291325	ENSRNOG00000018171	GO:0001574|GO:0006486|GO:0006493|GO:0008373|GO:0009100|GO:0009247|GO:0009311|GO:0016051|GO:0030173	chr17	RGD:1303161	ST8 alpha-N-acetyl-neuraminide alpha-2,8-sialyltransferase 6	82726110	protein-coding	82588914	-
499688	-1.68996	-1.51954		Gstm6	RGD1563391	499688	ENSRNOG00000019017	GO:0004364	chr2	RGD:1563391	glutathione S-transferase, mu 6	230207240	protein-coding	230202466	-
54300	-1.68789		-1.36752	Slc12a3	NCC|TSC	54300	ENSRNOG00000018607	GO:0005215|GO:0005829|GO:0005886|GO:0006810|GO:0006814|GO:0006821|GO:0015081|GO:0015377|GO:0015378|GO:0016021|GO:0016324|GO:0031982|GO:0035725|GO:0070294	chr19	RGD:3686	solute carrier family 12 (sodium/chloride transporters), member 3	11122657	protein-coding	11084193	-
688843	-1.68374	-1.51769		Nap1l5		688843	ENSRNOG00000007808	GO:0005634|GO:0006334	chr4	RGD:1584123	nucleosome assembly protein 1-like 5	153972240	protein-coding	153970373	-
298301	-1.68164		-1.67582	Mroh7	Heatr8|RGD1563440	298301	ENSRNOG00000022624	GO:0016021	chr5	RGD:1563440	maestro heat-like repeat family member 7	130168654	protein-coding	130128909	-
296936	-1.67791		-1.53217	Iqub	RGD1562359|Trs4	296936	ENSRNOG00000021729	GO:0001669|GO:0031514|GO:0060271	chr4	RGD:4145674	IQ motif and ubiquitin domain containing	51365137	protein-coding	51258450	-
361857	-1.67461	-1.60053		Traf3ip2	RGD1304768	361857	ENSRNOG00000000595	GO:0001783|GO:0006959|GO:0043123|GO:0048305	chr20	RGD:1593240	Traf3 interacting protein 2	46445446	protein-coding	46401898	+
25693	-1.67137		-2.07158	Slc18a1	CGAT|VMAT-1	25693	ENSRNOG00000011992	GO:0005737|GO:0015222|GO:0015238|GO:0016021|GO:0019899|GO:0030659|GO:0033603|GO:0051610|GO:0051612|GO:0071285	chr16	RGD:3693	solute carrier family 18 (vesicular monoamine), member 1	22289704	protein-coding	22256523	+
79213	-1.65855	-1.70109		Slc6a11	Gabt4|Gat3	79213	ENSRNOG00000005697	GO:0005328|GO:0005332|GO:0005737|GO:0005887|GO:0006836|GO:0007420|GO:0016020|GO:0042165|GO:0042493|GO:0042995	chr4	RGD:628737	solute carrier family 6 (neurotransmitter transporter, GABA), member 11	209516846	protein-coding	209399633	+
297595	-1.65052		-1.58616	Leprel2		297595	ENSRNOG00000016071	GO:0003674|GO:0005506|GO:0005575|GO:0008150|GO:0008285|GO:0016706|GO:0031418	chr4	RGD:1305699	leprecan-like 2	224390639	protein-coding	224377007	-
171574	-1.65029	-1.56182		Dnm3	dynamin-2	171574	ENSRNOG00000026490	GO:0003924|GO:0005515|GO:0005525|GO:0005543|GO:0005739|GO:0005794|GO:0005829|GO:0005874|GO:0005886|GO:0006184|GO:0006897|GO:0007416|GO:0014069|GO:0016023|GO:0042713|GO:0043197|GO:0046847|GO:0048471	chr13	RGD:727949	dynamin 3	85272009	protein-coding	84804756	-
309659	-1.64999	-1.65148		Mdga1		309659	ENSRNOG00000000536	GO:0001764|GO:0003674|GO:0007420|GO:0016020|GO:0021527|GO:0046658	chr20	RGD:1307031	MAM domain containing glycosylphosphatidylinositol anchor 1	10766161	protein-coding	10707850	-
79253	-1.64836	-1.76842		Avil		79253	ENSRNOG00000050419	GO:0003779|GO:0005737|GO:0005856|GO:0007010|GO:0007399|GO:0010976|GO:0030424|GO:0042995|GO:0043005|GO:0051693|GO:0060271	chr7	RGD:620301	advillin	70486801	protein-coding	70468814	+
287450	-1.64689		-1.52691	Slc16a11		287450	ENSRNOG00000018748	GO:0016021|GO:0055085	chr10	RGD:1311125	solute carrier family 16, member 11 (monocarboxylic acid transporter 11)	56571116	protein-coding	56567393	+
302822	-1.6446			Igsf1	Inhbp	302822	ENSRNOG00000007600	GO:0004872|GO:0005576|GO:0006355|GO:0007165|GO:0015026|GO:0016020|GO:0016021|GO:0034711	chrX	RGD:631402	immunoglobulin superfamily, member 1	136867466	protein-coding	136852224	-
301007	-1.64409	-1.42143		Wdr6		301007	ENSRNOG00000020185	GO:0005737|GO:0007050|GO:0008180|GO:0008285|GO:0008286|GO:0010507|GO:0043234|GO:0043560|GO:0048009	chr8	RGD:1307649	WD repeat domain 6	116709264	protein-coding	116702848	-
498133	-1.64376	-1.52015		Tex26	RGD1560846	498133	ENSRNOG00000000905		chr12	RGD:1560846	testis expressed 26	8800588	protein-coding	8769516	-
114245	-1.63481	-1.44789		Hcn3		114245	ENSRNOG00000020444	GO:0005249|GO:0005272|GO:0016021|GO:0030552	chr2	RGD:620691	hyperpolarization-activated cyclic nucleotide-gated potassium channel 3	207888575	protein-coding	207875210	-
291676	-1.62812			Spata24	RGD1311742	291676	ENSRNOG00000019976	GO:0003677|GO:0005634|GO:0005654|GO:0005730|GO:0005737|GO:0006351|GO:0006355|GO:0007275|GO:0007283|GO:0030154|GO:0042803	chr18	RGD:1311742	spermatogenesis associated 24	28167716	protein-coding	28165603	-
287612	-1.6237		-1.40531	Mks1		287612	ENSRNOG00000008635	GO:0005737|GO:0005813|GO:0005932|GO:0016020|GO:0035869|GO:0036038|GO:0042384|GO:0048754|GO:0060271	chr10	RGD:1565186	Meckel syndrome, type 1	74952824	protein-coding	74942157	-
112400	-1.62364		-1.32874	Nrg1		112400	ENSRNOG00000010392	GO:0000165|GO:0000902|GO:0003161|GO:0003222|GO:0003712|GO:0005102|GO:0005176|GO:0005576|GO:0005615|GO:0005737|GO:0005886|GO:0005887|GO:0007169|GO:0007171|GO:0007399|GO:0007416|GO:0007422|GO:0007507|GO:0007517|GO:0007626|GO:0008083|GO:0008217|GO:0008283|GO:0009790|GO:0010001|GO:0010667|GO:0015758|GO:0016021|GO:0016324|GO:0016477|GO:0021781|GO:0030296|GO:0030307|GO:0030424|GO:0031594|GO:0038127|GO:…	chr16	RGD:621341	neuregulin 1	63718738	protein-coding	63540649	+
361506	-1.60517		-1.50945	Leng8		361506	ENSRNOG00000018642		chr1	RGD:1306180	leukocyte receptor cluster (LRC) member 8	74826049	protein-coding	74814349	+
361041	-1.60471		-1.39829	Lrrc16b		361041	ENSRNOG00000025518	GO:0005737	chr15	RGD:1359120	leucine rich repeat containing 16B	38075410	protein-coding	38058371	+
25756	-1.60107		-1.58924	Cpt1b	CPT-IB|M-CPTI	25756	ENSRNOG00000010438	GO:0004095|GO:0005515|GO:0005739|GO:0005741|GO:0006635|GO:0015909|GO:0016021|GO:0016746|GO:0043231	chr7	RGD:2397	carnitine palmitoyltransferase 1b, muscle	130089083	protein-coding	130080033	-
501630	-1.59557	-1.29414		Mum1l1	RGD1565148	501630	ENSRNOG00000030475		chrX	RGD:1565148	melanoma associated antigen (mutated) 1-like 1	110450318	protein-coding	110446523	+
252854	-1.59552	-1.36823		Slc5a11	Kst1|SMIT2	252854	ENSRNOG00000013407	GO:0005215|GO:0006814|GO:0006915|GO:0008643|GO:0015293|GO:0016021|GO:0016324|GO:0055085	chr1	RGD:621410	solute carrier family 5 (sodium/glucose cotransporter), member 11	200285416	protein-coding	200246643	+
315957	-1.59034	-1.51492		Slc35g2	Tmem22	315957	ENSRNOG00000015370	GO:0003674|GO:0005575|GO:0005794|GO:0008150|GO:0016021	chr8	RGD:1306109	solute carrier family 35, member G2	108296902	protein-coding	108269639	-
29353	-1.58704			Phkg1	PHKIN01|Phkg	29353	ENSRNOG00000000920	GO:0004689|GO:0005516|GO:0005524|GO:0005964|GO:0005977|GO:0005978|GO:0006468|GO:0019899|GO:0050321	chr12	RGD:3325	phosphorylase kinase, gamma 1	32406743	protein-coding	32392860	+
310315	-1.58499		-1.36666	Ccdc39	RGD1306277	310315	ENSRNOG00000011440	GO:0001947|GO:0005856|GO:0030324|GO:0035085|GO:0035469|GO:0060285|GO:0060286|GO:0060287|GO:0070286|GO:0071907|GO:0071910	chr2	RGD:1306277	coiled-coil domain containing 39	139971211	protein-coding	139933460	-
50577	-1.58307	-1.72784		Galr1	Galnr1	50577	ENSRNOG00000016654	GO:0004966|GO:0005886|GO:0007186|GO:0007189|GO:0016021|GO:0042923	chr18	RGD:2656	galanin receptor 1	78317578	protein-coding	78302017	-
311658	-1.58239			Nfatc2		311658	ENSRNOG00000012175	GO:0001816|GO:0003674|GO:0003677|GO:0003700|GO:0005634|GO:0005667|GO:0005730|GO:0005737|GO:0005829|GO:0005886|GO:0006355|GO:0006974|GO:0008150|GO:0010628|GO:0015629|GO:0016477|GO:0030529|GO:0030890|GO:0042493|GO:0043565|GO:0044212|GO:0045893|GO:0045944|GO:0050853	chr3	RGD:1307690	nuclear factor of activated T-cells, cytoplasmic, calcineurin-dependent 2	171500358	protein-coding	171384481	-
171358	-1.5819			Camk1g		171358	ENSRNOG00000006470	GO:0000139|GO:0004683|GO:0005516|GO:0005524|GO:0005737|GO:0005886|GO:0005954|GO:0006468|GO:0012505|GO:0019722|GO:0043005	chr13	RGD:621800	calcium/calmodulin-dependent protein kinase IG	116654952	protein-coding	116631314	-
303336	-1.58148		-1.50915	Wsb1		303336	ENSRNOG00000012929	GO:0005622	chr10	RGD:1307835	WD repeat and SOCS box-containing 1	65062168	protein-coding	65046091	+
361495	-1.57897			Usp29		361495		GO:0004221|GO:0006511|GO:0008234	chr1	RGD:1306648	ubiquitin specific peptidase 29	71435036	protein-coding	71382517	-
363130	-1.57842		-1.4136	Aste1	RGD1304643	363130	ENSRNOG00000013059		chr8	RGD:1304643	asteroid homolog 1 (Drosophila)	113333054	protein-coding	113322528	+
140933	-1.57591	-1.83642		Trpc5	Trrp5	140933	ENSRNOG00000027233	GO:0005262|GO:0034704|GO:0070679	chrX	RGD:619787	transient receptor potential cation channel, subfamily C, member 5	114216237	protein-coding	114081723	-
171407	-1.57208	-1.30904		Gprasp1	pips	171407		GO:0005515|GO:0005634|GO:0005737	chrX	RGD:621343	G protein-coupled receptor associated sorting protein 1	106813428	protein-coding	106806369	-
117018	-1.57033		-1.31747	Kcnh2	ERG1	117018	ENSRNOG00000009872	GO:0000155|GO:0005216|GO:0005242|GO:0005249|GO:0005267|GO:0005635|GO:0005737|GO:0005886|GO:0005887|GO:0006355|GO:0006813|GO:0016021|GO:0042391|GO:0051291|GO:0060307|GO:0071805|GO:0086091	chr4	RGD:621414	potassium voltage-gated channel, subfamily H (eag-related), member 2	7398604	protein-coding	7366964	+
65023	-1.56994			Kcnip1	Kchip1	65023		GO:0005244|GO:0005267|GO:0005509|GO:0005886|GO:0015459|GO:0030425|GO:0034705|GO:0043025|GO:0044325|GO:0045760|GO:0046982|GO:0047485	chr10	RGD:70886	Kv channel-interacting protein 1	18821334	protein-coding	18443846	-
303240	-1.56625	-1.33405		Cntrob	Lip8|RGD1307488	303240	ENSRNOG00000008270	GO:0000910|GO:0005737|GO:0005813|GO:0005814|GO:0007099|GO:0019904|GO:0051299	chr10	RGD:1307488	centrobin, centrosomal BRCA2 interacting protein	55666263	protein-coding	55644331	-
291960	-1.56566			Hsf4		291960	ENSRNOG00000015253	GO:0000122|GO:0001654|GO:0003700|GO:0005634|GO:0006950|GO:0008284|GO:0033169|GO:0043010|GO:0043565|GO:0045597|GO:0045892|GO:0045944|GO:0048468|GO:0051260|GO:0070207	chr19	RGD:1310808	heat shock transcription factor 4	48097634	protein-coding	48091910	+
298019	-1.56454		-1.54772	Ctnnal1	Catnal1	298019	ENSRNOG00000010593	GO:0005198|GO:0005829|GO:0007155|GO:0007266|GO:0015629|GO:0045296	chr5	RGD:1311434	catenin (cadherin associated protein), alpha-like 1	77778979	protein-coding	77719359	-
499067	-1.56167	-1.39724		Smim17	RGD1559613	499067	ENSRNOG00000042502		chr1	RGD:1559613	small integral membrane protein 17	72528650	protein-coding	72510939	-
362261	-1.55898		-1.69418	Lpin3		362261	ENSRNOG00000016636	GO:0008195|GO:0016311	chr3	RGD:1588534	lipin 3	163126529	protein-coding	163113545	+
316022	-1.55543		-1.5681	Trank1	RGD1563130	316022	ENSRNOG00000021091	GO:0005524|GO:0016787	chr8	RGD:1563130	tetratricopeptide repeat and ankyrin repeat containing 1	118993803	protein-coding	118916156	+
50561	-1.55418			Resp18		50561	ENSRNOG00000019704	GO:0001701|GO:0003674|GO:0005576|GO:0005783|GO:0005794|GO:0008150|GO:0030141|GO:0043204|GO:0048237	chr9	RGD:3555	regulated endocrine-specific protein 18	82246397	protein-coding	82240055	-
298694	-1.55142		-1.83754	Plekhn1	RGD1311019	298694	ENSRNOG00000020295	GO:0005543	chr5	RGD:1311019	pleckstrin homology domain containing, family N member 1	177127945	protein-coding	177120235	-
498433	-1.54862			Psme4		498433	ENSRNOG00000006609		chr14	RGD:1591971	proteasome (prosome, macropain) activator subunit 4	114926544	protein-coding	114823668	+
314198	-1.54754			Cdkl1		314198	ENSRNOG00000038720	GO:0003674|GO:0004693|GO:0005524|GO:0005634|GO:0005737|GO:0007507	chr6	RGD:1305080	cyclin-dependent kinase-like 1 (CDC2-related kinase)	101570647	protein-coding	101526900	-
246143	-1.54348		-1.69483	Nradd	NRH2|PLAIDD	246143	ENSRNOG00000020936	GO:0005166|GO:0005634|GO:0005641|GO:0006915|GO:0007165|GO:0009790|GO:0010942|GO:0016020|GO:0016021|GO:0030027|GO:0032589|GO:0044298	chr8	RGD:708524	neurotrophin receptor associated death domain	118234748	protein-coding	118231775	-
363517	-1.54064			Plxnb3	RGD1560615	363517	ENSRNOG00000037291	GO:0004872|GO:0005622|GO:0005886|GO:0007165|GO:0007399|GO:0016021	chr1	RGD:1560615	plexin B3	152777321	protein-coding	152764184	-
303164	-1.53996		-1.63218	Zfp692	RGD1306740|Znf692	303164		GO:0003676|GO:0005622|GO:0008270	chr10	RGD:1306740	zinc finger protein 692	43544631	protein-coding	43539239	+
306974	-1.53772			Zfp192		306974	ENSRNOG00000045789	GO:0003676|GO:0003700|GO:0005634|GO:0005730|GO:0005737|GO:0006351|GO:0008270|GO:0016032	chr17	RGD:1308983	zinc finger protein 192	58390621	protein-coding	58372076	-
60379	-1.53552		-1.35383	Col5a3		60379	ENSRNOG00000020525	GO:0005201|GO:0005588|GO:0007160|GO:0008201|GO:0031012|GO:0043394	chr8	RGD:70922	collagen, type V, alpha 3	21887757	protein-coding	21842413	-
361169	-1.53409			Letm2	LETM2S	361169	ENSRNOG00000026180	GO:0005743|GO:0016021	chr16	RGD:1311220	leucine zipper-EF-hand containing transmembrane protein 2	70921167	protein-coding	70900977	+
299139	-1.53182			Slc38a6	Snat6	299139	ENSRNOG00000022622	GO:0006814|GO:0006865|GO:0016021	chr6	RGD:1310330	solute carrier family 38, member 6	105670544	protein-coding	105603543	+
307514	-1.52766			Epb41l4a	Epb4.1l4a	307514	ENSRNOG00000026050	GO:0005856	chr18	RGD:1306034	erythrocyte membrane protein band 4.1 like 4A	26371053	protein-coding	26284358	-
362515	-1.5272		-1.4869	Anks6	Pkdr1|Samd6	362515	ENSRNOG00000023309	GO:0005515|GO:0005737|GO:0008150|GO:0042803	chr5	RGD:3334	ankyrin repeat and sterile alpha motif domain containing 6	67204853	protein-coding	67163440	-
315911	-1.52703			Rnf128	RGD1566282	315911		GO:0004842|GO:0005770|GO:0005783|GO:0005794|GO:0008270|GO:0016567|GO:0042036	chr3	RGD:1566282	ring finger protein 128, E3 ubiquitin protein ligase	53773438	protein-coding	53715592	-
296616	-1.52695			Cercam	Ceecam1	296616	ENSRNOG00000026604	GO:0005788|GO:0007155|GO:0009103	chr3	RGD:1304778	cerebral endothelial cell adhesion molecule	13788193	protein-coding	13771611	+
367153	-1.51523			Cep70		367153	ENSRNOG00000022845	GO:0005634|GO:0005730|GO:0005737|GO:0005813|GO:0031965	chr8	RGD:1561486	centrosomal protein 70	106973353	protein-coding	106921077	+
498159	-1.51393	-1.34399		Spry3	RGD1562172	498159		GO:0007275|GO:0009966|GO:0016020	chr12	RGD:1562172	sprouty homolog 3 (Drosophila)	20931768	protein-coding	20929735	+
171571	-1.51309			Grip2	Abp	171571	ENSRNOG00000009726	GO:0005515|GO:0005783|GO:0005886|GO:0008022|GO:0014069|GO:0015031|GO:0016020|GO:0030054|GO:0030425|GO:0043198|GO:0045211	chr4	RGD:621668	glutamate receptor interacting protein 2	188170080	protein-coding	188120214	+
690303	-1.51244			Magohb		690303	ENSRNOG00000010316	GO:0005634	chr4	RGD:1597384	mago-nashi homolog B (Drosophila)	228084406	protein-coding	228076684	-
685180	-1.50924			Stx19		685180			chr7	RGD:1597703	syntaxin 19	1138965	protein-coding	1133989	+
25698	-1.50802	-1.47759		Ass1	ASSA|Ass	25698	ENSRNOG00000008837	GO:0000050|GO:0000053|GO:0001101|GO:0001822|GO:0001889|GO:0004055|GO:0005524|GO:0005634|GO:0005737|GO:0005739|GO:0005741|GO:0005764|GO:0005783|GO:0006526|GO:0006953|GO:0007494|GO:0007568|GO:0007584|GO:0009607|GO:0010043|GO:0010046|GO:0014075|GO:0015643|GO:0032355|GO:0032496|GO:0042493|GO:0043005|GO:0043025|GO:0043200|GO:0043204|GO:0043434|GO:0048545|GO:0051384|GO:0060416|GO:0060539|GO:0070542|GO:…	chr3	RGD:2163	argininosuccinate synthase 1	15728488	protein-coding	15686795	-
308341	-1.49972		-1.52206	Ssc5d	RGD1565772	308341	ENSRNOG00000016687	GO:0005044|GO:0006952|GO:0016020|GO:0051635|GO:2000482	chr1	RGD:1565772	scavenger receptor cysteine rich domain containing (5 domains)	76092319	protein-coding	76074530	+
288369	-1.49912	-1.36276		Pex11g	Pex11c	288369	ENSRNOG00000028100	GO:0005777|GO:0005779|GO:0016559|GO:0031231|GO:0043234|GO:0044375	chr12	RGD:1307070	peroxisomal biogenesis factor 11 gamma	4170562	protein-coding	4163473	-
298442	-1.49789		-1.58191	Ccdc163		298442	ENSRNOG00000022953		chr5	RGD:1564486	coiled-coil domain containing 163	139364237	protein-coding	139358209	+
689909	-1.49481		-1.58498	Ccdc62		689909	ENSRNOG00000038002		chr12	RGD:1586391	coiled-coil domain containing 62	39964256	protein-coding	39928530	-
680451	-1.49479		-1.33756	Nrbp2		680451	ENSRNOG00000029535	GO:0003674|GO:0004672|GO:0005524|GO:0005737|GO:0016242|GO:0030182|GO:0043524	chr7	RGD:1591749	nuclear receptor binding protein 2	117137365	protein-coding	117131632	-
293947	-1.49432		-1.3558	Arhgap18		293947	ENSRNOG00000011245	GO:0003674|GO:0005575|GO:0005622|GO:0007165|GO:0008150	chr1	RGD:1305053	Rho GTPase activating protein 18	20879837	protein-coding	20730430	-
367384	-1.49249	-1.44826		B3gntl1		367384		GO:0016757	chr10	RGD:1359497	UDP-GlcNAc:betaGal beta-1,3-N-acetylglucosaminyltransferase-like 1	110443571	protein-coding	110384839	-
307487	-1.48937	-1.45636		Pcdhb21		307487	ENSRNOG00000033479	GO:0003674|GO:0005509|GO:0005575|GO:0005886|GO:0007156|GO:0008150|GO:0016021	chr18	RGD:1305349	protocadherin beta 21	30297984	protein-coding	30295067	+
292892	-1.48794		-1.53391	Irf3		292892	ENSRNOG00000043388	GO:0000122|GO:0003674|GO:0003700|GO:0005575|GO:0005634|GO:0005737|GO:0009617|GO:0031663|GO:0032496|GO:0032727|GO:0032728|GO:0042802|GO:0042803|GO:0043123|GO:0043330|GO:0044212|GO:0045351|GO:0045358|GO:0050689|GO:0050715|GO:0051607|GO:0060340|GO:0071359	chr1	RGD:1549774	interferon regulatory factor 3	102061802	protein-coding	102057008	+
290626	-1.48732		-1.52659	Haus8	Ny-sar-48|RGD1311565	290626	ENSRNOG00000023534	GO:0000922|GO:0003674|GO:0005737|GO:0005813|GO:0005874|GO:0007067|GO:0051225|GO:0051297|GO:0051301|GO:0070652	chr16	RGD:1311565	HAUS augmin-like complex, subunit 8	19529269	protein-coding	19512404	-
691538	-1.48419		-1.32416	Rnpc3		691538		GO:0000166|GO:0003723|GO:0005634|GO:0005689	chr2	RGD:1582776	RNA-binding region (RNP1, RRM) containing 3	234603133	protein-coding	234574802	-
689779	-1.47832	-1.36493		Tctn2	Tect2	689779	ENSRNOG00000001019	GO:0001669|GO:0005737|GO:0005886|GO:0005932|GO:0007224|GO:0015078|GO:0015991|GO:0016021|GO:0033179|GO:0036038|GO:0042384|GO:0060271	chr12	RGD:1591895	tectonic family member 2	39296609	protein-coding	39272247	-
306073	-1.47585	-1.61934		Kbtbd6	Kbtbd7	306073	ENSRNOG00000047604		chr15	RGD:1305086	kelch repeat and BTB (POZ) domain containing 6	65396863	protein-coding	65395106	+
500059	-1.47578		-1.41116	Prrt4	RGD1559885	500059	ENSRNOG00000039388	GO:0016021	chr4	RGD:1559885	proline-rich transmembrane protein 4	56220344	protein-coding	56209884	-
360272	-1.47245			Slit2		360272	ENSRNOG00000003840	GO:0001656|GO:0001657|GO:0001701|GO:0001933|GO:0002042|GO:0002689|GO:0004963|GO:0005095|GO:0005509|GO:0005515|GO:0005576|GO:0005615|GO:0005737|GO:0005886|GO:0006935|GO:0007409|GO:0007411|GO:0007420|GO:0008045|GO:0008201|GO:0008285|GO:0009986|GO:0010593|GO:0010596|GO:0010629|GO:0014912|GO:0016021|GO:0016337|GO:0021510|GO:0021772|GO:0021834|GO:0021836|GO:0021972|GO:0022029|GO:0030154|GO:0030308|GO:…	chr14	RGD:69310	slit homolog 2 (Drosophila)	67201603	protein-coding	66864065	-
29556	-1.47151		-1.58827	Myh6	Myhca	29556	ENSRNOG00000025757	GO:0000146|GO:0001701|GO:0001725|GO:0002026|GO:0002027|GO:0003779|GO:0005516|GO:0005524|GO:0005634|GO:0005730|GO:0005737|GO:0005859|GO:0005925|GO:0006200|GO:0006936|GO:0006941|GO:0007512|GO:0007522|GO:0008016|GO:0008217|GO:0008307|GO:0016459|GO:0016887|GO:0019901|GO:0030016|GO:0030018|GO:0030048|GO:0030049|GO:0030239|GO:0030509|GO:0030898|GO:0030899|GO:0032982|GO:0042803|GO:0043462|GO:0045214|GO:…	chr15	RGD:62029	myosin, heavy chain 6, cardiac muscle, alpha	37516191	protein-coding	37492599	-
502348	-1.47148		-1.34846	Stard5	RGD1561783	502348		GO:0006694|GO:0015485|GO:0017127	chr1	RGD:1561783	StAR-related lipid transfer (START) domain containing 5	146709020	protein-coding	146699154	+
301455	-1.4661	-1.32068		Pard3b		301455	ENSRNOG00000024345		chr9	RGD:1584992	par-3 partitioning defective 3 homolog B (C. elegans)	69236542	protein-coding	68228908	+
246249	-1.46517		-1.51327	Arhgap4		246249	ENSRNOG00000037273	GO:0005100|GO:0005634|GO:0005730|GO:0005737|GO:0005794|GO:0005874|GO:0005925|GO:0007399|GO:0010764|GO:0030426|GO:0030517|GO:0035023	chr1	RGD:628901	Rho GTPase activating protein 4	152636830	protein-coding	152621958	+
361655	-1.4634		-1.32585	Tial1		361655	ENSRNOG00000020271	GO:0005634|GO:0005737|GO:0007281|GO:0008284|GO:0010494|GO:0017091|GO:0017145	chr1	RGD:1595845	Tia1 cytotoxic granule-associated RNA binding protein-like 1	206913052	protein-coding	206892006	-
497198	-1.46185	-1.3154		Impact		497198	ENSRNOG00000045844	GO:0001933|GO:0006446	chr18	RGD:1591977	imprinted and ancient	4334411	protein-coding	4313599	+
63997	-1.4608			Slc29a1	ENT1|rENT1	63997	ENSRNOG00000019752	GO:0005337|GO:0005886|GO:0007595|GO:0015858|GO:0015862|GO:0016021|GO:0016323|GO:0016324|GO:0030431|GO:0055085|GO:0060079|GO:0071333|GO:0071456	chr9	RGD:61899	solute carrier family 29 (nucleoside transporters), member 1	16687770	protein-coding	16673067	+
367915	-1.46067	-1.46431		Rab9b	RGD1562951	367915	ENSRNOG00000047960	GO:0005525|GO:0007264|GO:0015031|GO:0019003|GO:0045335	chrX	RGD:1562951	RAB9B, member RAS oncogene family	107426468	protein-coding	107414930	-
362289	-1.45847		-1.6089	Lime1	RGD1562795	362289	ENSRNOG00000049336	GO:0003676|GO:0006357|GO:0008270|GO:0014066|GO:0019815|GO:0019901|GO:0042345|GO:0043122|GO:0043405|GO:0050853|GO:0051279	chr3	RGD:1562795	Lck interacting transmembrane adaptor 1	180594482	protein-coding	180592159	+
116564	-1.45719	-1.31661		Npr2	GC-B|NPR-B	116564	ENSRNOG00000015991	GO:0001503|GO:0004383|GO:0004672|GO:0005524|GO:0005525|GO:0005886|GO:0006182|GO:0007165|GO:0007168|GO:0016021|GO:0016941|GO:0017046|GO:0035556|GO:0042562|GO:0042802|GO:0060348|GO:0097011	chr5	RGD:620851	natriuretic peptide receptor B/guanylate cyclase B (atrionatriuretic peptide receptor B)	63672103	protein-coding	63653695	+
295654.chr3.2	-1.45713			Ttc21b	RGD1565122	295654		GO:0005622|GO:0005929|GO:0007224|GO:0030991|GO:0042073|GO:0060271	chr3	RGD:1565122	tetratricopeptide repeat domain 21B	58990221	protein-coding	58917760	-
366619	-1.45618	-1.41814		Dtd2	RGD1309138	366619		GO:0005737|GO:0016788|GO:0019478	chr6	RGD:1309138	D-tyrosyl-tRNA deacylase 2 (putative)	82348647	protein-coding	82343041	-
292041	-1.45447	-1.49687		Wwox		292041		GO:0001649|GO:0003674|GO:0005575|GO:0005634|GO:0005737|GO:0005739|GO:0005794|GO:0005829|GO:0005886|GO:0005902|GO:0006917|GO:0008150|GO:0019899|GO:0030178|GO:0043065|GO:0045944|GO:0048705|GO:0071560	chr19	RGD:1309927	WW domain-containing oxidoreductase	57874843	protein-coding	57582256	+
298528	-1.45383	-1.31865		Epha10	RGD1562679	298528	ENSRNOG00000037340	GO:0004713|GO:0005005|GO:0005524	chr5	RGD:1562679	EPH receptor A10	146678719	protein-coding	146646303	+
116490	-1.45178	-1.29474		Snai1	Sna	116490	ENSRNOG00000009594	GO:0000122|GO:0001078|GO:0001649|GO:0001707|GO:0001837|GO:0003198|GO:0005634|GO:0005737|GO:0006357|GO:0007498|GO:0010718|GO:0010957|GO:0016477|GO:0019900|GO:0030335|GO:0031069|GO:0043066|GO:0043518|GO:0043565|GO:0045786|GO:0045892|GO:0045893|GO:0060021|GO:0060536|GO:0060707|GO:0060806|GO:0060972|GO:0061314|GO:2000810	chr3	RGD:620758	snail homolog 1 (Drosophila)	170430384	protein-coding	170425898	+
24565	-1.45175			Abcc1	Abcc1a|Avcc1a|Mrp|Mrp1	24565	ENSRNOG00000032748	GO:0005324|GO:0005524|GO:0005634|GO:0005730|GO:0005737|GO:0005794|GO:0005886|GO:0005887|GO:0006200|GO:0006855|GO:0006979|GO:0008559|GO:0015238|GO:0015431|GO:0015562|GO:0015911|GO:0016020|GO:0016323|GO:0016491|GO:0016887|GO:0030335|GO:0033700|GO:0034040|GO:0034634|GO:0034775|GO:0042493|GO:0042908|GO:0043215|GO:0046618|GO:0046624|GO:0055085|GO:0060326|GO:1901215	chr10	RGD:3112	ATP-binding cassette, subfamily C (CFTR/MRP), member 1	11354931	protein-coding	11232233	-
353255	-1.44725		-1.31229	Nadsyn1		353255	ENSRNOG00000020736	GO:0003674|GO:0003952|GO:0005524|GO:0005575|GO:0008150|GO:0009435|GO:0016810	chr1	RGD:727801	NAD synthetase 1	223869610	protein-coding	223722251	-
297942	-1.44684		-1.38329	Pnisr	RGD1307395|Sfrs18|Srsf18	297942	ENSRNOG00000008782		chr5	RGD:1307395	PNN-interacting serine/arginine-rich protein	40672914	protein-coding	40646030	+
690407	-1.44555			Rab36		690407	ENSRNOG00000001311	GO:0005525|GO:0007264|GO:0015031	chr20	RGD:1596098	RAB36, member RAS oncogene family	16755556	protein-coding	16740315	-
289468	-1.44531			Fam175a	Ccdc98|RGD1305287	289468	ENSRNOG00000002165	GO:0005634|GO:0006302|GO:0010212|GO:0016568|GO:0031572|GO:0031593|GO:0045739|GO:0070531	chr14	RGD:1305287	family with sequence similarity 175, member A	10386976	protein-coding	10372640	+
296621	-1.44224		-1.56339	Phyhd1		296621	ENSRNOG00000016794	GO:0016702|GO:0046872	chr3	RGD:1310377	phytanoyl-CoA dioxygenase domain containing 1	14199075	protein-coding	14185690	+
25130	-1.44109		-1.31928	Stx2	Epim	25130	ENSRNOG00000000936	GO:0000149|GO:0000910|GO:0000920|GO:0005484|GO:0005515|GO:0005911|GO:0006886|GO:0006903|GO:0006906|GO:0007340|GO:0009986|GO:0016020|GO:0016021|GO:0016192|GO:0016323|GO:0030033|GO:0030133|GO:0030154|GO:0030496|GO:0030855|GO:0031201|GO:0031410|GO:0045026|GO:0045121|GO:0046907|GO:0048306|GO:0048546	chr12	RGD:2558	syntaxin 2	33283619	protein-coding	33261860	+
361574	-1.43888		-1.40581	Snrnp70	Snrp70	361574	ENSRNOG00000020763	GO:0000166|GO:0000398|GO:0003676|GO:0003723|GO:0005634|GO:0005681|GO:0043484	chr1	RGD:1307120	small nuclear ribonucleoprotein 70 (U1)	102468582	protein-coding	102437190	-
315807	-1.43708			Pigb		315807	ENSRNOG00000007471	GO:0000030|GO:0005789|GO:0006506|GO:0031227	chr8	RGD:1307251	phosphatidylinositol glycan anchor biosynthesis, class B	73397749	protein-coding	73373909	+
362602	-1.4364		-1.35528	Zmym6	RGD1561833	362602	ENSRNOG00000013865	GO:0003676|GO:0007010|GO:0008270|GO:0022604	chr5	RGD:1561833	zinc finger, MYM-type 6	148956295	protein-coding	148909099	+
501552	-1.43631		-1.52282	Fancb	RGD1561555	501552	ENSRNOG00000003346	GO:0043240	chrX	RGD:1561555	Fanconi anemia, complementation group B	31518179	protein-coding	31503522	-
361930	-1.43608			Bbs7		361930	ENSRNOG00000015816	GO:0001654|GO:0003674|GO:0005575|GO:0005813|GO:0007224|GO:0007420|GO:0007507|GO:0008104|GO:0008150|GO:0034464|GO:0045444|GO:0060021|GO:0060173	chr2	RGD:1309264	Bardet-Biedl syndrome 7	142938346	protein-coding	142898505	-
363795	-1.43503	-1.30685		Lmln		363795	ENSRNOG00000001781	GO:0003674|GO:0004222|GO:0005575|GO:0005737|GO:0005925|GO:0006508|GO:0007155|GO:0008150|GO:0008270|GO:0016020	chr11	RGD:1311465	leishmanolysin-like (metallopeptidase M8 family)	74046319	protein-coding	73982199	-
100361138	-1.43484			Dgkq		100361138	ENSRNOG00000024112	GO:0004143|GO:0005634|GO:0005737|GO:0005829|GO:0005856|GO:0005886|GO:0007186|GO:0007205|GO:0016607|GO:0019900|GO:0019933|GO:0033198|GO:0033613|GO:0043274|GO:0046872|GO:0070493|GO:0070528	chr14	RGD:2320722	diacylglycerol kinase, theta	2078913	protein-coding	2064952	+
685425	-1.43066			Odf2l	RGD1308397	685425	ENSRNOG00000014059	GO:0005813	chr2	RGD:1593831	outer dense fiber of sperm tails 2-like	269560128	protein-coding	269522749	+
303029	-1.42503			Ranbp17	RGD1562576	303029	ENSRNOG00000005042	GO:0005643|GO:0006886|GO:0008565	chr10	RGD:1562576	RAN binding protein 17	18328821	protein-coding	18024416	-
360718	-1.4232			Popdc2		360718	ENSRNOG00000002994	GO:0016020	chr11	RGD:735226	popeye domain containing 2	67149797	protein-coding	67129358	+
408200	-1.42098		-1.38309	Pan2	Usp52	408200	ENSRNOG00000032441	GO:0000184|GO:0000932|GO:0003676|GO:0004221|GO:0004527|GO:0004535|GO:0005622|GO:0005634|GO:0006511	chr7	RGD:1303301	PAN2 polyA specific ribonuclease subunit homolog (S. cerevisiae)	2714080	protein-coding	2697335	+
494192	-1.41938			Mycbpap	COD106	494192	ENSRNOG00000042912	GO:0005737|GO:0007268|GO:0007275|GO:0007283|GO:0007605|GO:0019897|GO:0030154	chr10	RGD:1359123	Mycbp associated protein	82072661	protein-coding	82051979	-
365394	-1.41849		-1.62649	Cabp4		365394	ENSRNOG00000022044	GO:0003674|GO:0005509|GO:0005575|GO:0005829|GO:0007601|GO:0007602|GO:0008150|GO:0008594|GO:0046549|GO:0060040	chr1	RGD:1306083	calcium binding protein 4	226258660	protein-coding	226254103	-
24379	-1.41689			Gad1	Gad67	24379	ENSRNOG00000000007	GO:0001701|GO:0001764|GO:0004351|GO:0005622|GO:0005737|GO:0005739|GO:0005938|GO:0006915|GO:0009449|GO:0016595|GO:0019752|GO:0021696|GO:0021772|GO:0030170|GO:0030424|GO:0035108|GO:0035264|GO:0042136|GO:0042493|GO:0043679|GO:0044306|GO:0045202|GO:0046982|GO:0047485|GO:0048786|GO:0048854|GO:0061351	chr3	RGD:2652	glutamate decarboxylase 1	63519879	protein-coding	63479963	+
362626	-1.41664		-1.37832	RGD1359529		362626	ENSRNOG00000017309		chr5	RGD:1359529	similar to chromosome 1 open reading frame 63	157033632	protein-coding	157029893	+
25177	-1.41663			Fhl1	SLIM1	25177	ENSRNOG00000000875	GO:0003254|GO:0005634|GO:0005737|GO:0005886|GO:0007275|GO:0008270|GO:0010972|GO:0030154|GO:0030308|GO:0043268|GO:0044325|GO:1901016|GO:2000134	chrX	RGD:2615	four and a half LIM domains 1	153803160	protein-coding	153788894	+
310756	-1.4149		-1.38192	Mov10	Capza1	310756	ENSRNOG00000012946	GO:0000932|GO:0003674|GO:0005524|GO:0005575|GO:0008150|GO:0017111|GO:0035279	chr2	RGD:1598327	Moloney leukemia virus 10	226717439	protein-coding	226696252	-
363018	-1.4149			RGD1311723		363018	ENSRNOG00000010999	GO:0005737|GO:0005813|GO:0005856	chr8	RGD:1311723	similar to KIAA1731 protein	13848730	protein-coding	13810841	-
688765	-1.41232			LOC688765		688765			chr16	RGD:1585243	hypothetical protein LOC688765	58419182	protein-coding	58417284	-
316370	-1.41045			Kdelc1		316370	ENSRNOG00000011740	GO:0005788	chr9	RGD:1304684	KDEL (Lys-Asp-Glu-Leu) containing 1	50551705	protein-coding	50539118	-
366474	-1.41041		-1.35635	Col16a1		366474	ENSRNOG00000031475	GO:0005178|GO:0007155|GO:0071230	chr5	RGD:1310982	collagen, type XVI, alpha 1	152030103	protein-coding	151976658	+
308028	-1.40539	-1.2991		Slc2a12		308028	ENSRNOG00000011161	GO:0008643|GO:0015758|GO:0016020|GO:0016021|GO:0022891	chr1	RGD:1310175	solute carrier family 2 (facilitated glucose transporter), member 12	25520421	protein-coding	25467855	-
499270	-1.4015		-1.52747	Prss53	Pol3s|RGD1311277|RGD1566127	499270	ENSRNOG00000026040	GO:0004252|GO:0006508	chr1	RGD:1566127	protease, serine, 53	206358883	protein-coding	206354219	-
317260	-1.40079		-1.32842	Zmym3		317260	ENSRNOG00000003707	GO:0007010|GO:0022604	chrX	RGD:1564967	zinc finger, MYM-type 3	72165290	protein-coding	72150498	-
192215	-1.39918		-1.48198	Slc9a5	Nhe5	192215	ENSRNOG00000028844	GO:0005575|GO:0006814|GO:0006885|GO:0015385|GO:0015992|GO:0016021	chr19	RGD:620473	solute carrier family 9, subfamily A (NHE5, cation proton antiporter 5), member 5	48190747	protein-coding	48170660	+
299569	-1.39898		-1.40338	Akap8l		299569	ENSRNOG00000006355	GO:0016363	chr7	RGD:1359200	A kinase (PRKA) anchor protein 8-like	14523993	protein-coding	14494265	-
289338	-1.39827			Disp1		289338	ENSRNOG00000003635	GO:0003674|GO:0005575|GO:0007224|GO:0007225|GO:0007368|GO:0007389|GO:0008150|GO:0008158|GO:0009880|GO:0009953|GO:0015197|GO:0015833|GO:0016021|GO:0060539	chr13	RGD:1307675	dispatched homolog 1 (Drosophila)	106527113	protein-coding	106384791	-
295161	-1.39705			Fhdc1	RGD1311955	295161	ENSRNOG00000024594	GO:0003779|GO:0030036	chr2	RGD:1311955	FH2 domain containing 1	202896104	protein-coding	202860604	-
314614	-1.39702			Lppr3	Prg-2	314614	ENSRNOG00000027940	GO:0003824|GO:0008195|GO:0016020|GO:0016021	chr7	RGD:727823	lipid phosphate phosphatase-related protein type 3	12833539	protein-coding	12822277	+
300286	-1.39592	-1.47967		Lhfpl1	Lhfp	300286	ENSRNOG00000027601	GO:0016021	chrX	RGD:727927	lipoma HMGIC fusion partner-like 1	116777018	protein-coding	116719233	-
360602	-1.3931		-1.35806	Luc7l3	Crop|RGD1307981	360602	ENSRNOG00000002835	GO:0003729|GO:0005634|GO:0005730|GO:0005886|GO:0005925|GO:0006915|GO:0006950|GO:0008380	chr10	RGD:1307981	LUC7-like 3 (S. cerevisiae)	81859932	protein-coding	81823961	-
690661	-1.3927			Zfp40		690661		GO:0003676|GO:0005622|GO:0006355|GO:0008270	chr1	RGD:1593410	zinc finger protein 40	65363927	protein-coding	65341418	-
81632	-1.39262			Abat	Gabat|beta-AlaAT	81632	ENSRNOG00000002636	GO:0001666|GO:0003867|GO:0005739|GO:0005759|GO:0007620|GO:0007626|GO:0009448|GO:0009450|GO:0010039|GO:0030170|GO:0032144|GO:0032145|GO:0035094|GO:0042135|GO:0042220|GO:0042493|GO:0042803|GO:0043005|GO:0045471|GO:0045776|GO:0047298|GO:0048148	chr10	RGD:620948	4-aminobutyrate aminotransferase	6002068	protein-coding	5895469	-
365396	-1.39117		-1.30415	Ssh3		365396	ENSRNOG00000018878	GO:0003677|GO:0003779|GO:0004725|GO:0005634|GO:0005737|GO:0005856|GO:0006470|GO:0008064|GO:0008138|GO:0010591|GO:0050770	chr1	RGD:1308679	slingshot protein phosphatase 3	226389511	protein-coding	226382004	-
60444	-1.38906		-1.42905	Kcnt1	Slack|rSlo2	60444	ENSRNOG00000017283	GO:0000166|GO:0005249|GO:0005267|GO:0006813|GO:0008076|GO:0015269|GO:0016020|GO:0016021|GO:0071805	chr3	RGD:621106	potassium channel, subfamily T, member 1	8725541	protein-coding	8687852	+
500688	-1.38827	-1.47613		Adam4l1		500688		GO:0004222|GO:0006508|GO:0008270	chr6	RGD:1597022	a disintegrin and metallopeptidase domain 4-like 1	113165189	protein-coding	113162726	-
301434	-1.3859		-1.3796	Clk1		301434	ENSRNOG00000025768	GO:0003674|GO:0004674|GO:0004713|GO:0005524|GO:0005634|GO:0005737|GO:0008150|GO:0018105|GO:0018107|GO:0018108|GO:0043484|GO:0046777	chr9	RGD:1311469	CDC-like kinase 1	65115289	protein-coding	65104068	-
554172	-1.3836		-1.33782	Pxdn	Perc64	554172		GO:0004601|GO:0005201|GO:0005615|GO:0005783|GO:0020037|GO:0030198|GO:0031012|GO:0042744|GO:0055114	chr6	RGD:1560694	peroxidasin homolog (Drosophila)	57663427	protein-coding	57551559	+
362472	-1.38351		-1.26957	Cspp1	RGD1307055	362472	ENSRNOG00000021718	GO:0000922|GO:0005813|GO:0005819|GO:0005874|GO:0051781|GO:0071777	chr5	RGD:1307055	centrosome and spindle pole associated protein 1	13672474	protein-coding	13569515	-
362441	-1.38288			Itfg2	RGD1311944	362441	ENSRNOG00000006264		chr4	RGD:1311944	integrin alpha FG-GAP repeat containing 2	226949437	protein-coding	226936184	-
84359	-1.38214		-1.34863	Dffb	Cad	84359		GO:0000790|GO:0003677|GO:0004516|GO:0004536|GO:0005515|GO:0005634|GO:0005737|GO:0006309|GO:0006917|GO:0008152|GO:0019899|GO:0030263	chr5	RGD:620335	DNA fragmentation factor, 40kDa, beta polypeptide (caspase-activated DNase)	174753497	protein-coding	174742181	-
366452	-1.38176	-1.30237		Ptch2	Ptch1	366452			chr5	RGD:1309039	patched homolog 2 (Drosophila)	139776623	protein-coding	139757428	+
312510	-1.38049		-1.33452	Tia1		312510	ENSRNOG00000016813	GO:0000166|GO:0005634|GO:0005737|GO:0010494|GO:0017091|GO:0017148|GO:0042036|GO:0048024	chr4	RGD:1305742	TIA1 cytotoxic granule-associated RNA binding protein	182806469	protein-coding	182779170	+
25031	-1.38009	-1.42768		Plcb4	Beta4aa|RATBETA4AA	25031		GO:0004435|GO:0004871|GO:0005509|GO:0005634|GO:0005737|GO:0005790|GO:0006629|GO:0007602|GO:0014069|GO:0016042|GO:0030425|GO:0035556|GO:0043267|GO:0051019	chr3	RGD:3345	phospholipase C, beta 4	135459237	protein-coding	135089809	+
312199	-1.37949	-1.52421		Klhdc10	RGD1309792	312199	ENSRNOG00000010267		chr4	RGD:1309792	kelch domain containing 10	57531126	protein-coding	57477673	+
295088	-1.37895			Gmps		295088		GO:0003921|GO:0003922|GO:0005524|GO:0005829|GO:0006177|GO:0006541|GO:0016462|GO:0019899|GO:0042493	chr2	RGD:1310063	guanine monphosphate synthetase	173974539	protein-coding	173939844	+
78965	-1.37684	-1.30576		Csf1		78965	ENSRNOG00000018659	GO:0001503|GO:0001954|GO:0003006|GO:0005125|GO:0005157|GO:0005615|GO:0005887|GO:0006954|GO:0007275|GO:0008083|GO:0008283|GO:0008284|GO:0010628|GO:0010744|GO:0030225|GO:0030278|GO:0030316|GO:0030335|GO:0032270|GO:0032946|GO:0040018|GO:0042476|GO:0042488|GO:0042803|GO:0043235|GO:0045087|GO:0045651|GO:0045657|GO:0045672|GO:0045860|GO:0046579|GO:0048471|GO:0048873|GO:0060444|GO:0060611|GO:0060763	chr2	RGD:621063	colony stimulating factor 1 (macrophage)	230017945	protein-coding	229989435	-
304280	-1.37622			Tmem130		304280	ENSRNOG00000025235		chr12	RGD:1563248	transmembrane protein 130	13900957	protein-coding	13876610	+
25467	-1.3753	-1.57584		Irs1	IRS1IRM	25467	ENSRNOG00000014597	GO:0002053|GO:0004871|GO:0005068|GO:0005080|GO:0005158|GO:0005159|GO:0005515|GO:0005543|GO:0005634|GO:0005737|GO:0005829|GO:0005886|GO:0005899|GO:0005901|GO:0008286|GO:0010468|GO:0010907|GO:0014065|GO:0016042|GO:0019901|GO:0019904|GO:0030073|GO:0030335|GO:0030879|GO:0031000|GO:0032000|GO:0032868|GO:0032869|GO:0034504|GO:0042169|GO:0042327|GO:0043231|GO:0043434|GO:0043491|GO:0043548|GO:0043552|GO:…	chr9	RGD:2922	insulin receptor substrate 1	87835248	protein-coding	87782499	-
499360	-1.37499			Fam178a	RGD1560300	499360	ENSRNOG00000014482		chr1	RGD:1560300	family with sequence similarity 178, member A	272175693	protein-coding	272113227	+
140915	-1.37455			Slco3a1	Slc21a11	140915	ENSRNOG00000032798	GO:0005215|GO:0005886|GO:0015732|GO:0016020|GO:0016021	chr1	RGD:620227	solute carrier organic anion transporter family, member 3a1	137070858	protein-coding	136802247	-
365962	-1.37275	-1.2636		Slc44a5	RGD1564620	365962	ENSRNOG00000042332		chr2	RGD:1564620	solute carrier family 44, member 5	279195711	protein-coding	279103883	+
301431	-1.37031		-1.26932	Nif3l1		301431	ENSRNOG00000013446	GO:0005737|GO:0005739|GO:0008134|GO:0045893	chr9	RGD:1310329	NIF3 NGG1 interacting factor 3-like 1 (S. cerevisiae)	65156221	protein-coding	65138584	+
289595	-1.37012			Nfxl1	RGD1359201	289595	ENSRNOG00000002296		chr14	RGD:1359201	nuclear transcription factor, X-box binding-like 1	38044773	protein-coding	38003888	+
298086	-1.36965		-1.34769	Zcchc7		298086	ENSRNOG00000013078	GO:0003676|GO:0005634|GO:0005730|GO:0005737|GO:0008270	chr5	RGD:1310467	zinc finger, CCHC domain containing 7	64938827	protein-coding	64759112	+
361946	-1.36955		-1.28714	Supt20	Fam48a|RGD1307812|Supt20h	361946	ENSRNOG00000013100	GO:0000124|GO:0003712|GO:0007369	chr2	RGD:1307812	suppressor of Ty 20	160370670	protein-coding	160337768	-
246757	-1.36926		-1.4	Klhl17		246757	ENSRNOG00000020302	GO:0005515|GO:0005886|GO:0007420|GO:0014069|GO:0015629|GO:0016567|GO:0030036|GO:0030054|GO:0031208|GO:0032839|GO:0032947|GO:0043025|GO:0045211|GO:0051015	chr5	RGD:708444	kelch-like family member 17	177133709	protein-coding	177128900	-
170509	-1.36757	-1.47751		Cyp3a62	CYP3|Cyp3a	170509	ENSRNOG00000001379		chr12	RGD:1595919	cytochrome P450, family 3, subfamily a, polypeptide 62	20696611	protein-coding	20667026	+
298992	-1.36739			Nova1	Nova-1	298992		GO:0000398|GO:0003723|GO:0003729|GO:0005634|GO:0007399	chr6	RGD:621345	neuro-oncological ventral antigen 1	76660495	protein-coding	76538759	-
288606	-1.36628			Gtf2ird2	RGD1307435|RGD1566086	288606	ENSRNOG00000001482		chr12	RGD:1307435	GTF2I repeat domain containing 2	27553774	protein-coding	27518168	-
302969	-1.36535		-1.29934	Srrm2		302969	ENSRNOG00000004478		chr10	RGD:1310163	serine/arginine repetitive matrix 2	12982941	protein-coding	12948282	+
288906	-1.36331		-1.31697	Rfx1		288906	ENSRNOG00000006049	GO:0003677|GO:0005634|GO:0006355	chr19	RGD:1306574	regulatory factor X, 1 (influences HLA class II expression)	36189544	protein-coding	36158698	+
308236	-1.36323			Zfp53		308236		GO:0003676|GO:0005622|GO:0005634|GO:0006355|GO:0008270	chr1	RGD:1308573	zinc finger protein 53	62451949	protein-coding	62422840	+
170843	-1.36129			Khdrbs2	Slm1	170843	ENSRNOG00000012284	GO:0005515|GO:0005634|GO:0006351|GO:0006355|GO:0008143|GO:0008266|GO:0017124|GO:0042169|GO:0046982	chr9	RGD:621738	KH domain containing, RNA binding, signal transduction associated 2	39679399	protein-coding	39209748	-
314870	-1.36057		-1.4619	Irak3		314870	ENSRNOG00000004226	GO:0000287|GO:0003674|GO:0004672|GO:0004674|GO:0005524|GO:0005575|GO:0005634|GO:0005737|GO:0006468|GO:0008150|GO:0010933|GO:0010936|GO:0019221|GO:0032088|GO:0032494|GO:0032496|GO:0032695|GO:0032715|GO:0032720|GO:0034122|GO:0042177|GO:0042803|GO:0043242|GO:0043244|GO:0043330|GO:0043407|GO:0045824|GO:0046777|GO:0046982|GO:0051092|GO:0070498|GO:0070555	chr7	RGD:1308846	interleukin-1 receptor-associated kinase 3	65201013	protein-coding	65142540	-
361953	-1.3594			Lekr1	RGD1562738|RGD1565425	361953	ENSRNOG00000031247		chr2	RGD:1565425	leucine, glutamate and lysine rich 1	176987915	protein-coding	176821695	+
290668	-1.35821			Mau2	RGD1308759	290668	ENSRNOG00000020526	GO:0000785|GO:0005634|GO:0005654|GO:0032116|GO:0034088|GO:0047485	chr16	RGD:1308759	Mau2 chromatid cohesion factor homolog (C. elegans)	21075417	protein-coding	21047385	+
309256	-1.35788	-1.32811		Fan1	Mtmr15|RGD1566323	309256	ENSRNOG00000023985	GO:0000724|GO:0005634|GO:0006281|GO:0006289|GO:0008409|GO:0017108|GO:0033683|GO:0043130	chr1	RGD:1566323	FANCD2/FANCI-associated nuclease 1	126318211	protein-coding	126292302	-
295325	-1.356			Igsf3		295325	ENSRNOG00000023851		chr2	RGD:1307796	immunoglobulin superfamily, member 3	223299218	protein-coding	223212465	+
312649	-1.35438		-1.3152	Tsen2	RGD1309946	312649	ENSRNOG00000027158	GO:0000213|GO:0000214|GO:0003676|GO:0005634|GO:0005730|GO:0005737|GO:0005813|GO:0006388|GO:0006397	chr4	RGD:1309946	tRNA splicing endonuclease 2 homolog (S. cerevisiae)	210778842	protein-coding	210742791	+
304378	-1.35424			Gigyf1	Perq1	304378	ENSRNOG00000001410	GO:0048009	chr12	RGD:1309933	GRB10 interacting GYF protein 1	24261868	protein-coding	24252933	-
291580	-1.35268			RGD1312005		291580	ENSRNOG00000022429		chr18	RGD:1312005	similar to DD1	53361032	protein-coding	53346501	+
287451	-1.35225			Slc16a13		287451	ENSRNOG00000018785	GO:0005886|GO:0015293|GO:0016021|GO:0055085	chr10	RGD:1359138	solute carrier family 16, member 13 (monocarboxylic acid transporter 13)	56575557	protein-coding	56571907	-
500069	-1.35211			Cep41	Tsga14	500069	ENSRNOG00000010950	GO:0005813|GO:0005814|GO:0005929|GO:0015031|GO:0018095|GO:0036064|GO:0042384|GO:0072372	chr4	RGD:1562034	centrosomal protein 41	57743407	protein-coding	57728635	-
298104	-1.35179	-1.29247		RGD1304595		298104	ENSRNOG00000008712		chr5	RGD:1304595	similar to RIKEN cDNA 6330416G13 gene	83521432	protein-coding	83497715	+
683927	-1.35174		-1.33351	Cstf2		683927			chrX	RGD:1596566	cleavage stimulation factor, 3' pre-RNA subunit 2	104742717	protein-coding	104716787	+
363255	-1.35013		-1.33779	Ankzf1	RGD1359242	363255	ENSRNOG00000019052	GO:0005622|GO:0008270	chr9	RGD:1359242	ankyrin repeat and zinc finger domain containing 1	82169796	protein-coding	82162933	+
192226	-1.34993			Cand2	Tip120B	192226	ENSRNOG00000010473	GO:0005622|GO:0005634|GO:0006351|GO:0006355|GO:0017025	chr4	RGD:620480	cullin-associated and neddylation-dissociated 2 (putative)	210998144	protein-coding	210970266	+
314523	-1.34915			Wdr60	RGD1306493	314523	ENSRNOG00000004520	GO:0005929	chr6	RGD:1306493	WD repeat domain 60	153061842	protein-coding	153007323	-
29667.chr6	-1.3485			Srsf5	HRS|SRp40|Sfrs5	29667	ENSRNOG00000005513	GO:0000166|GO:0003676|GO:0003723|GO:0005634|GO:0005730|GO:0005737|GO:0006351|GO:0006355|GO:0006397|GO:0008380|GO:0009611|GO:0016607|GO:0050733|GO:0051726	chr6	RGD:3664	serine/arginine-rich splicing factor 5	112780506	protein-coding	112776230	+
298771	-1.34782	-1.26339		Prepl	RGD1310143	298771	ENSRNOG00000007326	GO:0004252|GO:0005829|GO:0006508	chr6	RGD:1310143	prolyl endopeptidase-like	8278693	protein-coding	8251542	-
287523	-1.34738		-1.27736	Dph1	RGD1562694	287523		GO:0005737|GO:0008283|GO:0017183	chr10	RGD:1562694	DPH1 homolog (S. cerevisiae)	61745338	protein-coding	61733769	-
308326	-1.34357			Zfp667	Mip1|Znf667	308326		GO:0003676|GO:0003677|GO:0005622|GO:0005634|GO:0006351|GO:0006355|GO:0008270	chr1	RGD:1359114	zinc finger protein 667	72683869	protein-coding	72663633	-
362981	-1.34231		-1.40293	Hdac10		362981	ENSRNOG00000031915	GO:0000118|GO:0000122|GO:0003674|GO:0004407|GO:0005575|GO:0005634|GO:0005654|GO:0005737|GO:0006351|GO:0006355|GO:0006476|GO:0014003|GO:0016575|GO:0016787|GO:0019899|GO:0032041|GO:0033558|GO:0042826|GO:0045892|GO:0046969|GO:0046970|GO:0097372	chr7	RGD:1305874	histone deacetylase 10	129793226	protein-coding	129788124	-
361727	-1.34143			Tmem216	RGD1304607	361727		GO:0005737|GO:0005929|GO:0005932|GO:0016021|GO:0035869|GO:0036038|GO:0042384|GO:0060271	chr1	RGD:1304607	transmembrane protein 216	233552396	protein-coding	233547253	-
288661	-1.34097		-1.40385	Zcchc8		288661		GO:0003676|GO:0005634|GO:0005730|GO:0008270|GO:0071013	chr12	RGD:1309774	zinc finger, CCHC domain containing 8	40200212	protein-coding	40178015	+
367323	-1.34082	-1.33961		Nudt12		367323	ENSRNOG00000022576	GO:0000210|GO:0005634|GO:0005777|GO:0006742|GO:0016787|GO:0019677|GO:0035529	chr9	RGD:1310902	nudix (nucleoside diphosphate linked moiety X)-type motif 12	105294901	protein-coding	105282133	-
315523	-1.34028		-1.25844	Nfrkb		315523	ENSRNOG00000008278	GO:0002020|GO:0005634|GO:0005730|GO:0031011	chr8	RGD:1310558	nuclear factor related to kappa B binding protein	32586755	protein-coding	32555212	+
266802.chr6.1	-1.33901			Alk		266802		GO:0004714|GO:0005887|GO:0007399|GO:0016310|GO:0046777	chr6	RGD:628622	anaplastic lymphoma receptor tyrosine kinase	33082963	protein-coding	32580744	+
25133	-1.33859			Pcdhb12	Pcdh3	25133	ENSRNOG00000033719	GO:0005509|GO:0005886|GO:0005911|GO:0007156|GO:0016021	chr18	RGD:3266	protocadherin beta 12	30219606	protein-coding	30216588	+
293016	-1.33706			Map7	Mtap7	293016			chr1	RGD:1308866	microtubule-associated protein 7	17293867	protein-coding	17189224	+
83842	-1.33653	-1.25941		Crot		83842	ENSRNOG00000006779	GO:0001579|GO:0005102|GO:0005739|GO:0005777|GO:0006091|GO:0006631|GO:0006635|GO:0008152|GO:0008458|GO:0010243|GO:0015908|GO:0015909|GO:0042493|GO:0043231|GO:0051791	chr4	RGD:70908	carnitine O-octanoyltransferase	22053087	protein-coding	22018262	+
307604	-1.33633	-1.39069		Elac1		307604	ENSRNOG00000000113	GO:0016891|GO:0042779	chr18	RGD:1304757	elaC homolog 1 (E. coli)	68868465	protein-coding	68851118	-
311607	-1.33571			Chd6		311607	ENSRNOG00000016744		chr3	RGD:1310465	chromodomain helicase DNA binding protein 6	163324764	protein-coding	163164938	-
315133	-1.33563		-1.29705	Ddx17		315133	ENSRNOG00000049957		chr7	RGD:1304945	DEAD (Asp-Glu-Ala-Asp) box polypeptide 17	120758011	protein-coding	120754842	-
303631	-1.33404	-1.44595		Arsg	RGD1306571	303631	ENSRNOG00000003931	GO:0004065|GO:0005615|GO:0005764|GO:0005783|GO:0006790|GO:0046872	chr10	RGD:1306571	arylsulfatase G	97577194	protein-coding	97497927	+
498131	-1.33396			N4bp2l1		498131			chr12	RGD:1595713	NEDD4 binding protein 2-like 1	558064	protein-coding	533777	-
367112	-1.33331	-1.32328		Hmgcll1	RGD1565090	367112	ENSRNOG00000011193	GO:0004419|GO:0005783|GO:0005789|GO:0005829|GO:0016020|GO:0046872|GO:0046951|GO:0048471	chr8	RGD:1565090	3-hydroxymethyl-3-methylglutaryl-CoA lyase-like 1	82780150	protein-coding	82645962	+
307839	-1.3331			Zfp612	Zfp23|Znf23	307839	ENSRNOG00000016971	GO:0003676|GO:0005622|GO:0006355|GO:0008270	chr19	RGD:1307197	zinc finger protein 612	52398149	protein-coding	52384704	-
316599	-1.3329			Usp40	LRRGT00071	316599	ENSRNOG00000018395	GO:0000166|GO:0008270|GO:0016491	chr9	RGD:1309613	ubiquitin specific peptidase 40	94862200	protein-coding	94791220	-
300836	-1.33161		-1.27059	Fam214a	RGD1310552	300836	ENSRNOG00000008150		chr8	RGD:1310552	family with sequence similarity 214, member A	81559189	protein-coding	81482305	+
304500	-1.33031		-1.45484	Acad10	RGD1310159	304500	ENSRNOG00000037815	GO:0003995|GO:0005739|GO:0050660	chr12	RGD:1310159	acyl-CoA dehydrogenase family, member 10	42328188	protein-coding	42285817	+
304104	-1.33015			Urb1	RGD1304621	304104	ENSRNOG00000002080	GO:0005730	chr11	RGD:1304621	URB1 ribosome biogenesis 1 homolog (S. cerevisiae)	34588898	protein-coding	34528215	-
362710	-1.32986			Agbl5		362710	ENSRNOG00000008612	GO:0004181|GO:0005634|GO:0005737|GO:0005829|GO:0006508|GO:0008270|GO:0015631|GO:0035608|GO:0035611	chr6	RGD:1598311	ATP/GTP binding protein-like 5	36671181	protein-coding	36653650	-
291212	-1.32926			B3galnt2	RGD1306946	291212	ENSRNOG00000016855	GO:0005794|GO:0006486|GO:0008378|GO:0016021	chr17	RGD:1306946	beta-1,3-N-acetylgalactosaminyltransferase 2	51764786	protein-coding	51721961	-
302612	-1.32865			Tspyl2	RGD1563283	302612	ENSRNOG00000003368	GO:0005634|GO:0005730|GO:0005737|GO:0005813|GO:0005886|GO:0006334|GO:0008156|GO:0030308|GO:0045859	chrX	RGD:1563283	TSPY-like 2	64173685	protein-coding	64168075	+
287479	-1.3284			Shpk	Carkl	287479	ENSRNOG00000019458	GO:0005737|GO:0005975|GO:0009052|GO:0016310|GO:0035963|GO:0043030|GO:0050277|GO:0050727|GO:0071222|GO:0071353	chr10	RGD:1308004	sedoheptulokinase	59528849	protein-coding	59504502	+
445541	-1.32838		-1.30873	Repin1	Ap-4|Ap4	445541	ENSRNOG00000008239	GO:0003677|GO:0005634|GO:0005811|GO:0005829|GO:0006260|GO:0008270|GO:0022626|GO:0031965|GO:2000191|GO:2001273	chr4	RGD:1549707	replication initiator 1	142900127	protein-coding	142898415	+
311651	-1.32821			Slc9a8		311651	ENSRNOG00000008354	GO:0000139|GO:0005794|GO:0006813|GO:0006814|GO:0006885|GO:0015385|GO:0015386|GO:0015992|GO:0016021|GO:0035725|GO:0051453	chr3	RGD:1308193	solute carrier family 9, subfamily A (NHE8, cation proton antiporter 8), member 8	170373074	protein-coding	170326024	+
306586	-1.32817		-1.35857	Amt		306586	ENSRNOG00000050214	GO:0003674|GO:0005575|GO:0005739|GO:0008150	chr8	RGD:1359408	aminomethyltransferase	116427437	protein-coding	116421237	+
309457	-1.32771		-1.40103	Pcgf6	Rnf134	309457	ENSRNOG00000020250	GO:0003677|GO:0003700|GO:0005634|GO:0006351|GO:0008270|GO:0031519|GO:0035102|GO:0045892	chr1	RGD:1306904	polycomb group ring finger 6	274261387	protein-coding	274241829	-
294693	-1.3275			Gtf2h2	BTF2 p44	294693	ENSRNOG00000018230	GO:0000439|GO:0002031|GO:0004672|GO:0005675|GO:0006289|GO:0006351|GO:0006355|GO:0006366|GO:0006468|GO:0008094|GO:0008270|GO:0008353|GO:0047485	chr2	RGD:1310499	general transcription factor IIH, polypeptide 2	49682092	protein-coding	49654319	-
311415.chr3.1	-1.32501	-1.31062		Zc3h6	Zc3hdc6	311415	ENSRNOG00000026277		chr3	RGD:1311061	zinc finger CCCH type containing 6	128513173	protein-coding	128463042	-
297408	-1.32391			Alms1		297408	ENSRNOG00000022343	GO:0001736|GO:0003674|GO:0005575|GO:0005737|GO:0005813|GO:0005814|GO:0006629|GO:0006641|GO:0006915|GO:0007286|GO:0007605|GO:0008150|GO:0016197|GO:0019722|GO:0030728|GO:0040015|GO:0042384|GO:0042593|GO:0042632|GO:0045444|GO:0045598|GO:0046548|GO:0048589|GO:0050673|GO:0051393|GO:0051492|GO:0060122	chr4	RGD:1311590	Alstrom syndrome 1	182048235	protein-coding	181947469	+
304822	-1.32388			Pkp1		304822	ENSRNOG00000010076	GO:0003674|GO:0005521|GO:0005575|GO:0005634|GO:0005730|GO:0008150|GO:0030057|GO:0045110	chr13	RGD:1307472	plakophilin 1	57800892	protein-coding	57753232	-
59087	-1.32381		-1.41956	Nxf1	Mex67h|Tap	59087	ENSRNOG00000019069	GO:0000166|GO:0003723|GO:0003729|GO:0005487|GO:0005634|GO:0005643|GO:0005737|GO:0006405|GO:0006406|GO:0016607|GO:0016973|GO:0042405	chr1	RGD:62014	nuclear RNA export factor 1	231908901	protein-coding	231895708	+
317425	-1.32351			Phf8	RGD1561065	317425	ENSRNOG00000002708	GO:0000082|GO:0003682|GO:0005506|GO:0005634|GO:0005730|GO:0008270|GO:0016706|GO:0032452|GO:0032454|GO:0033169|GO:0035064|GO:0035574|GO:0035575|GO:0045893|GO:0045943|GO:0051864|GO:0061188|GO:0070544|GO:0071557|GO:0071558	chrX	RGD:1561065	PHD finger protein 8	22386870	protein-coding	22281689	-
361941	-1.32218			RGD1359508		361941	ENSRNOG00000038330		chr2	RGD:1359508	similar to protein C33A12.3	148296649	protein-coding	148271821	+
313620	-1.3219			Srrm1		313620	ENSRNOG00000018194	GO:0005681|GO:0006397|GO:0071013	chr5	RGD:1311258	serine/arginine repetitive matrix 1	157476909	protein-coding	157444417	-
114859	-1.3218			Eif2ak4		114859	ENSRNOG00000006027	GO:0004674|GO:0004694|GO:0005524|GO:0006468|GO:0009267|GO:0017148|GO:0030968|GO:0043558	chr3	RGD:1311439	eukaryotic translation initiation factor 2 alpha kinase 4	116791037	protein-coding	116705333	+
302248	-1.31923			Nid2	NID-2	302248	ENSRNOG00000000341	GO:0005509|GO:0005515|GO:0005578|GO:0005604|GO:0007160|GO:0009986|GO:0031012	chr15	RGD:1311685	nidogen 2 (osteonidogen)	9041180	protein-coding	8984788	-
501619	-1.31903			Armcx1		501619		GO:0016021	chrX	RGD:1561629	armadillo repeat containing, X-linked 1	105802485	protein-coding	105798587	+
304135	-1.31745			Adamts5		304135		GO:0005634|GO:0005730|GO:0005737	chr11	RGD:735196	ADAM metallopeptidase with thrombospondin type 1 motif, 5	29080564	protein-coding	29035108	-
300320	-1.31719		-1.27095	L3mbtl2		300320	ENSRNOG00000024743	GO:0005634|GO:0006351|GO:0006355|GO:0008270|GO:0016568|GO:0035064|GO:0042393	chr7	RGD:1308569	l(3)mbt-like 2 (Drosophila)	122892516	protein-coding	122871438	+
498425	-1.317			Zrsr1		498425	ENSRNOG00000009639	GO:0000166|GO:0003723|GO:0005634|GO:0008270	chr14	RGD:1561824	zinc finger (CCCH type), RNA binding motif and serine/arginine rich 1	107827913	protein-coding	107826181	+
314713	-1.31645			Utp20	RGD1560606	314713	ENSRNOG00000005823	GO:0005730|GO:0006364	chr7	RGD:1560606	UTP20, small subunit (SSU) processome component, homolog (yeast)	29479994	protein-coding	29399166	-
29744	-1.3162			Sema6c		29744	ENSRNOG00000021101	GO:0004872|GO:0005886|GO:0007275|GO:0007411|GO:0016021|GO:0030215	chr2	RGD:3659	sema domain, transmembrane domain (TM), and cytoplasmic domain, (semaphorin) 6C	215840455	protein-coding	215831099	+
364682	-1.31616			Nhlrc1	Epm2b	364682	ENSRNOG00000026286	GO:0000209|GO:0004842|GO:0005634|GO:0005783|GO:0008270|GO:0031398|GO:0043161|GO:0048471	chr17	RGD:735081	NHL repeat containing 1	19877843	protein-coding	19876653	-
85496	-1.31522	-1.42003		Enpp1	Npps|Pc1	85496	ENSRNOG00000013994	GO:0003674|GO:0003676|GO:0004528|GO:0004551|GO:0005044|GO:0005158|GO:0005524|GO:0005575|GO:0005615|GO:0005886|GO:0006091|GO:0006796|GO:0006955|GO:0008150|GO:0009143|GO:0009986|GO:0016021|GO:0030247|GO:0030279|GO:0030308|GO:0030505|GO:0030643|GO:0030730|GO:0031214|GO:0031953|GO:0032869|GO:0035529|GO:0042803|GO:0045599|GO:0045719|GO:0046325|GO:0046627|GO:0046849|GO:0046872|GO:0047429|GO:0050427	chr1	RGD:628825	ectonucleotide pyrophosphatase/phosphodiesterase 1	23291660	protein-coding	23228281	+
311341	-1.31364		-1.37382	Pla2g4b		311341	ENSRNOG00000007447	GO:0004620|GO:0004622|GO:0004623|GO:0005829|GO:0008152|GO:0009395|GO:0046475|GO:0047498	chr3	RGD:1308658	phospholipase A2, group IVB (cytosolic)	118382163	protein-coding	118373799	+
298003	-1.31337		-1.36095	Galt		298003	ENSRNOG00000014766	GO:0005534|GO:0005536|GO:0005794|GO:0006012|GO:0006258|GO:0008108|GO:0008152|GO:0008270	chr5	RGD:1306483	galactose-1-phosphate uridylyltransferase	62672295	protein-coding	62669071	+
362892	-1.31308		-1.29373	Mbd6		362892	ENSRNOG00000006209	GO:0003677|GO:0003682|GO:0005634|GO:0005730	chr7	RGD:1311050	methyl-CpG binding domain protein 6	70751297	protein-coding	70745585	-
289019	-1.31282			Cdk18	PCTAIRE3|Pctk3	289019	ENSRNOG00000008137	GO:0004693|GO:0005524	chr13	RGD:1309523	cyclin-dependent kinase 18	53972998	protein-coding	53964632	-
290959	-1.31146			Slc35d2		290959	ENSRNOG00000027229	GO:0016021	chr17	RGD:1309518	solute carrier family 35, member D2	1638555	protein-coding	1608197	-
499697	-1.31135		-1.25341	Trmt13	Ccdc76	499697	ENSRNOG00000015140		chr2	RGD:1565211	tRNA methyltransferase 13 homolog (S. cerevisiae)	237601709	protein-coding	237588550	+
296478	-1.31068		-1.3257	Zgpat	RGD1310801	296478	ENSRNOG00000014235	GO:0003700|GO:0005634|GO:0006351|GO:0007175|GO:0008270|GO:0043565|GO:0045892	chr3	RGD:1310801	zinc finger, CCCH-type with G patch domain	180591735	protein-coding	180575440	+
79212	-1.31023			Slc6a1	Gabt1	79212	ENSRNOG00000006527	GO:0005328|GO:0005332|GO:0005515|GO:0005886|GO:0005887|GO:0007612|GO:0009636|GO:0009744|GO:0009986|GO:0010033|GO:0010243|GO:0010288|GO:0014054|GO:0014070|GO:0014074|GO:0030424|GO:0032229|GO:0032355|GO:0042220|GO:0043005|GO:0051260|GO:0051592|GO:0051939	chr4	RGD:620533	solute carrier family 6 (neurotransmitter transporter, GABA), member 1	209585792	protein-coding	209570473	+
100174910	-1.30863			LOC100174910		100174910	ENSRNOG00000013738	GO:0005739	chr18	RGD:2299854	glutaredoxin-like protein	51241458	protein-coding	51225476	-
24504	-1.30811		-1.39871	Inha		24504	ENSRNOG00000020097	GO:0001541|GO:0001750|GO:0001917|GO:0005102|GO:0005179|GO:0005615|GO:0005737|GO:0006917|GO:0008083|GO:0008584|GO:0034673|GO:0034711|GO:0042127|GO:0042541|GO:0043025|GO:0043512|GO:0046882|GO:0046982|GO:0051726	chr9	RGD:2912	inhibin alpha	82472644	protein-coding	82469743	+
24586	-1.30681	-1.29221		Ncam1	Cd56|N-CAM|N-CAM-1|NCAM-1|NCAM-C|NCAMC|Ncam	24586	ENSRNOG00000031890	GO:0001928|GO:0005104|GO:0005515|GO:0005886|GO:0007155|GO:0007166|GO:0007568|GO:0007611|GO:0008092|GO:0008201|GO:0009897|GO:0009986|GO:0010035|GO:0010288|GO:0014012|GO:0014076|GO:0016021|GO:0016338|GO:0019902|GO:0021794|GO:0030275|GO:0030424|GO:0030426|GO:0031100|GO:0031175|GO:0033554|GO:0033555|GO:0034109|GO:0042220|GO:0043025|GO:0048666|GO:0050850|GO:0051930|GO:0060045|GO:0060548|GO:0071241	chr8	RGD:67378	neural cell adhesion molecule 1	52755557	protein-coding	52458775	-
311412	-1.30671			Anapc1		311412	ENSRNOG00000016965	GO:0005634|GO:0005680|GO:0070979	chr3	RGD:1306629	anaphase promoting complex subunit 1	128864613	protein-coding	128786183	+
29543	-1.30638	-1.25962		Timp2		29543	ENSRNOG00000003148	GO:0005178|GO:0005576|GO:0005604|GO:0005615|GO:0005634|GO:0007283|GO:0007417|GO:0007568|GO:0008047|GO:0008191|GO:0008285|GO:0009986|GO:0010951|GO:0030426|GO:0030814|GO:0032487|GO:0034097|GO:0042493|GO:0043005|GO:0043025|GO:0043085|GO:0043408|GO:0043410|GO:0045664|GO:0045666|GO:0045762|GO:0045861|GO:0045930|GO:0046580|GO:0046872|GO:0071310	chr10	RGD:61312	TIMP metallopeptidase inhibitor 2	107021070	protein-coding	106973463	-
500893	-1.30613	-1.27273		Gli4		500893	ENSRNOG00000021765	GO:0003676|GO:0005622|GO:0008270	chr7	RGD:1560906	GLI family zinc finger 4	116571118	protein-coding	116565906	+
291130	-1.30384	-1.31271		Dcdc2		291130	ENSRNOG00000017511	GO:0001764|GO:0035556|GO:0048813	chr17	RGD:1310227	doublecortin domain containing 2	43899062	protein-coding	43711172	-
312480	-1.30325			Pcgf1	Nspc1	312480	ENSRNOG00000008360	GO:0005634|GO:0005730|GO:0006351|GO:0006355|GO:0008022|GO:0008270|GO:0031519|GO:0035518	chr4	RGD:1549782	polycomb group ring finger 1	178598690	protein-coding	178596101	+
499508	-1.30284	-1.31611		Zfyve16	RGD1564784	499508	ENSRNOG00000013055	GO:0005545|GO:0005547|GO:0005737|GO:0005769|GO:0006622|GO:0008565|GO:0016197|GO:0043231|GO:0046872	chr2	RGD:1564784	zinc finger, FYVE domain containing 16	41308896	protein-coding	41265672	-
24890	-1.30219	-1.30219		Esr1	ER-alpha|Esr|RNESTROR	24890		GO:0001046|GO:0001547|GO:0002064|GO:0002076|GO:0003677|GO:0003682|GO:0003700|GO:0003707|GO:0004879|GO:0005496|GO:0005515|GO:0005634|GO:0005737|GO:0005794|GO:0005886|GO:0006351|GO:0006355|GO:0008013|GO:0008134|GO:0008209|GO:0008270|GO:0008584|GO:0010629|GO:0019899|GO:0030284|GO:0030315|GO:0030518|GO:0030522|GO:0031798|GO:0032355|GO:0032403|GO:0034056|GO:0038052|GO:0042562|GO:0042802|GO:0042981|GO:…	chr1	RGD:2581	estrogen receptor 1	42931332	protein-coding	42667185	+
366856	-1.30199		-1.26067	Mterfd3	RGD1311836|mTERF2	366856	ENSRNOG00000006978	GO:0005739|GO:0005759|GO:0006351|GO:0006355|GO:0042803|GO:0044212	chr7	RGD:1311836	MTERF domain containing 3	24798719	protein-coding	24788439	+
298767	-1.30141			Dync2li1	RGD1310286	298767	ENSRNOG00000005151	GO:0003774|GO:0005874|GO:0007368|GO:0030286|GO:0030990|GO:0031512|GO:0035085|GO:0042384|GO:0045177	chr6	RGD:1310286	dynein cytoplasmic 2 light intermediate chain 1	7869292	protein-coding	7837943	+
259226	-1.30086	-1.27379		Ppp1r14d	Gbpi	259226	ENSRNOG00000012648	GO:0004864|GO:0005737|GO:0035304|GO:0042325	chr3	RGD:628891	protein phosphatase 1, regulatory (inhibitor) subunit 14D	117587801	protein-coding	117573555	-
290552	-1.30071			Rft1	RGD1562654	290552	ENSRNOG00000021805	GO:0005319|GO:0016021	chr16	RGD:1562654	RFT1 homolog (S. cerevisiae)	6679687	protein-coding	6645368	+
317232	-1.29989	-1.28519		Magee1	DAMAGE|RGD1560259	317232	ENSRNOG00000002660	GO:0005634|GO:0005886|GO:0016010|GO:0030425|GO:0045211|GO:0048471	chrX	RGD:1560259	melanoma antigen, family E, 1	76885407	protein-coding	76881860	+
498703	-1.29877		-1.41205	Fam193b	RGD1562335	498703	ENSRNOG00000039807		chr17	RGD:1562335	family with sequence similarity 193, member B	11737150	protein-coding	11705724	+
308632	-1.29873	-1.54235		Hebp2		308632		GO:0005737	chr1	RGD:1311553	heme binding protein 2	15404431	protein-coding	15397245	-
316312	-1.29848			Zfp451		316312	ENSRNOG00000012718		chr9	RGD:1305865	zinc finger protein 451	38133122	protein-coding	38077911	+
290679	-1.2983		-1.26174	Ints10	RGD1304711	290679	ENSRNOG00000012429	GO:0005634|GO:0005730|GO:0005737|GO:0016180|GO:0032039	chr16	RGD:1304711	integrator complex subunit 10	22542494	protein-coding	22511869	-
301430	-1.29816		-1.25181	Orc2	Orc2l	301430	ENSRNOG00000012558	GO:0000785|GO:0000792|GO:0000808|GO:0000939|GO:0003688|GO:0005634|GO:0005664|GO:0006260	chr9	RGD:1311844	origin recognition complex, subunit 2	65188753	protein-coding	65158929	-
289088	-1.29708			Swt1	RGD1308695	289088	ENSRNOG00000032258		chr13	RGD:1308695	Swt1 RNA endoribonuclease homolog (S. cerevisiae)	73748003	protein-coding	73690645	-
117043	-1.29702			RragB	Ragb	117043		GO:0005525|GO:0005575|GO:0005634|GO:0005737|GO:0005764|GO:0005794|GO:0008150|GO:0032008|GO:0032561|GO:0034613|GO:0043231|GO:0071230	chrX	RGD:619805	Ras-related GTP binding B	20136586	protein-coding	20104910	-
313449	-1.297			Upf3b	RGD1560264	313449	ENSRNOG00000039994	GO:0000166|GO:0000184|GO:0003729|GO:0005737|GO:0035145|GO:0045727	chrX	RGD:1560264	UPF3 regulator of nonsense transcripts homolog B (yeast)	123867683	protein-coding	123849755	-
310615	-1.29616		-1.3144	Crtc2	RGD1308903|Torc2	310615	ENSRNOG00000016138	GO:0005634|GO:0005730|GO:0005737|GO:0006094|GO:0006351|GO:0008140|GO:0032793|GO:0042593|GO:0051289	chr2	RGD:1308903	CREB regulated transcription coactivator 2	209058502	protein-coding	209048916	+
29709	-1.29474			Gabrg2		29709	ENSRNOG00000003241	GO:0004890|GO:0005230|GO:0005237|GO:0005254|GO:0005737|GO:0005886|GO:0006821|GO:0007214|GO:0007268|GO:0009791|GO:0016021|GO:0030054|GO:0030424|GO:0030534|GO:0032590|GO:0034707|GO:0045211|GO:0051932|GO:0060077	chr10	RGD:61966	gamma-aminobutyric acid (GABA) A receptor, gamma 2	27023929	protein-coding	26937103	-
317407	-1.29452			Bhlhb9	p60TRP	317407		GO:0005634|GO:0005737	chrX	RGD:1303224	basic helix-loop-helix domain containing, class B, 9	106729464	protein-coding	106726766	-
64461	-1.29446			Decr2	Dcrakl|putativeperoxisomal24-dienoyl-CoAreductase	64461	ENSRNOG00000050424	GO:0000166|GO:0003735|GO:0004550|GO:0005102|GO:0005509|GO:0005524|GO:0005777|GO:0005778|GO:0005840|GO:0006183|GO:0006228|GO:0006241|GO:0006412|GO:0006636|GO:0008670|GO:0016491|GO:0019166	chr10	RGD:71002	2,4-dienoyl CoA reductase 2, peroxisomal	15273597	protein-coding	15265550	-
58967	-1.29368	-1.31379		Sfmbt1	Sfmbt	58967	ENSRNOG00000016645	GO:0005634|GO:0006355	chr16	RGD:61999	Scm-like with four mbt domains 1	6821331	protein-coding	6708903	+
301010	-1.29349		-1.34608	Slc26a6		301010	ENSRNOG00000020450	GO:0005887|GO:0006821|GO:0008271|GO:0008272|GO:0015108|GO:0015301|GO:0015499|GO:0015701|GO:0015724|GO:0016020|GO:0034220|GO:0055085	chr8	RGD:1310197	solute carrier family 26, member 6	117003173	protein-coding	116993106	+
300754	-1.29328			Bbs4		300754	ENSRNOG00000026171	GO:0000226|GO:0000242|GO:0001843|GO:0001895|GO:0003085|GO:0003674|GO:0003777|GO:0005575|GO:0005634|GO:0005737|GO:0005813|GO:0005814|GO:0005932|GO:0007286|GO:0007608|GO:0008104|GO:0008150|GO:0010629|GO:0016358|GO:0019216|GO:0021756|GO:0021766|GO:0021987|GO:0030534|GO:0031513|GO:0031514|GO:0032465|GO:0033205|GO:0033210|GO:0033365|GO:0034451|GO:0034452|GO:0034454|GO:0034464|GO:0035058|GO:0038108|GO:…	chr8	RGD:1309134	Bardet-Biedl syndrome 4	63916346	protein-coding	63883342	-
362226	-1.29239			Sec23b		362226	ENSRNOG00000008411	GO:0006886|GO:0006888|GO:0008270|GO:0030127	chr3	RGD:1310699	Sec23 homolog B (S. cerevisiae)	145186902	protein-coding	145145219	+
360775	-1.2923			Zfp157	AZ61|RGD1359435	360775	ENSRNOG00000001323	GO:0003674|GO:0005575|GO:0008150	chr12	RGD:1359435	zinc finger protein 157	20471764	protein-coding	20449367	-
361696	-1.2923		-1.43499	Rps6kb2		361696	ENSRNOG00000021689	GO:0004672|GO:0004711|GO:0005524|GO:0005840|GO:0006468|GO:0042277|GO:0043491|GO:0045948	chr1	RGD:1305144	ribosomal protein S6 kinase, polypeptide 2	226283539	protein-coding	226276852	-
287420	-1.29216			Pfas		287420	ENSRNOG00000005193	GO:0003674|GO:0004642|GO:0006189|GO:0006541|GO:0009156|GO:0042493	chr10	RGD:1304926	phosphoribosylformylglycinamidine synthase	55332781	protein-coding	55316450	-
362751	-1.29177	-1.27191		Tmx1	Txndc1	362751	ENSRNOG00000007318	GO:0005783|GO:0005789|GO:0015036|GO:0043066|GO:0045454	chr6	RGD:1308455	thioredoxin-related transmembrane protein 1	102321355	protein-coding	102311253	+
503018	-1.29168			Wdr35l	RGD1564116|Wdr35	503018	ENSRNOG00000028783	GO:0005813|GO:0005932|GO:0030991|GO:0035085|GO:0042384	chr6	RGD:1564116	WD repeat domain 35-like	43932450	protein-coding	43875471	+
286971	-1.29126			Fut11		286971	ENSRNOG00000009274	GO:0006486|GO:0016021|GO:0032580|GO:0046920	chr15	RGD:628731	fucosyltransferase 11 (alpha (1,3) fucosyltransferase)	8136282	protein-coding	8132722	-
78976	-1.29095	-1.39986		Kiss1r	Gpr54	78976	ENSRNOG00000011954	GO:0000186|GO:0004930|GO:0005886|GO:0007165|GO:0007186|GO:0007218|GO:0008188|GO:0008285|GO:0008528|GO:0009986|GO:0016020|GO:0016021|GO:0019722|GO:0030336|GO:0042923|GO:0046887|GO:0050482|GO:0050806|GO:0051496	chr7	RGD:70930	KISS1 receptor	12779416	protein-coding	12776069	-
311826	-1.2907		-1.46566	Rexo4	Xpmc2h	311826	ENSRNOG00000027867	GO:0003676|GO:0004527|GO:0005730	chr3	RGD:1306220	REX4, RNA exonuclease 4 homolog (S. cerevisiae)	10873113	protein-coding	10862783	-
363172	-1.29061			Lars2		363172	ENSRNOG00000004760	GO:0002161|GO:0004823|GO:0005524|GO:0005737|GO:0005739|GO:0006429	chr8	RGD:1308429	leucyl-tRNA synthetase 2, mitochondrial	131689033	protein-coding	131594014	+
366057	-1.2906	-1.37659		Gapdh-ps1		366057			chr3	RGD:1589693	glyceraldehyde-3-phosphate dehydrogenase, pseudogene 1	49856726	pseudo	49854828	+
363872	-1.29021			Zfp498	Znf498	363872	ENSRNOG00000042213	GO:0003676|GO:0003700|GO:0005634|GO:0006351|GO:0008270|GO:0016032	chr12	RGD:1308619	zinc finger protein 498	13847687	protein-coding	13837227	-
361648	-1.28989		-1.32471	Spns1	RGD1305613	361648	ENSRNOG00000017621	GO:0005743|GO:0006869|GO:0016021|GO:0055085	chr1	RGD:1305613	spinster homolog 1 (Drosophila)	204760551	protein-coding	204753272	-
362595	-1.28983			Oscp1	RGD1306596	362595	ENSRNOG00000026978	GO:0006810|GO:0009925	chr5	RGD:1306596	organic solute carrier partner 1	147867532	protein-coding	147837067	+
84481	-1.28946			Arid4b	Bcaa	84481		GO:0003677|GO:0005634|GO:0006349|GO:0006351|GO:0006355|GO:0034773|GO:0036124	chr17	RGD:619919	AT rich interactive domain 4B (Rbp1 like)	51648419	protein-coding	51525386	-
313977	-1.28909			Lpin1		313977	ENSRNOG00000004377	GO:0000122|GO:0000266|GO:0001085|GO:0003674|GO:0003713|GO:0005575|GO:0005634|GO:0005667|GO:0005737|GO:0005741|GO:0006629|GO:0006642|GO:0008195|GO:0009062|GO:0016311|GO:0031065|GO:0031100|GO:0031529|GO:0031532|GO:0031965|GO:0032869|GO:0042826|GO:0042975|GO:0045598|GO:0045944	chr6	RGD:1307646	lipin 1	51602407	protein-coding	51534869	-
309156	-1.28774			Bbs1		309156	ENSRNOG00000019832	GO:0000226|GO:0001764|GO:0001895|GO:0003674|GO:0005102|GO:0005575|GO:0005813|GO:0007608|GO:0008104|GO:0008150|GO:0008594|GO:0009296|GO:0009566|GO:0016358|GO:0021756|GO:0021766|GO:0021987|GO:0030534|GO:0031514|GO:0034464|GO:0035058|GO:0035264|GO:0042048|GO:0042384|GO:0042445|GO:0043001|GO:0044255|GO:0045444|GO:0045494|GO:0048854|GO:0051219|GO:0060271|GO:0060296	chr1	RGD:1307581	Bardet-Biedl syndrome 1	227096525	protein-coding	227078590	-
362766	-1.28676			Alkbh1	Alkbh	362766	ENSRNOG00000012264	GO:0001701|GO:0001764|GO:0001890|GO:0003906|GO:0005719|GO:0005739|GO:0006281|GO:0006307|GO:0008198|GO:0010468|GO:0016706|GO:0030154|GO:0031175|GO:0042056|GO:0042245|GO:0043524|GO:0048589|GO:0050918|GO:0070579|GO:0070989|GO:0080111	chr6	RGD:1308327	alkB, alkylation repair homolog 1 (E. coli)	120757491	protein-coding	120737713	-
291689	-1.28556			Cdc23		291689	ENSRNOG00000024241	GO:0000080|GO:0005622|GO:0005680|GO:0007067|GO:0007080|GO:0030071|GO:0070979	chr18	RGD:1304819	cell division cycle 23	27165926	protein-coding	27146157	-
312200	-1.28527			Tmem209	RGD1309682	312200	ENSRNOG00000028219	GO:0016021	chr4	RGD:1309682	transmembrane protein 209	57585192	protein-coding	57558246	-
362264	-1.285		-1.30937	Srsf6	Sfrs6	362264	ENSRNOG00000006380	GO:0005634|GO:0005730|GO:0048025	chr3	RGD:1359241	serine/arginine-rich splicing factor 6	165507707	protein-coding	165502385	+
303251	-1.28494			Dvl2	Dvl-2	303251	ENSRNOG00000017915		chr10		dishevelled 2	56364388	protein-coding	56355170	+
494339	-1.28476			Zfp799	Zpf799	494339	ENSRNOG00000032552		chr7	RGD:1359692	zinc finger protein 799	15237165	protein-coding	15224533	-
293148	-1.2847			C2cd3	RGD1307366	293148	ENSRNOG00000017608	GO:0001701|GO:0001947|GO:0005813|GO:0005932|GO:0007389|GO:0007420|GO:0008589|GO:0016485|GO:0021915|GO:0021997|GO:0030162|GO:0030326|GO:0042384|GO:0042733	chr1	RGD:1307366	C2 calcium-dependent domain containing 3	171680309	protein-coding	171583397	+
246150	-1.2845			Akap9	CG-NAP|Gisp|Yotiao	246150	ENSRNOG00000026319	GO:0000242|GO:0005515|GO:0005737|GO:0005794|GO:0005813|GO:0043231	chr4	RGD:620833	A kinase (PRKA) anchor protein (yotiao) 9	27234808	protein-coding	27098572	-
317464	-1.28446			Msl3	Msl31|Msl3l1	317464	ENSRNOG00000004016	GO:0003677|GO:0035064|GO:0043984|GO:0072487	chrX	RGD:1549763	male-specific lethal 3 homolog (Drosophila)	27438239	protein-coding	27420566	+
296182	-1.28248	-1.28975		Tmx4	RGD1305146|Txndc13	296182	ENSRNOG00000024852		chr3	RGD:1305146	thioredoxin-related transmembrane protein 4	134057338	protein-coding	134016677	-
360502	-1.28125			Itfg3	RGD1311484	360502	ENSRNOG00000028241	GO:0016021	chr10	RGD:1311484	integrin alpha FG-GAP repeat containing 3	15405995	protein-coding	15392901	-
300367.chr8.2	-1.2807			Med17	Crsp6	300367		GO:0001104|GO:0003712|GO:0003713|GO:0004872|GO:0005634|GO:0005667|GO:0006357|GO:0006367|GO:0016592|GO:0019827|GO:0030518|GO:0030521|GO:0045893|GO:0045944|GO:0046966	chr8	RGD:1311120	mediator complex subunit 17	13774832	protein-coding	13756806	-
299700	-1.28045			RGD1563365		299700			chr7	RGD:1563365	similar to DNA segment, Chr 10, Wayne State University 102, expressed	26607557	protein-coding	26601081	-
368070	-1.27981			Pnn		368070	ENSRNOG00000004061	GO:0005634|GO:0005730|GO:0005737|GO:0016607|GO:0071013	chr6	RGD:1597086	pinin, desmosome associated protein	89693549	protein-coding	89685236	+
289323	-1.27977			Nvl		289323	ENSRNOG00000003629	GO:0005524|GO:0005634|GO:0005730|GO:0005737|GO:0016235|GO:0017111	chr13	RGD:1311270	nuclear VCP-like	104464514	protein-coding	104407045	-
501559	-1.27947			RGD1562161		501559	ENSRNOG00000005135		chrX	RGD:1562161	similar to chromosome X open reading frame 23	38662385	protein-coding	38604288	-
680203	-1.27946			Pcdhb20	Pcdhb14	680203	ENSRNOG00000033123	GO:0005509|GO:0005886|GO:0007156|GO:0016021	chr18	RGD:1594228	protocadherin beta 20	30292099	protein-coding	30288725	+
500707	-1.27931			Tc2n	Mtac2d1|Tac2-N	500707	ENSRNOG00000004754	GO:0005634	chr6	RGD:1563876	tandem C2 domains, nuclear	134813686	protein-coding	134651335	-
114089	-1.27886			Inpp5e		114089	ENSRNOG00000019039	GO:0000139|GO:0004439|GO:0004445|GO:0005737|GO:0005856|GO:0005886|GO:0010976|GO:0032580|GO:0035085|GO:0046488|GO:0046854|GO:0046855|GO:0046856	chr3	RGD:620478	inositol polyphosphate-5-phosphatase E	9217209	protein-coding	9204536	-
287522.chr10.2	-1.27861			Smg6	LRRGT00040|RGD1309609	287522	ENSRNOG00000048863	GO:0000184|GO:0000723|GO:0004521|GO:0005634|GO:0005730|GO:0005737|GO:0005829|GO:0042162	chr10	RGD:1595918	Smg-6 homolog, nonsense mediated mRNA decay factor (C. elegans)	61721414	protein-coding	61493274	+
500367	-1.27806			Klhl42	Klhdc5|RGD1560924	500367	ENSRNOG00000001844	GO:0000209|GO:0004842|GO:0031463|GO:0032886|GO:0043161	chr4	RGD:1560924	kelch-like family, member 42	245652794	protein-coding	245631025	+
362142	-1.278			Bbs5		362142	ENSRNOG00000007127	GO:0003674|GO:0005575|GO:0005622|GO:0005932|GO:0008150|GO:0032266|GO:0034464|GO:0042384	chr3	RGD:1310718	Bardet-Biedl syndrome 5	62519538	protein-coding	62498548	+
310548	-1.27767	-1.28624		Rbm46	RGD1560205	310548	ENSRNOG00000025823	GO:0000166|GO:0003676	chr2	RGD:1560205	RNA binding motif protein 46	201288843	protein-coding	201245864	-
85262	-1.27754			Slc25a27	Ucp4	85262	ENSRNOG00000010592	GO:0003674|GO:0005739|GO:0006810|GO:0008284|GO:0010917|GO:0016021|GO:0035356|GO:0043025|GO:0043066|GO:0045177|GO:0046324|GO:0048839|GO:0051562|GO:0070997	chr9	RGD:620787	solute carrier family 25, member 27	18783968	protein-coding	18758260	+
497974	-1.27735		-1.31372	Myo19	RGD1559961	497974	ENSRNOG00000002852	GO:0003774|GO:0005524|GO:0005737|GO:0016459	chr10	RGD:1559961	myosin XIX	72134750	protein-coding	72105466	+
116721	-1.27718			Abcc5	Abcc5a|Mrp5	116721	ENSRNOG00000029178	GO:0003674|GO:0005524|GO:0016020|GO:0016021|GO:0032496|GO:0032868|GO:0042626|GO:0048471	chr11	RGD:70913	ATP-binding cassette, subfamily C (CFTR/MRP), member 5	87554517	protein-coding	87460863	+
408217	-1.27709			Usp11	Uhx1	408217		GO:0004197|GO:0004843|GO:0005634|GO:0005737|GO:0006511|GO:0016579	chrX	RGD:1303052	ubiquitin specific peptidase 11	2497422	protein-coding	2481251	-
499390	-1.27665		-1.27746	Clasrp	Sfrs16|Srsf16	499390	ENSRNOG00000046000	GO:0005634|GO:0006397|GO:0008380	chr1	RGD:1563538	CLK4-associating serine/arginine rich protein	81781715	protein-coding	81757541	-
25696	-1.27655			Vldlr		25696	ENSRNOG00000027491	GO:0000122|GO:0001666|GO:0001948|GO:0005509|GO:0005615|GO:0005634|GO:0005905|GO:0006869|GO:0006898|GO:0007166|GO:0007507|GO:0007584|GO:0008203|GO:0009725|GO:0009986|GO:0016020|GO:0016021|GO:0021517|GO:0021987|GO:0030229|GO:0030296|GO:0032496|GO:0032869|GO:0034185|GO:0034189|GO:0034361|GO:0034436|GO:0034437|GO:0034447|GO:0038025|GO:0038026|GO:0042149|GO:0042493|GO:0045177|GO:0045860|GO:0048306|GO:…	chr1	RGD:3963	very low density lipoprotein receptor	252518719	protein-coding	252487250	+
252827	-1.27634			Cdk5rap1		252827		GO:0000079|GO:0005575|GO:0005737|GO:0006400|GO:0007420|GO:0008283|GO:0016740|GO:0019887|GO:0032403|GO:0045664|GO:0045736|GO:0045859|GO:0046872|GO:0051539	chr3	RGD:708387	CDK5 regulatory subunit associated protein 1	156241576	protein-coding	156207919	-
100360302	-1.27571			Sec16a		100360302		GO:0005829|GO:0007029	chr3	RGD:2322350	SEC16 homolog A (S. cerevisiae)	9251986	protein-coding	9217446	-
362178	-1.27559			Cstf3		362178	ENSRNOG00000012089	GO:0005634|GO:0005730|GO:0006397	chr3	RGD:1305901	cleavage stimulation factor, 3' pre-RNA, subunit 3, 77kDa	101228401	protein-coding	101156169	+
25151	-1.27527			Igf2r		25151	ENSRNOG00000014997	GO:0001889|GO:0001948|GO:0001965|GO:0001972|GO:0004930|GO:0005010|GO:0005520|GO:0005537|GO:0005615|GO:0005634|GO:0005641|GO:0005768|GO:0005770|GO:0005802|GO:0005886|GO:0007186|GO:0007283|GO:0009791|GO:0009986|GO:0015031|GO:0016020|GO:0016021|GO:0019899|GO:0030118|GO:0030139|GO:0030140|GO:0031100|GO:0031995|GO:0032526|GO:0042981|GO:0043065|GO:0048471|GO:0051219	chr1	RGD:2871	insulin-like growth factor 2 receptor	51577141	protein-coding	51488767	-
81825	-1.27495			Cirbp		81825	ENSRNOG00000015999	GO:0000166|GO:0003730|GO:0005634|GO:0005654|GO:0005737|GO:0009409|GO:0009411|GO:0010494|GO:0017148|GO:0030371|GO:0034063|GO:0045727|GO:0048255|GO:0070181	chr7	RGD:620756	cold inducible RNA binding protein	12575127	protein-coding	12571310	-
294390	-1.27452			Zufsp	RGD1307672	294390	ENSRNOG00000000398	GO:0005622|GO:0008270	chr20	RGD:1307672	zinc finger with UFM1-specific peptidase domain	34285599	protein-coding	34255576	-
293650	-1.27343			Tcirg1	OC116|TIRC7	293650	ENSRNOG00000017220	GO:0005575|GO:0005739|GO:0005886|GO:0015078|GO:0015991|GO:0015992|GO:0016324|GO:0033179	chr1	RGD:735136	T-cell, immune regulator 1, ATPase, H+ transporting, lysosomal V0 subunit A3	226009795	protein-coding	226000406	-
308345	-1.27326		-1.30642	Suv420h2		308345	ENSRNOG00000017508	GO:0000780|GO:0006351|GO:0006355|GO:0016571|GO:0018022|GO:0034770|GO:0034773|GO:0042799	chr1	RGD:1305226	suppressor of variegation 4-20 homolog 2 (Drosophila)	75868943	protein-coding	75861337	+
360866	-1.27179			Scyl3	RGD1308992	360866	ENSRNOG00000025318	GO:0004672|GO:0005524|GO:0005737|GO:0005794|GO:0016301|GO:0030027	chr13	RGD:1308992	SCY1-like 3 (S. cerevisiae)	87127294	protein-coding	87103921	+
310417	-1.27173			Proser1	RGD1309403	310417	ENSRNOG00000010980		chr2	RGD:1309403	proline and serine rich 1	162389653	protein-coding	162370018	+
305467	-1.27049			Sfi1	RGD1560636	305467	ENSRNOG00000018412	GO:0010923|GO:0019902	chr14	RGD:1560636	Sfi1 homolog, spindle assembly associated (yeast)	84092093	protein-coding	84034648	-
288743	-1.27031			Sgsm1	Rutbc2	288743	ENSRNOG00000000708	GO:0005097|GO:0005622	chr12	RGD:1308178	small G protein signaling modulator 1	51169362	protein-coding	51103675	+
312474	-1.26974			Gcfc2	RGD1304792	312474	ENSRNOG00000006888	GO:0003677|GO:0003700|GO:0005634	chr4	RGD:1304792	GC-rich sequence DNA-binding factor 2	177387465	protein-coding	177350363	+
362427	-1.2686			Mical3		362427	ENSRNOG00000027841		chr4	RGD:1359504	microtubule associated monoxygenase, calponin and LIM domain containing 3	220720680	protein-coding	220573991	-
500832	-1.26758			Bbs10	RGD1560748	500832	ENSRNOG00000026913	GO:0001895|GO:0005524|GO:0035058|GO:0044267|GO:0045494|GO:0051131	chr7	RGD:1560748	Bardet-Biedl syndrome 10	54044111	protein-coding	54041088	+
313777	-1.26741		-1.25226	Noc2l	RGD1309387	313777	ENSRNOG00000021392	GO:0000122|GO:0002903|GO:0003682|GO:0003714|GO:0005634|GO:0005654|GO:0005730|GO:0031491|GO:0032066|GO:0034644|GO:0035067|GO:0042393|GO:0043066|GO:0070491	chr5	RGD:1309387	nucleolar complex associated 2 homolog (S. cerevisiae)	177146500	protein-coding	177134961	+
366163	-1.26623			Aqr		366163	ENSRNOG00000008912	GO:0000398|GO:0005681|GO:0071013|GO:0097157	chr3	RGD:1306223	aquarius homolog (mouse)	112213881	protein-coding	112143849	-
499935	-1.26582			Tti1	RGD1562582	499935	ENSRNOG00000012880	GO:0005737|GO:0031931|GO:0031932|GO:0032006	chr3	RGD:1562582	TELO2 interacting protein 1	161140919	protein-coding	161113415	+
313749	-1.26416		-1.26469	Nphp4		313749	ENSRNOG00000011967	GO:0005813|GO:0005911|GO:0060041	chr5	RGD:1560172	nephronophthisis 4	173298420	protein-coding	173212951	+
246770	-1.26301			Gtf2ird1	Gtf3	246770	ENSRNOG00000001478	GO:0003700|GO:0005634|GO:0005730|GO:0005737|GO:0006355|GO:0009790	chr12	RGD:620856	GTF2I repeat domain containing 1	27380402	protein-coding	27273682	+
313242	-1.263			Dcaf10	RGD1304730|Wdr32	313242	ENSRNOG00000011655	GO:0080008	chr5	RGD:1304730	DDB1 and CUL4 associated factor 10	65446189	protein-coding	65409106	+
298399	-1.26245		-1.2769	Gba2		298399	ENSRNOG00000016364	GO:0004348|GO:0005886|GO:0006680|GO:0008206|GO:0008422|GO:0016021|GO:0016139	chr5	RGD:1305598	glucosidase beta 2	63604313	protein-coding	63592675	-
79248	-1.26245			Abca2	Abc2	79248	ENSRNOG00000014268	GO:0005524|GO:0005764|GO:0005765|GO:0005768|GO:0005815|GO:0006200|GO:0006357|GO:0006810|GO:0010008|GO:0016021|GO:0016023|GO:0016887|GO:0032383|GO:0042632|GO:0048545	chr3	RGD:620238	ATP-binding cassette, subfamily A (ABC1), member 2	2650183	protein-coding	2630278	+
316233	-1.26174		-1.32525	Tjap1	Tjp4	316233	ENSRNOG00000018980	GO:0005634|GO:0005730|GO:0005794	chr9	RGD:1308708	tight junction associated protein 1	16007447	protein-coding	15983152	+
360834	-1.26123			Vps4b		360834	ENSRNOG00000002705	GO:0003674|GO:0005524|GO:0005575|GO:0005634|GO:0005737|GO:0005764|GO:0005768|GO:0005769|GO:0005770|GO:0005774|GO:0005829|GO:0006200|GO:0006813|GO:0007032|GO:0008022|GO:0008150|GO:0010008|GO:0016197|GO:0016887|GO:0030301|GO:0032367|GO:0032510|GO:0033993	chr13	RGD:1305969	vacuolar protein sorting 4 homolog B (S. cerevisiae)	32000936	protein-coding	31975737	-
683504	-1.2602	-1.26059		Zfp639	Znf639	683504	ENSRNOG00000043053	GO:0003700|GO:0005634|GO:0006351|GO:0008270|GO:0030307|GO:0043621|GO:0043922|GO:0043923|GO:0044212|GO:0045892|GO:0046718	chr2	RGD:1585689	zinc finger protein 639	138573819	protein-coding	138565913	+
310791	-1.2601			Slc25a24		310791	ENSRNOG00000020470	GO:0005509|GO:0005739|GO:0005743|GO:0016021|GO:0055085	chr2	RGD:1311982	solute carrier family 25 (mitochondrial carrier, phosphate carrier), member 24	231438472	protein-coding	231401404	+
498957	-1.25959			Klhl36		498957	ENSRNOG00000016422	GO:0016567	chr19	RGD:1561366	kelch-like family member 36	63280344	protein-coding	63259151	+
296178	-1.25926			Mcm8		296178	ENSRNOG00000021272	GO:0000724|GO:0003677|GO:0004386|GO:0005524|GO:0005634|GO:0006260|GO:0006974|GO:0007049|GO:0007292|GO:0017111|GO:0048232|GO:0097362	chr3	RGD:1305218	minichromosome maintenance complex component 8	131984573	protein-coding	131954329	+
362608	-1.25867			Tmem39b		362608	ENSRNOG00000023746	GO:0016021	chr5	RGD:1359450	transmembrane protein 39b	151638442	protein-coding	151617690	-
315165	-1.25819			Naga		315165	ENSRNOG00000008064	GO:0003674|GO:0004553|GO:0004557|GO:0005575|GO:0005737|GO:0005764|GO:0005975|GO:0008150|GO:0008456|GO:0009311|GO:0016052|GO:0016139|GO:0019377|GO:0042803|GO:0046477	chr7	RGD:1306025	N-acetyl galactosaminidase, alpha	123556139	protein-coding	123547941	-
361057	-1.25747		-1.27071	Ints6	Ddx26|LRRGT00024	361057		GO:0015629|GO:0016180|GO:0032039	chr15	RGD:1309480	integrator complex subunit 6	49694102	protein-coding	49624906	-
100359680	-1.25662		-1.34216	Lpcat2	LPCAT-2|RGD1563994	100359680	ENSRNOG00000016643	GO:0000139|GO:0005509|GO:0005783|GO:0005789|GO:0005795|GO:0006663|GO:0016021|GO:0016044|GO:0047184|GO:0047192	chr19	RGD:2325051	lysophosphatidylcholine acyltransferase 2	26627661	protein-coding	26567104	-
60323	-1.25633			Arhgef1	Lsc	60323	ENSRNOG00000020130	GO:0005089|GO:0005096|GO:0005515|GO:0005543|GO:0005737|GO:0016020|GO:0035023|GO:0038032	chr1	RGD:620951	Rho guanine nucleotide exchange factor (GEF) 1	83053989	protein-coding	83025520	+
293967	-1.25618			Smc5	Smc5l1	293967	ENSRNOG00000030572	GO:0000722|GO:0000724|GO:0000781|GO:0005634|GO:0006303|GO:0016605|GO:0030915|GO:0034184|GO:0045842|GO:0090398	chr1	RGD:1307492	structural maintenance of chromosomes 5	248331369	protein-coding	248263018	-
315599	-1.25612		-1.26576	Nlrx1	RGD1311293	315599	ENSRNOG00000008771	GO:0005524|GO:0005739|GO:0005741|GO:0019048|GO:0045087	chr8	RGD:1311293	NLR family member X1	47218106	protein-coding	47202129	-
170837	-1.2558			Snrk		170837	ENSRNOG00000004050	GO:0000287|GO:0004672|GO:0004674|GO:0005524|GO:0005634|GO:0006468|GO:0043523	chr8	RGD:69653	SNF related kinase	129971328	protein-coding	129932817	+
362983	-1.25577		-1.30428	Dennd6b	Fam116b|RGD1308012	362983	ENSRNOG00000029866	GO:0017112	chr7	RGD:1308012	DENN/MADD domain containing 6B	129862537	protein-coding	129850713	-
688673	-1.25499			Pomt2		688673	ENSRNOG00000012146		chr6	RGD:1586427	protein-O-mannosyltransferase 2	120461156	protein-coding	120423138	-
24560	-1.25419			Cd200	Cspmo2|MRCOX2|Mox2	24560	ENSRNOG00000002141	GO:0005886|GO:0016021	chr11	RGD:3104	Cd200 molecule	64501029	protein-coding	64474114	+
309969	-1.2538			Ap3b1		309969	ENSRNOG00000010624	GO:0003674|GO:0005575|GO:0006622|GO:0006886|GO:0007596|GO:0008089|GO:0008150|GO:0016192|GO:0019882|GO:0019903|GO:0030123|GO:0032438|GO:0048007|GO:0048490|GO:0051138	chr2	RGD:1310256	adaptor-related protein complex 3, beta 1 subunit	43395094	protein-coding	43195234	+
305428	-1.2532			Zbtb49	Zfp509|Znf509	305428	ENSRNOG00000005633	GO:0003676|GO:0005622|GO:0008270	chr14	RGD:1306733	zinc finger and BTB domain containing 49	77325596	protein-coding	77303902	+
29555	-1.253	-1.42174		Vipr2		29555	ENSRNOG00000004317	GO:0004999|GO:0005886|GO:0007190|GO:0016021|GO:0048662	chr6	RGD:3962	vasoactive intestinal peptide receptor 2	152945274	protein-coding	152876207	+
314964.chr7.1	-1.25244			Phf20l1		314964		GO:0008270	chr7	RGD:1560141	PHD finger protein 20-like 1	107377124	protein-coding	107345695	+
300996	-1.25244		-1.25037	Rbm5		300996	ENSRNOG00000018153	GO:0000166|GO:0000245|GO:0000381|GO:0003729|GO:0005634|GO:0005681|GO:0005730|GO:0006915|GO:0008270|GO:0043065	chr8	RGD:1305059	RNA binding motif protein 5	115886421	protein-coding	115857796	-
171018	-1.25236			Zfp384	Ciz|Nmp4|Znf384	171018	ENSRNOG00000017066	GO:0005634|GO:0005730|GO:0005925|GO:0006351|GO:0006913|GO:0008270|GO:0017124|GO:0043565|GO:0045944|GO:0050714	chr4	RGD:708346	zinc finger protein 384	224570439	protein-coding	224541158	+
298841	-1.25162			Atraid	RGD1311605	298841	ENSRNOG00000006326	GO:0005635|GO:0010468|GO:0030501|GO:0033689|GO:0045669|GO:0048471|GO:2000599	chr6	RGD:1311605	all-trans retinoic acid-induced differentiation factor	36500176	protein-coding	36495619	-
500054	-1.25084			Pot1	Pot1a	500054	ENSRNOG00000019986	GO:0000723|GO:0000781|GO:0000783|GO:0003677|GO:0007004|GO:0010521|GO:0016233|GO:0017151|GO:0032203|GO:0032211|GO:0032212|GO:0032508|GO:0043047|GO:0051096|GO:0051276|GO:0051973|GO:0051974|GO:0060383	chr4	RGD:1562696	protection of telomeres 1	51719555	protein-coding	51664672	-
100216475	-1.2507			Hexdc		100216475	ENSRNOG00000036667	GO:0004553|GO:0005975	chr10	RGD:2302323	hexosaminidase (glycosyl hydrolase family 20, catalytic domain) containing	110011699	protein-coding	109993108	+
361328	-1.2506			Snx24		361328	ENSRNOG00000017488	GO:0007154|GO:0015031|GO:0030659|GO:0035091	chr18	RGD:1306864	sorting nexin 24	47569096	protein-coding	47416795	+
301515	-1.25006			Rnf25		301515	ENSRNOG00000016886	GO:0004842|GO:0005634|GO:0005829|GO:0008270|GO:0016567|GO:0051059|GO:0051092	chr9	RGD:1311557	ring finger protein 25	81642487	protein-coding	81635675	-
299954	1.252			Ndufb9		299954	ENSRNOG00000009364	GO:0003674|GO:0005575|GO:0005739|GO:0005743|GO:0005747|GO:0008150	chr7	RGD:1307114	NADH dehydrogenase (ubiquinone) 1 beta subcomplex, 9	99417933	protein-coding	99411587	+
81741	1.25261			Cdk16	Pctk1	81741	ENSRNOG00000008578	GO:0004674|GO:0004693|GO:0005524|GO:0005737|GO:0006887|GO:0007283|GO:0008021|GO:0030054|GO:0030133|GO:0030252|GO:0031175|GO:0031234|GO:0043005|GO:0061178	chrX	RGD:620584	cyclin-dependent kinase 16	2512068	protein-coding	2500716	-
292654	1.25324			Tmem160	RGD1564549	292654	ENSRNOG00000015304	GO:0005739	chr1	RGD:1564549	transmembrane protein 160	79667668	protein-coding	79664960	+
679898	1.25482			Zmat2		679898		GO:0003676|GO:0005622|GO:0008270	chr18	RGD:1583592	zinc finger, matrin type 2	29348092	protein-coding	29343457	+
58945	1.25525			Dynll1	8kDLC|Dlc8|Dnclc1|Pin	58945	ENSRNOG00000011222	GO:0000776|GO:0003774|GO:0004857|GO:0005515|GO:0005634|GO:0005737|GO:0005739|GO:0005813|GO:0005829|GO:0005856|GO:0005868|GO:0005874|GO:0006351|GO:0006355|GO:0006809|GO:0006810|GO:0006915|GO:0007017|GO:0008022|GO:0008180|GO:0016020|GO:0019899|GO:0019904|GO:0030235|GO:0042133|GO:0042326|GO:0042803|GO:0043086|GO:0072686	chr12	RGD:619866	dynein light chain LC8-type 1	48869889	protein-coding	48867516	+
25427	1.25772			Cyp51	Cyp51a1|RATCP14DM	25427		GO:0005506|GO:0005789|GO:0008398|GO:0009055|GO:0016021|GO:0020037|GO:0033488|GO:0043231|GO:0045540	chr4	RGD:2481	cytochrome P450, family 51	27097242	protein-coding	27078790	+
29466	1.25805			Aes	Grg	29466	ENSRNOG00000029133	GO:0000122|GO:0001501|GO:0003714|GO:0005634|GO:0006351|GO:0006357|GO:0010629|GO:0016055|GO:0031668|GO:0032091|GO:0040008|GO:0045892|GO:0060761|GO:0070555|GO:0090090|GO:2000210	chr7	RGD:2731	amino-terminal enhancer of split	11187126	protein-coding	11180239	-
307916	1.25836			Jph3		307916	ENSRNOG00000018784	GO:0005783|GO:0005789|GO:0005886|GO:0007612|GO:0007613|GO:0015278|GO:0030314|GO:0035640|GO:0040011|GO:0048168|GO:0050885|GO:0060314	chr19	RGD:1308416	junctophilin 3	65327679	protein-coding	65267451	+
25012	1.25879			Snap25	SNAP-25B|SNAP-25a	25012		GO:0000149|GO:0005249|GO:0005484|GO:0005515|GO:0005737|GO:0005768|GO:0005802|GO:0005829|GO:0006887|GO:0007269|GO:0007409|GO:0007616|GO:0008076|GO:0015629|GO:0016020|GO:0016197|GO:0017022|GO:0017075|GO:0019904|GO:0030027|GO:0030054|GO:0030175|GO:0030252|GO:0030424|GO:0030426|GO:0030431|GO:0031083|GO:0031201|GO:0032024|GO:0043005|GO:0043025|GO:0043229|GO:0044295|GO:0045121|GO:0045202|GO:0046887|GO:…	chr3	RGD:3728	synaptosomal-associated protein 25	136269422	protein-coding	136182051	+
298696	1.26025			Pin1		298696	ENSRNOG00000020474	GO:0000413|GO:0001934|GO:0003755|GO:0005634|GO:0006457|GO:0030496|GO:0030512|GO:0031434|GO:0032321|GO:0032465|GO:0032794|GO:0042127|GO:0050815|GO:0050816|GO:0051443|GO:0060393|GO:0070373|GO:2000146	chr8	RGD:1310299	peptidylprolyl cis/trans isomerase, NIMA-interacting 1	21736676	protein-coding	21725297	+
84575	1.26025			Fads1		84575	ENSRNOG00000020480	GO:0005506|GO:0005634|GO:0005789|GO:0006636|GO:0006950|GO:0007568|GO:0007584|GO:0009267|GO:0009744|GO:0010033|GO:0014070|GO:0016021|GO:0016491|GO:0016717|GO:0019369|GO:0020037|GO:0022900|GO:0032868|GO:0033189|GO:0043231	chr1	RGD:621678	fatty acid desaturase 1	233193800	protein-coding	233178797	+
500102	1.26134			Fam131b		500102	ENSRNOG00000017149		chr4	RGD:1560653	family with sequence similarity 131, member B	136517460	protein-coding	136508269	-
81677	1.26215			Itpka		81677	ENSRNOG00000005284	GO:0004683|GO:0005516|GO:0005524|GO:0006020|GO:0008440|GO:0030036|GO:0043197|GO:0048167|GO:0048365|GO:0061003|GO:0097062	chr3	RGD:619950	inositol-trisphosphate 3-kinase A	118102060	protein-coding	118093293	+
84030	1.264			Chn1		84030	ENSRNOG00000017939	GO:0001565|GO:0005096|GO:0005622|GO:0007165|GO:0008045|GO:0035556|GO:0043547|GO:0046872|GO:0048013|GO:0050770	chr3	RGD:620139	chimerin (chimaerin) 1	67035054	protein-coding	66992186	-
288692	1.26599			Wsb2		288692	ENSRNOG00000001135	GO:0016567|GO:0035556	chr12	RGD:1359599	WD repeat and SOCS box-containing 2	46783174	protein-coding	46762961	-
365355	1.26713			Rras2		365355	ENSRNOG00000012258	GO:0003674|GO:0003924|GO:0005525|GO:0005575|GO:0005622|GO:0007265|GO:0008150|GO:0009987|GO:0016020|GO:0030335	chr1	RGD:1310793	related RAS viral (r-ras) oncogene homolog 2	185978450	protein-coding	185908263	-
89786	1.26853			Cox17		89786	ENSRNOG00000038951	GO:0003674|GO:0005507|GO:0005575|GO:0005739|GO:0005758|GO:0006825|GO:0007420|GO:0007507|GO:0008047|GO:0016531|GO:0043085	chr11	RGD:620548	cytochrome c oxidase assembly homolog 17 (yeast)	67119381	protein-coding	67113608	+
24924	1.27096			Ptn	Hbnf	24924	ENSRNOG00000011946	GO:0001503|GO:0005576|GO:0005783|GO:0007612|GO:0008083|GO:0008201|GO:0030282|GO:0051781	chr4	RGD:3444	pleiotrophin	64156123	protein-coding	64063952	-
362245	1.27412			Map1lc3a		362245	ENSRNOG00000025443	GO:0000045|GO:0000421|GO:0000422|GO:0003674|GO:0005515|GO:0005543|GO:0005737|GO:0005770|GO:0005776|GO:0005829|GO:0005874|GO:0006914|GO:0008429|GO:0012505|GO:0031090|GO:0031410	chr3	RGD:735183	microtubule-associated protein 1 light chain 3 alpha	157171180	protein-coding	157169534	+
299905	1.27517			Med30	Thrap6	299905	ENSRNOG00000004844	GO:0001104|GO:0003712|GO:0004872|GO:0005634|GO:0006367|GO:0016592|GO:0019827|GO:0030518|GO:0030521|GO:0045893|GO:0046966	chr7	RGD:1309369	mediator complex subunit 30	92898051	protein-coding	92876548	+
25282	1.27688			Cox6a1	COX6AL	25282	ENSRNOG00000001170	GO:0004129|GO:0005739|GO:0005751	chr12	RGD:2384	cytochrome c oxidase, subunit VIa, polypeptide 1	48820811	protein-coding	48817758	+
293722	1.27727			B3gat3		293722	ENSRNOG00000019804	GO:0005794|GO:0005801|GO:0015012|GO:0015018|GO:0015020|GO:0016020|GO:0050650|GO:0050651	chr1	RGD:1311968	beta-1,3-glucuronyltransferase 3 (glucuronosyltransferase I)	232064199	protein-coding	232057681	+
117277	1.27878			Epn1		117277	ENSRNOG00000015753	GO:0001701|GO:0005634|GO:0005737|GO:0005886|GO:0005905|GO:0006897|GO:0007219|GO:0007565|GO:0008134|GO:0008289|GO:0048568	chr1	RGD:619772	Epsin 1	76242237	protein-coding	76226173	+
303008	1.28013			Rhbdf1		303008	ENSRNOG00000020594	GO:0000139|GO:0004252|GO:0005789|GO:0006508|GO:0008283|GO:0015031|GO:0016021|GO:0016477|GO:0019838|GO:0042058|GO:0050708|GO:0050709|GO:0061136	chr10	RGD:1305075	rhomboid 5 homolog 1 (Drosophila)	15580428	protein-coding	15567525	+
499302	1.28025			Gal3st3		499302	ENSRNOG00000028743	GO:0001733|GO:0005794|GO:0009058|GO:0016021|GO:0050694	chr1	RGD:1564991	galactose-3-O-sulfotransferase 3	227608034	protein-coding	227598280	+
497954	1.28061			Ovca2	RGD1564623	497954		GO:0003674|GO:0005575|GO:0005634|GO:0005737|GO:0008150|GO:0032526	chr10	RGD:1564623	ovarian tumor suppressor candidate 2	61734899	protein-coding	61731737	-
315999	1.2814			Mon1a	RGD1308823	315999	ENSRNOG00000018502	GO:0006879|GO:0009306|GO:0015031	chr8	RGD:1308823	MON1 homolog A (yeast)	116036521	protein-coding	116011489	+
304592	1.28662			Orai2	RGD1310213	304592		GO:0003674|GO:0005575|GO:0008150|GO:0030426	chr12	RGD:1310213	ORAI calcium release-activated calcium modulator 2	25564952	protein-coding	25544833	+
100049583	1.28722	1.2542		Trex1	RGD1309596	100049583	ENSRNOG00000022540	GO:0003690|GO:0003697|GO:0005622|GO:0008408|GO:0032405|GO:0032407|GO:0032558|GO:0035458|GO:0042803	chr8	RGD:1311998	three prime repair exonuclease 1	117149172	protein-coding	117147872	-
304581	1.28739	1.34575		Tmem119	RGD1307573	304581	ENSRNOG00000000700	GO:0001649|GO:0003674|GO:0005575|GO:0005783|GO:0008150|GO:0016021	chr12	RGD:1307573	transmembrane protein 119	50387588	protein-coding	50380531	+
304608	1.28775	1.40467		Mmp19		304608	ENSRNOG00000006778	GO:0001541|GO:0001542|GO:0001554|GO:0003674|GO:0004222|GO:0005509|GO:0005575|GO:0006508|GO:0008270|GO:0009725|GO:0031012|GO:0051591	chr7	RGD:1311376	matrix metallopeptidase 19	3195771	protein-coding	3187862	+
287645	1.28938			Snf8	D11moh34|RGD1310144	287645	ENSRNOG00000006500	GO:0003674|GO:0005575|GO:0005667|GO:0006351|GO:0006357|GO:0008134|GO:0008150|GO:0015031|GO:0031902	chr10	RGD:1310144	SNF8, ESCRT-II complex subunit, homolog (S. cerevisiae)	83673397	protein-coding	83661434	+
289560	1.29244			Igfbp7		289560	ENSRNOG00000002050	GO:0003674|GO:0005615|GO:0007155|GO:0007566|GO:0009408|GO:0014070|GO:0031012|GO:0032526|GO:0032870|GO:0048839|GO:0050810|GO:0051414	chr14	RGD:1306201	insulin-like growth factor binding protein 7	32863715	protein-coding	32803851	+
681190	1.29274			Kcne1l	Kcne5	681190			chrX	RGD:1583501	KCNE1-like	112034404	protein-coding	112033789	-
299156	1.2935	1.25459		Rab15		299156	ENSRNOG00000007364	GO:0005525|GO:0005886|GO:0007264|GO:0007269|GO:0015031|GO:0016020	chr6	RGD:735172	RAB15, member RAS oncogene family	109266332	protein-coding	109242425	-
24855	1.2942			Tsc2	Rc	24855	ENSRNOG00000011375	GO:0001666|GO:0001843|GO:0005096|GO:0005097|GO:0005515|GO:0005634|GO:0005737|GO:0005794|GO:0005829|GO:0005901|GO:0006469|GO:0006606|GO:0006953|GO:0007165|GO:0007507|GO:0008104|GO:0008285|GO:0014065|GO:0014067|GO:0016020|GO:0019902|GO:0030030|GO:0030100|GO:0030178|GO:0030425|GO:0030426|GO:0032007|GO:0032851|GO:0033596|GO:0042803|GO:0043005|GO:0043025|GO:0043231|GO:0043234|GO:0043407|GO:0043491|GO:…	chr10	RGD:3908	tuberous sclerosis 2	13813550	protein-coding	13778991	-
140665	1.29573			Rab3d		140665	ENSRNOG00000011582	GO:0005515|GO:0005525|GO:0005739|GO:0005886|GO:0006887|GO:0007264|GO:0015031|GO:0017157|GO:0018125|GO:0030133|GO:0042588|GO:0051020	chr8	RGD:620924	RAB3D, member RAS oncogene family	22984052	protein-coding	22975022	-
25744	1.29588			Nf2	merlin	25744	ENSRNOG00000007948	GO:0001707|GO:0001726|GO:0005178|GO:0005515|GO:0005634|GO:0005730|GO:0005737|GO:0005769|GO:0005856|GO:0005886|GO:0005912|GO:0006469|GO:0007398|GO:0008013|GO:0008092|GO:0008156|GO:0008285|GO:0014010|GO:0019898|GO:0019904|GO:0022408|GO:0030027|GO:0030036|GO:0030175|GO:0030308|GO:0030864|GO:0032154|GO:0035330|GO:0042127|GO:0042475|GO:0042518|GO:0042524|GO:0042995|GO:0043234|GO:0043409|GO:0045121|GO:…	chr14	RGD:3169	neurofibromin 2 (merlin)	85766300	protein-coding	85673149	-
293494	1.29594			Ino80e	Ccdc95	293494	ENSRNOG00000019960	GO:0005634|GO:0005730|GO:0006260|GO:0006281|GO:0006310|GO:0006351|GO:0006355|GO:0031011	chr1	RGD:1359572	INO80 complex subunit E	205278256	protein-coding	205267669	-
266709	1.29667			Pkig		266709	ENSRNOG00000010235	GO:0000122|GO:0004862|GO:0005634|GO:0005737|GO:0006469|GO:0007165|GO:0016301|GO:0042308|GO:0071901	chr3	RGD:628775	protein kinase inhibitor, gamma	166305338	protein-coding	166238136	+
316531	1.29695			Tuba4a	Tuba4	316531	ENSRNOG00000003597	GO:0003674|GO:0003924|GO:0005200|GO:0005525|GO:0005575|GO:0005737|GO:0005874|GO:0007017|GO:0008150|GO:0015630|GO:0051258	chr9	RGD:1359623	tubulin, alpha 4A	82188549	protein-coding	82184865	-
407765	1.29772			Siat7F		407765	ENSRNOG00000046984		chr3	RGD:1303196	sialyltransferase 7F	16987559	protein-coding	16979690	+
81681.chr20.1	1.29937			Lss		81681	ENSRNOG00000001267	GO:0000250|GO:0005789|GO:0005811|GO:0006695|GO:0016125|GO:0016866|GO:0043231	chr20	RGD:620955	lanosterol synthase (2,3-oxidosqualene-lanosterol cyclase)	15027537	protein-coding	15001934	-
304343	1.30134			Cops6		304343	ENSRNOG00000001346	GO:0005634|GO:0005730|GO:0008180|GO:0010388	chr12	RGD:1309919	COP9 signalosome subunit 6	21363856	protein-coding	21361017	+
307251	1.30153			Rnf165	RGD1560744	307251	ENSRNOG00000048824	GO:0008270	chr18	RGD:1560744	ring finger protein 165	73553842	protein-coding	73505861	-
83505	1.30198			St3gal5	Siat9	83505	ENSRNOG00000010284	GO:0006486|GO:0030173|GO:0047291	chr4	RGD:620875	ST3 beta-galactoside alpha-2,3-sialyltransferase 5	164769522	protein-coding	164713253	+
361705	1.30255			Cnih2	Cnih3|RGD1304930	361705	ENSRNOG00000020247	GO:0005515|GO:0005789|GO:0014069|GO:0016020|GO:0030054|GO:0030425|GO:0032281|GO:0035249|GO:0035556|GO:0042391|GO:0043197|GO:0043198|GO:0045211|GO:0051668|GO:2000311	chr1	RGD:1304930	cornichon homolog 2 (Drosophila)	227411186	protein-coding	227405539	-
362456	1.3039			Arhgdib		362456	ENSRNOG00000005809	GO:0005094|GO:0005737	chr4	RGD:1305383	Rho, GDP dissociation inhibitor (GDI) beta	235189397	protein-coding	235170745	-
246074	1.30459			Scd1		246074	ENSRNOG00000013552	GO:0004768|GO:0005506|GO:0005783|GO:0006633|GO:0008610|GO:0016021|GO:0030176|GO:0034435|GO:0043231|GO:0044130|GO:0050830|GO:0050872|GO:0050873	chr1	RGD:621176	stearoyl-Coenzyme A desaturase 1	271615648	protein-coding	271603048	-
83708	1.30599	1.28107		Mybph		83708	ENSRNOG00000003336	GO:0007155|GO:0032982	chr13	RGD:620287	myosin binding protein H	56097551	protein-coding	56089977	+
314641	1.30637			Pip5k1c		314641	ENSRNOG00000020577	GO:0001891|GO:0001931|GO:0005524|GO:0005737|GO:0005925|GO:0006887|GO:0006909|GO:0006935|GO:0007155|GO:0007409|GO:0012505|GO:0016308|GO:0032587|GO:0046488|GO:0046854	chr7	RGD:1309938	phosphatidylinositol-4-phosphate 5-kinase, type I, gamma	11461658	protein-coding	11433945	-
690848	1.30966			Uqcr11	Uqcr	690848	ENSRNOG00000016952	GO:0005739|GO:0005743|GO:0008121|GO:0009055|GO:0015992|GO:0034220|GO:0055114	chr7	RGD:1590985	ubiquinol-cytochrome c reductase, complex III subunit XI	12345892	protein-coding	12341264	+
140910	1.31008			Msmo1	Sc4mol	140910	ENSRNOG00000032297	GO:0000254|GO:0005506|GO:0005789|GO:0006633|GO:0016021|GO:0016126	chr16	RGD:620281	methylsterol monooxygenase 1	26754806	protein-coding	26738367	+
24252	1.31383			Cebpa	DBPCEP	24252	ENSRNOG00000010918	GO:0000050|GO:0000122|GO:0001889|GO:0001892|GO:0003677|GO:0003700|GO:0003705|GO:0005515|GO:0005634|GO:0005667|GO:0006351|GO:0006355|GO:0006357|GO:0006953|GO:0007005|GO:0007584|GO:0008134|GO:0008203|GO:0008285|GO:0016363|GO:0019904|GO:0030099|GO:0030154|GO:0030225|GO:0030324|GO:0031100|GO:0032403|GO:0033274|GO:0035189|GO:0042127|GO:0042803|GO:0043234|GO:0043565|GO:0044212|GO:0045444|GO:0045600|GO:…	chr1	RGD:2326	CCAAT/enhancer binding protein (C/EBP), alpha	92495245	protein-coding	92493857	+
293621	1.31391			Hras	HRAS1|c-H-ras	293621	ENSRNOG00000016611	GO:0000139|GO:0001934|GO:0003924|GO:0005515|GO:0005525|GO:0005794|GO:0005886|GO:0006897|GO:0006915|GO:0006917|GO:0007050|GO:0007093|GO:0007264|GO:0007265|GO:0007569|GO:0008022|GO:0008283|GO:0008284|GO:0008285|GO:0008542|GO:0010628|GO:0010629|GO:0030036|GO:0030335|GO:0032228|GO:0032855|GO:0034259|GO:0035022|GO:0035176|GO:0043231|GO:0043406|GO:0043410|GO:0043524|GO:0045740|GO:0045944|GO:0046330|GO:…	chr1	RGD:2827	Harvey rat sarcoma virus oncogene	221099225	protein-coding	221095944	-
29427	1.31537			Aif1	Bart1|iba1|mrf-1	29427	ENSRNOG00000000853	GO:0001726|GO:0001891|GO:0001934|GO:0005509|GO:0005634|GO:0005737|GO:0005829|GO:0005884|GO:0006911|GO:0010629|GO:0014739|GO:0016601|GO:0030027|GO:0030041|GO:0030335|GO:0031668|GO:0032587|GO:0032870|GO:0034097|GO:0042102|GO:0042116|GO:0042995|GO:0043066|GO:0043204|GO:0045429|GO:0048471|GO:0048661|GO:0048662|GO:0048678|GO:0051015|GO:0051017|GO:0051384|GO:0051602|GO:0070887|GO:0071346|GO:0071672|GO:…	chr20	RGD:61924	allograft inflammatory factor 1	7236508	protein-coding	7234609	-
50872	1.31723			Hpcal4	NVP-2|Nvjp2	50872		GO:0005246|GO:0005509|GO:0005622|GO:0008022|GO:0019904	chr5	RGD:708491	hippocalcin-like 4	144668597	protein-coding	144660630	+
295490	1.32032	1.38813		Emcn		295490	ENSRNOG00000022910	GO:0001525|GO:0005886|GO:0016021|GO:0016337|GO:0030155|GO:0030246	chr2	RGD:1303218	endomucin	261264295	protein-coding	261184360	+
83500	1.32207			Slc22a8	OCT3|Oat3|Roct	83500		GO:0005080|GO:0005452|GO:0008514|GO:0009636|GO:0015651|GO:0015697|GO:0016021|GO:0016323|GO:0031427|GO:0034635	chr1	RGD:632286	solute carrier family 22 (organic anion transporter), member 8	231755261	protein-coding	231737031	+
191574	1.32281	1.25672		Akr1c14	Akr1c9	191574	ENSRNOG00000017672	GO:0005737|GO:0008202|GO:0016229|GO:0021766|GO:0047023|GO:0047026|GO:0055114	chr17	RGD:708361	aldo-keto reductase family 1, member C14	71530255	protein-coding	71510873	-
687633	1.32611			Ube3b		687633			chr12	RGD:1583074	ubiquitin protein ligase E3B	49780951	protein-coding	49736167	-
25405	1.33088			Ccng1	CYCG|Ccng	25405	ENSRNOG00000003256	GO:0005634|GO:0006949|GO:0007067|GO:0007095|GO:0007420|GO:0010243|GO:0016049|GO:0019904|GO:0030425|GO:0043025|GO:0043066|GO:0048471|GO:0051301	chr10	RGD:2295	cyclin G1	25760482	protein-coding	25754109	-
293688	1.33101	1.39085		Tm7sf2		293688	ENSRNOG00000020989	GO:0016021|GO:0016628	chr1	RGD:1311205	transmembrane 7 superfamily member 2	228365776	protein-coding	228361453	-
25441	1.33951	1.39541		Fcer1g		25441	ENSRNOG00000024159	GO:0001798|GO:0001805|GO:0001812|GO:0002283|GO:0002431|GO:0002554|GO:0005887|GO:0006911|GO:0007165|GO:0007166|GO:0007229|GO:0009897|GO:0010543|GO:0016064|GO:0019767|GO:0019863|GO:0019864|GO:0019886|GO:0030593|GO:0032733|GO:0032755|GO:0032760|GO:0032765|GO:0032998|GO:0033026|GO:0038095|GO:0042590|GO:0042742|GO:0043306|GO:0045576|GO:0050766|GO:0050776|GO:0050778	chr13	RGD:2599	Fc fragment of IgE, high affinity I, receptor for; gamma polypeptide	94233191	protein-coding	94228759	-
100534597	1.34096			Apitd1		100534597	ENSRNOG00000030317		chr5	RGD:5128728	apoptosis-inducing, TAF9-like domain 1	169605817	protein-coding	169596287	-
361537	1.34281	1.36303		Tyrobp	Karap	361537	ENSRNOG00000020845	GO:0002281|GO:0002283|GO:0005057|GO:0005515|GO:0007229|GO:0016021|GO:0035556|GO:0042802	chr1	RGD:1303081	Tyro protein tyrosine kinase binding protein	90034973	protein-coding	90031123	+
25238	1.34469			Adrbk1	BARK1|GRK-2|Grk2	25238	ENSRNOG00000018985	GO:0002026|GO:0002029|GO:0003108|GO:0004672|GO:0004674|GO:0004703|GO:0005515|GO:0005524|GO:0005543|GO:0005737|GO:0005901|GO:0006468|GO:0006979|GO:0007186|GO:0007217|GO:0007507|GO:0007568|GO:0014070|GO:0016020|GO:0016323|GO:0016324|GO:0018105|GO:0018107|GO:0030424|GO:0031623|GO:0031755|GO:0033605|GO:0038032|GO:0042542|GO:0042699|GO:0043197|GO:0043198|GO:0045202|GO:0045744|GO:0045988|GO:0047696|GO:…	chr1	RGD:2062	adrenergic, beta, receptor kinase 1	226414442	protein-coding	226406333	-
292737	1.34478			Blvrb		292737		GO:0000166|GO:0004074|GO:0005634|GO:0005730|GO:0005737|GO:0005829|GO:0005886|GO:0042167|GO:0042602	chr1	RGD:1306080	biliverdin reductase B (flavin reductase (NADPH))	85490833	protein-coding	85468772	+
314405	1.34541			Otub2		314405	ENSRNOG00000009117	GO:0004843|GO:0006520|GO:0008242|GO:0016579|GO:0070536|GO:0071108	chr6	RGD:1306688	OTU domain, ubiquitin aldehyde binding 2	136521614	protein-coding	136503051	+
59114	1.34544	1.3021		Slc9a3r1		59114		GO:0001726|GO:0003096|GO:0005102|GO:0005515|GO:0005634|GO:0005737|GO:0005813|GO:0005886|GO:0005902|GO:0006915|GO:0007191|GO:0008013|GO:0008285|GO:0010642|GO:0010766|GO:0012505|GO:0014067|GO:0016020|GO:0016055|GO:0016324|GO:0017081|GO:0019902|GO:0019904|GO:0019933|GO:0030033|GO:0030036|GO:0030165|GO:0030175|GO:0030336|GO:0030643|GO:0031526|GO:0031528|GO:0031698|GO:0032416|GO:0032782|GO:0032947|GO:…	chr10	RGD:708538	solute carrier family 9, subfamily A (NHE3, cation proton antiporter 3), member 3 regulator 1	104590426	protein-coding	104573624	-
25297	1.34726			Cacnb3	CACH3B	25297	ENSRNOG00000012489	GO:0005245|GO:0005515|GO:0005891|GO:0006816|GO:0016020|GO:0016324|GO:0019901|GO:0050852	chrX	RGD:2248	calcium channel, voltage-dependent, beta 3 subunit	114828180	protein-coding	114818647	+
296267	1.34782			Snph		296267	ENSRNOG00000009588	GO:0005515|GO:0005739|GO:0005881|GO:0005886|GO:0007420|GO:0016021|GO:0017075|GO:0030054|GO:0030182|GO:0031966|GO:0042734|GO:0043005|GO:0043025	chr3	RGD:1305867	syntaphilin	153496985	protein-coding	153455882	-
65218	1.34912	1.25423		Agap2	Centg1|Pike	65218	ENSRNOG00000025584	GO:0005515|GO:0005525|GO:0005543|GO:0005634|GO:0005730|GO:0005739|GO:0005829|GO:0007264|GO:0008060|GO:0008270|GO:0019901|GO:0030295|GO:0032312|GO:0033601|GO:0042177|GO:0043066|GO:0043524|GO:0045860|GO:0045944|GO:0046427|GO:0060749|GO:2001240	chr7	RGD:628844	ArfGAP with GTPase domain, ankyrin repeat and PH domain 2	70555124	protein-coding	70542515	+
308410	1.35358	1.28312		Rtn2	RTN2-B	308410	ENSRNOG00000016603	GO:0005783	chr1	RGD:1303245	reticulon 2	81474932	protein-coding	81462077	+
29145	1.35468			Ctxn1	Ctxn	29145	ENSRNOG00000001057	GO:0007417|GO:0016021	chr12	RGD:2449	cortexin 1	4688770	protein-coding	4687159	+
317371	1.35493	1.34092		Was	WASP	317371	ENSRNOG00000031058	GO:0003674|GO:0005083|GO:0005575|GO:0006461|GO:0008150|GO:0008154|GO:0015629	chrX	RGD:1563567	Wiskott-Aldrich syndrome homolog (human)	15946861	protein-coding	15938008	+
309170	1.35539	1.35818		Fam89b	Mtvr2	309170	ENSRNOG00000024239		chr1	RGD:1311544	family with sequence similarity 89, member B	228020412	protein-coding	228018857	-
171381	1.35559			Psd	EFA6	171381	ENSRNOG00000019435	GO:0001408|GO:0001409|GO:0001726|GO:0005086|GO:0005543|GO:0005802|GO:0005886|GO:0015854|GO:0016021|GO:0016192|GO:0030054|GO:0030182|GO:0032012	chr1	RGD:620297	pleckstrin and Sec7 domain containing	273505122	protein-coding	273490272	-
303382	1.35732			Rasl10b		303382	ENSRNOG00000045705	GO:0003050|GO:0003924|GO:0005525|GO:0007264|GO:0016020|GO:0090277	chr10	RGD:1310873	RAS-like, family 10, member B	71099354	protein-coding	71089431	+
309459	1.36408			Neurl		309459	ENSRNOG00000020339	GO:0003674|GO:0005575|GO:0005737|GO:0005886|GO:0007288|GO:0007420|GO:0007519|GO:0007595|GO:0009605|GO:0030317	chr1	RGD:1307021	neuralized homolog (Drosophila)	274451430	protein-coding	274383497	+
311852	1.36498	1.42254		RGD1311084		311852	ENSRNOG00000018486		chr3	RGD:1311084	similar to 1700113K14Rik protein	14995422	protein-coding	14989205	-
29254	1.37189			Mgll	MAGL	29254		GO:0004091|GO:0005811|GO:0006633|GO:0008289|GO:0009966|GO:0016787|GO:0019369|GO:0019433|GO:0042803|GO:0045202|GO:0046464|GO:0047372|GO:0050727|GO:0051930|GO:0060292|GO:2000124	chr4	RGD:71039	monoglyceride lipase	186011677	protein-coding	185912102	+
287005	1.37684			Camk2n1		287005	ENSRNOG00000016322	GO:0004860|GO:0005886|GO:0007268|GO:0008427|GO:0014069|GO:0019901|GO:0030054|GO:0030425|GO:0043025|GO:0045202|GO:0045211	chr5	RGD:708430	calcium/calmodulin-dependent protein kinase II inhibitor 1	160627396	protein-coding	160625616	+
311184	1.38593			C1qtnf4		311184			chr3	RGD:1311006	C1q and tumor necrosis factor related protein 4	86427138	protein-coding	86422700	+
287129	1.3912			Tmem204		287129	ENSRNOG00000016494	GO:0001945|GO:0005886|GO:0005912|GO:0016021|GO:0030947|GO:0051145	chr10	RGD:1359314	transmembrane protein 204	14258432	protein-coding	14233030	-
298544	1.39251			Sh3bgrl3		298544	ENSRNOG00000015967	GO:0005737|GO:0009055|GO:0015035|GO:0045454	chr5	RGD:1308118	SH3 domain binding glutamic acid-rich protein-like 3	156044872	protein-coding	156043499	-
287273	1.39617			Nhp2	Nola2	287273	ENSRNOG00000049622	GO:0003723|GO:0005730	chr10	RGD:1309435	NHP2 ribonucleoprotein	36845050	protein-coding	36841676	+
501164	1.3972			Cdk5r2	RGD1562530	501164	ENSRNOG00000037793	GO:0001764|GO:0005737|GO:0016533|GO:0016534|GO:0021549|GO:0021722|GO:0021766|GO:0021819|GO:0045860|GO:0045956	chr9	RGD:1562530	cyclin-dependent kinase 5, regulatory subunit 2 (p39)	81890108	protein-coding	81888640	+
499073	1.40093	1.27026		Brsk1	RGD1563268|Sad-b	499073	ENSRNOG00000017673	GO:0000287|GO:0004674|GO:0005515|GO:0005524|GO:0005634|GO:0005730|GO:0005737|GO:0005813|GO:0005886|GO:0006468|GO:0006974|GO:0007269|GO:0007409|GO:0008021|GO:0009411|GO:0010212|GO:0019901|GO:0030010|GO:0030054|GO:0030182|GO:0031572|GO:0043015|GO:0046777|GO:0048812|GO:0050321|GO:0051298	chr1	RGD:1563268	BR serine/threonine kinase 1	75833928	protein-coding	75808536	+
685826	1.40102			Rprml		685826	ENSRNOG00000028436		chr10	RGD:1589060	reprimo-like	91477991	protein-coding	91476987	+
84686	1.40106			Ppp1r9b	Neb2	84686	ENSRNOG00000004052	GO:0001932|GO:0003779|GO:0005515|GO:0005622|GO:0005634|GO:0005654|GO:0005737|GO:0005886|GO:0005912|GO:0007015|GO:0016358|GO:0016477|GO:0019722|GO:0030027|GO:0030175|GO:0030308|GO:0030864|GO:0032587|GO:0043197|GO:0045202|GO:0046847|GO:0071315|GO:2000474	chr10	RGD:632281	protein phosphatase 1, regulatory subunit 9B	82632356	protein-coding	82616223	+
297594	1.40198		1.41212	Cdca3		297594	ENSRNOG00000015529	GO:0005829|GO:0007067|GO:0016567|GO:0051301	chr4	RGD:1359093	cell division cycle associated 3	224369284	protein-coding	224365696	+
117183	1.40329	1.27082		Rgcc	Rgc32	117183	ENSRNOG00000042960	GO:0000079|GO:0001100|GO:0001937|GO:0003331|GO:0005634|GO:0005730|GO:0005737|GO:0005813|GO:0006956|GO:0008285|GO:0010718|GO:0016525|GO:0019901|GO:0030295|GO:0031659|GO:0032967|GO:0043537|GO:0045750|GO:0045840|GO:0050710|GO:0050715|GO:0051091|GO:0051496|GO:0060630|GO:0070412|GO:0071158|GO:0071456|GO:0071850|GO:0072537|GO:0090272|GO:1901313|GO:2000048|GO:2000353|GO:2000573	chr15	RGD:619721	regulator of cell cycle	65227156	protein-coding	65214322	-
24678	1.40401			Pkib	PKINH|Prkacn2|RATPKINH	24678	ENSRNOG00000000811	GO:0004862|GO:0016301	chr20	RGD:3335	protein kinase (cAMP-dependent, catalytic) inhibitor beta	42440594	protein-coding	42346933	+
306792	1.40542			S1pr3	Edg3	306792		GO:0001816|GO:0006954|GO:0007193|GO:0032651	chr17	RGD:1583843	sphingosine-1-phosphate receptor 3	15884483	protein-coding	15871251	-
29637	1.40838			Hmgcs1		29637	ENSRNOG00000016552	GO:0001101|GO:0001889|GO:0004421|GO:0005634|GO:0005730|GO:0005737|GO:0005829|GO:0005886|GO:0006695|GO:0007420|GO:0008144|GO:0008299|GO:0008584|GO:0009645|GO:0009725|GO:0010243|GO:0014070|GO:0014074|GO:0016853|GO:0033197|GO:0034698|GO:0042493|GO:0042803|GO:0043177|GO:0046690|GO:0055094|GO:0070723|GO:0071372|GO:0071397|GO:0071407	chr2	RGD:70970	3-hydroxy-3-methylglutaryl-CoA synthase 1 (soluble)	70809191	protein-coding	70791263	+
303439	1.41184	1.26242		Mmd	Maf	303439	ENSRNOG00000002436	GO:0005765|GO:0016021|GO:0019835|GO:0031902	chr10	RGD:1592079	monocyte to macrophage differentiation-associated	77645126	protein-coding	77616854	+
305353	1.42167			Tlr6		305353		GO:0002224|GO:0002282|GO:0004888|GO:0006954|GO:0006955|GO:0016021|GO:0032493|GO:0035355|GO:0042496|GO:0042498|GO:0042742|GO:0043123|GO:0043507|GO:0046209|GO:0046982|GO:0052033|GO:0071723|GO:0071726	chr14	RGD:1303030	toll-like receptor 6	44850999	protein-coding	44835326	+
114106	1.42571	1.27171		Bcmo1	Bcdo	114106	ENSRNOG00000012027	GO:0001523|GO:0003834|GO:0004497|GO:0042572|GO:0046872|GO:0055114	chr19	RGD:70981	beta-carotene 15,15'-monooxygenase 1	60460635	protein-coding	60424580	+
497932	1.42867			Pik3r6	RGD1560850	497932	ENSRNOG00000003992	GO:0005944|GO:0007186|GO:0016020|GO:0043406|GO:0043551|GO:0045766|GO:0046934|GO:0046935	chr10	RGD:1560850	phosphoinositide-3-kinase, regulatory subunit 6	54878389	protein-coding	54844591	+
366140	1.43053			Fjx1		366140		GO:0005615	chr3	RGD:1306113	four jointed box 1 (Drosophila)	98941580	protein-coding	98939479	-
156873	1.43084	1.44656		Kcnk15		156873	ENSRNOG00000010816	GO:0005244|GO:0005267|GO:0016021	chr3	RGD:619733	potassium channel, subfamily K, member 15	166427695	protein-coding	166421477	+
245963	1.43222			Egfl7		245963		GO:0001525|GO:0001568|GO:0001570|GO:0005509|GO:0005576|GO:0005615|GO:0030336	chr3	RGD:708507	EGF-like-domain, multiple 7	9404527	protein-coding	9395193	+
84488	1.43307			Fgf13	FGF-13	84488	ENSRNOG00000042753	GO:0000165|GO:0001764|GO:0005634|GO:0005737|GO:0005874|GO:0005886|GO:0006915|GO:0007026|GO:0007612|GO:0007613|GO:0008017|GO:0008083|GO:0008283|GO:0014704|GO:0017080|GO:0021766|GO:0021795|GO:0030175|GO:0030295|GO:0030424|GO:0030425|GO:0030426|GO:0043005|GO:0044325|GO:0045200|GO:0045860|GO:0046785|GO:0048487|GO:0048671|GO:0072659	chrX	RGD:620164	fibroblast growth factor 13	142189620	protein-coding	142078583	-
499088	1.4347			Dact3	RGD1563892	499088	ENSRNOG00000046360	GO:0005080|GO:0030178|GO:0030308|GO:0035414|GO:0051018|GO:0070097	chr1	RGD:1563892	dapper, antagonist of beta-catenin, homolog 3 (Xenopus laevis)	80059888	protein-coding	80048066	+
81726	1.43605			Mvd	Mvpd	81726	ENSRNOG00000013376	GO:0004163|GO:0005524|GO:0005777|GO:0005782|GO:0005829|GO:0006695|GO:0008284|GO:0008299|GO:0019287|GO:0030544|GO:0042493|GO:0042803	chr19	RGD:621292	mevalonate (diphospho) decarboxylase	65978333	protein-coding	65968310	-
24251	1.43686	1.27383		Cd53	OX44|Ox-44	24251	ENSRNOG00000017874	GO:0001772|GO:0009986|GO:0016021|GO:0040008	chr2	RGD:2310	Cd53 molecule	229004197	protein-coding	228956379	-
116599	1.44875		1.4226	Blvra		116599	ENSRNOG00000011778	GO:0000166|GO:0004074|GO:0005737|GO:0008270|GO:0042167|GO:0055114	chr3	RGD:620721	biliverdin reductase A	126103270	protein-coding	126087148	+
29211	1.45005	1.29322		Sptbn2	Spnb3	29211	ENSRNOG00000019564	GO:0003779|GO:0005200|GO:0005543|GO:0005737|GO:0005829|GO:0007416|GO:0008091|GO:0016079|GO:0016081|GO:0016192|GO:0016363|GO:0017158|GO:0021692|GO:0030534|GO:0035264|GO:0043025|GO:0051693	chr1	RGD:3751	spectrin, beta, non-erythrocytic 2	226869726	protein-coding	226828798	+
83709	1.45638	1.30088		Git1		83709	ENSRNOG00000014883	GO:0005515|GO:0005737|GO:0005925|GO:0008060|GO:0008270|GO:0008277|GO:0031267|GO:0032312|GO:0042803	chr10	RGD:69331	G protein-coupled receptor kinase interacting ArfGAP 1	62362201	protein-coding	62352883	-
246279	1.45794			Zfp180	rKr1	246279	ENSRNOG00000029336	GO:0003676|GO:0005622|GO:0008270	chr1	RGD:631380	zinc finger protein 180	82205295	protein-coding	82186002	+
85268	1.45864	1.35441		Hrh3		85268	ENSRNOG00000008080	GO:0001505|GO:0004969|GO:0005886|GO:0007194|GO:0007204|GO:0007420|GO:0007612|GO:0007613|GO:0008144|GO:0014050|GO:0014053|GO:0014061|GO:0014063|GO:0014070|GO:0016021|GO:0042755|GO:0042756|GO:0043005|GO:0043209|GO:0045776|GO:0050679|GO:0050890	chr3	RGD:620630	histamine receptor H3	181644372	protein-coding	181639287	+
366957	1.461	1.52298		Rac2		366957	ENSRNOG00000007350	GO:0003924|GO:0005525|GO:0005635|GO:0005737|GO:0006184|GO:0006935|GO:0007264|GO:0008284|GO:0016020|GO:0030031|GO:0030036|GO:0045453|GO:0060263	chr7	RGD:1307568	ras-related C3 botulinum toxin substrate 2 (rho family, small GTP binding protein Rac2)	119786147	protein-coding	119772957	-
85332	1.4611			Prkcdbp	DIG-2|Srbc	85332	ENSRNOG00000017914	GO:0001558|GO:0005080	chr1	RGD:628755	protein kinase C, delta binding protein	177325056	protein-coding	177323467	-
362979	1.46284			Panx2		362979	ENSRNOG00000033627	GO:0002931|GO:0005243|GO:0005737|GO:0005886|GO:0005921|GO:0006811|GO:0007267|GO:0015267|GO:0016021|GO:0034214|GO:0046982|GO:0055077|GO:0055085	chr7	RGD:735191	pannexin 2	129738979	protein-coding	129728893	+
362430	1.4852	1.41661		Clec4a1	Dcir4	362430	ENSRNOG00000042139		chr4	RGD:1359109	C-type lectin domain family 4, member A1	222981511	protein-coding	222969396	-
100568448	1.48714	1.60214		Snhg4		100568448			chr18	RGD:5130376	small nucleolar RNA host gene 4 (non-protein coding)	28069332	miscRNA	28069096	+
297077	1.49406	1.37668		Tmem176a	0610011i04rik|RGD1310725	297077	ENSRNOG00000023708	GO:0016021|GO:2001199	chr4	RGD:1310725	transmembrane protein 176A	143150058	protein-coding	143146984	+
64356	1.49415			Nrgn	RC3	64356	ENSRNOG00000010688	GO:0005516|GO:0005737|GO:0030054|GO:0043197|GO:0045202	chr8	RGD:61833	neurogranin	40024017	protein-coding	40015873	-
499425	1.49493			Zfp365	Znf365	499425	ENSRNOG00000000638	GO:0005622|GO:0005737|GO:0005815|GO:0008270	chr20	RGD:1565986	zinc finger protein 365	24183062	protein-coding	24159323	+
64619	1.49633			Zfp238	Rp58|Znf238	64619	ENSRNOG00000004423	GO:0000122|GO:0001701|GO:0005634|GO:0006351|GO:0007519|GO:0008270|GO:0021549|GO:0021766|GO:0021987|GO:0043565|GO:0045892|GO:0048666|GO:0048872|GO:0051302	chr13	RGD:621548	zinc finger protein 238	100037602	protein-coding	100036034	+
309772	1.50041	1.28905		Vgll2		309772	ENSRNOG00000000405	GO:0003713|GO:0005634|GO:0005737|GO:0007519|GO:0045944	chr20	RGD:1311903	vestigial like 2 (Drosophila)	34864128	protein-coding	34858272	+
305081	1.50805			Cd34		305081	ENSRNOG00000045558	GO:0001894|GO:0001935|GO:0003094|GO:0003158|GO:0005576|GO:0005737|GO:0005886|GO:0006536|GO:0007155|GO:0007165|GO:0008134|GO:0008217|GO:0009897|GO:0009986|GO:0010628|GO:0010629|GO:0016020|GO:0016337|GO:0030097|GO:0030195|GO:0030246|GO:0032720|GO:0032733|GO:0038001|GO:0042482|GO:0043199|GO:0045019|GO:0045171|GO:0045766|GO:0048471|GO:0048870|GO:0050900|GO:0060290|GO:0060547|GO:0061042|GO:0071425|GO:…	chr13	RGD:1306863	CD34 molecule	118551216	protein-coding	118532088	+
29219	1.50863			Snca		29219	ENSRNOG00000008656	GO:0000287|GO:0001774|GO:0001921|GO:0001933|GO:0001956|GO:0001963|GO:0005504|GO:0005507|GO:0005509|GO:0005515|GO:0005543|GO:0005634|GO:0005640|GO:0005737|GO:0005739|GO:0005791|GO:0005794|GO:0005829|GO:0005840|GO:0005856|GO:0005886|GO:0005938|GO:0006631|GO:0006638|GO:0006644|GO:0006919|GO:0007006|GO:0007268|GO:0007568|GO:0008017|GO:0008021|GO:0008198|GO:0008270|GO:0008344|GO:0010040|GO:0010517|GO:…	chr4	RGD:3729	synuclein, alpha (non A4 component of amyloid precursor)	155690420	protein-coding	155592411	-
362896	1.53877			Stat6		362896	ENSRNOG00000025023	GO:0000122|GO:0000790|GO:0000979|GO:0002296|GO:0002829|GO:0003677|GO:0003700|GO:0004871|GO:0005509|GO:0005634|GO:0005730|GO:0005737|GO:0007165|GO:0019221|GO:0033598|GO:0034097|GO:0042127|GO:0042802|GO:0043565|GO:0045944|GO:0048295|GO:0060443	chr7	RGD:1309063	signal transducer and activator of transcription 6, interleukin-4 induced	71135848	protein-coding	71118725	+
310764	1.54116	1.4159		Fam212b	RGD1306526	310764	ENSRNOG00000015691		chr2	RGD:1306526	family with sequence similarity 212, member B	227606918	protein-coding	227591605	+
293669	1.54298	1.37671		Cd248	Cd164l1	293669	ENSRNOG00000020197	GO:0005509|GO:0005737|GO:0008284|GO:0016477|GO:0030246|GO:0048535|GO:0050840|GO:0060033|GO:2000353	chr1	RGD:1310404	CD248 molecule, endosialin	227380084	protein-coding	227377520	+
296706	1.54753			Lhx2	LH2A|Lh-2	296706	ENSRNOG00000010551	GO:0000988|GO:0001076|GO:0001843|GO:0003700|GO:0005622|GO:0005634|GO:0006351|GO:0007399|GO:0007411|GO:0007420|GO:0007498|GO:0008270|GO:0009953|GO:0021537|GO:0021978|GO:0022008|GO:0030182|GO:0043565|GO:0045893|GO:0045944|GO:0048646|GO:2000678	chr3	RGD:71076	LIM homeobox 2	27887928	protein-coding	27870027	+
498695	1.55023			Idnk		498695	ENSRNOG00000019519	GO:0003674|GO:0004765|GO:0005524|GO:0005575|GO:0005737|GO:0008150|GO:0046177|GO:0046316	chr17	RGD:1564546	idnK, gluconokinase homolog (E. coli)	9095099	protein-coding	9088385	-
287738	1.55725			Higd1b	RGD1306907	287738	ENSRNOG00000002814	GO:0016021	chr10	RGD:1306907	HIG1 hypoxia inducible domain family, member 1B	90705401	protein-coding	90703634	+
308463	1.56256	1.34546		Map3k10		308463	ENSRNOG00000023521	GO:0003714|GO:0004672|GO:0004674|GO:0005737|GO:0006468|GO:0007224|GO:0008219|GO:0018105|GO:0018107|GO:0043065|GO:0043425|GO:0043433|GO:0043507|GO:0045892|GO:0046330	chr1	RGD:1308381	mitogen activated protein kinase kinase kinase 10	85704588	protein-coding	85686287	-
308346	1.56432	1.44088		Tmem150b	RGD1306181|Tmem224	308346	ENSRNOG00000028273		chr1	RGD:1306181	transmembrane protein 150B	75842777	protein-coding	75833876	-
680531	1.57724	1.38431		Sapcd2		680531	ENSRNOG00000013069	GO:0005634|GO:0005730|GO:0005737	chr3	RGD:1590629	suppressor APC domain containing 2	2577997	protein-coding	2572744	+
353305	1.58305			Tbx3		353305		GO:0000122|GO:0001085|GO:0001102|GO:0001501|GO:0001568|GO:0001701|GO:0001947|GO:0003007|GO:0003151|GO:0003167|GO:0003674|GO:0003700|GO:0005575|GO:0005634|GO:0005667|GO:0006351|GO:0007569|GO:0008284|GO:0008595|GO:0009887|GO:0010159|GO:0019827|GO:0021761|GO:0030539|GO:0030540|GO:0030857|GO:0030879|GO:0032275|GO:0035108|GO:0035115|GO:0035136|GO:0042127|GO:0042733|GO:0043066|GO:0043565|GO:0045662|GO:…	chr12	RGD:735203	T-box 3	44339738	protein-coding	44328562	-
25527	1.58358			Ptgis	PGIS	25527	ENSRNOG00000008245	GO:0001516|GO:0001666|GO:0004497|GO:0005506|GO:0005615|GO:0005634|GO:0005783|GO:0005789|GO:0005901|GO:0008116|GO:0009055|GO:0016021|GO:0016705|GO:0020037|GO:0032088|GO:0035360|GO:0043065|GO:0045019|GO:0045766|GO:0050728|GO:0071347|GO:0071354|GO:0071456	chr3	RGD:3438	prostaglandin I2 (prostacyclin) synthase	170143882	protein-coding	170109317	-
100861534	1.58383		1.41197	Rn5-8s		100861534			chr14	RGD:5687331	5.8S ribosomal RNA	46824087	rRNA	46823932	+
282817	1.58426	1.50729		Pycard	Asc	282817		GO:0001773|GO:0002020|GO:0002218|GO:0002230|GO:0002277|GO:0002588|GO:0002821|GO:0005515|GO:0005576|GO:0005634|GO:0005737|GO:0005739|GO:0005829|GO:0006917|GO:0006919|GO:0006954|GO:0008385|GO:0010803|GO:0030838|GO:0031647|GO:0032088|GO:0032090|GO:0032314|GO:0032611|GO:0032688|GO:0032729|GO:0032755|GO:0032760|GO:0033209|GO:0042104|GO:0042771|GO:0042803|GO:0042981|GO:0043025|GO:0043065|GO:0043124|GO:…	chr1	RGD:628637	PYD and CARD domain containing	206461916	protein-coding	206460883	-
691504	1.58933			Zfpm1		691504	ENSRNOG00000043077	GO:0000122|GO:0001078|GO:0001085|GO:0001102|GO:0003151|GO:0003181|GO:0003192|GO:0003195|GO:0005622|GO:0005634|GO:0005667|GO:0005737|GO:0007507|GO:0008134|GO:0008270|GO:0010724|GO:0017053|GO:0030218|GO:0030219|GO:0030220|GO:0030851|GO:0032091|GO:0032642|GO:0035162|GO:0035855|GO:0045078|GO:0045403|GO:0045599|GO:0045944|GO:0048872|GO:0055008|GO:0060318|GO:0060319|GO:0060377|GO:0060412|GO:0060413|GO:…	chr19	RGD:1582810	zinc finger protein, multitype 1	65865945	protein-coding	65834230	+
499380	1.59102	1.43505		Emx2	RGD1564797	499380	ENSRNOG00000009482	GO:0000976|GO:0003700|GO:0005634|GO:0007420|GO:0009952|GO:0010468|GO:0021542|GO:0021796|GO:0021846|GO:0021885|GO:0021987|GO:0030182|GO:0030900|GO:0042493|GO:0072001	chr1	RGD:1564797	empty spiracles homeobox 2	288000656	protein-coding	287993648	+
100861535	1.59134			Rn28s		100861535			chr14	RGD:5687329	28S ribosomal RNA	46831745	rRNA	46827555	+
315594	1.59992	1.47626		Oaf	RGD1305890	315594	ENSRNOG00000009243		chr8	RGD:1305890	OAF homolog (Drosophila)	45998572	protein-coding	45980601	-
29175	1.60225	1.40967		Ctsk		29175	ENSRNOG00000021155	GO:0001957|GO:0005615|GO:0005737|GO:0005764|GO:0006508|GO:0008234|GO:0045453	chr2	RGD:61810	cathepsin K	216164779	protein-coding	216154168	+
498257	1.60443	1.48179		Fam163a	RGD1565760	498257	ENSRNOG00000024825		chr13	RGD:1565760	family with sequence similarity 163, member A	78744878	protein-coding	78666728	-
445269	1.61324	1.44813		Gpr77	C5L2	445269	ENSRNOG00000049028	GO:0004930|GO:0004982|GO:0007186|GO:0009925|GO:0016021|GO:0032720|GO:0045177|GO:0090024|GO:1900165|GO:2000482	chr1	RGD:1303027	G protein-coupled receptor 77	79445344	protein-coding	79432845	-
25113	1.61373	1.40678		Ddn	Den	25113		GO:0005634|GO:0005737|GO:0005783|GO:0005789|GO:0016021|GO:0030425|GO:0032591|GO:0042995|GO:0043197|GO:0043204	chrX	RGD:2497	dendrin	114993812	protein-coding	114989830	-
27150	1.62051	1.51659		Kcnh3	Bec1|Elk2	27150	ENSRNOG00000032075	GO:0000155|GO:0005249|GO:0006355|GO:0016021	chrX	RGD:71070	potassium voltage-gated channel, subfamily H (eag-related), member 3	115414776	protein-coding	115293665	+
170929	1.65277	1.68079		Bcl2a1	Bcl2a1d	170929	ENSRNOG00000047606	GO:0001782|GO:0005575|GO:0006915|GO:0043066|GO:0046982|GO:0051400	chr8	RGD:620621	BCL2-related protein A1	96067299	protein-coding	96059040	+
116728	1.73475			Sept5	CDCrel-1A|Pnutl1	116728		GO:0001725|GO:0005515|GO:0005525|GO:0005886|GO:0005938|GO:0007049|GO:0008021|GO:0017157|GO:0019003|GO:0019905|GO:0031105|GO:0032154|GO:0035091|GO:0042803|GO:0043195|GO:0043679|GO:0045202|GO:0045921|GO:0051301	chr11	RGD:621763	septin 5	89622161	protein-coding	89616382	+
24604	1.77228	1.54149		Npy	NPY02|RATNPY|RATNPY02	24604	ENSRNOG00000009768	GO:0001664|GO:0004983|GO:0005179|GO:0005615|GO:0007218|GO:0007268|GO:0007631|GO:0008217|GO:0008343|GO:0021954|GO:0021987|GO:0031175|GO:0031841|GO:0032100|GO:0045776|GO:0050909	chr4	RGD:3197	neuropeptide Y	144240954	protein-coding	144233753	+
292874	1.77418			RGD1309036		292874	ENSRNOG00000037298		chr1	RGD:1309036	hypothetical LOC292874	101424622	protein-coding	101411207	-
362971	1.77755			Mpped1	RGD1308244	362971	ENSRNOG00000010834	GO:0016787	chr7	RGD:1308244	metallophosphoesterase domain containing 1	124740991	protein-coding	124671298	+
301265	1.7896	1.69033		Pla2g7		301265	ENSRNOG00000025691	GO:0003674|GO:0003847|GO:0005543|GO:0005575|GO:0008150|GO:0016042|GO:0034362|GO:0034374|GO:0034440|GO:0034441|GO:0047499|GO:0090026	chr9	RGD:1310734	phospholipase A2, group VII (platelet-activating factor acetylhydrolase, plasma)	18855030	protein-coding	18813216	-
25110	1.80221		1.44746	Klrd1	Cd94	25110	ENSRNOG00000043234	GO:0003674|GO:0005575|GO:0008150|GO:0009897|GO:0016021|GO:0030246	chr4	RGD:2978	killer cell lectin-like receptor, subfamily D, member 1	212012721	protein-coding	212001272	+
691931	1.80649	1.56512		LOC691931		691931	ENSRNOG00000010875		chr2	RGD:1593351	hypothetical protein LOC691931	251589087	protein-coding	251559192	-
117536	1.80835			Nsmf	Jac|Jacob|Nelf	117536	ENSRNOG00000008810	GO:0003674|GO:0005515|GO:0005575|GO:0005634|GO:0005635|GO:0005719|GO:0005737|GO:0005886|GO:0008150|GO:0014069|GO:0016020|GO:0016363|GO:0030425|GO:0030863|GO:0031965|GO:0035307|GO:0043005|GO:0043204|GO:0043523|GO:0045202|GO:0048168|GO:0048306|GO:0048814|GO:0071230|GO:0071257|GO:0071371|GO:0097440|GO:2001224	chr3	RGD:619819	NMDA receptor synaptonuclear signaling and neuronal migration factor	2252244	protein-coding	2243501	+
685451	1.86625	1.36156	1.37067	Gng13		685451	ENSRNOG00000039350	GO:0005834|GO:0007200|GO:0050909	chr10	RGD:1593806	guanine nucleotide binding protein (G protein), gamma 13	14903560	protein-coding	14901656	+
363455	1.98092			Chrdl1	Kjr|Neurogenesin-1|Ng1	363455	ENSRNOG00000004330	GO:0001503|GO:0001654|GO:0001709|GO:0005576|GO:0030182|GO:0048749	chrX	RGD:735215	chordin-like 1	113102972	protein-coding	112998868	-
619560	2.08946	1.54858		Rup2	UP-1	619560	ENSRNOG00000045799	GO:0005576	chr8	RGD:1561250	urinary protein 2	41646811	protein-coding	41643250	+
361528	2.13252			Ttc9b	RGD1306256	361528	ENSRNOG00000018850	GO:0003674|GO:0005575|GO:0008150	chr1	RGD:1306256	tetratricopeptide repeat domain 9B	85686120	protein-coding	85683938	+
171051	2.17678	2.02965		Cabp1		171051	ENSRNOG00000001173	GO:0000139|GO:0005509|GO:0005515|GO:0005634|GO:0005737|GO:0005829|GO:0005856|GO:0005886|GO:0007275|GO:0008139|GO:0009898|GO:0010651|GO:0014069|GO:0019904|GO:0030425|GO:0031800|GO:0042308|GO:0042803|GO:0043025|GO:0043234|GO:0044325|GO:0048167|GO:0048306|GO:0048471|GO:1901385|GO:1901386	chr12	RGD:620385	calcium binding protein 1	49004882	protein-coding	48980523	+
66016	2.20033			Kcnmb4		66016	ENSRNOG00000022297	GO:0001508|GO:0005513|GO:0005887|GO:0006813|GO:0008076|GO:0015269|GO:0016020|GO:0019228	chr7	RGD:620728	potassium large conductance calcium-activated channel, subfamily M, beta member 4	59526472	protein-coding	59472024	-
60577	2.23526	1.85403		Slc15a2		60577	ENSRNOG00000002305	GO:0005887|GO:0006857|GO:0015031|GO:0015293|GO:0015334|GO:0016020|GO:0042891|GO:0042895|GO:0042936|GO:0042938	chr11	RGD:61972	solute carrier family 15 (H+/peptide transporter), member 2	70052074	protein-coding	70022984	+
25357	2.5751	2.07864		Thrsp	Lpgp|S14|SPOT14	25357	ENSRNOG00000012404	GO:0005634|GO:0005730|GO:0005829|GO:0006351|GO:0006355|GO:0006629|GO:0010866|GO:0042803|GO:0046890	chr1	RGD:3859	thyroid hormone responsive	168592048	protein-coding	168587724	-
691153	3.4593	2.52341		LOC691153		691153			chr10	RGD:1587434	hypothetical protein LOC691153	85362824	protein-coding	85361304	-
25305	4.61039			Cort		25305	ENSRNOG00000030317	GO:0001664|GO:0005184|GO:0005576|GO:0007193|GO:0007218|GO:0045187	chr5	RGD:2383	cortistatin	169594402	protein-coding	169592961	-
680427	5.37369			Tbr1		680427		GO:0000979|GO:0003677|GO:0003700|GO:0005622|GO:0005634|GO:0006351|GO:0007411|GO:0010092|GO:0010468|GO:0010975|GO:0030182|GO:0030902|GO:0045944	chr3	RGD:1591773	T-box, brain, 1	54356654	protein-coding	54349276	+
311169	5.45292	4.04246		Rtn4rl2	Ngrh1	311169	ENSRNOG00000021513	GO:0004872|GO:0007166|GO:0009897|GO:0009986|GO:0045121|GO:0046658	chr3	RGD:727797	reticulon 4 receptor-like 2	78809760	protein-coding	78793337	-
366568	7.12586	5.21608		Slc30a3	ZnT3	366568	ENSRNOG00000006204	GO:0005737|GO:0005770|GO:0006829|GO:0008324|GO:0016021|GO:0030054|GO:0030672|GO:0043005|GO:0051050|GO:0061088	chr6	RGD:1359689	solute carrier family 30 (zinc transporter), member 3	36464874	protein-coding	36457851	+
310694	7.20897		3.25328	Fcrls	Msr2	310694	ENSRNOG00000016164	GO:0003674|GO:0005044|GO:0005575|GO:0008150|GO:0016020	chr2	RGD:1306885	Fc receptor-like S, scavenger receptor	206009505	protein-coding	205998855	-
25298	9.276	6.65545		Cck		25298	ENSRNOG00000019321	GO:0001662|GO:0001764|GO:0001836|GO:0005179|GO:0005184|GO:0005576|GO:0005615|GO:0006915|GO:0006919|GO:0007205|GO:0007409|GO:0008284|GO:0030424|GO:0030425|GO:0032099|GO:0032461|GO:0042755|GO:0043025|GO:0043065|GO:0043194|GO:0043195|GO:0043203|GO:0043204|GO:0050731|GO:0051901|GO:0051930	chr8	RGD:2288	cholecystokinin	129319370	protein-coding	129312786	-
116638	14.3427	10.3779		Slc17a7	BNPI|Vglut1	116638		GO:0005315|GO:0006817|GO:0006836|GO:0007268|GO:0007616|GO:0008021|GO:0015319|GO:0015321|GO:0016021|GO:0030054|GO:0030672|GO:0035249|GO:0042137|GO:0043005|GO:0043229|GO:0044341|GO:0045202|GO:0048786|GO:0051938|GO:0060076|GO:0060079	chr1	RGD:620101	solute carrier family 17 (sodium-dependent inorganic phosphate cotransporter), member 7	102237165	protein-coding	102226219	+
362506		2.03195		Ccl19		362506	ENSRNOG00000015668	GO:0001768|GO:0002407|GO:0002408|GO:0003674|GO:0005575|GO:0005615|GO:0006955|GO:0008009|GO:0009897|GO:0014070|GO:0031735|GO:0034695|GO:0042346|GO:0043123|GO:0043552|GO:0045860|GO:0046330|GO:0048020|GO:0051209|GO:0051897|GO:0070374|GO:0071731|GO:0090023|GO:2000107|GO:2000147	chr5	RGD:1310336	chemokine (C-C motif) ligand 19	62707335	protein-coding	62705391	-
25599		1.84444		Cd74	INVG34	25599	ENSRNOG00000018735	GO:0000187|GO:0001516|GO:0001540|GO:0001961|GO:0002606|GO:0002792|GO:0002830|GO:0002906|GO:0004896|GO:0005764|GO:0005770|GO:0005771|GO:0005773|GO:0005783|GO:0005794|GO:0005886|GO:0006461|GO:0006886|GO:0006952|GO:0007165|GO:0008283|GO:0009897|GO:0009986|GO:0016021|GO:0016064|GO:0019882|GO:0019886|GO:0019955|GO:0030890|GO:0035691|GO:0035692|GO:0035693|GO:0035718|GO:0042289|GO:0042613|GO:0043066|GO:…	chr18	RGD:2313	Cd74 molecule, major histocompatibility complex, class II invariant chain	55315246	protein-coding	55305873	+
294270		1.82689	-1.49134	RT1-Db1	RT1-Db|RT1-Db1n	294270	ENSRNOG00000033215	GO:0002381|GO:0002455|GO:0002504|GO:0003674|GO:0005575|GO:0005765|GO:0006955|GO:0008150|GO:0016021|GO:0019886|GO:0031902|GO:0034341|GO:0042613	chr20	RGD:1593282	RT1 class II, locus Db1	6177328	protein-coding	6167759	+
246245		1.54992	-1.41052	Fmo2		246245	ENSRNOG00000003510	GO:0004497|GO:0004499|GO:0006082|GO:0006739|GO:0006805|GO:0009404|GO:0016020|GO:0016021|GO:0017144|GO:0031227|GO:0050660|GO:0050661|GO:0055114|GO:0070995|GO:0072592	chr13	RGD:628600	flavin containing monooxygenase 2	85669947	protein-coding	85649736	-
498580		1.50092	-1.47201	RGD1561145		498580	ENSRNOG00000042628		chr16	RGD:1561145	similar to novel protein	11019046	protein-coding	10987769	+
304935		1.47984	-1.69018	Tbx19		304935	ENSRNOG00000002979	GO:0003674|GO:0003677|GO:0003700|GO:0005575|GO:0005634|GO:0006351|GO:0008150	chr13	RGD:1310145	T-box 19	88305361	protein-coding	88283232	-
25024		1.47078	-1.3783	Gipr	Gippr|RATGIPPR	25024	ENSRNOG00000015860	GO:0002029|GO:0005886|GO:0007204|GO:0009749|GO:0016021|GO:0016519|GO:0017046|GO:0030819|GO:0031018|GO:0032024|GO:0048678|GO:0051592|GO:0070542	chr1	RGD:2689	gastric inhibitory polypeptide receptor	81340229	protein-coding	81329941	-
289904		1.43422	-1.59945	Mss51	Zmynd17	289904	ENSRNOG00000007632	GO:0008270|GO:0035176	chr15	RGD:1309408	MSS51 mitochondrial translational activator	8353329	protein-coding	8341460	+
29316		1.42599		Adora2b		29316	ENSRNOG00000002922	GO:0001609|GO:0002882|GO:0004930|GO:0005886|GO:0007189|GO:0008284|GO:0008285|GO:0009986|GO:0010575|GO:0010701|GO:0010893|GO:0016021|GO:0030819|GO:0030828|GO:0031284|GO:0031668|GO:0032722|GO:0032755|GO:0032966|GO:0033605|GO:0043306|GO:0045765|GO:0045909|GO:0060087	chr10	RGD:2050	adenosine A2B receptor	48374871	protein-coding	48358071	+
296925		1.39507		Aass		296925	ENSRNOG00000039494	GO:0000166|GO:0003674|GO:0005575|GO:0005737|GO:0005739|GO:0008150|GO:0016491|GO:0019477|GO:0033512|GO:0043231|GO:0047130|GO:0047131|GO:0055114	chr4	RGD:1310811	aminoadipate-semialdehyde synthase	49993864	protein-coding	49938569	-
55939		1.37497		Apom		55939	ENSRNOG00000000850	GO:0003674|GO:0005319|GO:0005543|GO:0005576|GO:0005615|GO:0009749|GO:0016209|GO:0033344|GO:0034361|GO:0034362|GO:0034364|GO:0034365|GO:0034366|GO:0034375|GO:0034380|GO:0034384|GO:0034445|GO:0042157|GO:0043691	chr20	RGD:620773	apolipoprotein M	7196332	protein-coding	7193732	-
307585		1.35861		Cables1		307585	ENSRNOG00000012795	GO:0005829|GO:0007399|GO:0016538|GO:0051302|GO:0051726	chr18	RGD:1305516	Cdk5 and Abl enzyme substrate 1	3432388	protein-coding	3328555	+
29583		1.3364		Pecam1	CD31|Pecam	29583		GO:0002687|GO:0005515|GO:0005615|GO:0005886|GO:0006909|GO:0006928|GO:0007155|GO:0007266|GO:0009897|GO:0009986|GO:0016020|GO:0016021|GO:0030054|GO:0030334|GO:0030485|GO:0030837|GO:0034097|GO:0034259|GO:0042060|GO:0042523|GO:0045121|GO:0050732|GO:0050904|GO:0071944|GO:0072011	chr10	RGD:61927	platelet/endothelial cell adhesion molecule 1	94660385	protein-coding	94598951	-
499990		1.30143		Tmem243	RGD1562351	499990	ENSRNOG00000042758		chr4	RGD:1562351	transmembrane protein 243, mitochondrial	21852015	protein-coding	21834167	-
155183		1.29663		Skap2	Scap2|Scap55r	155183	ENSRNOG00000012228	GO:0005543|GO:0005737|GO:0005886|GO:0008285|GO:0042113	chr4	RGD:620159	src kinase associated phosphoprotein 2	146635663	protein-coding	146485400	-
315294		1.29289	-1.25363	Wnt10b		315294		GO:0000086|GO:0000122|GO:0001664|GO:0002062|GO:0003674|GO:0005575|GO:0005578|GO:0005615|GO:0005886|GO:0006357|GO:0006629|GO:0007050|GO:0007224|GO:0008284|GO:0008585|GO:0009798|GO:0010971|GO:0014835|GO:0016055|GO:0030501|GO:0030858|GO:0030917|GO:0032434|GO:0043065|GO:0043403|GO:0043586|GO:0045598|GO:0045599|GO:0045669|GO:0045778|GO:0045899|GO:0045944|GO:0048641|GO:0048741|GO:0050680|GO:0050821|GO:…	chrX	RGD:1304988	wingless-type MMTV integration site family, member 10B	114964410	protein-coding	114958628	-
685045		1.25174		Abracl		685045	ENSRNOG00000040145		chr1	RGD:1583256	ABRA C-terminal like	14869420	protein-coding	14859230	-
298690		-1.25982		B3galt6		298690		GO:0005797|GO:0006024|GO:0006486|GO:0008499|GO:0016021|GO:0035250	chr5	RGD:1309558	UDP-Gal:betaGal beta 1,3-galactosyltransferase, polypeptide 6	176901232	protein-coding	176899096	-
362918		-1.26511		Mtss1		362918	ENSRNOG00000009001	GO:0003779|GO:0003785|GO:0005102|GO:0005737|GO:0007015|GO:0007165|GO:0008093|GO:0015629|GO:0017124|GO:0030041|GO:0042802|GO:0046847|GO:0050680|GO:0061333|GO:0071498|GO:0072102|GO:0072160|GO:2001013	chr7	RGD:1309883	metastasis suppressor 1	99557952	protein-coding	99419331	-
361686		-1.26773		Osbpl5		361686	ENSRNOG00000020713	GO:0015485	chr1	RGD:1308402	oxysterol binding protein-like 5	223779450	protein-coding	223725412	-
310207		-1.26907		Sema5a		310207	ENSRNOG00000011977	GO:0001569|GO:0007165|GO:0007411|GO:0008046|GO:0016021|GO:0048754	chr2	RGD:1308650	sema domain, seven thrombospondin repeats (type 1 and type 1-like), transmembrane domain (TM) and short cytoplasmic domain, (semaphorin) 5A	105480370	protein-coding	105049343	+
25027		-1.27372		Slc16a1	MCT1|RATMCT1|RNMCT1	25027		GO:0005515|GO:0005739|GO:0005886|GO:0015293|GO:0015355|GO:0016021	chr2	RGD:3690	solute carrier family 16, member 1 (monocarboxylic acid transporter 1)	226549303	protein-coding	226529294	+
362861		-1.27618		Slc41a2		362861	ENSRNOG00000008713	GO:0008324	chr7	RGD:1307292	solute carrier family 41, member 2	26734269	protein-coding	26651682	+
29502		-1.27842		Slc20a2	Ab1-188|Glvr2|Pit-2|RAM-1|Ram1	29502	ENSRNOG00000019490	GO:0005315|GO:0005886|GO:0006814|GO:0006817|GO:0015293|GO:0016020|GO:0016021|GO:0019048	chr16	RGD:3699	solute carrier family 20 (phosphate transporter), member 2	74042911	protein-coding	73949885	-
364879		-1.29092		Isoc1	DR-NR#1|RGD1307632	364879	ENSRNOG00000019711	GO:0003824|GO:0005777	chr18	RGD:1307632	isochorismatase domain containing 1	53028768	protein-coding	53008359	-
290648		-1.2927		Pgpep1	PAPI	290648	ENSRNOG00000019639	GO:0005829|GO:0006508|GO:0008234	chr16	RGD:1303133	pyroglutamyl-peptidase I	20388079	protein-coding	20379057	+
301235		-1.30136		Gltscr1l	RGD1305680	301235	ENSRNOG00000016229		chr9	RGD:1305680	GLTSCR1-like	15401348	protein-coding	15371717	+
314360		-1.30562	1.27001	Galc		314360		GO:0004336|GO:0005739|GO:0008152	chr6	RGD:1359384	galactosylceramidase	131454514	protein-coding	131393899	-
287456		-1.32664	1.32833	Med11	RGD1563202	287456		GO:0001104|GO:0016592	chr10	RGD:1563202	mediator complex subunit 11	56816652	protein-coding	56814847	+
303764		-1.35323		RGD1310429		303764	ENSRNOG00000000237		chr10	RGD:1310429	similar to Protein Njmu-R1	67406916	protein-coding	67394162	-
361289		-1.35595		Colec12		361289	ENSRNOG00000016366	GO:0002221|GO:0005581|GO:0006910|GO:0006955|GO:0008329|GO:0016021|GO:0030169|GO:0030246|GO:0046872	chr18	RGD:735039	collectin sub-family member 12	1096506	protein-coding	910945	+
289280		-1.3605		Efcab2	RGD1308593	289280	ENSRNOG00000042201	GO:0005509	chr13	RGD:1308593	EF-hand calcium binding domain 2	100849978	protein-coding	100744214	+
303741		-1.36491		Fscn2		303741	ENSRNOG00000036700	GO:0003674|GO:0005575|GO:0005737|GO:0008150|GO:0015629|GO:0030674|GO:0032420|GO:0042462|GO:0051015	chr10	RGD:1308941	fascin homolog 2, actin-bundling protein, retinal (Strongylocentrotus purpuratus)	109134594	protein-coding	109128055	+
300197		-1.38496		Zfp641	RGD1310412|Znf641	300197		GO:0003676|GO:0005634|GO:0005730|GO:0005737|GO:0006355|GO:0008270	chr7	RGD:1310412	zinc finger protein 641	139051533	protein-coding	139041694	-
310463		-1.46385		Plch1	Plcl3|RGD1561991	310463	ENSRNOG00000009955	GO:0004435|GO:0004871|GO:0005509|GO:0005543|GO:0005737|GO:0005829|GO:0006629|GO:0016020|GO:0031965|GO:0035556|GO:0043231|GO:0048015|GO:0050429	chr2	RGD:1561991	phospholipase C, eta 1	173727509	protein-coding	173640746	-
288321		-1.48643		Rbm11		288321	ENSRNOG00000029147	GO:0000166|GO:0003676	chr11	RGD:1305195	RNA binding motif protein 11	17674391	protein-coding	17664410	+
314061		-1.50226		Uvssa	RGD1306371	314061	ENSRNOG00000005122	GO:0000993|GO:0006283|GO:0009411|GO:0016567|GO:0044427	chr14	RGD:1306371	UV-stimulated scaffold protein A	83344207	protein-coding	83308371	-
65025		-1.55668		Rims3	Nim2|Nim3	65025	ENSRNOG00000011171	GO:0006836|GO:0017156|GO:0030054|GO:0042391|GO:0044325|GO:0045202|GO:2000300	chr5	RGD:628762	regulating synaptic membrane exocytosis 3	143612218	protein-coding	143583599	+
293840		-1.60248		Pnma3	RGD1563752	293840		GO:0003676|GO:0008270	chr1	RGD:1563752	paraneoplastic Ma antigen 3	148796525	protein-coding	148793053	+
500595		-1.8028		Smim1	RGD1564257	500595	ENSRNOG00000043193		chr5	RGD:1564257	small integral membrane protein 1	174803561	protein-coding	174800870	-
100313995		-1.94102	1.87687	Mir9-2	rno-mir-9-2	100313995			chr2	RGD:2325602|miRBase:MI0000840	microRNA mir-9-2	11746908	miscRNA	11746822	+
29719		-2.32269		Kcnj16	Kir5.1	29719	ENSRNOG00000004713	GO:0005242|GO:0005515|GO:0005886|GO:0016021	chr10	RGD:61824	potassium inwardly-rectifying channel, subfamily J, member 16	99086022	protein-coding	99084253	+
81722			-1.47346	Ager	RAGE	81722	ENSRNOG00000000439	GO:0005515|GO:0005615|GO:0005737|GO:0005886|GO:0006954|GO:0007259|GO:0007420|GO:0009925|GO:0010763|GO:0016020|GO:0016021|GO:0030324|GO:0030335|GO:0030424|GO:0031175|GO:0043025|GO:0043065|GO:0044548|GO:0048661|GO:0050727|GO:0050729|GO:0050785|GO:0050930|GO:0051092|GO:0055074|GO:0055093	chr20	RGD:69258	advanced glycosylation end product-specific receptor	6445435	protein-coding	6442508	+
361183			-1.26236	Ankrd10		361183	ENSRNOG00000013618		chr16	RGD:1310501	ankyrin repeat domain 10	82697366	protein-coding	82674123	+
290912			-1.26525	Arglu1	RGD1310061	290912	ENSRNOG00000024142		chr16	RGD:1310061	arginine and glutamate rich 1	86038237	protein-coding	86014418	+
361649			-1.26242	Atxn2l	RGD1565868	361649	ENSRNOG00000018686	GO:0003674|GO:0005575|GO:0008150|GO:0010494|GO:0010603|GO:0016020|GO:0016607|GO:0034063	chr1	RGD:1565868	ataxin 2-like	204898240	protein-coding	204886852	-
292554			-1.27206	Aurkc		292554	ENSRNOG00000015825	GO:0004674|GO:0005524	chr1	RGD:1309573	aurora kinase C	71355297	protein-coding	71352904	-
365842			-1.26321	Clk2		365842	ENSRNOG00000020500	GO:0004674|GO:0004713|GO:0005634|GO:0006468|GO:0010212|GO:0018108|GO:0032526|GO:0042221|GO:0043484|GO:0045721|GO:0046777	chr2	RGD:1359711	CDC-like kinase 2	207905134	protein-coding	207895502	+
287269			-1.31072	Clk4		287269	ENSRNOG00000003714	GO:0004674|GO:0004713|GO:0005524|GO:0005634|GO:0018108|GO:0043484|GO:0046777	chr10	RGD:1310274	CDC-like kinase 4	36504762	protein-coding	36487192	+
305104			-1.40517	Col9a1		305104		GO:0001894|GO:0002062|GO:0003417|GO:0003674|GO:0005575|GO:0005581|GO:0005594|GO:0046872|GO:0051216	chr9	RGD:1309425	collagen, type IX, alpha 1	29326425	protein-coding	29243190	+
114612			-1.27296	Ddx39b	Bat1|Bat1a|p47	114612	ENSRNOG00000000841	GO:0000245|GO:0000346|GO:0000398|GO:0003676|GO:0004004|GO:0005524|GO:0005634|GO:0005681|GO:0005687|GO:0005688|GO:0005737|GO:0006406|GO:0008026|GO:0008186|GO:0008380|GO:0010501|GO:0016607|GO:0017070|GO:0030621|GO:0043008|GO:0046784	chr20	RGD:70923	DEAD (Asp-Glu-Ala-Asp) box polypeptide 39B	6898958	protein-coding	6886508	-
295333			-1.34764	Dennd2c	RGD1308197	295333	ENSRNOG00000018716	GO:0017112	chr2	RGD:1308197	DENN/MADD domain containing 2C	225090478	protein-coding	225047710	+
140866			-1.32842	Dgka	Dagk1	140866	ENSRNOG00000022943	GO:0004143|GO:0005509|GO:0005524|GO:0005543|GO:0005829|GO:0005886|GO:0007205|GO:0016310|GO:0035556	chr7	RGD:70904	diacylglycerol kinase, alpha	3142227	protein-coding	3116474	-
305076			-1.29378	Diexf	Def	305076	ENSRNOG00000004789	GO:0005634|GO:0005730|GO:0007275	chr13	RGD:1359148	digestive organ expansion factor homolog (zebrafish)	116404439	protein-coding	116383168	-
300668			-1.28137	Dpagt1	H2afx	300668	ENSRNOG00000009799	GO:0003975|GO:0006047|GO:0006487|GO:0006488|GO:0008152|GO:0008963|GO:0016020|GO:0016021|GO:0019348|GO:0019408|GO:0043231	chr8	RGD:735124	dolichyl-phosphate (UDP-N-acetylglucosamine) N-acetylglucosaminephosphotransferase 1 (GlcNAc-1-P transferase)	47283502	protein-coding	47277101	+
291978			-1.37493	Dus2l	RGD1305612	291978	ENSRNOG00000019819	GO:0003725|GO:0005737|GO:0005739|GO:0017150|GO:0050660	chr19	RGD:1305612	dihydrouridine synthase 2-like, SMM1 homolog (S. cerevisiae)	48900338	protein-coding	48857360	+
310190			-1.34753	Fam105a		310190	ENSRNOG00000012109		chr2	RGD:1563205	family with sequence similarity 105, member A	100070970	protein-coding	100047747	-
311112			-1.3263	Fastkd1	RGD1563531	311112	ENSRNOG00000024335	GO:0004672|GO:0005739	chr3	RGD:1563531	FAST kinase domains 1	62563261	protein-coding	62537420	-
84404			-1.273	Gemin2	Sip1	84404	ENSRNOG00000004360	GO:0000245|GO:0005622|GO:0005634|GO:0005681|GO:0005737|GO:0015030	chr6	RGD:620842	gem (nuclear organelle) associated protein 2	89648254	protein-coding	89634623	+
309465			-1.54058	Gsto2	GSTO 2-2	309465	ENSRNOG00000012801	GO:0004364|GO:0005737|GO:0006805|GO:0016491|GO:0019852|GO:0045174|GO:0050610|GO:0055114|GO:0071243	chr1	RGD:1310764	glutathione S-transferase omega 2	275072303	protein-coding	275050894	+
312440			-1.25277	Kdm3a	Jmjd1|Jmjd1a	312440	ENSRNOG00000007814	GO:0000976|GO:0001047|GO:0003674|GO:0003700|GO:0005506|GO:0005575|GO:0005634|GO:0005737|GO:0006351|GO:0006355|GO:0007283|GO:0007290|GO:0008150|GO:0009755|GO:0016568|GO:0016702|GO:0030154|GO:0030521|GO:0033169|GO:0036123|GO:0045893|GO:0045944|GO:0046293|GO:0046872|GO:0050681|GO:0051573	chr4	RGD:708351	lysine (K)-specific demethylase 3A	164325720	protein-coding	164282438	-
500996			1.85034	Layn	RGD1564444	500996	ENSRNOG00000011228	GO:0005540|GO:0030246	chr8	RGD:1564444	layilin	54063936	protein-coding	54047076	-
100363776			-1.28217	LOC100363776	Rnpc2	100363776	ENSRNOG00000032925		chr3	RGD:2324591	RNA-binding region containing protein 2-like	158056466	protein-coding	158056133	+
691307			-1.37755	Lrrc39		691307	ENSRNOG00000015117		chr2	RGD:1585106	leucine rich repeat containing 39	237619700	protein-coding	237599876	-
311337			-1.39675	Ltk		311337	ENSRNOG00000025130	GO:0004714|GO:0005524|GO:0007169|GO:0016021	chr3	RGD:1309323	leukocyte receptor tyrosine kinase	118109011	protein-coding	118102134	-
499280			-1.29432	Mapk1ip1	RGD1565431	499280		GO:0042802	chr1	RGD:1565431	mitogen-activated protein kinase 1 interacting protein 1	218123904	protein-coding	218122483	-
297109			1.29785	MGC95152		297109	ENSRNOG00000010205		chr4	RGD:1549700	similar to B230212L03Rik protein	149531683	protein-coding	149514309	+
100314002			-2.94181	Mir23b	rno-mir-23b	100314002			chr17	RGD:2325596|miRBase:MI0000853	microRNA mir-23b	816131	miscRNA	816035	+
361718			-1.26354	Naa40	Nat11|RGD1565838	361718	ENSRNOG00000021179	GO:0008080	chr1	RGD:1565838	N(alpha)-acetyltransferase 40, NatD catalytic subunit, homolog (S. cerevisiae)	229485469	protein-coding	229468108	-
287101			1.38268	Pkmyt1	RGD1305434	287101	ENSRNOG00000003657	GO:0004674|GO:0005524|GO:0005634|GO:0005737|GO:0010923|GO:0016301	chr10	RGD:1305434	protein kinase, membrane associated tyrosine/threonine 1	12891739	protein-coding	12880557	+
25738			-1.26231	Plcg1	PPLCA	25738	ENSRNOG00000016340	GO:0001701|GO:0001726|GO:0004435|GO:0004871|GO:0005158|GO:0005168|GO:0005509|GO:0005515|GO:0005543|GO:0005737|GO:0005829|GO:0005886|GO:0006816|GO:0007165|GO:0008180|GO:0009306|GO:0009395|GO:0009629|GO:0010243|GO:0010634|GO:0030027|GO:0030971|GO:0032959|GO:0035254|GO:0035556|GO:0042542|GO:0043005|GO:0043278|GO:0043536|GO:0045766|GO:0050852|GO:0051219|GO:0071364|GO:1901339	chr3	RGD:3347	phospholipase C, gamma 1	162987842	protein-coding	162957126	+
315045			-1.3194	Pop1		315045	ENSRNOG00000005243	GO:0000171|GO:0000172|GO:0001682|GO:0004526|GO:0005655|GO:0016078	chr7	RGD:1308609	processing of precursor 1, ribonuclease P/MRP subunit (S. cerevisiae)	73473073	protein-coding	73436519	+
292658			-1.49034	Prkd2	RGD1308054	292658	ENSRNOG00000016434	GO:0001525|GO:0001938|GO:0004672|GO:0004674|GO:0004697|GO:0005524|GO:0005543|GO:0005634|GO:0005737|GO:0005794|GO:0005886|GO:0007155|GO:0007243|GO:0008219|GO:0010595|GO:0010740|GO:0018105|GO:0030949|GO:0032743|GO:0032757|GO:0032793|GO:0033138|GO:0035924|GO:0038033|GO:0043536|GO:0045743|GO:0045766|GO:0045785|GO:0045944|GO:0046777|GO:0046872|GO:0048010|GO:0050852|GO:0050862|GO:0051091|GO:0051092|GO:…	chr1	RGD:1308054	protein kinase D2	80043535	protein-coding	80015106	+
297561			-1.26966	Rad52		297561	ENSRNOG00000009742	GO:0000724|GO:0006281|GO:0006310	chr4	RGD:1304975	RAD52 homolog (S. cerevisiae)	219536494	protein-coding	219523669	+
310377			1.27141	RGD1306227		310377	ENSRNOG00000017581		chr2	RGD:1306227	similar to 4833420G17Rik protein	70718964	protein-coding	70696812	+
308911			-1.25165	Rrp8	RGD1308302	308911	ENSRNOG00000018766	GO:0000183|GO:0005634|GO:0005677|GO:0005730|GO:0005737|GO:0005886|GO:0006351|GO:0006364|GO:0008168|GO:0016568|GO:0033553|GO:0035064|GO:0042149|GO:0046015|GO:0071158|GO:0072332	chr1	RGD:1308302	ribosomal RNA processing 8, methyltransferase, homolog (yeast)	177584545	protein-coding	177580522	-
500576			-1.50939	Rsg1	RGD1561421	500576	ENSRNOG00000023346	GO:0005525|GO:0005622|GO:0007264	chr5	RGD:1561421	REM2 and RAB-like small GTPase 1	163451619	protein-coding	163450671	+
245975			-1.27386	Setd4	Rda279	245975	ENSRNOG00000001699		chr11	RGD:619899	SET domain containing 4	37394377	protein-coding	37374247	-
691429			-1.25494	Shisa7		691429	ENSRNOG00000016877		chr1	RGD:1583944	shisa homolog 7 (Xenopus laevis)	75990854	protein-coding	75971937	-
316519			-1.60135	Slc11a1	Bcg|Itg|Lsh|Nramp1	316519	ENSRNOG00000014956	GO:0000060|GO:0001818|GO:0001819|GO:0002309|GO:0002369|GO:0002606|GO:0002827|GO:0003674|GO:0005215|GO:0005384|GO:0005575|GO:0005764|GO:0005770|GO:0005886|GO:0006811|GO:0006826|GO:0006828|GO:0006876|GO:0006879|GO:0006909|GO:0006954|GO:0007035|GO:0008150|GO:0009279|GO:0009617|GO:0009986|GO:0010008|GO:0010628|GO:0015707|GO:0016021|GO:0030670|GO:0032147|GO:0032496|GO:0032623|GO:0032632|GO:0032729|GO:…	chr9	RGD:1601463	solute carrier family 11 (proton-coupled divalent metal ion transporters), member 1	81431333	protein-coding	81420635	+
65194			-1.28498	Slc29a2		65194	ENSRNOG00000020025	GO:0005337|GO:0005575|GO:0007595|GO:0015853|GO:0015854|GO:0015858|GO:0015862|GO:0016021|GO:0016323|GO:0032869|GO:0035344|GO:0035364|GO:0055085	chr1	RGD:69296	solute carrier family 29 (nucleoside transporters), member 2	227338362	protein-coding	227331721	+
83833			-1.28005	Smarcd2	BAF60b	83833	ENSRNOG00000010557	GO:0003674|GO:0005575|GO:0006337|GO:0006338|GO:0006351|GO:0006355|GO:0008150|GO:0016514	chr10	RGD:69289	SWI/SNF related, matrix associated, actin dependent regulator of chromatin, subfamily d, member 2	94212034	protein-coding	94203168	-
361813			-1.26915	Stk38		361813		GO:0003674|GO:0005575|GO:0008150	chr20	RGD:1309455	serine/threonine kinase 38	8479698	protein-coding	8472803	-
619345			-1.25782	Surf2		619345	ENSRNOG00000005167		chr3	RGD:1565817	surfeit 2	10830332	protein-coding	10826514	+
361420			-1.30028	Taf1c		361420	ENSRNOG00000015632	GO:0003677|GO:0005634|GO:0006351|GO:0006355	chr19	RGD:1305658	TATA box binding protein (Tbp)-associated factor, RNA polymerase I, C	63000801	protein-coding	62994281	-
306164			-1.40881	Tgds		306164	ENSRNOG00000009661	GO:0000166|GO:0008460|GO:0009225|GO:0050662	chr15	RGD:1306544	TDP-glucose 4,6-dehydratase	106778765	protein-coding	106757794	-
83580			1.37878	Thbd		83580		GO:0003674|GO:0005615|GO:0005886|GO:0007565|GO:0007596|GO:0009790|GO:0009986|GO:0010165|GO:0032496|GO:0051591	chr3	RGD:621299	thrombomodulin	149163547	protein-coding	149159895	-
500116			-1.26417	Tra2a	RGD1562563	500116	ENSRNOG00000009156	GO:0000166|GO:0000398|GO:0003676|GO:0005515|GO:0005634|GO:0042802	chr4	RGD:1562563	transformer 2 alpha homolog (Drosophila)	143613358	protein-coding	143594600	-

## Sheet: Albertson_human
Supplemental Table 1. All transcripts significantly different in abundance between the majority of heroin subjects and their matched controls
Probe ID*	Signal Log Ratio
	Pair 1	Pair 2	Pair 3	Pair 4	Pair 5	Pair 6	Pair 7
200024_at	-0.17	-0.33	-0.1	-0.33	-0.51	0.25	-0.34
200039_s_at	-0.38	0.38	-0.54	-0.41	-0.45	0.05	-0.11
200048_s_at	-0.27	0.01	-0.38	-0.5	0.19	0.57	-0.32
200064_at	-0.34	0	-1.04	-0.54	-0.67	0.03	-0.02
200074_s_at	0.4	-0.42	-0.25	-0.32	-0.41	0.52	-0.1
200078_s_at	-0.55	0.39	-0.92	-0.48	-0.44	-0.23	-0.1
200085_s_at	-0.59	0.11	-0.2	-0.4	-0.52	0.36	-0.17
200604_s_at	-0.38	0.68	-0.29	-1.15	-0.47	0.32	0.31
200633_at	-0.24	-0.22	-0.04	-0.3	-0.57	-0.07	-0.15
200638_s_at	-0.26	0.36	-1.19	-0.33	-0.56	0.21	-0.16
200640_at	-0.15	0.27	-0.35	-0.36	-0.59	0.18	-0.06
200641_s_at	-0.54	0.54	-1.08	-0.84	-0.65	0.11	-0.05
200647_x_at	-0.72	-0.37	-0.22	-0.56	-0.29	-0.17	0.61
200660_at	0.65	1.09	0.16	0.91	0.94	0.02	0.63
200685_at	0.89	0.4	0.55	0.97	-0.08	-0.04	-0.46
200701_at	0.55	0.01	-0.05	0.43	0.36	-0.25	0.34
200708_at	-0.81	0.17	-0.68	-0.66	-0.56	0.24	0.01
200710_at	0.01	0.03	0.54	0.64	0.69	0.38	-0.61
200734_s_at	-0.3	-0.25	-0.43	-0.44	-0.18	0.27	-0.09
200737_at	-0.67	0.82	-1.14	-0.78	-0.28	0.02	-0.1
200738_s_at	-0.38	0.54	-1.09	-0.47	-0.32	0.02	-0.1
200750_s_at	-0.17	0.3	-0.72	-0.46	-0.45	0.23	0
200802_at	-0.52	0.08	-0.48	-0.41	-0.46	0.01	-0.15
200808_s_at	-0.11	0.38	0.79	0.01	0.81	-0.31	-0.37
200811_at	-0.28	-0.5	0.33	-0.34	-0.47	-0.2	0.2
200822_x_at	-0.52	-0.01	-0.46	-0.45	-0.36	0.06	-0.09
200823_x_at	-0.25	-0.14	0.03	-0.35	-0.62	-0.01	-0.26
200826_at	-0.32	-0.13	-0.25	-0.22	-0.64	0.43	-0.18
200840_at	-0.21	-0.34	-0.67	-0.32	-0.38	0.07	0.32
200849_s_at	0.28	-0.29	0.46	0.52	0.25	-0.38	0.42
200877_at	-0.23	0.28	-1.34	-0.35	-0.34	-0.26	0.15
200886_s_at	-0.32	-0.01	-0.39	-0.47	-0.36	0.08	-0.02
200897_s_at	1.02	0.04	-0.19	0.77	0.7	-0.79	0.48
200907_s_at	1	0.12	-0.09	0.96	0.96	-0.72	0.59
200914_x_at	0.25	-0.58	0.87	0.77	0.8	-0.9	0.51
200925_at	-0.12	-0.2	-0.18	-0.28	-0.42	0.3	-0.21
200944_s_at	0.75	0.57	0.22	0.89	0.28	-0.11	-0.54
200974_at	0.72	0.58	0.32	1.36	0.73	0.1	-1.05
200978_at	-0.29	0.53	-0.93	-0.4	-0.37	0.03	-0.21
200986_at	0.68	0.76	0.41	0.81	0.37	0.2	0.07
200989_at	0.54	0.45	0.21	0.42	-0.31	-0.71	0.46
201000_at	-0.47	0	-0.11	-0.27	0.02	0	-0.28
201020_at	-0.52	0.54	-1.41	-0.79	-0.64	0.28	-0.03
201028_s_at	0.63	-0.15	0.62	0.49	0.35	-0.42	0.11
201029_s_at	0.36	0.01	0.38	0.64	0.37	0.03	0.26
201034_at	0.62	-0.24	0.22	0.42	0.37	-0.78	0.46
201041_s_at	-0.82	1.63	1.3	0.2	1.25	-0.57	0.47
201058_s_at	0.55	0.48	1.09	2.34	0.79	0.91	-1.79
201061_s_at	0.7	-0.16	0.61	0.23	0.5	-0.59	0
201077_s_at	-0.49	-0.11	-0.45	-0.51	-0.4	0.46	-0.06
201089_at	-0.56	0.21	-0.94	-0.75	-0.72	0.19	0.14
201090_x_at	-0.5	0.2	-0.28	-0.32	-0.49	0.14	-0.07
201113_at	-0.45	-0.35	-0.22	-0.32	0.05	0.19	0.01
201120_s_at	-1.02	0.97	-1.05	-1.11	-0.32	0.19	-0.02
201121_s_at	-0.24	0.41	-0.37	-0.41	-0.41	0.16	-0.07
201122_x_at	-1.04	-0.6	-0.38	-0.32	-0.51	-1.3	0.19
201123_s_at	-3.02	-3.25	-2.37	-2.14	-0.17	-3.65	1.97
201145_at	-0.57	0.03	-0.11	-0.36	-0.34	0.46	-0.34
201146_at	0.58	-0.3	-0.03	0.68	0.59	-0.46	0.88
201147_s_at	0.61	-1.14	0.66	0.46	0.55	-1.64	0.49
201150_s_at	0.63	-0.54	0.66	0.09	0.24	-0.5	0.31
201160_s_at	1.14	2.09	0.24	0.73	0.45	0	-0.21
201162_at	-0.59	0.87	0.41	0.6	1.49	1.15	0.65
201163_s_at	-0.25	0.49	0.48	0.57	1.11	1.03	0.3
201180_s_at	0.81	0.4	-0.15	0.57	-0.04	-0.69	0.3
201186_at	-0.7	-0.52	-0.33	-0.52	0.09	0.15	-0.5
201189_s_at	0.92	2.17	2.72	2.13	2.12	0.88	-0.62
201198_s_at	-0.43	-0.23	-0.04	-0.56	-0.44	-0.51	0.25
201199_s_at	-0.39	0.01	-0.44	-0.32	-0.4	0.12	0.09
201221_s_at	-0.16	0.47	0.71	0.77	0.85	0.32	-0.72
201288_at	1.03	1.23	0.22	0.6	0.22	0.3	0.54
201294_s_at	0.85	-0.04	1.89	1.11	0.4	-0.16	-0.49
201295_s_at	0.51	0.76	1.27	1.28	0.47	-0.18	-0.82
201296_s_at	0.37	0.85	1.4	1.54	0.38	0.48	-1.02
201315_x_at	0.66	1.62	0.17	1.04	-0.02	0.74	0.17
201341_at	-0.7	0.33	-0.91	-0.63	-0.58	0.27	-0.09
201368_at	1.24	0.42	1.23	0.51	1.02	-0.65	0.88
201374_x_at	2.2	0.07	1.36	0.56	0.42	0.29	0.11
201387_s_at	-0.75	0.57	-0.85	-0.53	-0.39	0.14	-0.29
201390_s_at	-0.17	-0.3	-0.34	-0.42	-0.13	0.12	0.2
201394_s_at	-0.26	0.85	0.79	0.17	0.15	0.15	-0.6
201400_at	-0.64	0.25	-0.41	-0.53	-0.53	0.29	0.09
201403_s_at	-0.17	-0.12	-0.13	-0.34	-0.44	-0.01	-0.15
201411_s_at	-0.47	-0.41	-0.98	-0.88	-0.14	-1.05	0.91
201417_at	0.13	-0.83	-0.01	-0.61	-0.94	-0.79	1.02
201433_s_at	-0.36	-0.33	-0.28	-0.35	-0.43	0.18	0.13
201441_at	-0.27	0.32	-0.17	-0.29	-0.57	0.12	-0.02
201449_at	1.17	0.65	0.64	1.17	-0.37	-0.07	-0.45
201459_at	-0.66	-0.07	-0.51	-0.68	-0.47	0.03	0.12
201462_at	0.19	-0.31	0.09	-0.3	-0.41	-0.37	0.25
201470_at	-0.43	-0.29	-0.73	-0.4	-0.44	0.48	-0.01
201512_s_at	-0.82	0.84	-0.73	-0.79	-0.5	0.29	0.21
201522_x_at	-0.22	-0.23	0.03	-0.4	-0.4	0.21	-0.2
201523_x_at	-0.27	0.3	-0.76	-0.4	-0.74	0.11	-0.07
201524_x_at	-0.26	0.07	-0.51	-0.66	-0.91	0.36	0.34
201525_at	-1.17	-0.77	-0.39	0.22	1.09	-0.46	0.15
201544_x_at	0.11	0.14	0.77	0.29	0.52	0.33	-0.67
201565_s_at	-0.05	-0.1	0.52	0.6	1.94	-0.53	0.57
201570_at	-0.36	-0.33	-0.48	-0.4	-0.03	0.04	0.24
201590_x_at	0.41	0.94	-0.7	0.32	-0.38	0.46	-0.43
201613_s_at	0.13	0.76	1.16	1.84	1.25	0.45	-1.66
201616_s_at	0.02	0.45	1.66	1.48	0.7	0.72	-0.6
201617_x_at	-0.05	0.28	0.93	1.31	0.54	0.5	-0.53
201688_s_at	-0.29	0.73	-0.61	-0.49	-0.52	0.48	-0.32
201707_at	-0.02	-0.39	-0.34	-0.57	-0.54	0.17	0.04
201709_s_at	-0.43	-0.12	-0.48	-0.44	-0.49	0.38	-0.11
201719_s_at	0.73	0.39	0.77	0.44	0.36	0.02	-0.27
201721_s_at	1.78	1.65	-0.09	0.51	1.03	-0.43	1.51
201730_s_at	-1.1	-0.48	1.09	1.24	0.48	-1.93	0.42
201737_s_at	0.58	-0.63	0.74	0.77	0.7	-0.79	0.75
201752_s_at	0.57	-0.43	0.32	0.32	0.42	-0.72	0.21
201795_at	0.56	0.99	0.58	0.51	-0.13	-0.65	-0.03
201842_s_at	0.45	-0.2	0.42	1.26	1.46	-0.8	0.62
201843_s_at	-0.04	-0.23	0.44	1.36	1.79	-0.19	0.55
201844_s_at	-0.4	-0.15	-2.31	-1.21	0.97	-1.71	0.58
201853_s_at	-0.26	0.19	0.81	0.49	0.37	0.52	-0.49
201859_at	0.62	2.01	1.01	0.67	0.36	-0.69	-0.07
201876_at	0.77	-0.34	0.38	0.64	0.33	-0.31	0.28
201887_at	0.72	1	0.63	0.88	0.39	-0.6	0.39
201924_at	1.28	0.35	0.03	0.69	0.69	-0.44	0.03
201962_s_at	-0.32	-0.23	-0.42	-0.49	-0.58	0.36	-0.27
201967_at	0	0.82	0.64	0.73	0.03	0.53	-0.77
201971_s_at	-1.19	0.42	-1.33	-1.22	-1.16	-1.26	0.51
201998_at	0.7	1.42	0.2	0.18	0.41	-0.51	0.52
202037_s_at	0.44	-0.33	-0.32	-0.42	-0.52	-0.37	0.23
202055_at	0.04	0.27	-0.28	-0.25	-0.31	-0.31	0.02
202069_s_at	-0.39	0.77	-0.59	-0.67	-0.76	0.33	-0.23
202081_at	-0.69	0.49	1.29	0.31	0.76	-0.31	0.16
202104_s_at	-0.11	-0.03	0.81	0.36	0.58	0.35	-0.19
202127_at	0.54	0.88	-0.27	1.34	0.38	0.22	-0.29
202143_s_at	-0.3	0.66	-0.16	-0.62	-0.37	0.26	-0.09
202182_at	-0.19	0.67	0.41	0.6	0.39	0.4	-0.87
202188_at	-0.46	0.43	-1.52	-0.73	-1.05	0.08	-0.23
202194_at	-0.03	0.81	-0.7	0.7	0.24	-0.42	0.3
202252_at	1.12	0.43	0.22	0.95	0.17	-0.26	-0.01
202260_s_at	-0.43	0.13	-0.33	-0.33	-0.36	0.18	-0.12
202310_s_at	0.34	0.63	0.42	1.19	0.46	0.72	-1.21
202370_s_at	1.33	0.45	0.08	0.32	-0.02	-0.42	0.29
202377_at	0.64	-0.72	0.86	0.23	0.57	-0.32	0.26
202378_s_at	-0.33	-1.3	1.15	0.25	-0.4	-0.72	-0.83
202391_at	-0.29	-0.03	-0.9	-0.13	-0.28	0.32	-0.23
202395_at	-0.38	0.37	-0.69	-0.38	-0.31	0.08	0.02
202404_s_at	-0.04	0.23	1.75	1.04	-0.07	0.72	-0.34
202437_s_at	-1.07	1.22	0.65	0.84	0.22	1.28	0.29
202464_s_at	0.67	0.14	0.9	0.7	0.66	-0.26	0.47
202507_s_at	-0.68	0.76	-1.02	-0.42	-0.31	0.3	-0.51
202546_at	2.04	1.69	-2.05	1.19	1.08	0.69	1.83
202555_s_at	0.59	-0.42	0.68	0.27	1.01	0.19	-0.11
202609_at	0.63	-0.1	0.33	0.51	0.41	-0.53	0.04
202619_s_at	0.28	0.38	0.3	0.52	0.16	-0.6	0.68
202620_s_at	0.83	0.77	0.13	0.94	0.53	-0.89	0.56
202625_at	1.08	1.37	-0.72	0.86	0.4	-1.04	0.82
202660_at	0.82	0.32	0.64	0.89	1.1	-0.95	0.53
202666_s_at	0.5	0.07	0.05	0.49	0.3	-0.03	0.29
202670_at	-0.26	0.78	-1.24	-0.42	-0.39	0.37	-0.14
202803_s_at	1.04	1.47	0.39	-0.16	0.95	-0.38	0.36
202813_at	-0.13	1	1.36	2.01	0.35	0.2	-1.19
202887_s_at	0.91	0.96	-0.32	0.61	0.12	-0.7	0.18
202912_at	1.76	1.96	1.31	-0.05	1.82	0.21	0.32
202917_s_at	2	2.09	0.6	0.25	0.76	-1.4	0.13
202921_s_at	-0.44	0.41	-0.5	-0.71	-0.81	0.07	-0.11
202932_at	0.15	0.06	0.4	1.26	0.32	-0.7	0.29
202935_s_at	0.24	-0.61	1.02	0.38	1.66	-1.2	1.13
202936_s_at	0.71	-0.34	0.28	0.69	1.06	-0.96	1.18
202953_at	1.16	3.3	-0.61	1.07	0.77	0.75	1.15
202957_at	1.06	1.87	0.65	0.34	1.05	0.14	0.04
202975_s_at	0.28	-0.85	1.04	0.54	0.95	-0.86	0.39
203001_s_at	0.17	0.47	-1.04	-0.35	-1.03	0.41	-0.26
203029_s_at	-0.71	0.06	-0.31	-0.32	-0.29	0.44	-0.28
203104_at	1.15	1.25	0.11	0.55	0.82	0.14	1.33
203107_x_at	0.02	-0.31	0.06	-0.23	-0.28	-0.06	-0.3
203120_at	0.76	-0.22	0.44	0.69	0.74	-0.57	0.62
203139_at	-0.22	0.35	-0.71	-0.12	-0.44	-0.22	-0.41
203140_at	1.04	0.97	0.05	0.46	0.28	-0.26	0.07
203146_s_at	-0.31	-0.47	-0.26	-0.1	-0.29	-0.18	0.03
203157_s_at	-0.81	0.69	-0.83	-0.03	-0.46	0.63	-0.26
203187_at	0.66	-0.72	0.29	-0.15	0.28	-0.38	0.26
203190_at	-0.7	-0.31	-0.27	-0.34	0.06	0.22	-0.18
203238_s_at	-0.06	-0.53	1	0.75	1.02	0.42	-0.68
203247_s_at	0.39	-0.6	0.81	0.25	0.67	-0.08	0.38
203295_s_at	-0.09	-1.06	0.69	0.33	0.56	-0.71	0.49
203315_at	0.37	0.6	0.14	-0.07	0.39	0.4	-0.09
203333_at	-0.18	0.59	-0.88	-0.33	-0.32	-0.22	0.14
203337_x_at	0.38	0.49	0.4	0.98	1.1	0.66	-1.35
203389_at	-0.23	-0.09	-0.6	-0.39	-0.35	0.44	-0.11
203390_s_at	-0.75	0.19	-0.82	-0.75	-0.45	0.54	0.06
203454_s_at	-0.19	0.09	-0.46	-0.34	-0.54	0.42	-0.03
203473_at	0.34	0.53	0.84	0.37	0.51	0.15	0.36
203476_at	-0.4	-0.14	-0.85	-0.65	0.85	-0.12	-0.35
203504_s_at	0.92	-0.45	0.53	0.99	0.63	-1.33	0.47
203505_at	0.93	-0.63	0.48	0.58	0.29	-0.87	0.28
203540_at	0.77	0.4	0.6	1.14	0.1	-0.26	-0.23
203549_s_at	-0.71	0.91	-0.79	-0.64	0.37	0.22	-0.37
203553_s_at	0.52	0.58	0.55	1.22	0.42	-0.22	-0.71
203569_s_at	0.25	0.54	0.63	1.18	0.06	0.36	-0.58
203651_at	0.9	0.52	0.43	1.09	0.35	-0.38	-0.1
203665_at	0.76	1.13	-1.19	-0.18	0.09	0.1	0.37
203668_at	-0.06	0.54	1.04	0.25	0.75	0.62	-0.66
203687_at	-1.1	-0.31	-0.42	-0.64	0.36	0.05	-0.19
203688_at	0.54	0.62	0.83	1.33	0.56	-0.4	-0.32
203693_s_at	-0.17	0.4	0.52	0.5	0.5	-0.09	-0.38
203711_s_at	0.67	0.66	-0.59	0.93	0.5	0.1	-0.37
203722_at	-0.23	-1.14	0.88	0.49	0.9	-0.41	0.36
203762_s_at	0.6	1.03	0.76	0.8	0.25	0.53	-0.79
203763_at	-0.07	0.81	0.8	1	-0.02	0.49	-0.65
203797_at	-0.15	0.38	-0.55	-0.23	-1.31	-0.12	-0.24
203798_s_at	-0.63	0.75	-1.05	-0.74	-1.33	0.17	-0.26
203799_at	-0.08	0.32	0.38	1.03	0.49	-1.18	0.62
203845_at	0.99	-0.39	0.48	0.33	0.36	-0.14	0.16
203861_s_at	-0.59	0.89	-1.49	-0.62	-0.21	0.56	-0.44
203868_s_at	1.15	-0.38	0.65	0.39	0.08	-0.52	0.37
203889_at	-0.29	0.33	-0.81	-0.39	-0.23	0.1	-0.25
203903_s_at	0.6	-0.3	-0.24	0.51	0.67	-0.25	0.51
203973_s_at	1.18	1.55	0.03	1.03	0.24	-0.2	-0.09
203987_at	0.98	-0.14	0.52	0.26	0.17	-0.29	-0.63
203998_s_at	-1.67	1.17	-0.59	-1.16	-1	0.69	0.31
204006_s_at	2.76	2.66	0.18	0.23	0.53	0.66	-0.13
204048_s_at	0.04	-0.46	0.39	0.99	0.57	-2.2	0.53
204058_at	0.3	-0.14	0.43	0.61	0.34	-0.3	0.58
204070_at	0.52	0.38	0.54	1.24	0.35	-0.5	0.18
204081_at	-1.01	-0.39	-0.33	-0.14	0.66	0.37	-0.3
204083_s_at	0.32	2.4	1.41	1.26	1.36	1.23	-1.69
204099_at	-0.42	-0.24	0.09	-0.31	-0.29	0.28	-0.42
204122_at	0.66	1.72	-0.05	0.77	0.47	-0.09	0.9
204136_at	0.94	0.94	1.68	1.53	0.57	0.82	-1.49
204148_s_at	0.56	0.04	0.93	0.74	0.52	-0.37	-0.04
204217_s_at	-0.52	-0.65	-0.12	-0.4	0.53	0.26	-0.27
204232_at	0.9	1.75	0.18	0.34	0.48	0.09	0.45
204238_s_at	-0.29	-0.36	0.14	-0.59	-0.02	0.31	-0.44
204239_s_at	-0.4	0.2	-0.23	-0.48	-0.37	0.14	-0.13
204257_at	-0.02	0.56	0.89	0.84	0.25	0.36	-0.32
204260_at	-0.46	0.79	-0.84	-0.68	-0.55	0	-0.09
204273_at	-0.11	-0.65	0.51	0.53	0.92	-1.14	1.01
204279_at	0.43	0.13	0.48	0.55	0.45	-0.38	-0.04
204290_s_at	0.58	-0.29	0.75	0.27	0.93	-1.08	0.41
204294_at	0.27	0.5	0.8	0.62	0.47	0.2	-0.82
204311_at	0.15	-0.49	0.36	0.36	0.85	-0.81	0.64
204319_s_at	1.65	0.78	-0.82	0.62	0.67	-0.08	0.73
204345_at	0.02	0.33	1.06	0.97	0.99	0.2	-0.83
204348_s_at	0.08	0.35	0.75	-0.02	0.31	-0.83	0.88
204363_at	0.42	1.01	1.04	0.92	1.48	-0.51	0.35
204422_s_at	0.22	0.54	0.4	1.01	1.04	-0.64	0.76
204446_s_at	1.07	2.14	0.93	0.34	0.39	0.49	0
204465_s_at	-0.17	0	-0.34	-0.36	-0.57	0	-0.06
204480_s_at	-0.26	-0.29	-0.34	-0.26	0.29	0.19	-0.16
204516_at	0.77	0.34	0.76	0.74	0.62	-0.62	-0.07
204540_at	-0.83	-0.22	-0.2	-0.3	0.11	-0.18	-0.2
204545_at	1	-0.17	-0.89	-2.46	0.77	2.23	0.46
204565_at	-0.3	-0.47	-0.39	-0.29	-0.14	0.13	0.01
204670_x_at	0.89	1.45	0.57	-0.02	0.1	0.65	0.71
204722_at	-0.28	0.11	-0.93	-0.47	-0.38	0.15	-0.27
204773_at	0.25	0.45	0.64	0.9	0.5	0.73	-0.89
204780_s_at	0.68	1.37	0.45	0.54	1.52	-0.32	-0.5
204791_at	0.45	0.58	0.72	1.03	0.23	-0.13	-0.28
204845_s_at	0.78	2.65	1.35	1.81	0.72	-0.11	-0.13
204869_at	-0.17	-0.24	-0.57	-0.36	-0.45	-0.69	0.29
204870_s_at	-0.66	-0.34	-0.37	-0.43	-0.3	-0.44	-0.06
204914_s_at	0.52	-0.41	0.36	0.11	-1.02	-0.91	-0.39
204959_at	2.45	1.63	-0.09	2.65	0.79	0.67	-0.14
204967_at	0.34	-0.49	-0.19	-0.15	-0.27	-0.41	0.1
204978_at	0.35	-0.2	0.75	0.38	0.43	0.35	-0.37
204990_s_at	1.18	0.43	0.57	1.7	0.73	-1.25	-0.33
204995_at	0.2	-0.43	-0.41	-0.27	-0.31	-0.02	-0.09
205012_s_at	-0.33	-0.03	-0.01	-0.54	0.06	0.12	-0.34
205029_s_at	1.28	-0.79	-0.08	-0.83	-1.25	-0.9	1.26
205030_at	1.33	-0.6	0.1	-0.61	-1.06	-0.73	0.89
205072_s_at	0.27	0.78	-1.29	-0.44	0.91	1.52	-0.61
205113_at	-0.36	-0.14	-0.45	-0.22	-0.62	0.39	0.04
205206_at	0.5	0.45	0.19	0.6	0.38	-1.09	0.65
205229_s_at	-0.66	0.52	-0.46	-0.56	0.79	0.99	-0.68
205257_s_at	-0.59	0.26	-0.58	-0.68	-0.89	0.14	0.02
205268_s_at	-0.65	-0.19	-0.72	-0.77	-0.43	0.63	-0.09
205273_s_at	-0.52	-0.36	-0.01	-0.3	-0.41	-0.14	-0.18
205321_at	0.2	4.47	0.47	0.28	3.4	-0.77	1.75
205328_at	0.25	-0.61	-0.55	-0.33	1.15	-1.23	1.22
205330_at	-0.32	-0.78	-0.52	-0.4	0.15	0.22	0.07
205348_s_at	-0.39	0.24	-0.91	-0.41	-0.46	-0.05	-0.16
205399_at	-0.47	0.56	-1.3	-0.39	-0.55	-0.32	0.13
205475_at	0.71	-0.15	0.33	0.12	0.5	-1.01	0.89
205546_s_at	0.07	-0.08	0.59	0.24	0.42	-0.03	-0.57
205547_s_at	0.92	1.28	0.73	1.81	0.44	0.61	-0.97
205583_s_at	0.27	0.3	0.61	0.56	0.42	-0.14	-0.35
205651_x_at	0.46	0.39	0.56	0.67	0.39	0.53	-0.51
205669_at	0.75	0.68	0.05	0.47	0.39	-0.19	0.45
205691_at	-0.72	-0.17	-0.38	-0.59	-0.31	0.19	-0.1
205741_s_at	-0.5	1.21	-0.45	1.03	0.98	-0.27	0.45
205827_at	-0.55	1.15	-0.47	-0.47	-1.57	-0.23	-0.07
205859_at	0.83	0.71	-0.1	0.08	0.62	0.09	0.68
205872_x_at	-0.08	1.27	-0.45	0.99	0.6	0.11	1.28
205898_at	1.31	-0.13	0.29	0.46	0.68	-0.35	1.86
205902_at	0.55	-0.19	1.56	0.71	0.83	-0.41	-0.04
205903_s_at	0.36	-0.24	1.09	0.66	0.72	-0.33	0.63
205997_at	1.28	5.09	0.68	0.71	0.15	1.82	-0.08
206001_at	-0.42	0.7	-0.24	0.29	-0.39	-0.62	-0.38
206019_at	-0.3	1	1.36	0.3	-0.05	0.74	-0.65
206042_x_at	-0.4	0.17	-0.36	-0.69	-0.51	0.47	0.02
206059_at	-1.35	0.64	0.4	2.11	0.81	-0.47	-0.46
206107_at	-0.54	0.78	1.26	1.31	0.47	0.41	-0.71
206191_at	-0.56	0.69	-0.9	-1.06	0.12	-0.04	-0.36
206196_s_at	-0.58	-0.22	-0.14	-0.34	0.08	0.54	-0.29
206332_s_at	1.01	1.46	0.47	0.86	0.35	0.04	0.1
206355_at	-1.36	-1.01	-0.79	-1.07	-1.67	0.24	-0.18
206356_s_at	-1.49	-0.28	-1.16	-1.36	-1.54	0.51	-0.03
206384_at	-0.45	-0.24	-0.77	-0.28	-0.05	0.2	-0.01
206465_at	0.2	-0.98	0.39	0.31	0.29	-0.5	0.61
206474_at	-0.67	0.37	-0.8	-0.78	-0.37	0.22	-0.13
206803_at	-0.6	0.71	-0.77	-1.21	-0.37	0.26	-0.17
206809_s_at	-0.32	0.49	-0.56	-0.24	-0.52	-0.05	0.09
206826_at	-0.4	0.38	0.91	1.23	-0.06	-0.93	0.9
206849_at	-1.04	0.8	-0.77	-0.92	-1.41	0.16	0.08
206915_at	0.54	-1.85	0.95	-0.13	0.74	-0.7	0.51
206958_s_at	-0.02	0.84	0.2	0.83	0.56	0.23	-0.9
206989_s_at	0.01	0.52	0.47	1.3	0.62	-0.67	0.11
207030_s_at	-0.81	0.29	1.18	0.34	1.72	-0.45	-0.41
207055_at	-2.4	-0.87	-1.43	-0.07	2.96	-0.82	0.43
207181_s_at	0.64	0.71	-0.51	0.58	0.5	-0.1	0.76
207332_s_at	0.75	1.07	1.45	1.09	0.21	-0.06	-0.52
207358_x_at	0.15	0.51	0.7	0.66	0.69	-0.21	-0.42
207463_x_at	-1.22	-0.53	-0.46	-0.69	-0.91	1.09	-0.27
207498_s_at	-0.41	1.1	1.38	0.55	0.63	0.58	-1.03
207507_s_at	-0.5	0.31	-0.56	-0.36	-0.28	0.11	-0.12
207508_at	-0.41	0.08	-0.56	-0.48	-0.27	0.05	0
207542_s_at	-0.12	-0.23	0.5	1.16	0.98	-0.79	0.91
207573_x_at	-0.16	0.34	-0.38	-0.37	-0.5	0.37	-0.19
207574_s_at	0.81	1.67	-0.33	0.34	-0.02	-0.39	0.41
207655_s_at	0.57	0.3	0.05	0.05	0.19	0.73	0.23
207704_s_at	-0.57	-0.56	-0.37	-0.9	0.43	-0.43	0.05
207761_s_at	1	-0.8	0.28	0.38	0.84	-0.59	0.56
207801_s_at	-0.25	-0.01	-0.3	-0.3	-0.33	0.2	-0.27
208002_s_at	-0.95	0.07	-0.69	-0.78	-0.48	0.28	-0.05
208018_s_at	1.16	1.58	-0.63	0.96	2.26	1.18	0.68
208078_s_at	1.55	1.25	0.24	0.9	0.33	0.27	0.34
208117_s_at	-0.92	1.72	1.98	3.04	0.35	0.59	-2.56
208121_s_at	-0.22	0.89	-0.5	-0.35	-0.8	0.01	-0.17
208147_s_at	-0.44	0.95	1.15	1.07	0.49	-0.32	-0.45
208228_s_at	0.88	-0.51	0.37	-0.03	0.57	-0.66	0.4
208308_s_at	-0.7	0.1	-0.3	-0.53	-0.3	0.25	-0.08
208398_s_at	0.05	-0.15	-1.13	-0.28	-0.41	-0.4	-0.11
208463_at	-0.25	-0.41	-0.4	-0.26	-0.16	0.03	0.41
208470_s_at	3.3	0.41	3.76	1.04	-1.4	0.15	1.41
208476_s_at	0.93	-0.41	0.91	0.57	0.5	-0.3	-0.2
208498_s_at	-0.18	1.59	2.33	1.86	0.79	0.92	-1.78
208632_at	-0.36	-1.74	0.07	-0.5	-0.34	0.4	-0.09
208633_s_at	0.31	0.42	0.89	0.65	0.54	-0.17	-0.21
208634_s_at	0.26	0.63	0.75	0.63	0.25	-0.23	-0.5
208643_s_at	-0.07	0.18	-0.54	-0.24	-0.65	-0.39	0.16
208659_at	0.24	1.54	0.75	0.82	0.51	0.07	0.18
208660_at	-0.4	0.17	-0.31	-0.28	-0.39	0.24	-0.11
208678_at	-0.71	0.31	-0.22	-0.45	-0.34	0.34	-0.28
208685_x_at	-0.33	-0.41	0.36	-0.22	0.28	-0.54	0.12
208691_at	1.03	1.32	1.72	1.01	0.14	-0.15	-0.68
208696_at	-0.77	0.39	-1.17	-0.34	0.17	-0.11	-0.29
208712_at	0.4	-0.89	-0.05	-0.11	1.32	0.15	0.87
208756_at	-0.26	-0.25	-0.5	-0.31	-0.33	-0.02	-0.21
208782_at	0.71	0.48	0.58	0.75	0.45	-0.36	-0.07
208798_x_at	-0.04	1.66	1.71	2.55	0.65	0.3	-1.48
208800_at	-0.2	0.64	-0.59	-0.69	-0.57	-0.34	0.09
208805_at	-0.21	0.12	-0.25	-0.33	-0.32	-0.06	0.01
208813_at	-0.88	0.58	-0.81	-0.42	-0.45	0.24	-0.2
208814_at	-0.67	-1.98	-1.43	-2.02	0.11	-2.36	-0.59
208832_at	-0.27	-0.09	-0.54	-0.44	-0.31	-0.18	0.01
208833_s_at	-0.27	0.21	-0.35	-0.28	-0.27	-0.15	0.1
208882_s_at	0.42	0.53	0.51	0.69	-0.11	-0.45	-0.26
208892_s_at	1.14	-0.89	0.34	0.26	1.4	-0.46	1.04
208894_at	1.68	1.6	0.54	0.42	1.09	-0.45	1.52
208899_x_at	-0.41	0.56	-0.82	-0.51	-0.34	-0.01	-0.04
208909_at	-0.5	0.41	-0.92	-0.32	-0.09	-0.14	-0.28
208923_at	0.66	0.53	0.21	0.05	0.74	-0.26	0.62
208929_x_at	-0.26	-0.19	0.27	-0.16	-0.53	0.2	-0.26
208944_at	0.64	0.51	0.36	0.94	0.36	-0.33	-0.07
208966_x_at	1.15	1.18	0.83	1.16	0.11	-0.17	0.34
208972_s_at	-0.29	0.12	-0.35	-0.44	-0.3	0.34	-0.35
208977_x_at	-0.41	-0.23	0.25	-0.25	-0.32	-0.42	0.41
208980_s_at	-0.43	0.05	-0.58	-0.23	-0.5	-0.06	-0.01
208998_at	0.91	0.95	-0.34	0.91	0.65	0.81	1.07
208999_at	0.74	-0.13	0.35	0.15	0.57	0.04	0.28
209006_s_at	0.6	1.03	1.85	1.48	1.02	0.64	-1.5
209007_s_at	0.95	1.23	-0.23	1.3	0.46	0.36	-1.16
209018_s_at	-0.78	-0.24	-0.26	-0.76	0.1	0.42	0.07
209026_x_at	-0.6	0.13	-0.3	-0.45	-1.19	-0.28	0.24
209029_at	-0.59	-0.17	-0.55	-0.61	-0.59	-0.12	0.25
209071_s_at	-0.01	0.47	1.76	1.57	-0.05	0.72	-0.68
209108_at	0.54	-0.54	-0.09	0.42	0.4	-0.74	0.71
209111_at	-0.32	-0.27	-0.21	-0.73	-0.06	-0.08	-0.04
209116_x_at	2.02	0.62	-0.77	-0.01	-0.3	-0.62	-0.27
209120_at	0.4	-0.12	1.46	0.47	0.31	0.69	-0.09
209130_at	0.95	0.18	0.04	0.78	0.4	-0.25	0.21
209198_s_at	-0.72	-0.3	-0.56	-0.62	-0.32	-0.36	0.18
209210_s_at	0.88	0.13	0.29	0.41	0.55	-1.21	0.58
209215_at	-0.27	0.69	1	0.96	1.16	0.35	-1
209227_at	-0.45	0.28	-1.03	-0.44	-0.25	0.15	-0.37
209230_s_at	1.11	0.27	0.53	0.73	-0.59	0.45	0.01
209243_s_at	-1.08	0.13	-0.87	-1.18	0.28	-0.72	-0.01
209251_x_at	-0.52	0.19	-0.35	-0.35	-0.58	0.09	-0.08
209285_s_at	0.46	0.52	0.98	1.37	0.06	-0.2	-0.19
209291_at	0.57	-0.75	0.7	0.3	0.75	-0.02	0.56
209292_at	1.42	-0.6	0.77	0.69	1.1	-0.39	0.16
209300_s_at	-0.27	0.11	-0.78	-0.57	-0.47	0.48	-0.15
209312_x_at	1.34	1.91	0.39	-0.02	-0.08	0.45	0.94
209314_s_at	0.91	-0.95	-0.72	-1.28	-0.56	0.92	-1.04
209316_s_at	0.76	-0.55	-0.68	-0.86	-0.8	0.91	-0.81
209355_s_at	0	-1.03	0.76	0.38	1.51	-3.13	1.08
209407_s_at	-0.39	-0.74	0.16	-0.34	-0.11	0.51	-0.87
209427_at	-1.25	0.51	1.86	0.87	0.41	0.63	1.65
209440_at	-0.32	0.59	-0.53	-0.35	-0.45	-0.07	0.05
209550_at	-0.53	0.21	-0.6	-0.54	-0.36	0.1	-0.08
209569_x_at	-0.95	0.61	-1.04	-1.05	-0.48	0.03	0.06
209582_s_at	-0.56	-0.06	-0.98	-0.75	-0.6	0.32	0.07
209610_s_at	-0.32	-0.87	0.37	-0.24	0.57	-0.42	0.53
209615_s_at	-3.65	0.86	-2.08	-1.09	-2.1	0.39	-0.22
209619_at	0.91	1.43	0.33	0.65	0.96	-0.14	1.59
209631_s_at	0.7	-0.66	0.81	-1.09	0.4	-0.62	0.17
209663_s_at	-0.22	0.44	1.83	0.28	1.45	-0.51	-0.44
209688_s_at	0.41	0.66	0.36	0.69	0.29	0.36	-0.45
209723_at	0.63	0.59	0.45	0.38	0.22	0.61	0.44
209735_at	-0.75	-0.51	0.85	0.46	0.15	-1.1	-0.46
209755_at	-0.21	0.52	-0.68	-0.41	-0.24	0.26	-0.13
209815_at	1.02	-1	0.92	0.36	0.38	-0.49	0.35
209921_at	-0.1	0.1	0.55	1.29	0.6	-0.51	0.38
209959_at	0.69	0.05	0.75	2.6	0.84	-0.14	2.09
210021_s_at	-0.26	-0.13	-0.54	-0.28	0.99	0.31	-0.38
210051_at	1.14	0.14	0.31	0.53	0.52	0.15	-0.32
210066_s_at	0.17	0.57	-0.19	1.31	1.5	-1.54	0.75
210067_at	-0.36	0.29	0	1.05	1.6	-1.72	1.63
210068_s_at	0.19	0.37	0.26	1.01	1.27	-1.31	1.17
210069_at	-1.33	0.37	0.73	0.59	0.54	-0.41	-0.58
210070_s_at	-0.08	0.53	0.89	0.61	0.43	0.13	-0.68
210125_s_at	-0.17	0.14	-0.54	-0.37	-0.53	0.12	-0.07
210136_at	0.94	-1.47	0.81	0.25	1.25	-1.14	0
210166_at	0.2	0.5	0.71	0.62	0.06	-0.1	-0.19
210222_s_at	-0.36	0.52	-0.91	-0.33	-0.42	0.07	-0.17
210230_at	1.41	-0.96	0.95	1.52	-0.16	0.7	0.45
210247_at	-0.23	-0.52	-0.43	-0.45	-0.7	-0.18	0.22
210305_at	-0.27	-0.93	-0.64	-0.85	-1.13	1.98	-0.22
210312_s_at	0.72	0.96	0.46	0.6	-0.07	0.73	-0.96
210317_s_at	-0.38	-0.13	-0.22	-0.33	-0.28	-0.6	1.12
210338_s_at	-0.62	0.44	-1.04	-1.12	-0.76	0.21	0.14
210396_s_at	0.61	0.37	-1.22	-0.4	-0.41	0.49	-0.52
210408_s_at	-1.03	0.12	0.18	-0.66	-0.32	-0.31	0
210424_s_at	-1.04	0.95	2.47	3.64	0.92	0.48	-1.91
210425_x_at	-1.58	1.46	1.31	2.45	0.7	0	-1.6
210427_x_at	0.4	0.54	-0.49	0.34	-0.06	0.23	-0.43
210438_x_at	0.23	0.11	1.19	1.54	0.27	-1.33	0.29
210495_x_at	-0.17	0.88	0.61	0.78	0.62	0.04	-0.14
210499_s_at	1.04	-0.21	0.67	0.38	-0.34	0.38	-0.08
210507_s_at	1.45	2.01	0.72	0.75	1.68	0.16	-0.17
210512_s_at	1.46	1.09	1.2	-0.47	0.62	-1.51	0.23
210561_s_at	0.06	0.36	1.6	1.5	0.42	-0.03	-1.28
210592_s_at	0.63	-0.31	0.47	0.36	0.59	-0.06	-0.13
210638_s_at	-0.38	0.01	-0.11	-0.32	-0.55	0.02	-0.3
210657_s_at	1	-0.62	0.48	-0.04	0.61	0.53	-0.38
210694_s_at	0.45	1	0.54	0.77	-0.05	-0.41	-0.43
210770_s_at	-0.53	-0.6	1.75	0.59	1.35	0.22	-0.64
210794_s_at	0.19	1.27	1.92	2.17	1	0.49	-1.55
210813_s_at	0.91	0.47	-1.13	-0.42	0.15	0.83	-0.74
210830_s_at	0.74	-0.43	0.07	0.66	0.83	-0.74	0.64
210847_x_at	0.57	-0.03	1.93	2.48	1.08	-0.68	-1.2
210906_x_at	0.13	0.38	0.35	0.88	1.28	-1.09	1.2
210927_x_at	-0.19	0.16	-0.6	-0.22	0.03	0.21	-0.38
210949_s_at	-0.74	-0.33	-0.29	-0.37	-0.22	0.04	0.77
210982_s_at	4.47	4.57	0.24	0.51	0.6	0.15	0.29
211004_s_at	0.63	-0.52	0.95	0.3	0.11	0.16	-0.06
211058_x_at	-0.54	0.17	-0.44	-0.25	-0.51	0.05	-0.11
211067_s_at	-0.52	-0.32	-0.85	-0.73	0.18	-0.03	0.05
211136_s_at	-0.92	-0.57	0.42	-0.56	0.96	-0.5	0.48
211282_x_at	0.85	0.55	0.76	1.81	0.96	0.29	-0.66
211296_x_at	-0.36	0.02	-0.33	-0.25	-0.48	0.02	-0.15
211302_s_at	-0.56	0.42	-0.28	-0.92	-0.49	0.2	-0.02
211340_s_at	0.01	-0.2	0.82	0.46	0.52	0.31	-0.51
211429_s_at	0.77	2.05	0.69	0.87	0.99	-0.69	3.13
211520_s_at	-0.66	0.38	-1.06	-0.99	-0.72	-0.08	-0.03
211555_s_at	-0.74	0.7	-0.24	-0.72	-0.69	0.31	-0.08
211564_s_at	0.65	1.03	0.82	0.84	-0.87	-0.94	-0.87
211596_s_at	0.71	0.28	0.39	0.64	0.7	-1.01	0.36
211622_s_at	-0.51	0.13	-0.72	-0.61	-0.31	0.17	0.22
211677_x_at	-0.83	-0.46	0.41	-0.31	-0.58	-0.07	0.01
211696_x_at	1.44	0.65	-0.39	-0.03	-0.31	-0.33	-0.32
211714_x_at	-0.56	0.15	-0.53	-0.26	-1.16	-0.32	0.2
211719_x_at	-0.05	0.79	0.55	0.64	0.79	0.05	-0.05
211751_at	-2.71	1.16	0.77	0.1	-0.84	1.59	1
211855_s_at	-0.48	0.28	-0.7	-0.72	-0.3	0.15	-0.22
211896_s_at	0.44	0.08	1.14	0.55	0.31	1.09	-0.14
211945_s_at	1.09	0.55	0.32	0.78	-0.07	-0.05	-0.22
211962_s_at	0.61	0.15	0.54	0.6	1.28	-0.5	0.7
211968_s_at	-0.29	0.73	-1.37	-0.34	-0.54	-0.13	0.02
211986_at	0.67	-0.5	1.16	0.46	0.86	-0.48	0
211990_at	0.97	2.7	-0.34	0.45	0.87	0.06	1.79
211991_s_at	1.19	1.79	0	0.46	1.28	0.4	0.98
211996_s_at	0.92	0.18	1.31	1.74	0.46	-0.27	-0.85
212001_at	0.23	0.24	0.7	0.64	0.29	0.11	-0.62
212009_s_at	-1.83	-0.07	-2.73	-2.73	-1	0.36	0.63
212036_s_at	-0.3	0.88	1.19	1.41	0.72	0.39	-0.84
212041_at	-0.85	-0.05	-0.45	-0.72	-0.37	-0.26	0.05
212077_at	0.43	0.86	0.52	1.37	0.39	0.69	-0.36
212092_at	-1.07	1.55	-1.62	-0.64	-2.45	0.06	0.31
212122_at	0.5	0.33	0.69	0.42	0.48	-0.19	0.01
212151_at	0.15	-0.34	-0.01	-0.31	-0.4	-0.32	0.14
212155_at	-0.71	-0.22	-0.23	-0.41	-0.07	0.28	-0.19
212176_at	0.23	1.35	0.94	2.16	0.7	0.31	-1.18
212179_at	0.4	0.97	0.47	1.59	0.25	0.27	-0.88
212203_x_at	0.66	0.76	0.24	1.36	0.02	0.6	0.15
212216_at	-0.92	0.83	-0.99	-0.88	-1.21	-0.04	0.15
212217_at	-0.46	0.52	-0.85	-0.3	-0.87	0.07	-0.03
212227_x_at	-0.35	0.1	-0.29	-0.32	-0.26	0.19	-0.23
212242_at	-0.69	0.31	-0.38	-0.4	-0.33	0.12	-0.13
212253_x_at	-0.98	0.9	0.9	1.23	0.27	0.03	-0.63
212254_s_at	-0.62	0.85	0.76	1.11	0.3	0.11	-0.59
212266_s_at	-0.39	1.11	1.06	0.7	0.34	0.11	-0.77
212271_at	-0.3	0.39	-0.56	-0.53	-0.31	0.08	0.1
212274_at	0.12	0.42	0.52	0.28	0.4	0.3	-0.42
212299_at	0.67	0.48	0.67	0.44	0.35	-0.24	-0.25
212335_at	-0.86	-0.07	-0.19	-0.4	0.3	-0.53	-0.18
212386_at	0.32	-0.74	0.42	0.85	0.36	-0.98	0.5
212412_at	1.01	-0.49	0.19	0.49	0.6	-0.9	0.39
212414_s_at	0.32	0.02	0.73	0.85	0.65	-0.32	0.1
212454_x_at	0.31	0.97	0.65	1.19	0.61	0.12	-0.56
212459_x_at	0.88	-0.03	-0.22	0.43	0.48	-0.65	0.47
212464_s_at	-0.12	0.98	0.71	0.7	0.56	-0.24	-0.08
212509_s_at	-0.38	-0.3	-0.39	-0.22	0.04	0.44	0.1
212522_at	0.7	0.61	0.64	0.74	0.47	-0.14	-0.5
212568_s_at	-0.39	0.35	-0.49	-0.36	-0.3	-0.13	0.02
212588_at	0.77	1.88	0.25	0.89	1.14	-0.23	1.42
212629_s_at	0.6	-0.65	0.5	0.75	-0.07	-1.26	0.46
212636_at	0.7	-0.18	0.4	0.57	0.14	-0.66	0.27
212639_x_at	-0.55	0.06	-0.35	-0.41	-0.45	0.1	0
212654_at	1.03	1.87	0.97	2.25	1.96	3.23	-0.81
212660_at	-0.3	-0.43	-0.63	-0.31	0.02	0.2	-0.18
212672_at	0.41	0.43	0.61	1.53	0.7	0.18	-0.03
212698_s_at	0.73	-0.36	0.55	0.39	0.53	-0.75	-0.14
212718_at	0.74	0.65	-0.1	0.34	0.29	0.03	-0.22
212721_at	0.62	0.69	-0.13	0.93	-0.31	-0.51	0.33
212736_at	-0.63	0.19	-0.18	-0.5	-0.62	0.17	-0.11
212790_x_at	0.01	-0.29	0.21	-0.16	-0.35	0.16	-0.26
212877_at	-0.32	0.33	-0.6	-0.44	-0.3	0.27	-0.34
212902_at	0.63	0.28	0.6	0.7	0.26	-0.2	0.23
212943_at	0.62	1	0.54	1.28	-0.6	-0.01	-0.56
212955_s_at	-0.16	-0.31	-0.4	-0.17	-0.4	0.14	-0.42
212964_at	0.37	0.29	0.74	0.86	0.19	0.51	-1.06
212966_at	0.67	-0.04	0.85	0.4	0.36	0.02	-0.67
212993_at	0.75	-0.04	0.88	0.17	0.26	-0.29	0.27
212995_x_at	-0.41	-0.37	-0.08	-0.38	0.17	0.29	-0.36
213002_at	-0.41	-0.62	-0.44	-0.3	-0.76	-0.44	0.48
213016_at	0.67	0.03	0.63	0.63	0.34	0.14	0.22
213017_at	0.82	-0.01	-0.82	0.68	0.35	-0.63	0.22
213027_at	-0.25	0.36	0.59	1.62	0.35	-0.56	0.4
213070_at	-0.09	-1.08	0.5	1.02	0.46	-0.79	0.38
213122_at	-0.17	-0.4	-0.57	-0.57	-0.48	0.14	0.26
213142_x_at	1.11	0.92	0.7	1	-0.31	-0.12	-0.92
213166_x_at	-0.21	-0.58	0.12	-0.32	0.22	0.28	-0.36
213195_at	-0.48	-0.45	0.41	-0.56	-0.72	0.41	-0.3
213212_x_at	-0.01	0.9	0.93	1.42	0.43	0.83	-0.66
213214_x_at	-0.31	-0.28	0.31	-0.23	-0.32	-0.03	-0.16
213229_at	0.33	-0.63	1.18	0.85	0.43	-1.39	0.39
213245_at	-0.38	-0.47	-0.13	-0.42	-0.16	0.46	-0.63
213293_s_at	1	1.71	0.76	1.44	0.42	0.37	0.15
213303_x_at	-0.91	-0.83	0.13	-0.86	1	-0.7	-0.17
213313_at	0.5	0.08	0.64	0.45	0.28	0.13	-0.01
213330_s_at	-0.97	-0.19	-1.61	-0.86	-1.12	0.09	-0.06
213331_s_at	0.56	0.56	0.83	1.41	0.31	-0.23	-0.37
213365_at	1.02	0.44	0.68	1.02	0.16	-0.43	0
213410_at	0.7	0.28	-0.41	0.56	0.23	0.12	-0.14
213417_at	0.45	1.22	1.41	1	2.03	1.47	0.01
213421_x_at	-1.29	-0.46	-0.39	-0.76	-0.94	0.89	-0.13
213460_x_at	-0.1	0.86	1.18	0.89	0.54	0.44	-1.93
213533_at	-0.58	0.59	-0.2	-1.04	-0.38	0.1	-0.01
213546_at	0.55	0.4	0.59	0.82	-0.19	-0.14	0.03
213591_at	1.11	-0.46	0.93	0.43	0.63	-0.42	0.41
213592_at	1.13	1.24	1.14	2.06	2.26	-1.35	-1.05
213593_s_at	1.11	-1.41	0.77	1.43	0.71	-1.64	0.57
213605_s_at	0.95	-0.31	0.37	0.9	-0.76	-0.65	-0.43
213617_s_at	-0.18	-0.19	-0.18	-0.53	-0.34	0.49	-0.06
213618_at	0.18	0.48	0.46	0.8	0.3	0.01	0.15
213619_at	-0.17	0.55	-0.38	0.2	-0.43	0.51	-0.33
213636_at	-0.53	-0.06	-0.58	-0.58	-0.48	0.04	-0.27
213649_at	0.84	0.55	-0.02	1.1	0.37	-0.33	-0.5
213653_at	0.57	2.56	1.5	1.01	0.79	0.33	-1.2
213664_at	-0.21	0.38	-0.65	-0.34	-0.4	0.01	0.04
213670_x_at	0.78	1.56	2.06	1.35	0.6	0.82	-4.41
213703_at	-0.4	0.75	1.24	2.84	0.86	0.59	-1.18
213737_x_at	0.29	0.95	0.78	1.19	0.53	0.05	-0.42
213742_at	0.69	-0.13	1.34	0.34	0.35	-0.65	-0.12
213801_x_at	-0.01	-0.39	0.21	-0.27	-0.52	0.46	-0.27
213921_at	-0.71	1	-0.61	0.03	-1	-0.91	-0.08
213923_at	0.39	-0.46	-0.59	-0.29	-0.71	-0.36	0.12
213931_at	-0.38	1.46	4.05	0.18	2.41	-0.62	0.33
213969_x_at	-0.19	-0.17	-0.02	-0.23	-0.58	-0.03	-0.34
214012_at	1.55	2.52	-0.55	0.53	1.37	-0.38	1.22
214035_x_at	0.31	0.66	1.18	1.18	0.19	0.2	-1.15
214071_at	-0.44	-0.48	-0.32	-0.63	0.57	-1.17	0.71
214093_s_at	0.71	0.98	0.48	1.17	0.09	-0.03	-0.79
214100_x_at	-0.42	1.08	1.07	1.02	0.63	0.36	-1.88
214101_s_at	-0.46	0.03	-0.63	-0.38	-0.48	-0.36	-0.06
214111_at	-0.09	0.01	-0.28	-0.42	-0.98	-0.99	0.64
214151_s_at	0.39	0.49	0.68	1.33	-0.23	0.46	-0.66
214152_at	0.81	0.36	0.69	1.41	-0.14	0.38	-0.61
214241_at	0.22	0.42	0.65	0.67	0.32	0.07	-0.34
214295_at	0.45	-0.05	1	0.46	0.32	-0.86	0.61
214323_s_at	0.26	0.35	0.39	0.75	0.24	0.2	-0.81
214359_s_at	-0.36	0.12	-1.05	-1.03	-0.71	0.44	0.01
214402_s_at	-1.35	1.67	0.3	1.28	0.46	-0.22	-1.98
214432_at	-1.2	-0.06	-0.55	-0.66	-0.59	-0.4	0.8
214434_at	-0.38	0.31	-0.47	-0.29	-0.52	-0.09	-0.01
214453_s_at	0.65	0.65	0.41	1.53	0.44	0.81	-0.73
214511_x_at	1.03	3.34	-1	0.38	1.35	-0.33	1.16
214553_s_at	-0.18	0.96	-0.66	-0.6	0.17	0.56	-0.31
214595_at	0.53	2.21	-2.03	-0.51	-0.38	-0.57	-0.42
214680_at	0.24	-0.48	0.81	1.11	1.39	-3.44	1.2
214722_at	0.28	-0.02	1	1.54	0.38	-0.44	0.09
214752_x_at	0.22	0.34	0.94	1.51	1.24	-0.12	-0.81
214753_at	1.12	0.48	0.44	1.39	0.16	0.03	-0.36
214762_at	-0.34	0.06	-0.7	-0.37	-0.25	0.3	-0.27
214782_at	1.11	-0.52	0.5	0.89	0.49	0.64	-0.03
214785_at	0.58	0.11	0.87	1.01	0.28	-0.04	-0.02
214790_at	0.57	0.04	0.75	0.92	0.29	0.58	0.11
214829_at	0.67	-0.21	0.81	2.87	0.57	-2.9	1
214853_s_at	0.32	1.09	0.48	0.51	0.31	0.25	-0.26
214874_at	-0.48	-0.02	-0.16	-0.42	0.03	0.37	-0.42
214945_at	1.01	1.18	0.5	1.81	1.08	0.69	-1.51
214953_s_at	-0.52	-0.22	-0.7	-0.58	-0.1	0.04	-0.19
214997_at	-0.71	-1.24	-0.52	0.53	-0.58	0.03	-0.55
215009_s_at	0.81	1.32	0.51	2.36	0.96	0.03	-0.24
215012_at	0.47	0.06	0.56	1.3	0.41	0.08	-0.71
215016_x_at	-0.32	0.8	0.92	1.11	0.34	0.17	-0.6
215028_at	1.07	-1.01	1.09	1.21	0.6	-0.78	0.28
215123_at	0.87	-0.31	1.41	1.33	0.93	-1.48	-0.39
215147_at	1.11	0.12	0.82	1.22	0.02	-0.37	-0.13
215193_x_at	1.35	1.3	0.6	-0.01	-0.2	0.23	0.69
215201_at	0.46	2.42	0.38	1.62	-0.36	-0.19	-0.01
215222_x_at	0.2	0.58	0.91	0.54	0.63	-0.22	-0.35
215268_at	0.92	0.32	0.94	0.96	0.82	-0.51	-0.15
215290_at	1.8	-1.08	0.93	0.96	0.76	0.24	-0.76
215314_at	0.96	-0.04	0.84	1.45	0.21	-0.17	0.25
215388_s_at	-2	0.68	1.09	1.03	0.29	-0.44	-0.92
215445_x_at	0.94	0.07	0.98	0.73	0.43	-1.36	0.07
215483_at	1.65	0.36	1.74	0.82	0.85	0.04	1.3
215502_at	1.88	0.09	0.29	0.46	0.12	0.25	-0.23
215531_s_at	-0.24	0.51	-1.35	-1.33	-0.81	0.05	0.25
215543_s_at	-0.34	-0.28	-0.94	-0.29	-0.1	0.15	-0.27
215606_s_at	-0.49	-1.81	0.31	-0.92	0.3	-0.71	0.12
215629_s_at	0.77	-0.39	-0.58	0.69	-0.25	-1.35	-0.68
215719_x_at	1.4	1.31	0.79	0.76	1.15	-0.56	-0.46
215731_s_at	0.57	1.09	0.28	0.95	-0.06	0.13	-0.67
215928_at	0.71	-0.4	0.36	0.62	0.18	0.55	-0.44
216032_s_at	-0.59	-0.19	0.1	-0.55	-0.52	0.41	0.03
216331_at	0.2	0.3	1.26	0.91	0.72	0.37	-0.57
216352_x_at	-1.15	-0.5	0.95	-0.42	1.05	-0.99	1.01
216442_x_at	-0.04	0.69	0.76	0.74	0.58	0.09	-0.08
216457_s_at	-0.32	-0.56	-0.3	-0.2	0.13	-0.42	0.23
216511_s_at	0.45	-0.73	0.33	0.72	0.34	-1.26	0.57
216620_s_at	0.65	0.9	0.11	0.83	0.37	-0.19	-0.51
216713_at	0.62	0.68	0.02	1.18	0.39	0.44	-0.32
216834_at	4.53	6.02	2.22	3.45	-0.01	-3.77	3.42
216933_x_at	-0.64	-0.49	1.34	0.59	-0.74	-0.83	-0.1
216945_x_at	0.14	1.05	-0.34	0.8	0.72	0.26	-0.89
216949_s_at	0.11	1.25	1.57	2.62	1.33	-1.75	-1.72
216950_s_at	1.11	3.18	-0.06	0.26	0.66	-0.16	-0.28
217100_s_at	-0.39	-0.46	0.14	-0.05	-0.47	-0.42	0.31
217127_at	0.89	-0.44	0.43	1.04	-0.01	-0.32	1.22
217140_s_at	-0.59	0.59	-0.82	-0.69	-0.45	0.21	-0.08
217232_x_at	1.83	0.75	-0.8	0.01	-0.36	-0.63	-0.33
217249_x_at	-0.31	0.05	-0.71	-0.41	-0.51	0.27	-0.1
217280_x_at	-0.24	0.39	-0.69	-1.45	-0.56	0.1	0.38
217294_s_at	-0.8	-0.28	0.26	-0.93	-0.04	-0.4	0.61
217317_s_at	-0.09	1.6	1.53	1.8	1.01	0.22	-0.97
217356_s_at	-0.57	0.78	-1.02	-1.1	-0.51	0.27	-0.03
217585_at	0.04	1.06	1.69	0.59	0.27	0.67	-1.42
217717_s_at	-0.56	0.22	-0.55	-0.49	-0.62	-0.25	0.09
217730_at	0.19	0.34	0.68	0.61	0.13	0.17	0.18
217733_s_at	-0.2	-0.18	-0.51	-0.22	-0.43	0.22	-0.22
217755_at	-0.9	0.46	-1.18	-0.75	-0.39	0.49	0.09
217767_at	1.14	2.61	0.52	1.18	0.82	0.38	1.18
217774_s_at	-0.12	-0.05	-0.33	-0.2	-0.38	0.01	-0.15
217828_at	0.27	0.4	0.87	0.53	0.18	0.18	-0.53
217871_s_at	-0.49	0.05	-0.49	-0.66	-0.34	0.24	-0.34
217912_at	0.05	0.16	0.25	0.59	0.31	0.29	-0.51
217947_at	0.77	0.6	0.38	0.33	0.37	-0.49	0.21
217957_at	-0.42	0.25	-0.93	-0.86	-0.39	0.07	-0.13
217962_at	-0.28	0.66	-1.02	-0.41	-0.38	0.27	-0.19
217967_s_at	1.62	1.56	-0.09	0.73	0.61	-0.4	0.07
217969_at	-0.52	-0.35	-0.07	-0.24	0.01	0.21	-0.23
217983_s_at	0.67	1.06	0.29	0.22	0.59	0.11	0.18
217984_at	1.01	1.18	0.67	0.37	0.3	0.03	-0.08
218002_s_at	-0.56	-0.61	0.26	-0.21	-0.86	-1.25	-0.05
218007_s_at	0.84	0.47	0.07	0.57	0.16	0.47	-0.24
218011_at	-0.35	0.12	-0.35	-0.24	-0.42	0.3	-0.06
218042_at	-0.3	0.37	-0.99	-0.53	-0.37	0.23	0.06
218087_s_at	0.34	0.47	0.16	0.53	0.33	0.29	-0.47
218101_s_at	-0.18	0.13	-0.62	-0.41	-0.35	-0.11	-0.09
218162_at	0.3	0.7	0.13	0.75	0.37	0.41	0.74
218204_s_at	0.8	-0.73	1.04	0.32	0.62	-0.28	-0.06
218220_at	-0.38	-0.42	0.17	-0.32	-0.48	0.36	-0.11
218232_at	0.9	2.56	1	1.23	1.69	0.54	0.81
218281_at	-0.36	0.25	-0.78	-0.56	-0.2	0.36	-0.2
218285_s_at	0.18	-0.17	0.68	0.79	0.24	-0.07	0.64
218307_at	-0.26	0.39	0.47	0.41	0.22	0.23	-0.78
218320_s_at	-0.44	-0.21	-0.61	-0.24	-0.11	0.06	-0.4
218353_at	0.06	0.47	1.29	1.81	-0.37	0.67	-0.54
218376_s_at	-0.3	1.54	1.69	0.82	1.28	0.76	-1.35
218380_at	-0.46	-0.22	-0.37	-0.19	-0.33	0.07	-0.22
218396_at	0.73	1.12	0.66	1.86	0.56	0.09	-0.45
218407_x_at	-0.29	-0.26	-0.12	-0.36	0.15	0.5	-0.41
218493_at	-0.26	-0.28	-0.27	-0.59	-0.44	0.51	-0.27
218552_at	0.28	0.69	1.85	0.87	0.88	0.55	-0.97
218563_at	-0.18	-0.14	-0.45	-0.28	-0.5	0.41	-0.19
218589_at	0.38	0.63	0.79	0.65	0.58	0.25	-0.16
218640_s_at	0.79	0.06	-0.6	0.41	0.51	-1.24	0.51
218641_at	0.35	0.71	-0.31	-0.65	-0.4	0.61	-0.41
218656_s_at	0.4	-0.19	0.81	0.71	0.38	-0.38	0.13
218738_s_at	0.9	0.34	-0.42	0.41	0.14	-0.33	0.4
218740_s_at	0.11	0.14	0.51	0.57	0.35	0.74	-0.85
218750_at	1.86	0.58	0.4	1.23	-0.23	-0.27	-0.2
218803_at	0.45	0.49	0.75	0.37	0.37	0.01	-0.2
218821_at	-0.01	0.27	1.91	0.7	0.81	1.01	-0.93
218824_at	-0.53	0.2	-0.76	-0.43	-0.73	0.08	-0.25
218827_s_at	-0.84	1.01	0.05	1.04	0.3	0.17	-0.84
218877_s_at	0.54	0.56	0.5	0.37	-0.04	0.24	-0.31
218901_at	1.02	0.25	0.57	0.35	0.5	-1.09	0.8
218916_at	0.4	-0.16	1.39	0.76	0.45	0.48	0.05
218978_s_at	0.03	0.44	0.32	-0.85	0.67	-2.46	1.49
219049_at	0.76	0.15	0.22	0.82	0.41	-0.7	0.4
219154_at	-0.04	0.37	0.59	0.77	0.27	0.21	-0.68
219233_s_at	-0.79	0.56	0.61	0.54	1.49	0.08	-0.73
219251_s_at	0.63	2.06	2.87	3.67	0.01	-0.28	-1.49
219317_at	0.45	0.95	0.63	0.96	0.23	-0.51	-0.27
219368_at	-0.35	-0.07	-0.57	-0.11	-0.48	-0.34	0.17
219423_x_at	1.93	0.91	0.89	1.56	0.87	0.44	-1.09
219461_at	-0.21	-0.37	-0.33	-0.18	-0.27	0.39	-0.47
219463_at	-0.43	0.36	-0.54	-0.57	-0.3	0.41	-0.42
219619_at	-0.21	0.35	-1.46	-0.48	-0.51	0.08	0.05
219685_at	-0.4	0.16	-0.72	-0.3	-0.76	0.05	0.17
219719_at	1.21	0.65	1.11	1.03	0.36	-0.1	-1.05
219778_at	0.07	-0.71	-0.98	-0.64	-0.19	-0.44	0.4
219862_s_at	-0.32	-0.14	0.66	0.26	0.76	0.54	-0.17
219894_at	-0.07	-0.4	-0.7	-0.46	0.01	0.14	0.24
219953_s_at	-0.65	-0.89	-0.35	-0.67	-0.4	-0.39	-0.07
220005_at	-0.55	1.1	2.02	1.27	3.08	0.21	1.29
220044_x_at	0.5	0.99	0.65	1.52	0.46	0.52	-0.65
220115_s_at	0.41	-0.37	-0.43	0.18	-0.65	-0.62	-0.02
220122_at	0.69	1.81	-0.94	0.51	0.76	-0.43	0.19
220148_at	1.75	0.52	0.63	1.07	0.58	0.61	-1.47
220182_at	0.52	-1.19	-1.04	-1.16	0.14	-1.39	-2.37
220330_s_at	0.89	1.49	-0.56	0.62	0.84	-0.31	0.73
220494_s_at	-1.02	0.33	-0.94	-0.51	-0.92	-0.77	0.07
220532_s_at	0.06	0.13	0.24	0.65	0.76	-0.9	0.56
220604_x_at	0.45	2.28	1.93	1.69	0.71	1.49	-1.72
220661_s_at	0.44	0.74	0.68	0.67	0.49	0.21	-0.72
220864_s_at	-0.52	-0.02	-0.36	-0.29	-0.36	0.01	-0.2
220917_s_at	0.32	0.8	0.37	1	-0.01	0.1	-0.7
220954_s_at	0.27	0.62	1.8	1.64	0.95	-0.4	-1.1
220979_s_at	-0.53	0.02	-0.66	-0.62	-0.7	-0.13	0.07
220994_s_at	-1.2	0.11	-2.83	-1.25	0.19	-1.76	-0.27
221008_s_at	0.79	-0.64	0.08	0.84	1.01	-0.69	1.15
221024_s_at	0.13	-0.52	0.33	-0.2	0.59	-0.27	0.85
221031_s_at	0.97	1.63	2.53	1.82	-0.19	0.47	-0.23
221059_s_at	0.66	0.12	0.41	0.16	0.35	0.04	0.36
221071_at	0.76	-0.32	0.69	0.99	1.12	-0.93	-1.97
221210_s_at	2.06	0.2	0.31	1.11	0.86	-1.71	1.46
221217_s_at	-0.35	-0.33	0.22	0.06	0.27	-2.81	-0.89
221261_x_at	-0.21	-0.43	-0.2	-0.45	-0.78	-0.13	0.13
221270_s_at	-0.48	0.73	1.89	0.53	0.48	0.84	-1.76
221310_at	-0.28	0.47	-0.94	-0.65	-1.01	0.12	0.16
221427_s_at	1.15	3.16	3.53	2.09	1.41	0.81	-1.33
221434_s_at	0.53	0.79	0.4	0.04	0.19	0.46	-0.18
221471_at	-0.23	0.38	-0.56	-0.62	-0.34	0.12	0.05
221486_at	0.13	-0.25	-0.22	-0.16	-0.81	0.39	-0.06
221488_s_at	-0.4	0.05	-0.86	-0.57	-0.22	0.06	-0.34
221505_at	0.53	0.02	0.43	0.34	-0.02	-0.03	0.16
221580_s_at	0.88	0.56	0.08	0.53	0.01	0.33	-0.38
221607_x_at	-0.27	-0.27	0.37	-0.16	-0.31	0.09	-0.14
221645_s_at	0.76	1.53	1.13	1.83	1.13	1.12	-1.36
221646_s_at	0.86	0.9	1.98	0.92	-0.72	0.14	-0.09
221689_s_at	0.05	-0.31	-0.81	-0.36	-0.65	-0.32	-0.03
221698_s_at	1.26	0.51	-0.25	0.62	1.06	0.03	0.11
221725_at	0.57	-0.33	0.47	0.78	0.69	-0.56	0.31
221731_x_at	0.46	-0.44	0.49	0.76	-0.14	-0.73	0.28
221748_s_at	0.8	-0.55	0.7	0.86	0.7	0.25	-0.19
221750_at	0.21	0.44	0.41	0.44	-0.29	-0.31	0.33
221795_at	0.15	-0.49	1.12	0.74	1.43	-2.21	0.91
221796_at	0.53	0.05	0.42	0.66	0.89	-0.75	0.47
221798_x_at	-0.02	-0.34	0.17	-0.24	-0.33	-0.02	-0.32
221830_at	0.1	-0.31	0.68	0.34	0.36	-0.73	0.37
221833_at	-0.22	-0.04	0.93	1.44	0.81	0.56	-0.62
221841_s_at	-0.1	0.28	2.8	1.44	1.44	-0.04	-0.58
221850_x_at	-0.06	0.66	0.97	0.84	0.32	0.07	-0.78
221853_s_at	-0.46	0.5	-0.44	-0.49	-0.32	0.25	-0.14
221860_at	1.06	-0.22	1.56	0.91	-0.11	0.28	-0.7
221908_at	-0.29	-0.17	-0.36	-0.35	-0.44	-0.04	-0.18
221944_at	1.54	-2.16	1.97	2.58	0.11	2.31	0.41
221950_at	0.93	-0.73	0.32	0.49	1.24	-0.34	0.34
221958_s_at	1.1	-0.61	0.79	0.4	0.73	-0.59	0.51
221973_at	-0.14	0.36	1.54	2.61	0.97	0.76	-1.57
221989_at	0.41	1.66	1.29	0.73	0.15	-0.31	-1.01
222005_s_at	-0.61	0.09	-0.67	-1.04	-0.76	0.43	-0.09
222011_s_at	-0.33	0.26	-1.22	-0.4	-0.38	0.33	0.1
222149_x_at	0.12	0.51	1.16	0.93	0.36	0.36	-0.38
222150_s_at	1.35	0.46	0.77	0.47	-0.37	-0.35	-0.86
222156_x_at	0.28	0.57	0.57	1.54	0.26	0.17	-0.56
222162_s_at	0.8	4.01	0.63	2.13	2.74	0.69	0.44
222266_at	0.83	0.37	1.26	1.33	0.55	-0.5	0.29
222288_at	0.17	-1.57	1.5	0.85	-0.1	-1.91	1.14
222291_at	0.52	-0.33	0.56	0.35	0.2	0.29	0.37
222380_s_at	1.1	-0.57	0.95	0.81	0.54	-0.09	-0.16
31637_s_at	-0.39	-0.28	-0.4	-0.35	-0.27	0.41	-0.23
31861_at	-0.42	-0.26	-0.18	-0.16	0.02	0.06	0.06
33494_at	0.48	0.17	-0.17	0.4	0.48	-0.52	-0.02
34408_at	-0.47	-0.48	-0.2	-0.51	0.27	0.4	-0.42
34726_at	-0.62	-0.11	0.03	-0.22	-0.36	-0.06	-0.58
35147_at	0.09	0.25	0.42	0.29	0.04	0.43	-0.52
36545_s_at	-0.52	0.49	1.14	0.59	0.48	0.4	-1.06
37201_at	0.48	-0.01	0.79	0.85	0.3	0.37	-0.2
39313_at	0.8	-0.94	0.84	0.88	0.76	-0.62	-0.19
41047_at	-0.11	-0.24	-0.28	-0.1	0.18	0.24	-0.31
43511_s_at	0.3	-0.51	0.23	-0.35	-0.41	0.17	-0.28
45714_at	-0.49	-0.33	0.05	-0.19	0.07	0.53	-0.47
49111_at	0.22	-0.47	0.37	-0.34	-0.38	0.2	-0.25
50965_at	-0.22	0.55	0.26	0.42	0.34	0.48	-0.85
59375_at	-0.01	0.3	0.57	0.51	0.68	-0.05	-0.38
63825_at	-0.54	-0.41	0.47	-0.39	0.68	-1.09	0.48
90265_at	-0.41	-0.41	0.11	-0.28	0.03	0.29	-0.32
200006_at	-0.28	-0.15	-0.03	-0.59	-0.36	0.26	-0.02
200024_at	-0.35	-0.57	-0.13	-0.69	-0.61	0.3	-0.17
200028_s_at	-0.29	0.11	-0.13	-0.5	-0.35	-0.19	0.15
200039_s_at	-0.52	0.17	-0.58	-0.75	-0.34	-0.03	0.04
200040_at	-0.3	0.17	-0.77	-0.6	-0.27	-0.19	0.09
200048_s_at	-0.42	-0.09	-0.54	-0.69	0.12	0.55	-0.32
200064_at	-0.53	-0.26	-0.68	-0.98	-0.69	0.2	0.12
200074_s_at	0.05	-0.54	-0.1	-0.77	-0.4	0.48	0.09
200078_s_at	-0.71	0.27	-0.76	-0.86	-0.53	-0.08	-0.2
200085_s_at	-0.87	-0.11	-0.12	-0.56	-0.6	0.47	-0.18
200093_s_at	-0.23	0.2	-0.88	-0.47	-0.34	0.4	-0.11
200099_s_at	-0.28	-0.2	-0.45	-0.57	-0.55	0.35	-0.11
222398_s_at	-0.64	-0.46	-1.05	-0.76	-0.5	0.09	0.08
222404_x_at	-0.34	-0.77	0.57	-0.67	0.01	-1.78	0.61
222450_at	0.21	-0.18	-0.28	-0.88	-0.73	0.69	-0.34
222482_at	-0.33	-0.75	-0.18	-0.48	-0.5	-0.06	-0.04
222484_s_at	-0.43	-0.74	-0.4	-0.57	-1.2	-1.34	0.21
222488_s_at	-0.06	-0.03	-0.33	-0.56	-0.48	-0.6	0.44
222543_at	-0.42	-0.23	-0.93	-0.55	-0.45	-0.15	-0.06
222895_s_at	-0.47	-0.14	-0.06	-0.58	-0.77	-0.71	0.1
222900_at	-0.36	0.36	-0.57	-0.68	-0.67	0.59	0.18
222976_s_at	-0.38	-0.01	-0.26	-0.63	-0.26	0.26	0.01
222999_s_at	0.19	0.67	0.95	0.78	0.48	0.17	-0.88
223010_s_at	-0.49	-0.15	-0.78	-1	-0.39	-0.28	0.05
223011_s_at	-0.34	0.22	-0.3	-0.6	-0.41	0.04	-0.07
223014_at	-0.47	-0.81	0.39	-0.63	0.28	-0.42	0.19
223064_at	-0.4	-0.08	-0.36	-0.47	-0.54	0.2	-0.1
223107_s_at	-0.29	0.42	-0.19	-0.64	-0.87	0.33	0.02
223156_at	-0.69	-0.04	-0.78	-1	-0.64	0.28	-0.33
223207_x_at	-0.84	-0.01	-0.04	-0.83	-0.32	0.18	-0.15
223209_s_at	0.02	0.43	-0.19	-0.61	-0.63	-0.42	0.19
223228_at	-0.27	-0.28	-0.3	-0.64	-0.38	-0.09	0.23
223282_at	-0.3	-0.51	-1.19	-0.32	-0.58	-0.49	0.36
223296_at	-0.2	-0.67	-0.83	-0.64	0.59	-0.46	0.14
223319_at	-0.38	-0.17	0.34	-0.12	-0.37	-0.26	-0.3
223374_s_at	-0.28	0.94	-0.51	-0.54	-0.63	0	0.02
223474_at	-0.38	-0.54	-0.56	-0.8	-0.41	-0.28	0.38
223516_s_at	-0.27	-0.01	-0.09	-0.65	-0.07	0.56	-0.33
223529_at	-0.38	0.29	-0.03	-0.36	-0.25	0.24	0.19
223620_at	1.68	0.89	0.85	0.9	0.23	0.19	1
223634_at	-1.07	-0.67	-0.51	-0.56	0.8	0.34	-0.07
223810_at	-1.33	1.46	-2.52	-1.05	-0.96	0.69	-0.79
223821_s_at	-0.94	-0.24	-0.78	-1.08	-0.31	0.5	-0.12
223940_x_at	-0.28	0.23	1.37	1.38	0.59	0.08	-0.41
224150_s_at	0.93	1.52	0.81	1.1	-0.1	0.49	-0.37
224187_x_at	-0.65	0.39	-1.22	-0.76	-0.43	0.17	-0.01
224364_s_at	0.73	1.37	0.01	0.48	0.55	0.87	-0.06
224367_at	-0.36	-0.28	-0.29	-0.57	-0.28	0.28	0.05
224447_s_at	-0.63	-0.42	-0.17	-0.73	-0.1	0.61	-0.32
224448_s_at	-0.69	0.05	-0.38	-0.66	-0.59	0.63	-0.28
224558_s_at	0.55	1.38	1.32	1.79	0.67	0.2	-0.96
224566_at	-0.24	1.61	3.8	1.42	0.66	-0.29	0.07
224568_x_at	0.67	0.46	1.24	1.95	0.54	-0.54	-0.3
224569_s_at	-0.16	-1.39	-0.16	-0.48	0.42	-1.18	0.49
224571_at	0.67	-0.88	-0.86	-0.37	-0.08	-0.9	0.43
224584_at	-0.29	-0.37	-0.45	-0.7	-0.44	0.04	0.23
224611_s_at	-0.55	-0.43	-0.22	-0.43	0.08	0.24	-0.27
224666_at	-0.38	-0.7	-0.31	-0.68	-0.33	-0.15	0.4
224673_at	-0.4	0.03	0.95	1.34	1.27	0.48	-0.88
224677_x_at	-0.45	0.13	-0.12	-0.86	0.33	0.31	-0.14
224719_s_at	-0.84	0.04	-0.55	-0.9	-0.53	0.35	-0.18
224741_x_at	0.91	-0.94	-0.44	-0.88	-1.22	0.65	-0.14
224750_at	-0.54	-1.05	-0.28	-1.42	-0.17	-0.05	0.29
224811_at	1.08	-0.56	0.89	0.66	0.53	-0.47	0.17
224823_at	1.03	-0.08	0.22	0.04	0.69	0.41	0.38
224841_x_at	1.07	-0.69	-0.24	-0.71	-1.2	0.49	-0.33
224883_at	-1.3	-1.25	-1.57	-0.53	-0.54	0.27	0.17
224919_at	-0.8	-0.32	-0.6	-0.92	-0.46	0.17	0.13
224967_at	-0.39	0.83	-0.97	-0.63	-0.39	-0.07	0.33
224977_at	-0.44	-0.67	0.31	-0.41	-0.64	-0.8	0.03
225098_at	-0.46	-0.02	-0.34	-0.61	-0.46	-0.09	-0.01
225125_at	0.16	-0.58	0.33	-0.63	-0.3	-0.47	0.66
225155_at	-0.09	0.03	-1.21	-0.74	0.23	-1.14	-0.49
225182_at	-0.17	-0.31	-0.11	-0.71	-0.55	-0.46	0.14
225193_at	-0.2	0.68	-0.21	-0.63	-0.57	0.47	-0.8
225239_at	-0.06	0.8	1.2	0.87	0.99	-0.06	-0.55
225246_at	-0.58	0.11	-0.74	-0.4	0.19	0.43	-0.32
225259_at	-0.97	0.01	-0.6	-1.42	-0.4	-0.19	0.15
225267_at	-0.41	-0.46	-0.56	-0.73	-0.3	-0.07	0.36
225304_s_at	-0.98	-0.03	-0.32	-1.06	-0.32	0.14	0.11
225306_s_at	-0.3	0.58	1.04	0.13	0.27	0.58	-0.8
225321_s_at	0.55	1.17	2.71	1.6	0.98	-0.3	-1.3
225325_at	-0.59	0.08	-0.09	-0.86	-0.64	-0.18	-0.16
225338_at	-0.06	0.01	-0.6	-0.79	-0.91	-0.4	0.32
225344_at	-0.7	0.69	-0.85	-0.49	-0.35	0.21	-0.08
225353_s_at	1.24	2.25	0.08	0.15	0.99	-0.13	1.51
225386_s_at	-1.45	0.29	-0.61	-0.97	-0.3	-0.4	0.06
225387_at	-0.74	-0.64	-0.3	-0.45	-0.52	-0.07	0.04
225393_at	-0.91	-0.76	1.85	0.5	-0.32	-0.76	0.51
225434_at	-0.66	-1.03	-1.88	-0.46	0.1	0.24	-0.02
225523_at	-0.66	-0.01	-0.18	-0.2	0.25	0.3	-0.32
225683_x_at	-1.23	0.2	-0.29	-1.15	-1.07	1.8	-0.19
225786_at	-1.58	1.7	-0.25	2.13	0.54	0.44	-0.92
225797_at	-0.57	0.21	-0.31	-0.75	-0.39	0.39	0.17
225812_at	-0.44	0.59	-0.39	-1.02	-0.9	0.51	0.14
225897_at	0.11	-0.39	-0.43	-0.71	-0.84	-0.59	0.54
225899_x_at	-0.35	1.17	0.85	1.15	1.54	-0.15	-0.77
225908_at	-0.28	-0.1	-0.43	-0.44	-0.45	0.17	-0.05
225912_at	1.64	-0.49	0.85	0.79	-0.13	-0.61	0.41
225949_at	-0.24	0.4	1.21	0.71	0.7	0.27	-0.88
225978_at	0.01	-0.33	-0.42	-0.5	-0.42	-0.55	0.49
226084_at	-0.39	-0.58	0.84	-0.06	-0.25	-0.78	0.53
226101_at	-0.22	-0.01	0.06	-0.78	-0.46	-0.06	0.15
226132_s_at	-0.8	-0.34	-0.38	-0.45	-0.47	0.31	-0.15
226193_x_at	-0.44	0.77	0.71	-0.47	-0.46	0.76	-0.75
226241_s_at	-1.29	-0.61	-0.37	-0.7	-0.15	0.6	-0.02
226285_at	-0.41	0.69	-1.2	-0.62	-0.27	0.05	0.04
226296_s_at	-0.32	-0.08	-0.23	-0.54	-0.34	0.45	-0.32
226507_at	-0.63	0.3	-0.23	-1	-0.94	-0.01	0.04
226528_at	-0.22	0.68	-0.06	0.73	0.2	0.27	-0.39
226612_at	-0.79	0.01	-0.27	-0.85	-0.92	0.3	-0.15
226616_s_at	-0.48	-0.17	-0.57	-0.53	-0.61	0.31	0.03
226618_at	-1.22	0.56	-1.26	-0.83	-0.47	0.17	0.04
226623_at	0.02	-0.74	-0.38	-0.1	-0.47	-0.55	0.43
226650_at	-0.28	0.29	-1.32	-0.76	-0.52	0.68	-0.4
226736_at	1.9	-0.91	0.2	0.98	-2.16	-1.3	-1.42
226880_at	-0.59	-0.42	-0.16	-0.62	-0.82	-0.74	0.54
226883_at	0.2	-0.65	-0.21	-0.71	-0.58	-0.4	0.43
226915_s_at	-0.45	0.06	-0.32	-0.64	-0.04	0.51	-0.17
226963_at	-0.38	0.43	-0.65	-0.97	-0.54	0.29	0.05
226969_at	0.54	0.77	1.7	1.13	0.15	0.21	-0.46
226973_at	-1.15	-0.75	0.18	-0.61	-0.76	-0.04	0.29
226989_at	-0.98	0.24	0.07	-0.54	-0.33	-0.19	0.01
227014_at	-0.65	-0.56	-0.17	-0.85	-0.07	0.02	-0.52
227015_at	-0.56	0.42	-1.03	-0.81	-0.03	0.22	-0.2
227053_at	-0.42	-0.57	0.26	-0.64	0.36	0.24	-0.21
227062_at	2.07	-1.41	-0.19	1.14	1.09	-1.88	1.83
227068_at	-0.74	0.46	-0.22	-1.36	-0.63	0.06	-0.01
227168_at	0.12	1.78	1.58	1.36	0.4	0.85	-1.02
227209_at	-0.47	0.08	-0.6	-0.9	-1	-0.12	0.21
227235_at	-0.58	-1.03	-0.23	-0.01	-0.83	-0.2	0.35
227318_at	-0.63	-0.18	-0.61	-0.59	-0.41	-0.45	0.17
227326_at	-0.83	-0.22	-0.55	-0.91	0.1	0.74	-0.56
227404_s_at	-0.47	-1.39	-0.42	-1.06	0.04	-0.58	0.45
227625_s_at	-0.55	-0.61	-0.05	-0.61	-0.11	0.47	-0.14
227690_at	-0.5	0.14	-0.9	-0.77	-0.55	0.29	0.06
227696_at	-0.23	-0.26	-0.4	-0.75	-0.4	0.12	0.25
227705_at	-0.28	-0.17	-0.69	-0.94	-0.51	0.12	0.09
227830_at	-0.68	0.58	-0.19	-0.71	-0.51	0.22	0
227909_at	-0.47	-0.88	0.79	-0.73	-0.42	0	0.02
227984_at	-0.17	0.44	0.9	0.97	0.94	0.28	-1.58
228027_at	-0.46	0.15	-0.64	-0.71	-0.56	-0.01	0.09
228030_at	0.08	0.84	0.93	1.3	0.78	0.43	-0.54
228060_at	-0.26	0.1	-0.61	-0.69	-1.06	-0.38	0.11
228096_at	-0.66	-1.56	-1.07	-1.45	-0.86	0.16	0.29
228101_at	-0.13	-0.85	0	-0.48	-0.43	0.2	-0.24
228132_at	-0.6	-0.25	-0.27	-0.67	0.38	0.52	-0.26
228135_at	-0.48	0.1	-0.26	-0.25	-0.51	0.07	-0.25
228222_at	-0.3	0.53	-0.37	-0.69	-0.27	1.13	0.16
228262_at	-0.41	-0.26	-0.42	-0.38	-0.47	0.12	0.15
228318_s_at	1.07	0.57	0.91	0.82	0.65	-0.74	-0.98
228332_s_at	-0.39	-0.15	-0.39	-0.58	0.19	0.22	-0.23
228368_at	-0.73	-0.05	-1.29	-0.9	-0.35	-0.13	0.13
228403_at	-0.79	-1.39	1.09	-0.98	-0.82	0.54	0.15
228635_at	-0.47	-0.24	-0.86	-1.36	-0.04	-0.42	0.19
228658_at	0.49	-0.04	1.03	0.79	0.04	0.64	-0.72
228690_s_at	-1.01	0.02	-0.31	-0.72	-0.44	0.28	-0.05
228715_at	-1.09	0.27	-1.29	-0.96	-0.56	0.43	-0.05
229007_at	0.41	4.11	-1.61	-1.46	-0.59	-1.22	-2.61
229039_at	-0.63	0.27	-0.6	-0.73	-0.52	0.16	0.06
229119_s_at	-0.37	-0.01	-0.7	-1.24	-1.29	0.57	-0.15
229174_at	-0.03	-0.6	-0.74	-0.7	-0.35	-0.45	0.54
229266_at	1.22	-1.5	1.4	-0.49	-1.68	-1.18	0.26
229286_at	-0.33	-0.04	-0.3	-1.01	-0.37	0.16	0.28
229294_at	-0.51	-0.59	0.34	-0.57	0.39	0.54	-0.34
229372_at	-0.73	-0.26	0.33	-0.73	-0.47	1.06	-0.36
229373_at	-1.69	-0.07	0.08	-0.7	0.43	0.39	-0.13
229406_at	-0.85	-0.87	0.93	-1.08	0.74	-1.23	-0.29
229557_at	-0.59	1.54	1.16	1.34	1.22	0.76	-1.74
229724_at	-0.62	-0.79	0.07	-0.44	-0.25	-0.48	0.43
229830_at	-0.3	-2.47	-1.61	-1.34	-0.09	-2.03	-0.01
229860_x_at	-0.46	-0.78	-0.32	-0.73	-0.11	0.15	-0.25
230026_at	-0.12	-1.23	-0.99	0.34	-0.79	0.17	-0.59
230069_at	-0.6	0.2	-0.17	-0.5	-0.59	-0.08	-0.18
230085_at	-0.52	-1.61	0.93	-1.98	0.53	-0.34	0.26
230142_s_at	0.23	0.46	2.26	0.46	1	-0.44	-0.3
230287_at	-0.34	-0.46	0.4	-0.5	-0.69	0.44	-0.11
230300_at	-0.41	-0.16	-0.61	-0.6	-0.81	-0.13	0.15
230326_s_at	-0.41	0.44	-0.78	-0.48	-0.25	0.13	-0.12
230333_at	0.39	0.75	1.79	0.51	1.76	0.38	0.06
230425_at	-0.58	-0.94	-0.25	-0.92	-0.59	-0.74	0.38
230547_at	-0.91	0	-1.72	-0.83	-0.74	-0.15	-0.35
230560_at	-0.5	-0.33	-0.84	-1.31	-0.27	-0.08	-0.43
230563_at	-0.21	-0.01	0	-0.65	-0.43	0.36	-0.17
231031_at	-0.16	1.09	-1.15	1.17	-0.24	0.76	0.87
231045_x_at	-0.42	0.05	-0.32	-0.7	0.12	0.32	-0.33
231930_at	-0.47	0.57	-1.1	-0.64	-0.27	0.25	-0.2
232034_at	0.1	1.06	1.08	1.07	0.32	0.18	-0.64
232098_at	2	0.92	0	0.64	0.59	-0.48	-0.12
232138_at	0.4	-0.17	1.39	1.14	0.47	-1.23	0.44
232315_at	1.03	1.38	2.01	1.04	1.82	-0.48	0.85
232369_at	0.41	-0.1	1.46	0.78	0.3	-0.66	0.6
232528_at	1.79	0.56	1.66	1.92	0.46	-0.88	-0.2
232874_at	1.04	-1.6	2.91	2.62	0.47	-0.12	5.03
232991_at	1.12	-0.21	0.55	1.26	1.83	-1.78	0.59
233499_at	-0.83	0.47	-1.07	-0.18	-0.39	-0.33	0.31
233527_at	0.41	0.48	-2.47	2.74	1.17	3.56	-0.63
233984_at	0.65	0.38	1.24	0.56	0.22	0.29	-0.71
234000_s_at	-0.34	-0.82	0.55	-0.56	0.01	-1.85	0.46
234485_at	-1.65	-4.57	1.09	0.69	-1.38	0.96	-0.77
234989_at	0.17	0.61	1.17	0.83	1.34	-0.8	0.2
235049_at	-1.11	-0.67	-0.51	-1.63	-0.27	-0.13	-1.11
235066_at	-0.41	0.18	-0.78	-1.05	-1.02	0.37	0.14
235129_at	-0.71	-0.54	0.22	-0.33	0.45	0.75	-0.37
235274_at	-0.35	0.82	0.86	0.96	1.4	0.31	-0.83
235622_at	-0.28	0.13	2.59	2.05	0.26	2.46	1.23
236081_at	-0.43	0.64	-0.54	-0.64	-0.53	0.22	0.13
236333_at	-0.29	-1.28	0.86	-0.61	0.4	-0.54	-0.2
236656_s_at	-0.42	-0.36	0.08	-0.62	0.48	0.56	-0.2
236915_at	-0.67	2.31	-2.14	1.17	1.01	0.61	-0.48
237472_at	-0.15	0.23	-0.64	-0.67	-0.99	-0.78	0.26
238466_at	-0.85	0.42	3.32	0.55	-0.34	0.55	-0.77
238619_at	0.98	-0.01	0.63	0.59	1.23	-0.55	0.55
238697_at	-0.19	-0.47	0.03	-0.77	-0.34	0.16	-0.23
238875_at	0.68	0.42	1.11	0.6	-0.57	-1.22	1.03
239069_s_at	-0.42	1.42	-0.76	-0.61	-1.08	0.68	-0.43
239132_at	-0.36	-0.65	0.2	-0.09	-0.62	-0.43	0.45
239293_at	-0.41	-0.24	-0.65	-0.69	-0.45	0.45	0.39
239313_at	-3.59	0.14	1.66	0.94	1.45	0.92	-0.59
239577_at	1.28	0.53	-0.27	1.21	0.45	0.36	-0.57
241382_at	-0.96	0.02	-0.94	-1.09	-0.39	0.46	-0.33
241938_at	0.02	-0.84	1.37	0.59	1.14	-1.29	0.91
242300_at	-0.49	-0.5	-0.76	-1.14	-0.57	0.5	0.1
242310_at	0.88	-0.14	-0.77	1.28	0.66	0.42	-0.49
242343_x_at	0.82	0.11	1.09	1.31	0.51	-1.36	0.56
242471_at	0.4	-0.04	1.38	1.26	0.46	-0.74	0.77
242517_at	-0.69	-0.36	-1.09	-1.61	-0.88	0.57	-0.17
242868_at	-1.25	0.33	2.51	0.6	0.94	0.23	0.5
244118_at	-0.5	0.84	-2.04	-0.58	-1.1	-0.21	0.48
244297_at	0.47	0.48	1.05	1.05	0.86	0.93	-0.95
244310_at	0.62	-0.55	1.66	1	0.56	-0.5	0.04
244532_x_at	3.87	0.49	-0.6	0.82	-1.02	-0.33	-0.99
*Information on gene names and symbols may be found at www.affymetrix.com.

## Sheet: Ye_mice
gene_id	sample_1	sample_2	fpkm_1	fpkm_2	log2_fold	p_value	q_value
1200009I06Rik	Saline	Morphine	0.60	0.15	-2.01	3.79E-05	3.54E-03
3830431G21Rik	Saline	Morphine	2.12	0.80	-1.40	2.28E-06	3.91E-04
6430704M03Rik	Saline	Morphine	12.28	24.71	1.01	6.65E-08	1.87E-05
9430031J16Rik	Saline	Morphine	0.52	1.06	1.04	6.41E-04	2.68E-02
A230001M10Rik	Saline	Morphine	1.05	0.27	-1.95	5.42E-05	4.81E-03
Abi3bp	Saline	Morphine	1.45	4.35	1.58	2.53E-09	1.19E-06
Adamts19	Saline	Morphine	0.50	0.03	-4.27	1.47E-06	2.73E-04
Adcyap1	Saline	Morphine	5.94	13.33	1.17	2.13E-07	5.37E-05
Aff2	Saline	Morphine	0.51	1.08	1.10	2.46E-04	1.40E-02
Agt	Saline	Morphine	21.07	9.92	-1.09	2.79E-08	8.40E-06
AI848285	Saline	Morphine	5.21	1.30	-2.00	1.75E-10	1.03E-07
Akr1b3	Saline	Morphine	4.23	10.96	1.37	1.68E-04	1.06E-02
Alx4	Saline	Morphine	0.49	0.20	-1.30	5.39E-04	2.39E-02
Apoc1	Saline	Morphine	5.57	1.70	-1.71	6.07E-04	2.58E-02
Atp2b4	Saline	Morphine	6.90	14.68	1.09	6.91E-07	1.52E-04
Avp	Saline	Morphine	2.05	6.35	1.63	5.61E-04	2.47E-02
Bche	Saline	Morphine	1.14	0.54	-1.08	3.61E-04	1.86E-02
Bmpr2	Saline	Morphine	2.82	5.91	1.07	1.18E-06	2.24E-04
C1ql2	Saline	Morphine	3.80	1.31	-1.54	6.34E-07	1.46E-04
Cacng5	Saline	Morphine	5.41	2.58	-1.07	2.36E-05	2.48E-03
Calb2	Saline	Morphine	53.13	23.94	-1.15	9.01E-10	4.54E-07
Capn6	Saline	Morphine	1.01	0.35	-1.53	2.33E-05	2.47E-03
Cartpt	Saline	Morphine	5.64	11.85	1.07	1.29E-03	4.38E-02
Ccl9	Saline	Morphine	0.66	1.53	1.21	6.93E-04	2.85E-02
Cdh6	Saline	Morphine	0.84	1.76	1.07	5.96E-04	2.57E-02
Cdhr1	Saline	Morphine	6.37	1.46	-2.12	0.00E+00	0.00E+00
Cdkl5	Saline	Morphine	1.67	4.35	1.39	1.11E-08	4.35E-06
CK137956	Saline	Morphine	0.65	1.56	1.26	2.15E-04	1.26E-02
Clca1	Saline	Morphine	1.06	0.35	-1.57	1.83E-05	2.04E-03
Cmtm4	Saline	Morphine	2.12	5.69	1.43	1.00E-05	1.34E-03
Cpa6	Saline	Morphine	1.11	0.27	-2.05	2.06E-05	2.23E-03
Crlf1	Saline	Morphine	1.80	0.42	-2.09	4.01E-07	9.75E-05
Cwc22	Saline	Morphine	45.59	20.56	-1.15	2.72E-08	8.40E-06
Cyp27a1	Saline	Morphine	2.66	1.14	-1.23	1.72E-04	1.08E-02
Cyp2a5	Saline	Morphine	0.75	0.09	-3.13	7.44E-05	5.93E-03
Cyp2j12	Saline	Morphine	1.54	0.61	-1.35	2.72E-04	1.50E-02
Dct	Saline	Morphine	0.22	0.73	1.72	4.42E-04	2.14E-02
Dlk1	Saline	Morphine	2.11	4.44	1.07	4.77E-06	7.31E-04
Dmrt2	Saline	Morphine	0.23	0.95	2.02	2.58E-05	2.69E-03
Doc2g	Saline	Morphine	24.31	3.88	-2.65	0.00E+00	0.00E+00
Dok6	Saline	Morphine	1.96	4.84	1.30	1.42E-04	9.21E-03
Dsp	Saline	Morphine	1.55	0.08	-4.25	0.00E+00	0.00E+00
Eomes	Saline	Morphine	2.90	0.44	-2.74	2.22E-16	3.13E-13
Epn3	Saline	Morphine	0.73	0.14	-2.42	1.30E-08	4.81E-06
Fam117a	Saline	Morphine	1.65	0.74	-1.15	4.84E-04	2.22E-02
Fam198b	Saline	Morphine	0.83	1.92	1.21	7.19E-06	1.03E-03
Fam19a4	Saline	Morphine	0.64	0.14	-2.19	1.12E-03	3.96E-02
Foxd3	Saline	Morphine	0.55	0.05	-3.41	1.67E-04	1.06E-02
Frmd7	Saline	Morphine	4.14	0.73	-2.50	0.00E+00	0.00E+00
Frmpd3	Saline	Morphine	0.09	0.38	2.04	9.43E-04	3.59E-02
Fzd4	Saline	Morphine	0.82	1.67	1.03	1.01E-03	3.73E-02
Gbp4	Saline	Morphine	5.71	1.98	-1.53	9.49E-12	6.69E-09
Gbx2	Saline	Morphine	0.94	0.31	-1.58	2.54E-04	1.43E-02
Gdpd4	Saline	Morphine	0.40	0.06	-2.81	3.97E-04	1.99E-02
Gfap	Saline	Morphine	108.04	47.73	-1.18	9.13E-07	1.89E-04
Glra3	Saline	Morphine	0.42	1.28	1.59	6.36E-04	2.68E-02
Gm13691	Saline	Morphine	6.80	2.80	-1.28	1.37E-08	4.97E-06
Gm13693	Saline	Morphine	6.85	2.82	-1.28	1.26E-08	4.80E-06
Gm13695	Saline	Morphine	6.34	2.63	-1.27	2.86E-08	8.40E-06
Gm13697	Saline	Morphine	6.34	2.63	-1.27	2.86E-08	8.40E-06
Gm13698	Saline	Morphine	6.34	2.63	-1.27	2.86E-08	8.40E-06
Gnrh1	Saline	Morphine	0.50	2.82	2.51	3.33E-04	1.74E-02
Gpr26	Saline	Morphine	3.06	6.38	1.06	2.59E-05	2.69E-03
Grin3a	Saline	Morphine	1.05	2.54	1.28	8.01E-06	1.14E-03
Gucy1a2	Saline	Morphine	0.57	1.32	1.20	3.84E-05	3.56E-03
Gucy2g	Saline	Morphine	0.75	1.86	1.30	1.51E-05	1.79E-03
Hapln2	Saline	Morphine	8.61	4.27	-1.01	1.48E-05	1.77E-03
Hba-a2	Saline	Morphine	37.57	164.44	2.13	4.38E-10	2.47E-07
Hcrt	Saline	Morphine	0.55	40.02	6.19	0.00E+00	0.00E+00
Hgf	Saline	Morphine	0.36	1.07	1.55	1.04E-04	7.33E-03
Hkdc1	Saline	Morphine	1.73	3.78	1.13	9.47E-06	1.31E-03
Htr2a	Saline	Morphine	1.68	6.04	1.85	8.34E-13	6.54E-10
Igsf9b	Saline	Morphine	0.65	1.41	1.12	1.65E-03	4.94E-02
Il12a	Saline	Morphine	0.45	1.33	1.55	1.29E-03	4.38E-02
Il1f9	Saline	Morphine	3.98	1.54	-1.37	1.59E-05	1.87E-03
Inadl	Saline	Morphine	3.71	1.77	-1.07	7.35E-05	5.89E-03
Inhba	Saline	Morphine	0.65	1.64	1.32	9.39E-04	3.59E-02
Kcna3	Saline	Morphine	0.60	1.48	1.30	8.58E-04	3.35E-02
Kcnh5	Saline	Morphine	0.81	1.80	1.15	8.97E-05	6.66E-03
Kcnh7	Saline	Morphine	0.84	2.51	1.58	1.92E-08	6.61E-06
Klhl14	Saline	Morphine	0.18	0.85	2.20	2.07E-08	6.96E-06
Lct	Saline	Morphine	1.02	0.20	-2.36	4.14E-12	3.07E-09
Lgals4	Saline	Morphine	1.30	0.40	-1.69	4.79E-04	2.22E-02
Lgr5	Saline	Morphine	2.11	0.64	-1.73	6.10E-09	2.46E-06
Lgr6	Saline	Morphine	1.11	0.32	-1.80	9.49E-07	1.91E-04
Lhx9	Saline	Morphine	0.92	0.11	-3.13	9.97E-06	1.34E-03
Lipg	Saline	Morphine	0.43	1.05	1.29	1.78E-04	1.10E-02
Lmbrd2	Saline	Morphine	2.10	5.11	1.28	7.32E-07	1.59E-04
Lrrc17	Saline	Morphine	11.07	26.78	1.27	3.05E-11	1.87E-08
Mei4	Saline	Morphine	0.10	0.39	1.98	1.42E-03	4.62E-02
Meis1	Saline	Morphine	2.41	0.85	-1.50	1.80E-06	3.17E-04
Mgat5	Saline	Morphine	2.37	5.36	1.17	9.10E-07	1.89E-04
Ms4a15	Saline	Morphine	5.95	0.58	-3.35	0.00E+00	0.00E+00
Myoc	Saline	Morphine	2.94	0.81	-1.85	5.35E-09	2.22E-06
Ndst4	Saline	Morphine	0.38	1.41	1.90	6.78E-08	1.87E-05
Nmb	Saline	Morphine	6.03	1.67	-1.86	3.24E-07	8.01E-05
Nmbr	Saline	Morphine	0.56	2.30	2.05	1.22E-05	1.54E-03
Nov	Saline	Morphine	18.05	37.20	1.04	2.65E-08	8.40E-06
Npr1	Saline	Morphine	1.45	0.35	-2.04	2.83E-09	1.29E-06
Ntng1	Saline	Morphine	5.26	2.58	-1.03	4.47E-06	7.16E-04
Ntrk1	Saline	Morphine	0.08	0.42	2.45	1.52E-03	4.78E-02
Omp	Saline	Morphine	6.60	0.98	-2.75	6.57E-04	2.72E-02
Opalin	Saline	Morphine	31.72	15.80	-1.01	1.76E-06	3.14E-04
Otx2	Saline	Morphine	1.05	0.13	-3.01	4.56E-06	7.23E-04
Ovgp1	Saline	Morphine	2.26	0.99	-1.19	1.93E-04	1.18E-02
Padi2	Saline	Morphine	6.18	3.05	-1.02	6.64E-07	1.49E-04
Pbx3	Saline	Morphine	7.51	3.52	-1.09	2.14E-06	3.73E-04
Pcdh11x	Saline	Morphine	0.43	1.25	1.54	1.70E-06	3.08E-04
Pcsk1	Saline	Morphine	2.29	5.80	1.34	1.81E-07	4.81E-05
Pipox	Saline	Morphine	1.00	0.38	-1.38	1.46E-03	4.67E-02
Pitx2	Saline	Morphine	0.16	0.84	2.41	1.05E-03	3.82E-02
Plcxd3	Saline	Morphine	0.43	1.20	1.50	3.75E-04	1.90E-02
Plekhg1	Saline	Morphine	4.42	1.92	-1.20	1.59E-08	5.61E-06
Pmaip1	Saline	Morphine	1.03	2.31	1.16	4.48E-04	2.15E-02
Pmch	Saline	Morphine	0.74	42.55	5.85	0.00E+00	0.00E+00
Postn	Saline	Morphine	0.59	1.41	1.26	1.11E-03	3.96E-02
Ppm1j	Saline	Morphine	1.04	0.34	-1.61	6.02E-04	2.57E-02
Prkcd	Saline	Morphine	11.97	3.72	-1.69	7.11E-15	7.16E-12
Prox1	Saline	Morphine	4.02	1.28	-1.65	1.64E-11	1.10E-08
Prr16	Saline	Morphine	1.71	3.55	1.06	1.57E-04	1.01E-02
Rab37	Saline	Morphine	4.45	0.78	-2.52	4.60E-13	3.82E-10
Rgs4	Saline	Morphine	81.62	168.53	1.05	3.01E-05	3.00E-03
Rreb1	Saline	Morphine	6.47	3.06	-1.08	4.93E-07	1.18E-04
S100a5	Saline	Morphine	43.25	3.08	-3.81	0.00E+00	0.00E+00
Scgn	Saline	Morphine	4.64	0.40	-3.54	5.26E-14	4.95E-11
Scnn1a	Saline	Morphine	0.74	0.26	-1.50	6.91E-05	5.77E-03
Serpinb1a	Saline	Morphine	5.49	2.12	-1.37	9.43E-07	1.91E-04
Shc3	Saline	Morphine	5.33	10.67	1.00	1.01E-05	1.34E-03
Shisa3	Saline	Morphine	1.22	0.28	-2.13	4.95E-06	7.49E-04
Shox2	Saline	Morphine	1.15	0.17	-2.75	3.69E-05	3.52E-03
Six3	Saline	Morphine	3.66	1.64	-1.16	3.77E-06	6.29E-04
Slc26a10	Saline	Morphine	1.27	0.41	-1.63	1.35E-04	8.87E-03
Slc2a10	Saline	Morphine	0.49	0.15	-1.72	1.03E-03	3.77E-02
Slc43a3	Saline	Morphine	0.58	0.17	-1.78	6.82E-04	2.81E-02
Slitrk4	Saline	Morphine	1.78	3.71	1.06	2.23E-05	2.38E-03
Smtnl2	Saline	Morphine	1.09	0.45	-1.26	9.85E-04	3.67E-02
Sox2ot	Saline	Morphine	10.15	4.93	-1.04	1.89E-04	1.16E-02
Sp7	Saline	Morphine	1.72	0.31	-2.48	4.73E-10	2.57E-07
Sp8	Saline	Morphine	2.15	0.93	-1.21	4.63E-05	4.24E-03
Sp9	Saline	Morphine	4.21	1.91	-1.14	3.79E-06	6.29E-04
Spdef	Saline	Morphine	2.97	0.09	-5.10	1.27E-13	1.12E-10
Spp1	Saline	Morphine	5.34	2.00	-1.42	5.13E-06	7.62E-04
St18	Saline	Morphine	1.75	0.87	-1.02	7.58E-05	5.97E-03
St6gal2	Saline	Morphine	1.70	3.89	1.19	3.02E-05	3.00E-03
Stoml3	Saline	Morphine	1.43	0.33	-2.13	1.69E-03	4.96E-02
Sult1a1	Saline	Morphine	3.74	7.87	1.07	6.06E-05	5.21E-03
Tac1	Saline	Morphine	11.79	23.98	1.02	1.01E-05	1.34E-03
Tal1	Saline	Morphine	0.65	0.25	-1.40	3.68E-04	1.87E-02
Tbx21	Saline	Morphine	1.28	0.06	-4.31	5.94E-10	3.10E-07
Tcap	Saline	Morphine	3.01	6.48	1.11	5.05E-04	2.28E-02
Tcf7l2	Saline	Morphine	7.51	2.47	-1.60	2.58E-11	1.65E-08
Tcfap2d	Saline	Morphine	0.06	0.61	3.23	2.03E-04	1.23E-02
Th	Saline	Morphine	11.43	5.27	-1.12	8.88E-07	1.89E-04
Tmem149	Saline	Morphine	3.21	1.41	-1.19	9.56E-04	3.61E-02
Tmem196	Saline	Morphine	1.99	4.35	1.13	9.45E-04	3.59E-02
Tmem200a	Saline	Morphine	1.73	3.65	1.08	1.92E-05	2.10E-03
Tnnc1	Saline	Morphine	23.94	57.67	1.27	3.80E-09	1.68E-06
Tnnt1	Saline	Morphine	19.55	4.30	-2.19	6.66E-16	7.83E-13
Trh	Saline	Morphine	7.69	2.59	-1.57	5.34E-09	2.22E-06
Trim59	Saline	Morphine	4.19	2.09	-1.00	2.45E-04	1.40E-02
Tshz1	Saline	Morphine	7.68	3.46	-1.15	2.22E-09	1.08E-06
Tspan18	Saline	Morphine	1.93	0.70	-1.46	3.24E-08	9.32E-06
Ttr	Saline	Morphine	36.89	11.34	-1.70	1.11E-15	1.20E-12
Ush1g	Saline	Morphine	0.75	0.17	-2.17	1.01E-04	7.24E-03
Vipr2	Saline	Morphine	1.86	0.25	-2.87	4.44E-16	5.69E-13

## Sheet: Townsend_rat_males
Differential_expression_analysis_table					There is also a list of DEG for females only
ID	log2FoldChange	pvalue	padj	Gene.name
ENSRNOG00000000007	0.1202	0.205485	0.99627	Gad1
ENSRNOG00000000021	0.0886477	0.8201	0.999668	AABR07061902.1
ENSRNOG00000000024	-0.410706	0.383202	NA	Hebp1
ENSRNOG00000000033	-0.00466574	0.963459	0.999668	Tmcc2
ENSRNOG00000000036	-0.29938	0.413066	0.999205	Klhdc8a
ENSRNOG00000000040	-0.46591	0.173422	0.97741	RGD1304622
ENSRNOG00000000041	0.378567	0.185799	0.97741	Slc26a1
ENSRNOG00000000042	-0.0805854	0.502023	0.999205	Xpr1
ENSRNOG00000000043	-0.0026147	0.991116	0.999912	Idua
ENSRNOG00000000044	0.103702	0.400599	0.999205	Tmem175
ENSRNOG00000000047	0.0963357	0.735158	0.999668	Cd82
ENSRNOG00000000048	0.110981	0.353892	0.999205	Gak
ENSRNOG00000000054	-0.283015	0.159764	0.974073	Abhd8
ENSRNOG00000000060	-0.188787	0.0943814	0.916096	Cplx1
ENSRNOG00000000062	-0.139981	0.378606	0.999205	Pcgf3
ENSRNOG00000000064	-0.366754	0.118701	0.942044	Atp5i
ENSRNOG00000000066	0.0172007	0.961668	0.999668	Fbxo28
ENSRNOG00000000068	-0.207887	0.0831519	0.909923	Ppp2r5a
ENSRNOG00000000073	-0.0769935	0.77837	0.999668	Tmed5
ENSRNOG00000000075	0.13736	0.565684	0.999668	Mtf2
ENSRNOG00000000082	-0.00120022	0.994094	0.999912	Hltf
ENSRNOG00000000095	0.144262	0.240149	0.999205	Gpr89b
ENSRNOG00000000096	0.216444	0.330012	0.999205	Pdzk1
ENSRNOG00000000098	-0.237143	0.177549	0.97741	Rnf115
ENSRNOG00000000104	0.134763	0.579072	0.999668	Thoc3
ENSRNOG00000000105	-0.371311	0.000473617	0.0997777	Cplx2
ENSRNOG00000000108	-0.00988901	0.972048	0.999668	Aga
ENSRNOG00000000111	0.149196	0.697577	0.999668	Coprs
ENSRNOG00000000112	0.0722545	0.673393	0.999668	Champ1
ENSRNOG00000000113	-0.140843	0.610253	0.999668	Elac1
ENSRNOG00000000121	-0.123303	0.649744	0.999668	Pigv
ENSRNOG00000000122	-0.322929	0.402577	0.999205	Ak2
ENSRNOG00000000123	-0.437951	0.202324	0.994776	Rnf19b
ENSRNOG00000000127	-0.172203	0.123316	0.947241	Kpna6
ENSRNOG00000000129	-0.225228	0.105586	0.932645	Phf24
ENSRNOG00000000130	-0.0957672	0.517747	0.999205	Dnajb5
ENSRNOG00000000133	0.204883	0.35322	0.999205	Txndc15
ENSRNOG00000000137	0.29814	0.507778	NA	Ly86
ENSRNOG00000000142	-0.202745	0.221857	0.999205	Plxdc2
ENSRNOG00000000145	-0.0160967	0.950347	0.999668	Pik3r3
ENSRNOG00000000150	0.501892	0.093606	0.916096	Dnajc1
ENSRNOG00000000151	-0.00425936	0.992379	NA	Ldlrap1
ENSRNOG00000000155	-0.0286518	0.817756	0.999668	Cog3
ENSRNOG00000000157	0.100378	0.429652	0.999205	Atg12
ENSRNOG00000000158	0.413762	0.0343504	0.748122	Cdo1
ENSRNOG00000000161	0.139433	0.309717	0.999205	Chm
ENSRNOG00000000164	-0.0698457	0.49157	0.999205	Lamp2
ENSRNOG00000000166	0.0498694	0.839181	0.999668	Apex2
ENSRNOG00000000167	0.606119	0.257014	0.999205	Alas2
ENSRNOG00000000168	-0.129477	0.25582	0.999205	Gatm
ENSRNOG00000000169	-0.411206	0.142848	0.967021	Spata5l1
ENSRNOG00000000170	-0.0558969	0.609586	0.999668	Slc30a4
ENSRNOG00000000175	-0.227505	0.281573	0.999205	Mier2
ENSRNOG00000000184	-0.458592	0.262268	0.999205	Tmprss6
ENSRNOG00000000186	-0.715824	0.0625086	0.861278	Tst
ENSRNOG00000000190	-0.0418056	0.787768	0.999668	AABR07058539.1
ENSRNOG00000000204	0.0342202	0.85388	0.999668	Syncrip
ENSRNOG00000000219	-0.109525	0.68105	0.999668	Ano10
ENSRNOG00000000221	0.457589	0.109621	0.932645	Abhd5
ENSRNOG00000000230	0.270677	0.296957	0.999205	Lmf1
ENSRNOG00000000231	-0.286013	0.0876297	0.909923	Kctd17
ENSRNOG00000000236	-0.0142748	0.88974	0.999668	Zfp207
ENSRNOG00000000237	0.326904	0.38816	0.999205	RGD1310429
ENSRNOG00000000244	-0.0657502	0.825725	0.999668	Coil
ENSRNOG00000000245	0.102604	0.814311	0.999668	Slc16a6
ENSRNOG00000000246	-0.0840057	0.606244	0.999668	Amz2
ENSRNOG00000000247	0.0229495	0.907707	0.999668	Mfsd11
ENSRNOG00000000248	-0.10604	0.353751	0.999205	Srsf2
ENSRNOG00000000249	0.0334533	0.906678	0.999668	Mettl23
ENSRNOG00000000250	0.151301	0.718955	0.999668	Jmjd6
ENSRNOG00000000257	-0.144115	0.153763	0.974073	Smpd3
ENSRNOG00000000258	-0.0434437	0.855152	0.999668	Prmt7
ENSRNOG00000000262	-0.225478	0.391899	0.999205	Zfp821
ENSRNOG00000000264	-0.213059	0.315626	0.999205	Def8
ENSRNOG00000000274	-0.164305	0.141301	0.967021	Phyhipl
ENSRNOG00000000275	0.169867	0.446825	0.999205	Fam13c
ENSRNOG00000000277	0.0979464	0.586573	0.999668	Tet1
ENSRNOG00000000279	0.29479	0.263506	0.999205	Rtn4ip1
ENSRNOG00000000281	0.101167	0.74457	0.999668	Prodh1
ENSRNOG00000000283	0.197403	0.457942	0.999205	Ess2
ENSRNOG00000000288	0.300028	0.284706	0.999205	Scarf2
ENSRNOG00000000299	-0.0291255	0.863543	0.999668	Foxo3
ENSRNOG00000000302	0.392167	0.0321764	0.736933	Sesn1
ENSRNOG00000000303	0.206782	0.421263	0.999205	Cep57l1
ENSRNOG00000000304	0.0540568	0.632796	0.999668	Cd164
ENSRNOG00000000308	0.23505	0.413544	0.999205	Zbtb24
ENSRNOG00000000312	0.280419	0.0334738	0.740799	Fig4
ENSRNOG00000000314	0.00291768	0.980182	0.999668	Sec63
ENSRNOG00000000316	-0.170916	0.234359	0.999205	Sobp
ENSRNOG00000000321	0.672977	0.000419535	0.0997777	Cd24
ENSRNOG00000000322	0.0672447	0.778984	0.999668	Atg5
ENSRNOG00000000327	0.0917586	0.575153	0.999668	Hace1
ENSRNOG00000000340	-0.320771	0.23718	0.999205	Rtraf
ENSRNOG00000000341	-0.281829	0.449786	0.999205	Nid2
ENSRNOG00000000368	-0.385122	0.000223217	0.0738652	Grik2
ENSRNOG00000000373	-0.541552	0.306758	NA	AABR07044900.1
ENSRNOG00000000378	0.154972	0.783541	NA	AABR07044914.1
ENSRNOG00000000386	0.876373	0.00835605	0.449842	Pbld1
ENSRNOG00000000387	-0.0191669	0.899253	0.999668	Slc25a16
ENSRNOG00000000392	-0.174136	0.393203	0.999205	Supv3l1
ENSRNOG00000000394	0.223721	0.435555	0.999205	Srgn
ENSRNOG00000000395	0.144644	0.240523	0.999205	Kif1bp
ENSRNOG00000000396	-0.0567824	0.720737	0.999668	Ddx50
ENSRNOG00000000397	-0.169212	0.311581	0.999205	Ccar1
ENSRNOG00000000398	0.137037	0.592084	0.999668	Zufsp
ENSRNOG00000000408	0.0561888	0.69862	0.999668	Gopc
ENSRNOG00000000411	-0.0308603	0.779982	0.999668	Nus1
ENSRNOG00000000412	-0.0308676	0.765082	0.999668	Slc35f1
ENSRNOG00000000413	0.26446	0.380619	0.999205	Pln
ENSRNOG00000000414	-0.3168	0.141007	0.966769	Cep85l
ENSRNOG00000000415	0.0632563	0.723358	0.999668	Asf1a
ENSRNOG00000000417	0.199444	0.106603	0.932645	Numa1
ENSRNOG00000000418	-0.478613	0.18402	0.97741	Zbtb12
ENSRNOG00000000420	-0.546419	0.184423	0.97741	Nelfe
ENSRNOG00000000421	0.230311	0.352035	0.999205	Skiv2l
ENSRNOG00000000422	0.68912	0.171854	NA	Dxo
ENSRNOG00000000431	-0.0364443	0.816541	0.999668	Atf6b
ENSRNOG00000000433	-0.0278028	0.813293	0.999668	Prrt1
ENSRNOG00000000435	-0.220299	0.334589	0.999205	Ppt2
ENSRNOG00000000437	-0.047322	0.740354	0.999668	Agpat1
ENSRNOG00000000438	-0.139766	0.410685	0.999205	Rnf5
ENSRNOG00000000440	-0.037717	0.816554	0.999668	Pbx2
ENSRNOG00000000442	-0.000690953	0.997722	0.999912	Notch4
ENSRNOG00000000463	-0.632228	0.000282374	0.085363	Col11a2
ENSRNOG00000000464	-0.00556478	0.976034	0.999668	Rxrb
ENSRNOG00000000465	-0.0891284	0.744482	0.999668	Slc39a7
ENSRNOG00000000466	-0.199335	0.589026	0.999668	Hsd17b8
ENSRNOG00000000467	0.0136824	0.964821	0.999668	Ring1
ENSRNOG00000000470	-0.04861	0.739495	0.999668	Vps52
ENSRNOG00000000474	-0.261907	0.265409	0.999205	Rgl2
ENSRNOG00000000476	0.000402206	0.998867	0.999912	Zbtb22
ENSRNOG00000000477	-0.315961	0.16934	0.974547	Daxx
ENSRNOG00000000480	-0.161795	0.474244	0.999205	Phf1
ENSRNOG00000000481	-0.0557598	0.812716	0.999668	Cuta
ENSRNOG00000000483	-0.230126	0.0542779	0.840688	Syngap1
ENSRNOG00000000485	-0.645071	0.210877	NA	Bak1
ENSRNOG00000000487	0.00135242	0.993404	0.999912	Grm4
ENSRNOG00000000488	-0.444044	0.308295	0.999205	Hmga1
ENSRNOG00000000490	0.0166698	0.935428	0.999668	Rps10
ENSRNOG00000000493	0.104342	0.689176	0.999668	Snrpc
ENSRNOG00000000495	-0.360307	0.102835	0.927826	Uhrf1bp1
ENSRNOG00000000498	0.0231514	0.916809	0.999668	Anks1a
ENSRNOG00000000500	0.131957	0.616232	0.999668	Scube3
ENSRNOG00000000501	-0.334041	0.0689878	0.875596	Zfp523
ENSRNOG00000000503	0.0439883	0.86727	0.999668	Ppard
ENSRNOG00000000504	0.745379	0.0268253	0.705166	Fance
ENSRNOG00000000506	0.111299	0.773666	0.999668	Tead3
ENSRNOG00000000511	-0.222581	0.185228	0.97741	Srpk1
ENSRNOG00000000512	0.0207373	0.889826	0.999668	Slc26a8
ENSRNOG00000000513	-0.151634	0.222632	0.999205	Mapk14
ENSRNOG00000000517	-0.0588865	0.81081	0.999668	Kctd20
ENSRNOG00000000519	-0.163257	0.248026	0.999205	Stk38
ENSRNOG00000000520	0.18497	0.0900736	0.909923	Srsf3
ENSRNOG00000000521	1.61656	2.33486e-05	0.0222695	Cdkn1a
ENSRNOG00000000522	-0.0408891	0.741752	0.999668	Cpne5
ENSRNOG00000000523	0.148304	0.758152	NA	Ppil1
ENSRNOG00000000524	0.287444	0.0520088	0.834049	RGD735065
ENSRNOG00000000525	0.112687	0.713033	0.999668	Pi16
ENSRNOG00000000527	0.0934134	0.47173	0.999205	Mtch1
ENSRNOG00000000531	0.223044	0.685907	NA	Ccdc167
ENSRNOG00000000532	0.272104	0.0878467	0.909923	Cmtr1
ENSRNOG00000000536	0.14167	0.648303	0.999668	Mdga1
ENSRNOG00000000540	-0.0766997	0.777125	0.999668	Btbd9
ENSRNOG00000000541	-0.0601974	0.713123	0.999668	Glo1
ENSRNOG00000000546	0.119456	0.568682	0.999668	Nt5dc1
ENSRNOG00000000547	0.131422	0.183701	0.97741	Tspyl4
ENSRNOG00000000549	0.150407	0.152937	0.974073	Tspyl1
ENSRNOG00000000551	-0.291996	0.2526	0.999205	Fam241b
ENSRNOG00000000557	0.134615	0.257746	0.999205	Ppa1
ENSRNOG00000000560	0.544724	0.135037	0.956696	Lrrc20
ENSRNOG00000000561	-0.0225236	0.961201	NA	Pald1
ENSRNOG00000000565	-0.00817806	0.950984	0.999668	Sgpl1
ENSRNOG00000000566	0.231106	0.551605	0.999668	Pcbd1
ENSRNOG00000000567	0.232371	0.110536	0.93437	Unc5b
ENSRNOG00000000568	0.492188	0.0283387	0.721056	Slc29a3
ENSRNOG00000000569	-0.118367	0.607401	0.999668	Vsir
ENSRNOG00000000571	-0.0115031	0.900701	0.999668	Psap
ENSRNOG00000000572	0.523426	0.305608	NA	Chst3
ENSRNOG00000000576	0.0997611	0.578158	0.999668	Anapc16
ENSRNOG00000000579	-0.152727	0.156266	0.974073	Marcks
ENSRNOG00000000581	0.0314925	0.882135	0.999668	Cdc40
ENSRNOG00000000582	0.679067	0.0786209	0.909923	Ddo
ENSRNOG00000000583	0.0657672	0.610025	0.999668	Cdk19
ENSRNOG00000000585	0.113686	0.220648	0.999205	Amd1
ENSRNOG00000000586	0.139494	0.743583	0.999668	Gtf3c6
ENSRNOG00000000587	-0.442625	0.171565	0.97741	Rpf2
ENSRNOG00000000588	-0.983537	0.0580212	NA	Slc16a10
ENSRNOG00000000593	-0.0980143	0.356652	0.999205	Rev3l
ENSRNOG00000000595	-0.363138	0.46608	NA	Traf3ip2
ENSRNOG00000000596	-0.107337	0.402214	0.999205	Fyn
ENSRNOG00000000599	-0.0835797	0.780792	0.999668	Lama4
ENSRNOG00000000604	-0.0234046	0.881768	0.999668	Hdac2
ENSRNOG00000000606	-0.214351	0.250212	0.999205	Pcdh15
ENSRNOG00000000609	-0.221053	0.168554	0.974547	Ipmk
ENSRNOG00000000610	-0.0904781	0.60563	0.999668	Cisd1
ENSRNOG00000000611	0.0745257	0.614705	0.999668	Ube2d1
ENSRNOG00000000613	0.327995	0.235087	0.999205	Tfam
ENSRNOG00000000614	-0.337856	0.306664	0.999205	Bicc1
ENSRNOG00000000618	-0.00255262	0.983643	0.999668	Mdga2
ENSRNOG00000000622	-0.0742466	0.786635	0.999668	Hint1
ENSRNOG00000000633	-0.115629	0.785396	0.999668	Rhobtb1
ENSRNOG00000000634	-0.621603	0.201341	NA	Cabcoco1
ENSRNOG00000000635	0.034235	0.839128	0.999668	Arid5b
ENSRNOG00000000636	-0.148706	0.782207	NA	Rtkn2
ENSRNOG00000000638	-0.0403502	0.722652	0.999668	Zfp365
ENSRNOG00000000639	-0.0322214	0.89424	0.999668	Ado
ENSRNOG00000000641	0.212182	0.587374	0.999668	Nrbf2
ENSRNOG00000000645	-0.265014	0.318654	0.999205	Reep3
ENSRNOG00000000648	-0.0469326	0.620144	0.999668	Jmjd1c
ENSRNOG00000000655	-0.351465	0.261577	0.999205	Ptprc
ENSRNOG00000000657	-0.05547	0.72949	0.999668	Nek7
ENSRNOG00000000658	0.282367	0.428421	0.999205	Acacb
ENSRNOG00000000661	-0.088557	0.67979	0.999668	Hps4
ENSRNOG00000000662	-0.611654	0.189469	NA	Srrd
ENSRNOG00000000663	-0.130201	0.562708	0.999668	Tfip11
ENSRNOG00000000664	-0.46412	0.166019	0.974073	Tpst2
ENSRNOG00000000665	-0.0880638	0.584753	0.999668	Pitpnb
ENSRNOG00000000693	-0.159173	0.372803	0.999205	Svop
ENSRNOG00000000695	0.0469391	0.853132	0.999668	Ssh1
ENSRNOG00000000697	0.397871	0.0436032	0.791257	Coro1c
ENSRNOG00000000699	-0.189511	0.354288	0.999205	Selplg
ENSRNOG00000000700	0.118051	0.687493	0.999668	Tmem119
ENSRNOG00000000701	0.133343	0.606185	0.999668	Iscu
ENSRNOG00000000702	-0.17901	0.459852	0.999205	Sart3
ENSRNOG00000000704	-0.560634	0.220398	NA	Cmklr1
ENSRNOG00000000708	0.0474801	0.718118	0.999668	Sgsm1
ENSRNOG00000000716	0.334293	0.164823	0.974073	Htr1f
ENSRNOG00000000718	-0.130607	0.319836	0.999205	Cggbp1
ENSRNOG00000000728	0.253278	0.627046	NA	Clic2
ENSRNOG00000000729	-0.104474	0.648825	0.999668	Tmlhe
ENSRNOG00000000774	-0.045139	0.604156	0.999668	Gabbr1
ENSRNOG00000000775	0.571927	0.00120378	0.196649	Mog
ENSRNOG00000000777	-0.0206289	0.917006	0.999668	RT1-S3
ENSRNOG00000000778	0.334375	0.488497	0.999205	Znrd1as1
ENSRNOG00000000779	0.448133	0.346361	NA	Znrd1
ENSRNOG00000000780	0.201541	0.168864	0.974547	Ppp1r11
ENSRNOG00000000781	-0.0446793	0.892324	0.999668	Rnf39
ENSRNOG00000000785	0.00290588	0.988038	0.999668	Trim39
ENSRNOG00000000786	0.0460392	0.925241	NA	Rpp21
ENSRNOG00000000795	0.0818688	0.771807	0.999668	RT1-N3
ENSRNOG00000000796	0.140843	0.148491	0.973943	Ranbp2
ENSRNOG00000000798	0.101532	0.655156	0.999668	Gnl1
ENSRNOG00000000799	0.0217457	0.913591	0.999668	Abcf1
ENSRNOG00000000800	-0.250715	0.0263123	0.701515	Man1a1
ENSRNOG00000000801	0.416887	0.191588	0.983374	Msl3l2
ENSRNOG00000000802	0.0772898	0.668751	0.999668	Tbc1d32
ENSRNOG00000000804	0.0870704	0.643154	0.999668	Mrps18b
ENSRNOG00000000805	-0.00368957	0.975201	0.999668	Gja1
ENSRNOG00000000808	-0.105789	0.529935	0.999632	Hsf2
ENSRNOG00000000809	-0.14901	0.240387	0.999205	Atat1
ENSRNOG00000000812	-0.500284	0.0161026	0.617041	RGD1302996
ENSRNOG00000000814	0.27483	0.568713	NA	Fabp7
ENSRNOG00000000815	0.00556552	0.985562	0.999668	Smpdl3a
ENSRNOG00000000816	0.157661	0.722202	NA	Ppp1r18
ENSRNOG00000000823	0.0632304	0.564992	0.999668	Gcc2
ENSRNOG00000000824	-0.496912	0.232588	0.999205	Dse
ENSRNOG00000000826	-0.0305026	0.852396	0.999668	Flot1
ENSRNOG00000000831	-0.0793068	0.827416	0.999668	Gtf2h4
ENSRNOG00000000833	0.20622	0.34581	0.999205	Vars2
ENSRNOG00000000840	-0.065149	0.500651	0.999205	Atp6v1g2
ENSRNOG00000000841	-0.0308526	0.786892	0.999668	Ddx39b
ENSRNOG00000000842	-0.422546	0.181471	0.97741	Ddah2
ENSRNOG00000000847	-0.220307	0.358997	0.999205	Csnk2b
ENSRNOG00000000851	0.0457228	0.710572	0.999668	Bag6
ENSRNOG00000000852	-0.114366	0.296579	0.999205	Prrc2a
ENSRNOG00000000861	-0.11033	0.758753	0.999668	Zic3
ENSRNOG00000000866	0.0296041	0.838425	0.999668	Rbmx
ENSRNOG00000000867	-0.10944	0.550793	0.999668	Vars
ENSRNOG00000000869	-0.12555	0.673582	0.999668	Arhgef6
ENSRNOG00000000875	-0.0494845	0.682413	0.999668	Fhl1
ENSRNOG00000000879	0.101032	0.372781	0.999205	Slc9a6
ENSRNOG00000000881	0.267162	0.0431041	0.791133	Mmgt1
ENSRNOG00000000885	-0.292869	0.00862012	0.455329	Auts2
ENSRNOG00000000886	-0.0777564	0.703902	0.999668	Caln1
ENSRNOG00000000888	-0.092306	0.742063	0.999668	Sbds
ENSRNOG00000000891	0.624015	0.130066	0.951182	AABR07035107.1
ENSRNOG00000000893	0.297964	0.0269971	0.706131	Tmem248
ENSRNOG00000000894	-0.0885307	0.375556	0.999205	Fry
ENSRNOG00000000895	-0.008548	0.95793	0.999668	Rabgef1
ENSRNOG00000000900	0.0612706	0.738771	0.999668	Tpst1
ENSRNOG00000000901	0.198945	0.405047	0.999205	Crcp
ENSRNOG00000000902	-0.00733632	0.949887	0.999668	Hsph1
ENSRNOG00000000903	-0.13763	0.777474	NA	Asl
ENSRNOG00000000905	0.535383	0.219364	0.999205	Tex26
ENSRNOG00000000906	0.518582	0.278294	NA	Medag
ENSRNOG00000000909	0.134145	0.424829	0.999205	Uspl1
ENSRNOG00000000918	-0.00415741	0.993268	NA	Zbed5
ENSRNOG00000000921	-0.0122713	0.903245	0.999668	Ubl3
ENSRNOG00000000922	0.193196	0.488839	0.999205	Sumf2
ENSRNOG00000000923	0.084659	0.484695	0.999205	Cct6a
ENSRNOG00000000924	0.181815	0.21473	0.999205	Slc7a1
ENSRNOG00000000925	-0.18447	0.642345	0.999668	Psph
ENSRNOG00000000926	-0.042601	0.835408	0.999668	Mrps17
ENSRNOG00000000931	-0.116235	0.377458	0.999205	Sfswap
ENSRNOG00000000936	-0.00982093	0.959825	0.999668	Stx2
ENSRNOG00000000937	0.300407	0.424509	0.999205	Slc46a3
ENSRNOG00000000938	0.0415322	0.738593	0.999668	Ran
ENSRNOG00000000940	0.143848	0.364032	0.999205	Flt1
ENSRNOG00000000942	-0.0343201	0.758206	0.999668	Pan3
ENSRNOG00000000954	-0.265797	0.448179	0.999205	Polr1d
ENSRNOG00000000955	-0.0598444	0.807036	0.999668	Lnx2
ENSRNOG00000000957	-0.161677	0.387827	0.999205	Rpl21
ENSRNOG00000000958	0.00918293	0.985428	NA	AABR07055943.1
ENSRNOG00000000961	0.017304	0.950664	0.999668	Glt1d1
ENSRNOG00000000962	-0.0932762	0.684269	0.999668	Slc15a4
ENSRNOG00000000967	0.336931	0.0967396	0.918302	Aacs
ENSRNOG00000000968	0.108061	0.580702	0.999668	Rnf6
ENSRNOG00000000974	-0.222791	0.224712	0.999205	Zfp358
ENSRNOG00000000975	0.181687	0.247308	0.999205	Mcoln1
ENSRNOG00000000977	0.047282	0.800824	0.999668	Pnpla6
ENSRNOG00000000979	-0.0905891	0.704284	0.999668	Bri3bp
ENSRNOG00000000981	-0.229076	0.281332	0.999205	Scarb1
ENSRNOG00000000983	0.221905	0.479797	0.999205	Zfp394
ENSRNOG00000000985	-0.183132	0.506128	0.999205	Cpsf4
ENSRNOG00000000986	-0.0687338	0.74272	0.999668	Camsap3
ENSRNOG00000000987	0.0645332	0.842558	0.999668	Ptcd1
ENSRNOG00000000988	0.193968	0.438444	0.999205	Xab2
ENSRNOG00000000989	-0.161533	0.499854	0.999205	Bud31
ENSRNOG00000000990	0.16037	0.402506	0.999205	Pdap1
ENSRNOG00000000994	-0.00816168	0.980832	0.999668	Stxbp2
ENSRNOG00000000996	0.0167431	0.877453	0.999668	Arpc1a
ENSRNOG00000000999	0.15544	0.356007	0.999205	Smurf1
ENSRNOG00000001004	-0.171567	0.165651	0.974073	Ncor2
ENSRNOG00000001006	0.170421	0.625665	0.999668	Nptx2
ENSRNOG00000001007	-0.231927	0.545698	0.999668	Baiap2l1
ENSRNOG00000001009	-0.174308	0.536555	0.999668	Bri3
ENSRNOG00000001010	-0.168929	0.350504	0.999205	Tecpr1
ENSRNOG00000001030	-0.113256	0.210571	0.999205	Tsc22d1
ENSRNOG00000001032	0.189479	0.1585	0.974073	Ccz1b
ENSRNOG00000001033	0.00903228	0.968134	0.999668	Nufip1
ENSRNOG00000001034	-0.13664	0.313008	0.999205	Evi5l
ENSRNOG00000001035	0.0544536	0.824454	0.999668	Gtf2h3
ENSRNOG00000001036	0.413976	0.469287	NA	Rsph10b
ENSRNOG00000001037	0.555199	0.107363	0.932645	Gpalpp1
ENSRNOG00000001039	0.17895	0.538089	0.999668	Eif2b1
ENSRNOG00000001040	0.0266083	0.910238	0.999668	Pms2
ENSRNOG00000001043	0.470518	0.269676	0.999205	Ddx55
ENSRNOG00000001044	0.154572	0.40166	0.999205	Aimp2
ENSRNOG00000001047	-0.0754166	0.710788	0.999668	Map2k7
ENSRNOG00000001048	0.409458	0.403207	NA	Ankrd61
ENSRNOG00000001049	0.200311	0.142252	0.967021	Tpt1
ENSRNOG00000001050	0.222744	0.0685171	0.875025	Eif2ak1
ENSRNOG00000001052	0.00517664	0.986572	0.999668	Slc25a30
ENSRNOG00000001053	0.0166204	0.893697	0.999668	Tmed2
ENSRNOG00000001055	-0.296078	0.294331	0.999205	Rilpl1
ENSRNOG00000001056	-0.233806	0.189217	0.979698	Snapc2
ENSRNOG00000001057	-0.0310316	0.742898	0.999668	Ctxn1
ENSRNOG00000001058	0.0142899	0.956615	0.999668	Timm44
ENSRNOG00000001059	0.136731	0.315307	0.999205	Usp42
ENSRNOG00000001061	0.374199	0.289403	0.999205	Rilpl2
ENSRNOG00000001062	0.272141	0.36256	0.999205	Kmt5a
ENSRNOG00000001064	0.132344	0.250742	0.999205	Sbno1
ENSRNOG00000001065	0.0572559	0.818318	0.999668	Cyth3
ENSRNOG00000001068	0.0395267	0.64455	0.999668	Rac1
ENSRNOG00000001069	0.228862	0.0517063	0.834049	Elavl1
ENSRNOG00000001070	-0.187362	0.199182	0.990574	Cdk2ap1
ENSRNOG00000001072	0.00263577	0.986766	0.999668	Cers4
ENSRNOG00000001073	-0.571692	0.128939	0.951182	RGD1563482
ENSRNOG00000001074	0.0439476	0.786486	0.999668	Mphosph9
ENSRNOG00000001079	-0.153534	0.521398	0.999205	Daglb
ENSRNOG00000001080	-0.0553794	0.880722	0.999668	Arl6ip4
ENSRNOG00000001081	0.163567	0.671543	0.999668	Ogfod2
ENSRNOG00000001082	0.122336	0.637131	0.999668	Abcb9
ENSRNOG00000001083	0.182557	0.288532	0.999205	Kdelr2
ENSRNOG00000001086	0.0569111	0.805951	0.999668	Vps37b
ENSRNOG00000001090	0.00607614	0.972239	0.999668	Stard13
ENSRNOG00000001091	-0.110957	0.581053	0.999668	Hip1r
ENSRNOG00000001092	0.659202	0.0612608	0.859207	Kl
ENSRNOG00000001094	-0.185293	0.708278	NA	Zfp316
ENSRNOG00000001098	0.0828787	0.350189	0.999205	Pds5b
ENSRNOG00000001099	0.466209	0.218287	0.999205	Rbak
ENSRNOG00000001101	-0.0541918	0.721469	0.999668	Rnf216
ENSRNOG00000001103	0.069337	0.858781	0.999668	AABR07035437.1
ENSRNOG00000001104	0.0556374	0.705655	0.999668	Foxk1
ENSRNOG00000001106	0.0561373	0.907058	NA	Denr
ENSRNOG00000001107	-0.354067	0.340262	0.999205	AABR07035428.1
ENSRNOG00000001108	0.0267702	0.834788	0.999668	N4bp2l2
ENSRNOG00000001111	0.0441955	0.802924	0.999668	Brca2
ENSRNOG00000001113	-0.282683	0.0325375	0.736933	Mmd2
ENSRNOG00000001114	0.0150066	0.940766	0.999668	Wipi2
ENSRNOG00000001115	-0.166343	0.572988	0.999668	Slc29a4
ENSRNOG00000001117	0.0295506	0.942518	0.999668	Fbxl18
ENSRNOG00000001120	-0.178059	0.091104	0.910742	Med13l
ENSRNOG00000001123	-0.118755	0.512057	0.999205	RGD1562310
ENSRNOG00000001124	0.0235527	0.865949	0.999668	Rnft2
ENSRNOG00000001126	-0.00523756	0.975797	0.999668	Fbxw8
ENSRNOG00000001128	0.139442	0.79282	NA	Tesc
ENSRNOG00000001129	-0.0107845	0.944495	0.999668	Fbxo21
ENSRNOG00000001130	-0.260227	0.123678	0.947241	Nos1
ENSRNOG00000001134	0.350317	0.180365	0.97741	Rfc5
ENSRNOG00000001135	0.0291803	0.852878	0.999668	Wsb2
ENSRNOG00000001136	0.0154062	0.925567	0.999668	Pebp1
ENSRNOG00000001138	-0.4028	0.173739	0.97741	Taok3
ENSRNOG00000001139	-0.0155045	0.927745	0.999668	Suds3
ENSRNOG00000001141	-0.136502	0.770309	NA	Srrm4
ENSRNOG00000001142	0.13391	0.626929	0.999668	Prkab1
ENSRNOG00000001143	-0.0819757	0.553223	0.999668	Cit
ENSRNOG00000001148	-0.131311	0.351781	0.999205	Rplp0
ENSRNOG00000001149	-0.272568	0.110258	0.933419	Pxn
ENSRNOG00000001156	-0.420259	0.0221677	0.680728	Msi1
ENSRNOG00000001158	0.126679	0.321527	0.999205	Abcg1
ENSRNOG00000001161	-0.06867	0.602476	0.999668	Gatc
ENSRNOG00000001163	0.170817	0.65582	0.999668	Srsf9
ENSRNOG00000001169	0.216272	0.444098	0.999205	Slc37a1
ENSRNOG00000001170	-0.378489	0.00219063	0.252341	Cox6a1
ENSRNOG00000001171	-0.381799	0.342416	0.999205	Coq5
ENSRNOG00000001172	-0.0503923	0.652125	0.999668	Rnf10
ENSRNOG00000001173	0.106375	0.739775	0.999668	Cabp1
ENSRNOG00000001174	-0.000629488	0.996346	0.999912	Pde9a
ENSRNOG00000001178	0.101635	0.344859	0.999205	Sppl3
ENSRNOG00000001181	-0.0256762	0.952239	0.999668	Wdr4
ENSRNOG00000001182	0.23947	0.32039	0.999205	Ndufv3
ENSRNOG00000001184	0.343146	0.0976489	0.919054	Pknox1
ENSRNOG00000001185	0.00494013	0.975337	0.999668	RGD1311899
ENSRNOG00000001189	-0.110843	0.567307	0.999668	Sik1
ENSRNOG00000001190	-0.0458574	0.690545	0.999668	Git2
ENSRNOG00000001191	0.584791	0.0416405	0.787391	Tchp
ENSRNOG00000001192	-0.150938	0.499161	0.999205	Gltp
ENSRNOG00000001194	0.00300985	0.988834	0.999668	Rrp1b
ENSRNOG00000001198	-0.180884	0.525492	0.999205	Fam222a
ENSRNOG00000001199	0.395021	0.182066	0.97741	Pop5
ENSRNOG00000001201	-0.00142705	0.993058	0.999912	Cstb
ENSRNOG00000001203	-0.134142	0.658956	0.999668	Rrp1
ENSRNOG00000001204	-0.0358712	0.785834	0.999668	Ankrd13a
ENSRNOG00000001205	-0.190569	0.0891554	0.909923	Agpat3
ENSRNOG00000001210	0.248547	0.34009	0.999205	Pwp2
ENSRNOG00000001211	0.179534	0.584631	0.999668	RGD1303003
ENSRNOG00000001214	0.751331	0.00776676	0.449842	Pfkl
ENSRNOG00000001215	-0.303027	0.254545	0.999205	RGD1309594
ENSRNOG00000001216	-0.157959	0.513358	0.999205	Trpm2
ENSRNOG00000001222	0.295324	0.315495	0.999205	Ube2g2
ENSRNOG00000001223	-0.112477	0.525689	0.999205	Pttg1ip
ENSRNOG00000001224	-0.226045	0.568721	0.999668	Itgb2
ENSRNOG00000001227	-0.0027281	0.978593	0.999668	Adarb1
ENSRNOG00000001228	0.492942	0.0349671	0.750685	Pofut2
ENSRNOG00000001229	0.223993	0.552727	0.999668	Col18a1
ENSRNOG00000001232	0.544308	0.330979	NA	Slc19a1
ENSRNOG00000001235	0.00623771	0.957431	0.999668	Gna12
ENSRNOG00000001236	-0.220847	0.250942	0.999205	Brat1
ENSRNOG00000001237	-0.0582614	0.669293	0.999668	Cabin1
ENSRNOG00000001238	0.0279871	0.866084	0.999668	Rsrc2
ENSRNOG00000001239	0.102473	0.604692	0.999668	Ddt
ENSRNOG00000001241	0.0510567	0.819295	0.999668	Iqce
ENSRNOG00000001242	0.0912523	0.653348	0.999668	Gstt3
ENSRNOG00000001243	-0.0376353	0.810903	0.999668	Zcchc8
ENSRNOG00000001245	0.094814	0.546953	0.999668	Pcbp3
ENSRNOG00000001247	0.000444788	0.996722	0.999912	Clip1
ENSRNOG00000001250	0.132771	0.722562	0.999668	Lfng
ENSRNOG00000001252	0.286322	0.293734	0.999205	Chst12
ENSRNOG00000001253	0.0488854	0.827652	0.999668	Eif3b
ENSRNOG00000001254	-0.298969	0.460163	0.999205	Col6a2
ENSRNOG00000001255	-0.0830066	0.553934	0.999668	Mlxip
ENSRNOG00000001256	-0.111962	0.281657	0.999205	Atxn2
ENSRNOG00000001258	-0.21711	0.651698	NA	Snx8
ENSRNOG00000001259	0.0904256	0.773579	0.999668	Cux2
ENSRNOG00000001265	0.262516	0.58103	NA	Mad1l1
ENSRNOG00000001269	-0.0771081	0.470596	0.999205	Ppp1cc
ENSRNOG00000001271	-0.0322938	0.938791	0.999668	Card6
ENSRNOG00000001272	0.0825604	0.603261	0.999668	Mcm3ap
ENSRNOG00000001274	0.0437494	0.729207	0.999668	Vps29
ENSRNOG00000001276	0.268593	0.209791	0.999205	Pcnt
ENSRNOG00000001277	0.212513	0.525939	0.999205	Mafk
ENSRNOG00000001278	-0.0369339	0.896584	0.999668	Gpn3
ENSRNOG00000001283	-0.13116	0.545646	0.999668	Anapc7
ENSRNOG00000001285	-0.183284	0.0311971	0.734533	Atp2a2
ENSRNOG00000001288	-0.0904266	0.761803	0.999668	Gpr146
ENSRNOG00000001289	0.158457	0.694275	0.999668	LOC498154
ENSRNOG00000001293	0.0865438	0.627151	0.999668	Get4
ENSRNOG00000001294	0.666576	0.058745	0.856139	Ift81
ENSRNOG00000001295	0.287996	0.00333885	0.314632	S100b
ENSRNOG00000001296	-0.0634183	0.825679	0.999668	P2rx7
ENSRNOG00000001297	-0.316703	0.318862	0.999205	Prmt2
ENSRNOG00000001299	0.0853289	0.47488	0.999205	Sun1
ENSRNOG00000001300	-0.601025	0.047582	0.821832	P2rx4
ENSRNOG00000001302	-0.37389	0.00146953	0.214097	Adora2a
ENSRNOG00000001303	-0.0820779	0.520251	0.999205	Specc1l
ENSRNOG00000001304	-0.150532	0.187235	0.97741	Bcr
ENSRNOG00000001309	-0.068786	0.68259	0.999668	Camkk2
ENSRNOG00000001311	-0.188245	0.542496	0.999668	Rab36
ENSRNOG00000001312	0.168763	0.538954	0.999668	Pdgfa
ENSRNOG00000001313	0.0689681	0.646245	0.999668	Gnaz
ENSRNOG00000001314	-0.36808	0.106346	0.932645	Fam20c
ENSRNOG00000001316	0.120028	0.345137	0.999205	Anapc5
ENSRNOG00000001317	0.0159122	0.906352	0.999668	Zfp68
ENSRNOG00000001323	0.162666	0.360701	0.999205	Zfp157
ENSRNOG00000001325	0.479924	0.294709	0.999205	Il3ra
ENSRNOG00000001329	0.256784	0.527806	0.999574	Gjc3
ENSRNOG00000001331	-0.0333901	0.819596	0.999668	Rnf34
ENSRNOG00000001335	0.12626	0.381005	0.999205	Zkscan1
ENSRNOG00000001337	-0.190803	0.255446	0.999205	Setd1b
ENSRNOG00000001339	-0.143186	0.771888	NA	Psmd9
ENSRNOG00000001341	0.164237	0.52704	0.999205	Zfp113
ENSRNOG00000001342	0.0615349	0.880745	0.999668	Wdr66
ENSRNOG00000001344	0.0966215	0.597947	0.999668	Aldh2
ENSRNOG00000001345	-0.0104849	0.950577	0.999668	Mapkapk5
ENSRNOG00000001346	0.0560905	0.759909	0.999668	Cops6
ENSRNOG00000001347	0.0605853	0.846027	0.999668	Adam1a
ENSRNOG00000001348	-0.0520861	0.867544	0.999668	Erp29
ENSRNOG00000001349	0.229772	0.316178	0.999205	Mcm7
ENSRNOG00000001350	-0.0862803	0.535371	0.999632	Naa25
ENSRNOG00000001351	-0.271352	0.0922751	0.911271	Trafd1
ENSRNOG00000001352	-0.0444578	0.636381	0.999668	Hectd4
ENSRNOG00000001353	0.00827204	0.96038	0.999668	Ap4m1
ENSRNOG00000001355	0.0298455	0.880176	0.999668	Taf6
ENSRNOG00000001368	-0.420657	0.0171418	0.628145	Rph3a
ENSRNOG00000001374	0.00852623	0.973824	0.999668	Rasal1
ENSRNOG00000001375	-0.59314	0.0259424	0.699946	Gal3st4
ENSRNOG00000001376	0.411478	0.0437168	0.792042	Mettl7a
ENSRNOG00000001377	0.302643	0.478615	0.999205	Ddx54
ENSRNOG00000001379	-0.0242656	0.957457	NA	Cyp3a62
ENSRNOG00000001383	1.0022	0.0726763	NA	Slc8b1
ENSRNOG00000001385	-0.00830158	0.973927	0.999668	Plbd2
ENSRNOG00000001396	-0.210481	0.516074	0.999205	Mospd3
ENSRNOG00000001397	0.311966	0.348792	0.999205	Rbm19
ENSRNOG00000001402	0.264458	0.272979	0.999205	Lrch4
ENSRNOG00000001404	-0.102422	0.492603	0.999205	Agfg2
ENSRNOG00000001408	0.0083572	0.961538	0.999668	Actl6b
ENSRNOG00000001409	-0.0436506	0.719388	0.999668	Gnb2
ENSRNOG00000001410	0.0123213	0.949424	0.999668	Gigyf1
ENSRNOG00000001414	-0.0323195	0.938005	0.999668	Serpine1
ENSRNOG00000001415	-0.120557	0.396579	0.999205	Ap1s1
ENSRNOG00000001416	-0.110851	0.501361	0.999205	Vgf
ENSRNOG00000001417	-0.287395	0.239825	0.999205	Plod3
ENSRNOG00000001418	-0.21578	0.603327	0.999668	Znhit1
ENSRNOG00000001420	-0.148016	0.516662	0.999205	Fis1
ENSRNOG00000001424	0.0321333	0.806431	0.999668	Cux1
ENSRNOG00000001426	-0.14087	0.452691	0.999205	Prkrip1
ENSRNOG00000001427	-0.110934	0.469018	0.999205	Orai2
ENSRNOG00000001428	0.320503	0.43195	0.999205	Alkbh4
ENSRNOG00000001429	0.265285	0.309629	0.999205	Lrwd1
ENSRNOG00000001432	0.0184077	0.965835	0.999668	Dtx2
ENSRNOG00000001436	0.0247984	0.767825	0.999668	Ywhag
ENSRNOG00000001439	-0.22499	0.276797	0.999205	Srrm3
ENSRNOG00000001440	-0.163126	0.23234	0.999205	Mdh2
ENSRNOG00000001441	-0.629352	0.0880905	0.909923	Tmem120a
ENSRNOG00000001442	0.0482772	0.78639	0.999668	Por
ENSRNOG00000001443	-0.0831471	0.609091	0.999668	Rhbdd2
ENSRNOG00000001448	0.190084	0.167884	0.974531	Hip1
ENSRNOG00000001449	0.00248828	0.982913	0.999668	Pom121
ENSRNOG00000001450	0.287776	0.39704	0.999205	Nsun5
ENSRNOG00000001452	0.370546	0.37418	0.999205	Fzd9
ENSRNOG00000001453	-0.129655	0.310135	0.999205	Baz1b
ENSRNOG00000001454	-0.00104928	0.993609	0.999912	Eif4h
ENSRNOG00000001455	0.0821181	0.669119	0.999668	Kif13a
ENSRNOG00000001456	0.0616844	0.569973	0.999668	Nup153
ENSRNOG00000001457	0.543416	0.0767937	0.906775	Rfc2
ENSRNOG00000001465	0.0198386	0.847033	0.999668	Ids
ENSRNOG00000001469	-0.0890459	0.846616	0.999668	Eln
ENSRNOG00000001470	-0.407349	0.085522	0.909923	Limk1
ENSRNOG00000001478	-0.16455	0.542333	0.999668	Gtf2ird1
ENSRNOG00000001479	0.0018622	0.985677	0.999668	Gtf2i
ENSRNOG00000001482	-0.547482	0.0998113	0.926985	Gtf2ird2
ENSRNOG00000001483	-0.0296019	0.952339	NA	Rcc1l
ENSRNOG00000001484	-0.13075	0.428123	0.999205	Castor2
ENSRNOG00000001488	0.118849	0.417851	0.999205	Psmb1
ENSRNOG00000001489	0.139542	0.477839	0.999205	Tbp
ENSRNOG00000001490	-0.19369	0.485548	0.999205	Pdcd2
ENSRNOG00000001492	-0.116223	0.409837	0.999205	Slc8a2
ENSRNOG00000001493	0.151067	0.567748	0.999668	Kptn
ENSRNOG00000001494	-0.0616889	0.599692	0.999668	Napa
ENSRNOG00000001500	-0.677054	0.134777	NA	Rab4b
ENSRNOG00000001501	0.0535635	0.846913	0.999668	Snrpa
ENSRNOG00000001506	-0.0809921	0.584363	0.999668	Tmem35a
ENSRNOG00000001515	0.437233	0.2455	0.999205	Map3k20
ENSRNOG00000001516	-0.0455197	0.705052	0.999668	Rapgef4
ENSRNOG00000001517	0.109702	0.553637	0.999668	Pdk1
ENSRNOG00000001518	-0.149157	0.32061	0.999205	Itga6
ENSRNOG00000001520	-0.688353	0.0740804	0.899113	Dlx1
ENSRNOG00000001524	0.152414	0.64274	0.999668	Hat1
ENSRNOG00000001525	-0.0564285	0.630642	0.999668	Igsf11
ENSRNOG00000001527	0.293695	0.219648	0.999205	Cd80
ENSRNOG00000001528	-0.156619	0.25246	0.999205	Gap43
ENSRNOG00000001531	0.046387	0.862298	0.999668	Chac2
ENSRNOG00000001544	-0.00988782	0.961292	0.999668	Cyyr1
ENSRNOG00000001547	0.362525	0.0669568	0.875025	Agps
ENSRNOG00000001548	0.135815	0.496466	0.999205	Nfe2l2
ENSRNOG00000001551	0.0615778	0.764631	0.999668	Atp5pf
ENSRNOG00000001554	0.0441012	0.850828	0.999668	RGD1563888
ENSRNOG00000001555	-0.258179	0.239537	0.999205	Btg3
ENSRNOG00000001557	-0.256532	0.0294192	0.730675	Cxadr
ENSRNOG00000001559	-0.0931883	0.694629	0.999668	Mtx2
ENSRNOG00000001573	-0.238979	0.148845	0.974073	Usp25
ENSRNOG00000001575	-0.142365	0.648907	0.999668	Grik1
ENSRNOG00000001582	-0.0691198	0.82933	0.999668	Bach1
ENSRNOG00000001585	0.0805345	0.534396	0.999632	Nrip1
ENSRNOG00000001592	0.0208411	0.878664	0.999668	Cct8
ENSRNOG00000001593	-0.156641	0.330739	0.999205	Lnpk
ENSRNOG00000001596	-0.0959459	0.517564	0.999205	Atp5mc3
ENSRNOG00000001597	-0.0542045	0.628655	0.999668	Atf2
ENSRNOG00000001598	0.16063	0.398203	0.999205	Usp16
ENSRNOG00000001599	-0.0437653	0.88059	0.999668	Rwdd2b
ENSRNOG00000001602	0.0453233	0.7339	0.999668	Ltn1
ENSRNOG00000001603	0.857238	0.0516568	0.834049	N6amt1
ENSRNOG00000001607	-0.567791	0.219427	NA	Adamts1
ENSRNOG00000001608	-0.0651922	0.815516	0.999668	Nxpe3
ENSRNOG00000001609	-0.00257428	0.989209	0.999668	Cep97
ENSRNOG00000001611	-0.11861	0.350757	0.999205	Rpl24
ENSRNOG00000001613	0.255622	0.0599377	0.859207	Zbtb11
ENSRNOG00000001616	-0.178513	0.15346	0.974073	Senp7
ENSRNOG00000001620	0.0691132	0.759634	0.999668	Prdm15
ENSRNOG00000001621	-0.226604	0.241765	0.999205	C2cd2
ENSRNOG00000001622	-0.432845	0.186001	0.97741	Impg2
ENSRNOG00000001623	0.0904198	0.55297	0.999668	Zbtb21
ENSRNOG00000001627	-0.0485497	0.914876	0.999668	Abi3bp
ENSRNOG00000001628	-0.0561611	0.664207	0.999668	Pcp4
ENSRNOG00000001629	0.124456	0.390599	0.999205	Wrb
ENSRNOG00000001632	0.177655	0.120745	0.947241	Brwd1
ENSRNOG00000001633	0.0933886	0.542438	0.999668	Tfg
ENSRNOG00000001640	-0.113549	0.497684	0.999205	Tomm70
ENSRNOG00000001642	0.0530305	0.669368	0.999668	Tbc1d23
ENSRNOG00000001643	0.014181	0.941915	0.999668	Psmg1
ENSRNOG00000001645	0.0385464	0.848756	0.999668	Filip1l
ENSRNOG00000001647	0.0853576	0.523443	0.999205	Ets2
ENSRNOG00000001652	-0.125892	0.741919	0.999668	Erg
ENSRNOG00000001653	-0.132582	0.410869	0.999205	St3gal6
ENSRNOG00000001654	-0.014662	0.936029	0.999668	Cpox
ENSRNOG00000001657	0.135376	0.38342	0.999205	Cldnd1
ENSRNOG00000001662	0.00783238	0.942724	0.999668	Dyrk1a
ENSRNOG00000001680	-0.299173	0.430716	0.999205	AABR07072230.1
ENSRNOG00000001681	-0.121459	0.588521	0.999668	Dscr3
ENSRNOG00000001682	-0.0984473	0.239363	0.999205	Ttc3
ENSRNOG00000001686	0.261853	0.325552	0.999205	Hlcs
ENSRNOG00000001687	-0.00749631	0.973628	0.999668	Crybg3
ENSRNOG00000001689	-0.0473259	0.749266	0.999668	Arl6
ENSRNOG00000001699	0.285613	0.487279	0.999205	Setd4
ENSRNOG00000001700	-0.181989	0.446732	0.999205	Whrn
ENSRNOG00000001701	-0.0822627	0.785322	0.999668	Cbr3
ENSRNOG00000001706	-0.138643	0.198857	0.990574	Kalrn
ENSRNOG00000001707	0.190627	0.310951	0.999205	Vwa5b2
ENSRNOG00000001708	-0.0848865	0.446412	0.999205	Dvl3
ENSRNOG00000001709	-0.0751173	0.476014	0.999205	Ap2m1
ENSRNOG00000001710	0.139647	0.5043	0.999205	Abcf3
ENSRNOG00000001711	-0.235025	0.555534	0.999668	Hrasls
ENSRNOG00000001712	0.0971325	0.562611	0.999668	Alg3
ENSRNOG00000001714	0.116238	0.738533	0.999668	Atp13a4
ENSRNOG00000001715	0.310009	0.187366	0.97741	Ece2
ENSRNOG00000001717	0.0865482	0.464555	0.999205	Opa1
ENSRNOG00000001719	0.0754926	0.637423	0.999668	Psmd2
ENSRNOG00000001724	-0.128106	0.526531	0.999205	Atp13a3
ENSRNOG00000001726	-0.617611	0.0532827	0.838783	Tmem44
ENSRNOG00000001727	-0.0428878	0.900994	0.999668	Lsg1
ENSRNOG00000001728	0.637578	0.225996	NA	Fam43a
ENSRNOG00000001729	-0.158206	0.670667	0.999668	Xxylt1
ENSRNOG00000001730	0.0265217	0.82518	0.999668	Acap2
ENSRNOG00000001733	0.154361	0.176973	0.97741	Ppp1r2
ENSRNOG00000001736	0.0500546	0.831987	0.999668	Bdh1
ENSRNOG00000001738	-0.029711	0.840687	0.999668	Eif4g1
ENSRNOG00000001757	0.531395	0.325667	NA	Tm4sf19
ENSRNOG00000001758	0.0525225	0.877193	0.999668	Tctex1d2
ENSRNOG00000001762	0.0367227	0.816392	0.999668	Pcyt1a
ENSRNOG00000001764	-0.213756	0.172245	0.97741	Vps8
ENSRNOG00000001766	0.103438	0.406691	0.999205	Tfrc
ENSRNOG00000001767	-0.345706	0.0830238	0.909923	RGD1562339
ENSRNOG00000001769	-0.105909	0.426544	0.999205	Tnk2
ENSRNOG00000001770	0.399571	0.329136	0.999205	Ehhadh
ENSRNOG00000001773	0.104626	0.584954	0.999668	Senp2
ENSRNOG00000001774	0.0834188	0.574203	0.999668	Lrch3
ENSRNOG00000001781	-0.051755	0.79355	0.999668	Lmln
ENSRNOG00000001782	-0.0958638	0.636976	0.999668	Osbpl11
ENSRNOG00000001783	0.0227479	0.863135	0.999668	Tra2b
ENSRNOG00000001785	-0.356516	0.0314435	0.736933	Etv5
ENSRNOG00000001786	0.0937443	0.548994	0.999668	Snx4
ENSRNOG00000001789	-0.124595	0.321042	0.999205	Zfp148
ENSRNOG00000001793	0.0108631	0.947427	0.999668	Heg1
ENSRNOG00000001795	0.376984	0.180763	0.97741	Itgb5
ENSRNOG00000001796	0.535788	0.000473931	0.0997777	Dgkg
ENSRNOG00000001797	-0.11688	0.76076	0.999668	Umps
ENSRNOG00000001803	-0.166832	0.545111	0.999668	Dnajb11
ENSRNOG00000001804	0.00661471	0.97309	0.999668	Itpr2
ENSRNOG00000001807	-0.020614	0.910514	0.999668	Sspn
ENSRNOG00000001808	-0.182001	0.304805	0.999205	Ints13
ENSRNOG00000001811	-0.304087	0.0363964	0.75956	Fgfr1op2
ENSRNOG00000001813	-0.0337341	0.714858	0.999668	Dnm1l
ENSRNOG00000001815	-0.0910486	0.347388	0.999205	Eif4a2
ENSRNOG00000001816	0.258986	0.534943	0.999632	Rfc4
ENSRNOG00000001817	-0.041131	0.799594	0.999668	Tm7sf3
ENSRNOG00000001820	0.0508141	0.80292	0.999668	Med21
ENSRNOG00000001823	0.312177	0.197997	0.990574	St6gal1
ENSRNOG00000001825	0.383263	0.258464	0.999205	AABR07034767.1
ENSRNOG00000001827	0.226963	0.646006	NA	Masp1
ENSRNOG00000001828	0.0543625	0.768743	0.999668	Stk38l
ENSRNOG00000001829	0.0657709	0.669128	0.999668	Ube2v2
ENSRNOG00000001833	0.288539	0.371283	0.999205	Mcm4
ENSRNOG00000001834	-0.0347509	0.914995	0.999668	Mzt2b
ENSRNOG00000001837	0.271045	0.160065	0.974073	Sst
ENSRNOG00000001842	-0.16512	0.474615	0.999205	Mrps35
ENSRNOG00000001843	-0.20179	0.271027	0.999205	Bcl6
ENSRNOG00000001844	-0.178844	0.377063	0.999205	Klhl42
ENSRNOG00000001845	-0.264366	0.179207	0.97741	Top3b
ENSRNOG00000001847	0.7397	0.00465356	0.390046	Ccdc91
ENSRNOG00000001849	-0.101947	0.320967	0.999205	Mapk1
ENSRNOG00000001851	0.014979	0.915454	0.999668	Far2
ENSRNOG00000001852	0.0228492	0.870893	0.999668	Ergic2
ENSRNOG00000001854	-0.218332	0.172149	0.97741	Tmtc1
ENSRNOG00000001858	-0.0310563	0.948448	NA	Ypel1
ENSRNOG00000001861	-0.164651	0.666618	0.999668	Ydjc
ENSRNOG00000001862	0.0897186	0.358235	0.999205	Ube2l3
ENSRNOG00000001864	0.209377	0.331533	0.999205	Tmem191c
ENSRNOG00000001865	0.0767743	0.830705	0.999668	Serpind1
ENSRNOG00000001867	-0.168041	0.405477	0.999205	Snap29
ENSRNOG00000001868	-0.433602	0.185111	0.97741	LOC100911248
ENSRNOG00000001870	-0.122972	0.427391	0.999205	Lztr1
ENSRNOG00000001873	0.259172	0.565626	0.999668	P2rx6
ENSRNOG00000001874	0.0849351	0.638733	0.999668	Slc7a4
ENSRNOG00000001875	0.197121	0.384562	0.999205	Smpd4
ENSRNOG00000001877	0.0116953	0.937466	0.999668	Med15
ENSRNOG00000001878	0.173946	0.327883	0.999205	Klhl22
ENSRNOG00000001880	0.0444501	0.899047	0.999668	Dgcr6
ENSRNOG00000001884	0.156805	0.370509	0.999205	Ranbp1
ENSRNOG00000001885	-0.0463155	0.853205	0.999668	Trmt2a
ENSRNOG00000001886	-0.0211162	0.892447	0.999668	Dgcr8
ENSRNOG00000001888	-0.112157	0.760448	0.999668	Arvcf
ENSRNOG00000001889	-0.0344705	0.848485	0.999668	Comt
ENSRNOG00000001890	0.067193	0.895602	NA	Txnrd2
ENSRNOG00000001891	-0.33628	0.469846	NA	Gnb1l
ENSRNOG00000001893	-0.655013	0.126598	0.94946	LOC100362453
ENSRNOG00000001911	0.34192	0.113377	0.937058	Map6d1
ENSRNOG00000001928	-0.0274612	0.907192	0.999668	Il1rap
ENSRNOG00000001930	-0.214924	0.471606	0.999205	Ccdc50
ENSRNOG00000001931	-0.108778	0.597015	0.999668	Fgf12
ENSRNOG00000001956	-0.0201551	0.827664	0.999668	Dzip3
ENSRNOG00000001958	-0.0300582	0.867454	0.999668	Ift57
ENSRNOG00000001960	-0.0606972	0.827975	0.999668	Sult1d1
ENSRNOG00000001964	-0.0340895	0.761615	0.999668	Cd47
ENSRNOG00000001971	0.0236474	0.897376	0.999668	Bbx
ENSRNOG00000001979	0.268859	0.116565	0.937058	Rcan1
ENSRNOG00000001982	0.01278	0.915505	0.999668	Cblb
ENSRNOG00000001989	-0.131017	0.180505	0.97741	Alcam
ENSRNOG00000001991	-0.0517448	0.711441	0.999668	Atp5po
ENSRNOG00000001992	-0.0533894	0.602525	0.999668	Atp6v1a
ENSRNOG00000001996	-0.0756817	0.443576	0.999205	Ythdc1
ENSRNOG00000002001	-0.162802	0.179138	0.97741	Itsn1
ENSRNOG00000002005	-0.0705493	0.852207	0.999668	Tmprss11f
ENSRNOG00000002012	0.0837622	0.683295	0.999668	Donson
ENSRNOG00000002013	0.0337738	0.92016	0.999668	Sidt1
ENSRNOG00000002021	0.019269	0.80224	0.999668	Son
ENSRNOG00000002024	0.0196553	0.888067	0.999668	Epha5
ENSRNOG00000002026	-0.36451	0.389607	0.999205	Dnajc28
ENSRNOG00000002028	0.0298179	0.808719	0.999668	Tmem50b
ENSRNOG00000002032	0.0327622	0.846364	0.999668	Ifngr2
ENSRNOG00000002035	0.123281	0.394997	0.999205	Paqr3
ENSRNOG00000002036	0.243785	0.0673763	0.875025	Paxbp1
ENSRNOG00000002039	-0.155228	0.189541	0.980474	Evi5
ENSRNOG00000002040	-0.0205148	0.901645	0.999668	AABR07014392.1
ENSRNOG00000002041	-0.187881	0.585132	0.999668	Boc
ENSRNOG00000002044	0.0900864	0.770847	0.999668	Gtpbp8
ENSRNOG00000002045	-0.206769	0.360433	0.999205	Anxa3
ENSRNOG00000002050	-0.427241	0.0144978	0.591958	Igfbp7
ENSRNOG00000002051	0.0891481	0.334045	0.999205	Synj1
ENSRNOG00000002052	0.240745	0.381192	0.999205	Ccdc80
ENSRNOG00000002053	-0.362498	0.00192521	0.240673	Fras1
ENSRNOG00000002054	-0.0650209	0.676403	0.999668	Glmn
ENSRNOG00000002055	0.0142531	0.949314	0.999668	Noa1
ENSRNOG00000002061	-0.279862	0.269491	0.999205	Ptpn13
ENSRNOG00000002069	-0.0460698	0.742473	0.999668	Slc35a5
ENSRNOG00000002070	-0.144213	0.678293	0.999668	Mrpl1
ENSRNOG00000002073	-0.15152	0.696762	0.999668	Brdt
ENSRNOG00000002074	-0.230825	0.594715	0.999668	Rest
ENSRNOG00000002075	-0.0788842	0.405023	0.999205	Cnot6l
ENSRNOG00000002079	-0.0844974	0.44162	0.999205	Mapk10
ENSRNOG00000002080	-0.00157619	0.991902	0.999912	Urb1
ENSRNOG00000002089	-0.241991	0.186907	0.97741	Ccng2
ENSRNOG00000002091	0.235981	0.105223	0.932645	Gtf3c3
ENSRNOG00000002092	-0.0341476	0.947162	NA	Hunk
ENSRNOG00000002093	0.57229	0.00101531	0.173079	Tgfbr3
ENSRNOG00000002094	-0.0538207	0.691878	0.999668	Atg3
ENSRNOG00000002097	-0.0190123	0.943284	0.999668	Rasl11b
ENSRNOG00000002100	0.027972	0.870593	0.999668	LOC108348180
ENSRNOG00000002104	0.11449	0.354905	0.999205	Scaf4
ENSRNOG00000002105	-0.0336912	0.910768	0.999668	Cdc7
ENSRNOG00000002106	0.103145	0.314282	0.999205	Usp46
ENSRNOG00000002112	-0.136393	0.155479	0.974073	Zfp644
ENSRNOG00000002115	0.198723	0.469974	0.999205	Sod1
ENSRNOG00000002121	0.358186	0.00879044	0.462155	Lrrc8d
ENSRNOG00000002122	-0.0118137	0.925498	0.999668	Lrrc8c
ENSRNOG00000002125	-0.190823	0.0328807	0.736933	Ccni
ENSRNOG00000002126	0.157937	0.174363	0.97741	Ncam2
ENSRNOG00000002127	0.120988	0.778928	0.999668	AABR07014836.1
ENSRNOG00000002128	0.203636	0.245633	0.999205	Ppat
ENSRNOG00000002129	0.0294079	0.846026	0.999668	Lrrc8b
ENSRNOG00000002135	-0.11489	0.294087	0.999205	Sgcb
ENSRNOG00000002137	-0.0904719	0.6113	0.999668	Aasdh
ENSRNOG00000002139	-0.128534	0.33288	0.999205	RGD1311575
ENSRNOG00000002141	0.0100314	0.930977	0.999668	Cd200
ENSRNOG00000002142	0.212574	0.291049	0.999205	Cds1
ENSRNOG00000002144	-0.00327279	0.982432	0.999668	Exoc1
ENSRNOG00000002145	-1.6243	0.00164949	NA	Tmprss7
ENSRNOG00000002146	0.0948086	0.459239	0.999205	Pkd2
ENSRNOG00000002152	-0.0246824	0.807634	0.999668	Dcun1d4
ENSRNOG00000002153	0.123634	0.460918	0.999205	Cep135
ENSRNOG00000002154	-0.499955	0.0796536	0.909923	Mepe
ENSRNOG00000002159	-0.409876	0.310579	0.999205	Gpat3
ENSRNOG00000002161	0.170363	0.755569	NA	Tlr6
ENSRNOG00000002163	-0.211182	0.150788	0.974073	Klf3
ENSRNOG00000002165	0.0285075	0.853932	0.999668	Abraxas1
ENSRNOG00000002171	-0.755923	0.0740728	0.899113	Phldb2
ENSRNOG00000002175	0.042964	0.654351	0.999668	Clock
ENSRNOG00000002176	-0.148583	0.606594	0.999668	Nectin3
ENSRNOG00000002177	-0.241016	0.343602	0.999205	Gnpda2
ENSRNOG00000002178	0.277915	0.324952	0.999205	Mrps18c
ENSRNOG00000002180	0.141566	0.575373	0.999668	Tbc1d1
ENSRNOG00000002181	0.0994073	0.825474	0.999668	Helq
ENSRNOG00000002182	-0.260625	0.0124276	0.552163	11-Sep
ENSRNOG00000002185	0.241839	0.44684	0.999205	Pgm2
ENSRNOG00000002186	0.160768	0.4185	0.999205	Nudt9
ENSRNOG00000002191	-0.612687	0.187226	NA	LOC498368
ENSRNOG00000002192	-0.1404	0.753347	NA	Rell1
ENSRNOG00000002194	-0.0832157	0.600414	0.999668	Coq2
ENSRNOG00000002196	-0.374307	0.213388	0.999205	Ociad2
ENSRNOG00000002199	0.00955499	0.953086	0.999668	Tmem165
ENSRNOG00000002203	-0.0281582	0.876117	0.999668	Lin54
ENSRNOG00000002205	0.0899929	0.429184	0.999205	Ociad1
ENSRNOG00000002207	-0.0778141	0.593765	0.999668	Guf1
ENSRNOG00000002210	0.278827	0.123101	0.947241	Hsd17b11
ENSRNOG00000002212	-0.0732948	0.873951	NA	Hsd17b13
ENSRNOG00000002214	0.04085	0.867556	0.999668	Klhl8
ENSRNOG00000002215	-0.180426	0.490965	0.999205	Mylk
ENSRNOG00000002216	-0.154415	0.643234	0.999668	Srd5a3
ENSRNOG00000002225	0.404358	0.000403217	0.0986216	Scarb2
ENSRNOG00000002227	-0.149091	0.35321	0.999205	Kit
ENSRNOG00000002229	-0.108957	0.356923	0.999205	Adcy5
ENSRNOG00000002232	-0.144529	0.593923	0.999668	Aff1
ENSRNOG00000002238	0.362011	0.341698	0.999205	Sema5b
ENSRNOG00000002240	-0.0278421	0.825884	0.999668	Dirc2
ENSRNOG00000002241	0.520148	0.00573844	0.406058	Hspbap1
ENSRNOG00000002244	0.313118	0.0222094	0.680728	Pdgfra
ENSRNOG00000002246	-0.0245744	0.814585	0.999668	Slc30a9
ENSRNOG00000002247	0.25953	0.485648	0.999205	Nup54
ENSRNOG00000002248	-0.0103715	0.922457	0.999668	Fryl
ENSRNOG00000002251	-0.0462144	0.718635	0.999668	Sec31a
ENSRNOG00000002253	0.0479672	0.915578	0.999668	Wdr5b
ENSRNOG00000002254	0.227661	0.0361674	0.75956	Tmem33
ENSRNOG00000002255	0.0122531	0.951461	0.999668	Fam162a
ENSRNOG00000002256	-0.269108	0.298146	0.999205	Art3
ENSRNOG00000002258	0.424685	0.0243608	0.685633	Tmem150c
ENSRNOG00000002262	-0.0806144	0.732039	0.999668	Enoph1
ENSRNOG00000002265	-0.384193	0.407699	NA	Casr
ENSRNOG00000002267	-0.122226	0.578849	0.999668	Chic2
ENSRNOG00000002270	0.289103	0.156845	0.974073	Hnrnpdl
ENSRNOG00000002271	-0.109673	0.418384	0.999205	Slain2
ENSRNOG00000002272	0.0295474	0.821161	0.999668	Lnx1
ENSRNOG00000002273	0.0983344	0.776267	0.999668	Naaa
ENSRNOG00000002275	0.00824839	0.957703	0.999668	Fip1l1
ENSRNOG00000002276	0.0733052	0.827654	0.999668	LOC103690175
ENSRNOG00000002278	0.169747	0.56237	0.999668	Tec
ENSRNOG00000002280	0.303738	0.353941	0.999205	Sh3bgrl
ENSRNOG00000002291	0.0631276	0.675563	0.999668	Brwd3
ENSRNOG00000002292	0.0763554	0.504487	0.999205	Hnrnpd
ENSRNOG00000002294	0.0719362	0.787421	0.999668	Snx29
ENSRNOG00000002301	0.0243619	0.850488	0.999668	Uso1
ENSRNOG00000002303	-0.402026	0.21357	0.999205	Kcnj12
ENSRNOG00000002305	-0.0711729	0.687568	0.999668	Slc15a2
ENSRNOG00000002312	-0.127367	0.53066	0.999632	Atp10d
ENSRNOG00000002318	-0.00466398	0.973878	0.999668	Limch1
ENSRNOG00000002319	0.397403	0.0240425	0.682365	Tsn
ENSRNOG00000002320	0.180932	0.336957	0.999205	Commd8
ENSRNOG00000002322	0.592317	0.0841661	0.909923	RGD1310587
ENSRNOG00000002323	0.0771175	0.652772	0.999668	RGD1566265
ENSRNOG00000002327	0.217988	0.0407231	0.786421	Gabrb1
ENSRNOG00000002336	-0.0704604	0.515061	0.999205	Gabra4
ENSRNOG00000002338	-0.0770438	0.687559	0.999668	Dgke
ENSRNOG00000002339	-0.170078	0.157485	0.974073	Mark1
ENSRNOG00000002342	0.344518	0.0327534	0.736933	Aldh3a2
ENSRNOG00000002343	0.00976658	0.942516	0.999668	Uchl1
ENSRNOG00000002345	-0.487356	0.0780882	0.909923	Rasgef1b
ENSRNOG00000002347	-0.0502316	0.631534	0.999668	Rgl1
ENSRNOG00000002349	0.117982	0.302843	0.999205	Gabra2
ENSRNOG00000002353	-0.0473393	0.669137	0.999668	Rab3gap2
ENSRNOG00000002358	-0.253722	0.102348	0.927826	Scpep1
ENSRNOG00000002360	0.0594195	0.730035	0.999668	Gabrg1
ENSRNOG00000002361	-0.106116	0.59438	0.999668	Prkg2
ENSRNOG00000002364	0.131763	0.283957	0.999205	Rnf112
ENSRNOG00000002365	-0.0183878	0.926494	0.999668	Itm2a
ENSRNOG00000002368	0.0288011	0.844049	0.999668	Iars2
ENSRNOG00000002369	-0.22398	0.10644	0.932645	Rgs8
ENSRNOG00000002372	-0.401875	0.433412	NA	Sgcd
ENSRNOG00000002373	-0.0150253	0.926432	0.999668	Akap1
ENSRNOG00000002376	-0.119224	0.289893	0.999205	Clasp1
ENSRNOG00000002378	0.15981	0.311179	0.999205	Bpnt1
ENSRNOG00000002385	0.393	0.354693	0.999205	Prg4
ENSRNOG00000002387	-0.0464638	0.832193	0.999668	Tceal1
ENSRNOG00000002388	0.0991331	0.608366	0.999668	Trim41
ENSRNOG00000002389	0.172899	0.0879039	0.909923	Morf4l2
ENSRNOG00000002393	0.193915	0.125356	0.947266	Eprs
ENSRNOG00000002394	0.0477672	0.686933	0.999668	Tpr
ENSRNOG00000002397	0.00535262	0.968612	0.999668	Slc30a10
ENSRNOG00000002407	-0.216053	0.452886	0.999205	Pdxdc1
ENSRNOG00000002413	-0.491486	0.256513	NA	Gpc4
ENSRNOG00000002414	0.291638	0.356659	0.999205	Tfcp2l1
ENSRNOG00000002418	-0.118483	0.491794	0.999205	Tgfb2
ENSRNOG00000002419	-0.0222211	0.852506	0.999668	Plp1
ENSRNOG00000002420	-0.126856	0.37472	0.999205	Zc3h7a
ENSRNOG00000002423	-0.205646	0.595342	0.999668	AABR07029651.1
ENSRNOG00000002428	0.415992	0.132478	0.951182	Lpar4
ENSRNOG00000002433	-0.0834394	0.466207	0.999205	G3bp2
ENSRNOG00000002434	-0.0487787	0.850746	0.999668	Tmem100
ENSRNOG00000002436	0.0547551	0.623089	0.999668	Mmd
ENSRNOG00000002440	-0.214919	0.664227	NA	Ralb
ENSRNOG00000002443	0.439357	0.0536134	0.838783	Mfap3
ENSRNOG00000002449	-0.322642	0.304726	0.999205	Maged2
ENSRNOG00000002450	0.163105	0.636262	0.999668	Rrp15
ENSRNOG00000002452	-0.0267407	0.839098	0.999668	Txndc11
ENSRNOG00000002454	0.00662861	0.967349	0.999668	Rnf2
ENSRNOG00000002456	-0.100732	0.718948	0.999668	Hlf
ENSRNOG00000002461	-0.2875	0.316192	0.999205	Nid1
ENSRNOG00000002468	-0.271914	0.00981704	0.497529	Tnr
ENSRNOG00000002471	0.364103	0.0820939	0.909923	Polq
ENSRNOG00000002473	-0.12066	0.573188	0.999668	Odr4
ENSRNOG00000002474	0.0852417	0.767213	0.999668	Tom1l1
ENSRNOG00000002478	0.130099	0.711829	0.999668	Insig2
ENSRNOG00000002480	-0.0389887	0.839421	0.999668	Gpr137b
ENSRNOG00000002488	0.0299946	0.929549	0.999668	Galnt10
ENSRNOG00000002496	0.0961593	0.353574	0.999205	Stxbp5l
ENSRNOG00000002506	-0.0566331	0.713879	0.999668	Cdkl2
ENSRNOG00000002509	0.227713	0.023326	0.680728	Gnl3l
ENSRNOG00000002512	-0.130256	0.595988	0.999668	Gpatch2
ENSRNOG00000002514	-0.189496	0.505186	0.999205	Ccdc93
ENSRNOG00000002516	-0.164649	0.409741	0.999205	Mtm1
ENSRNOG00000002517	-0.00525689	0.990017	0.999702	Pdc
ENSRNOG00000002520	0.474043	0.0208012	0.666764	Litaf
ENSRNOG00000002524	0.0017037	0.988403	0.999668	Gpr37
ENSRNOG00000002525	0.0379696	0.849956	0.999668	Ptgs2
ENSRNOG00000002529	-0.244467	0.105163	0.932645	Rap2c
ENSRNOG00000002536	-0.113725	0.485968	0.999205	C1galt1c1
ENSRNOG00000002537	0.029028	0.864103	0.999668	Wnk3
ENSRNOG00000002538	-0.169177	0.327846	0.999205	Epb41l5
ENSRNOG00000002541	-0.0876406	0.421388	0.999205	Pds5a
ENSRNOG00000002542	-0.105593	0.644346	0.999668	Heatr6
ENSRNOG00000002544	-0.00182715	0.985329	0.999668	Kifap3
ENSRNOG00000002545	0.171042	0.0949718	0.916096	RGD1309748
ENSRNOG00000002546	-0.205837	0.268147	0.999205	Rchy1
ENSRNOG00000002553	0.0500098	0.742447	0.999668	Smim14
ENSRNOG00000002563	0.0100112	0.960575	0.999668	Mcts1
ENSRNOG00000002565	0.112806	0.390515	0.999205	Taf1
ENSRNOG00000002569	0.0797266	0.628864	0.999668	Mrps14
ENSRNOG00000002572	0.0990536	0.461629	0.999205	Cacybp
ENSRNOG00000002574	-0.142384	0.500226	0.999205	Nubp1
ENSRNOG00000002579	0.209876	0.391963	0.999205	Parm1
ENSRNOG00000002580	-0.164846	0.204355	0.99549	Trmt1l
ENSRNOG00000002585	0.146674	0.340125	0.999205	Cul4b
ENSRNOG00000002592	0.039196	0.844013	0.999668	Rps6ka6
ENSRNOG00000002593	-0.130346	0.498613	0.999205	Esrrg
ENSRNOG00000002595	0.0888972	0.574017	0.999668	Dpp10
ENSRNOG00000002607	0.192269	0.158793	0.974073	Sox9
ENSRNOG00000002609	-0.0219302	0.865675	0.999668	Ero1b
ENSRNOG00000002610	-0.427818	0.00991432	0.498028	Carhsp1
ENSRNOG00000002612	0.0530118	0.754948	0.999668	Ddx52
ENSRNOG00000002615	-0.106069	0.509389	0.999205	Pmm2
ENSRNOG00000002618	-0.0975008	0.368887	0.999205	Ivns1abp
ENSRNOG00000002625	-0.0599175	0.556869	0.999668	Ptpn4
ENSRNOG00000002627	0.297166	0.0425484	0.790071	Kctd3
ENSRNOG00000002630	0.0793474	0.635284	0.999668	Cnot8
ENSRNOG00000002632	0.110407	0.320999	0.999205	Naca
ENSRNOG00000002635	0.331086	0.421236	0.999205	Dexi
ENSRNOG00000002636	-0.284465	0.0265039	0.701939	Abat
ENSRNOG00000002642	0.116898	0.493559	0.999205	Ptges3
ENSRNOG00000002643	-0.054436	0.812146	0.999668	Ugdh
ENSRNOG00000002644	-0.142664	0.584134	0.999668	Utp18
ENSRNOG00000002645	0.096901	0.600033	0.999668	Gemin5
ENSRNOG00000002652	-0.162755	0.193552	0.987518	Rap1gap2
ENSRNOG00000002653	-0.206866	0.428866	0.999205	Kcnk2
ENSRNOG00000002660	0.0277267	0.861286	0.999668	Magee1
ENSRNOG00000002662	0.120897	0.645557	0.999668	Pbdc1
ENSRNOG00000002669	-0.0839275	0.479522	0.999205	Cluh
ENSRNOG00000002671	0.0968483	0.852435	NA	Nme2
ENSRNOG00000002680	-0.260517	0.150299	0.974073	Lamc1
ENSRNOG00000002682	0.389228	0.0457667	0.808717	Zfp692
ENSRNOG00000002693	0.0685407	0.870158	0.999668	Nme1
ENSRNOG00000002695	0.302825	0.231892	0.999205	Tfb2m
ENSRNOG00000002697	-0.0470321	0.804507	0.999668	Mtmr1
ENSRNOG00000002705	0.309801	0.122365	0.947241	Vps4b
ENSRNOG00000002708	-0.0869283	0.478428	0.999205	Phf8
ENSRNOG00000002710	-0.433595	0.0178273	0.632729	Cnst
ENSRNOG00000002713	-0.137734	0.431266	0.999205	Zfp672
ENSRNOG00000002714	-0.0188704	0.911096	0.999668	Mettl22
ENSRNOG00000002721	-0.0587659	0.810057	0.999668	Ndufb4
ENSRNOG00000002722	0.259552	0.0286392	0.722751	Sec14l1
ENSRNOG00000002724	0.027394	0.840591	0.999668	Prpsap2
ENSRNOG00000002728	-0.503081	0.178226	0.97741	Btc
ENSRNOG00000002730	0.181904	0.344719	0.999205	Rgs5
ENSRNOG00000002734	-0.0545153	0.765425	0.999668	AABR07042077.1
ENSRNOG00000002735	0.104507	0.301036	0.999205	Dhx9
ENSRNOG00000002736	-0.0773838	0.556355	0.999668	Rabgap1l
ENSRNOG00000002746	-0.116621	0.633703	0.999668	Fstl1
ENSRNOG00000002748	0.0504638	0.793206	0.999668	Ccdc43
ENSRNOG00000002749	0.0895578	0.332849	0.999205	Spag9
ENSRNOG00000002750	0.108112	0.380696	0.999205	Rc3h1
ENSRNOG00000002751	0.150951	0.448477	0.999205	Zdhhc15
ENSRNOG00000002753	-0.17018	0.310308	0.999205	Adam11
ENSRNOG00000002755	0.0862824	0.345314	0.999205	Pafah1b1
ENSRNOG00000002757	0.0874347	0.694299	0.999668	Tada2a
ENSRNOG00000002759	0.201721	0.401331	0.999205	Lias
ENSRNOG00000002763	0.0103994	0.923341	0.999668	Ulk2
ENSRNOG00000002764	-0.0959926	0.677081	0.999668	Mettl16
ENSRNOG00000002767	-0.0812047	0.427597	0.999205	Dlg3
ENSRNOG00000002773	-0.387642	0.00644091	0.421386	Rgs4
ENSRNOG00000002775	-0.0015921	0.993522	0.999912	Npl
ENSRNOG00000002778	-0.0638624	0.886135	NA	Aatf
ENSRNOG00000002783	0.225842	0.521896	0.999205	Serpinc1
ENSRNOG00000002784	-0.33004	0.165386	0.974073	Pou3f4
ENSRNOG00000002790	-0.272945	0.0696907	0.879463	Abcb7
ENSRNOG00000002791	-0.14267	0.620753	0.999668	Bcl2
ENSRNOG00000002793	0.317992	0.363593	0.999205	Sstr2
ENSRNOG00000002795	0.153494	0.338502	0.999205	Cog1
ENSRNOG00000002800	-0.135644	0.73801	0.999668	Gdpd2
ENSRNOG00000002807	0.0673902	0.838283	0.999668	9-Sep
ENSRNOG00000002810	-0.317485	0.423365	0.999205	Gfpt2
ENSRNOG00000002811	-0.0112778	0.956387	0.999668	Brinp3
ENSRNOG00000002813	-0.173799	0.515002	0.999205	Dars2
ENSRNOG00000002818	0.139845	0.290147	0.999205	Eftud2
ENSRNOG00000002821	-0.110813	0.493499	0.999205	Phlpp1
ENSRNOG00000002823	0.0948016	0.38247	0.999205	Mapk9
ENSRNOG00000002826	-0.479384	0.0505233	0.829864	Hsd17b7
ENSRNOG00000002827	-0.0881319	0.375577	0.999205	Rbfox1
ENSRNOG00000002828	0.000574079	0.996728	0.999912	Tob1
ENSRNOG00000002832	-0.0348609	0.840911	0.999668	Slc16a2
ENSRNOG00000002833	-0.190899	0.0445989	0.800105	Gsk3b
ENSRNOG00000002835	-0.169601	0.115782	0.937058	Luc7l3
ENSRNOG00000002838	0.0851294	0.619517	0.999668	Pdzd11
ENSRNOG00000002839	-0.0633784	0.713457	0.999668	Slc19a2
ENSRNOG00000002840	-0.0995162	0.441858	0.999205	Atp5f1b
ENSRNOG00000002841	-0.0765817	0.442873	0.999205	Cdc42bpa
ENSRNOG00000002844	0.0149522	0.962349	0.999668	Usp27x
ENSRNOG00000002848	0.0229186	0.892529	0.999668	Maoa
ENSRNOG00000002851	-0.035308	0.84877	0.999668	Fam104a
ENSRNOG00000002852	0.469868	0.00244027	0.266558	Myo19
ENSRNOG00000002855	0.0374949	0.799024	0.999668	Rfc1
ENSRNOG00000002860	-0.132657	0.658886	0.999668	Ccdc181
ENSRNOG00000002862	-0.387509	0.355306	0.999205	Clcn5
ENSRNOG00000002863	0.0369079	0.651406	0.999668	Cacna1e
ENSRNOG00000002864	-0.253551	0.0265153	0.701939	Nacc1
ENSRNOG00000002871	0.32065	0.275956	0.999205	Rbm25l1
ENSRNOG00000002874	-0.0310639	0.863074	0.999668	AABR07065078.1
ENSRNOG00000002875	0.0396173	0.761277	0.999668	Klhl20
ENSRNOG00000002879	-0.0926893	0.759717	0.999668	Psen2
ENSRNOG00000002881	-0.143517	0.77883	NA	Ddr2
ENSRNOG00000002882	-0.103777	0.50678	0.999205	Zcchc2
ENSRNOG00000002883	0.28041	0.446035	0.999205	Alg1
ENSRNOG00000002884	0.052865	0.813354	0.999668	Blzf1
ENSRNOG00000002886	-0.139569	0.139765	0.965314	Myh10
ENSRNOG00000002890	0.007302	0.977801	0.999668	AC127084.1
ENSRNOG00000002894	0.12819	0.44726	0.999205	Mnt
ENSRNOG00000002896	0.229105	0.126157	0.948926	Prdx6
ENSRNOG00000002898	0.0871721	0.669615	0.999668	Nme7
ENSRNOG00000002899	0.0828366	0.610232	0.999668	Akap10
ENSRNOG00000002903	0.0178019	0.906471	0.999668	Specc1
ENSRNOG00000002904	0.011283	0.964151	0.999668	Arr3
ENSRNOG00000002907	0.0361695	0.741217	0.999668	Plekha6
ENSRNOG00000002908	0.0996346	0.558016	0.999668	Slc35a4
ENSRNOG00000002911	0.557835	0.180886	0.97741	Alb
ENSRNOG00000002912	-0.121068	0.553612	0.999668	Parn
ENSRNOG00000002914	0.0446748	0.826558	0.999668	Trmt1
ENSRNOG00000002915	-0.305696	0.290178	0.999205	Trim11
ENSRNOG00000002916	0.169815	0.680471	0.999668	Car4
ENSRNOG00000002917	0.307217	0.539332	NA	Sec14l5
ENSRNOG00000002919	-0.173276	0.175546	0.97741	Gfap
ENSRNOG00000002922	-1.04827	0.0390211	NA	Adora2b
ENSRNOG00000002926	-0.147634	0.55997	0.999668	Uap1
ENSRNOG00000002928	-0.149524	0.561365	0.999668	Guk1
ENSRNOG00000002930	0.524323	0.150335	0.974073	Ppl
ENSRNOG00000002932	0.202273	0.114631	0.937058	Wdr19
ENSRNOG00000002934	-0.0856305	0.338178	0.999205	Atp1b1
ENSRNOG00000002935	-0.0837697	0.414106	0.999205	Ankrd40
ENSRNOG00000002940	-0.0130446	0.872697	0.999668	Ankrd17
ENSRNOG00000002941	-0.0334797	0.810058	0.999668	Uhmk1
ENSRNOG00000002943	-0.282704	0.483935	0.999205	Mrpl55
ENSRNOG00000002944	-0.0401517	0.927518	0.999668	RGD1304587
ENSRNOG00000002948	-0.15224	0.69952	0.999668	Abcc3
ENSRNOG00000002949	-0.133026	0.359216	0.999205	Pgs1
ENSRNOG00000002953	0.324011	0.340033	0.999205	P2ry4
ENSRNOG00000002956	-0.0531034	0.671167	0.999668	Stim2
ENSRNOG00000002959	-0.12944	0.627456	0.999668	Shroom4
ENSRNOG00000002963	-0.478603	0.276661	NA	C1ql1
ENSRNOG00000002969	-0.209058	0.360002	0.999205	Itpkb
ENSRNOG00000002976	0.0964434	0.851169	NA	Maats1
ENSRNOG00000002977	-0.0281309	0.84983	0.999668	Ttc19
ENSRNOG00000002979	-0.533119	0.260689	NA	Tbx19
ENSRNOG00000002980	-0.0789446	0.589161	0.999668	Tsr1
ENSRNOG00000002983	-0.094247	0.515746	0.999205	Nf1x
ENSRNOG00000002989	-0.0736754	0.498669	0.999205	Nmt1
ENSRNOG00000002991	0.176787	0.467383	0.999205	Srr
ENSRNOG00000002997	-0.125756	0.581025	0.999668	Slc9a3r2
ENSRNOG00000002999	0.152239	0.696368	0.999668	Timmdc1
ENSRNOG00000003003	0.108638	0.49397	0.999205	Tbc1d19
ENSRNOG00000003011	-0.184488	0.465473	0.999205	Gadd45gip1
ENSRNOG00000003013	0.212049	0.095024	0.916096	Rpgr
ENSRNOG00000003014	0.050983	0.757687	0.999668	Poglut1
ENSRNOG00000003018	0.0357644	0.935923	NA	Olfml2b
ENSRNOG00000003019	0.0131608	0.933798	0.999668	Ubn1
ENSRNOG00000003025	0.0261074	0.910316	0.999668	AABR07039336.2
ENSRNOG00000003026	0.0540602	0.783312	0.999668	Rad23a
ENSRNOG00000003029	-0.415515	0.000597784	0.122285	Calr
ENSRNOG00000003031	0.162498	0.519379	0.999205	Atp2b4
ENSRNOG00000003033	0.44012	0.355304	NA	Plcd3
ENSRNOG00000003038	-0.0239368	0.942987	0.999668	Sft2d2
ENSRNOG00000003041	-0.0172745	0.909718	0.999668	Smg6
ENSRNOG00000003042	-0.256847	0.456328	0.999205	Mettl13
ENSRNOG00000003048	-0.0564745	0.760512	0.999668	Tiprl
ENSRNOG00000003049	0.557137	0.232617	NA	Hsd17b10
ENSRNOG00000003050	0.193271	0.131453	0.951182	Tbc1d9b
ENSRNOG00000003052	0.141145	0.529651	0.999632	Cox18
ENSRNOG00000003062	0.204541	0.560774	0.999668	AABR07039218.1
ENSRNOG00000003063	-0.103801	0.459893	0.999205	Phka1
ENSRNOG00000003065	0.199954	0.0645791	0.874234	Glyr1
ENSRNOG00000003069	0.0723453	0.771843	0.999668	Cd38
ENSRNOG00000003070	-0.360653	0.233823	0.999205	Pigl
ENSRNOG00000003071	0.0892762	0.493491	0.999205	Vamp4
ENSRNOG00000003073	-0.0601821	0.784239	0.999668	Gpr161
ENSRNOG00000003075	-0.024818	0.917427	0.999668	Tmem39a
ENSRNOG00000003076	-0.111364	0.618545	0.999668	Rbms2
ENSRNOG00000003078	-0.018217	0.892695	0.999668	Dcaf6
ENSRNOG00000003081	0.531755	0.0948042	0.916096	Ribc1
ENSRNOG00000003084	-0.0790292	0.617638	0.999668	Parp1
ENSRNOG00000003086	-0.0530019	0.782547	0.999668	Cenpv
ENSRNOG00000003088	-0.0206891	0.929915	0.999668	Arhgap31
ENSRNOG00000003098	0.64351	0.00309102	0.310509	Prom1
ENSRNOG00000003099	0.0898902	0.293188	0.999205	Ubqln2
ENSRNOG00000003100	-0.441896	0.371616	NA	Dusp12
ENSRNOG00000003104	-0.395417	0.360493	NA	Trpv2
ENSRNOG00000003108	-0.323383	0.157593	0.974073	Acbd4
ENSRNOG00000003114	-0.25645	0.42616	0.999205	B4galt4
ENSRNOG00000003116	0.292679	0.0683214	0.875025	Dph1
ENSRNOG00000003117	0.164787	0.383581	0.999205	Psmd12
ENSRNOG00000003120	0.57212	0.000426594	0.0997777	Prelp
ENSRNOG00000003121	-0.140508	0.277856	0.999205	Rtn4rl1
ENSRNOG00000003122	0.137962	0.706396	0.999668	Hdac8
ENSRNOG00000003123	-0.288796	0.219422	0.999205	Rpa1
ENSRNOG00000003125	-0.0819145	0.46017	0.999205	Rogdi
ENSRNOG00000003127	-0.0923928	0.839323	0.999668	Spryd4
ENSRNOG00000003129	-0.254533	0.391807	0.999205	Zfp496
ENSRNOG00000003131	-0.230917	0.171353	0.97741	Traf7
ENSRNOG00000003134	-0.0701312	0.472408	0.999205	Slc4a4
ENSRNOG00000003139	0.10975	0.575982	0.999668	Smc1a
ENSRNOG00000003147	0.159575	0.108396	0.932645	Sqstm1
ENSRNOG00000003148	0.00971189	0.941679	0.999668	Timp2
ENSRNOG00000003149	0.195463	0.441886	0.999205	Farsa
ENSRNOG00000003150	0.307963	0.130382	0.951182	Mpc2
ENSRNOG00000003151	0.0253206	0.882901	0.999668	Bfar
ENSRNOG00000003163	0.00280969	0.984453	0.999668	Sdhc
ENSRNOG00000003171	0.0362537	0.936289	NA	Mpz
ENSRNOG00000003174	0.0810475	0.550354	0.999668	Tapt1
ENSRNOG00000003177	-0.317663	0.0401809	0.783942	Mat2b
ENSRNOG00000003178	-0.355114	0.19927	0.990574	Mageh1
ENSRNOG00000003185	0.0481149	0.737325	0.999668	Acbd3
ENSRNOG00000003186	-0.0451793	0.852946	0.999668	Anks3
ENSRNOG00000003187	0.427608	0.0183273	0.63642	Armcx5
ENSRNOG00000003189	0.256109	0.600705	NA	Cited1
ENSRNOG00000003191	0.212135	0.211701	0.999205	Bhlhb9
ENSRNOG00000003195	-0.414478	0.0015033	0.214097	Caskin1
ENSRNOG00000003198	-0.129242	0.258933	0.999205	RGD1305733
ENSRNOG00000003201	-0.177529	0.322889	0.999205	Rps4x
ENSRNOG00000003203	-0.00999306	0.964362	0.999668	Hexim1
ENSRNOG00000003205	0.00164323	0.98952	0.999668	Ldb2
ENSRNOG00000003206	-0.0333346	0.753394	0.999668	Actr3
ENSRNOG00000003207	-0.180565	0.181722	0.97741	Fmnl1
ENSRNOG00000003209	-0.283127	0.0297726	0.731379	Pcp4l1
ENSRNOG00000003211	0.163481	0.702509	0.999668	Srp9
ENSRNOG00000003213	0.0133494	0.909235	0.999668	Helz
ENSRNOG00000003214	0.365809	0.207015	0.997059	AABR07029742.1
ENSRNOG00000003215	0.283901	0.307257	0.999205	Zfp287
ENSRNOG00000003217	0.0437899	0.919758	NA	Lgals3bp
ENSRNOG00000003218	0.0518737	0.85387	0.999668	Zfp286a
ENSRNOG00000003220	0.14922	0.529527	0.999632	H3f3a
ENSRNOG00000003223	0.185971	0.102526	0.927826	Degs1
ENSRNOG00000003226	0.100412	0.317979	0.999205	Mprip
ENSRNOG00000003228	0.274294	0.0460841	0.811632	Mid1ip1
ENSRNOG00000003229	-0.0196872	0.827544	0.999668	Tspan7
ENSRNOG00000003232	-0.378358	0.151242	0.974073	Slc9a3r1
ENSRNOG00000003234	0.00294396	0.978797	0.999668	Mgrn1
ENSRNOG00000003235	-0.00859272	0.964254	0.999668	Mgat4b
ENSRNOG00000003237	-0.166542	0.349097	0.999205	Tp53bp2
ENSRNOG00000003239	0.10133	0.63948	0.999668	Cant1
ENSRNOG00000003241	-0.0947714	0.339216	0.999205	Gabrg2
ENSRNOG00000003242	-0.129309	0.411035	0.999205	Gulp1
ENSRNOG00000003243	-0.110508	0.654287	0.999668	Wdr81
ENSRNOG00000003247	-0.0181092	0.913303	0.999668	Sde2
ENSRNOG00000003248	-0.171914	0.364071	0.999205	Mpzl1
ENSRNOG00000003251	0.0741302	0.632415	0.999668	B3galt2
ENSRNOG00000003253	0.441477	0.00125503	0.196649	Qdpr
ENSRNOG00000003256	0.119723	0.345186	0.999205	Ccng1
ENSRNOG00000003258	0.369792	0.0119116	0.54258	Cdc73
ENSRNOG00000003260	-0.347834	0.131859	0.951182	Nr1i3
ENSRNOG00000003261	-0.0193488	0.815607	0.999668	Usp9x
ENSRNOG00000003262	-0.18423	0.0999407	0.926985	Cacng4
ENSRNOG00000003264	0.165891	0.752664	NA	Nat9
ENSRNOG00000003267	-0.412433	0.327006	0.999205	Pycr2
ENSRNOG00000003268	-0.218463	0.289951	0.999205	Maml1
ENSRNOG00000003269	0.26951	0.151923	0.974073	Atp6v0e1
ENSRNOG00000003276	0.212751	0.250597	0.999205	Myo1d
ENSRNOG00000003278	0.0184242	0.944684	0.999668	Map3k14
ENSRNOG00000003279	-0.251367	0.5543	0.999668	Syce2
ENSRNOG00000003280	-0.620857	0.00590965	0.414593	Grin2c
ENSRNOG00000003281	-0.0354164	0.870994	0.999668	Mcm9
ENSRNOG00000003283	1.06716	0.0431199	NA	Rcsd1
ENSRNOG00000003288	0.00537246	0.985685	0.999668	Cacng5
ENSRNOG00000003289	-0.00366339	0.981181	0.999668	Lap3
ENSRNOG00000003291	0.437741	0.0841265	0.909923	Creg1
ENSRNOG00000003296	-0.0335453	0.867504	0.999668	Dck
ENSRNOG00000003300	0.0629925	0.893143	NA	Btg2
ENSRNOG00000003302	0.0666551	0.701756	0.999668	Flcn
ENSRNOG00000003307	-0.0122601	0.959367	0.999668	Gcdh
ENSRNOG00000003310	0.455048	0.0544827	0.840688	Tmem63a
ENSRNOG00000003313	-0.365401	0.269795	0.999205	Glra2
ENSRNOG00000003326	0.199227	0.188932	0.979573	Rrn3
ENSRNOG00000003328	-0.0759855	0.48733	0.999205	Cdip1
ENSRNOG00000003329	0.0976971	0.574569	0.999668	Ppm1d
ENSRNOG00000003330	-0.331956	0.0344438	0.748122	Acsf2
ENSRNOG00000003332	0.586635	0.0886123	0.909923	Nt5m
ENSRNOG00000003334	-0.348494	0.301584	0.999205	Klhl21
ENSRNOG00000003336	-0.157089	0.481612	0.999205	Mybph
ENSRNOG00000003338	0.106545	0.531975	0.999632	Pmp22
ENSRNOG00000003343	-0.0955215	0.247531	0.999205	Canx
ENSRNOG00000003346	-0.412415	0.191697	0.983486	Fancb
ENSRNOG00000003348	0.363849	0.360401	0.999205	Rasd1
ENSRNOG00000003350	-0.10883	0.473049	0.999205	Mospd2
ENSRNOG00000003359	0.05566	0.503328	0.999205	Ogt
ENSRNOG00000003365	-0.0510952	0.64158	0.999668	Cadm3
ENSRNOG00000003374	0.0143581	0.9663	0.999668	LOC103690141
ENSRNOG00000003385	-0.0992011	0.632844	0.999668	Glrx2
ENSRNOG00000003386	-0.0708327	0.547459	0.999668	Rbfox3
ENSRNOG00000003392	0.0544406	0.722031	0.999668	Grsf1
ENSRNOG00000003397	0.00783386	0.983363	0.999668	Adprm
ENSRNOG00000003398	-0.407809	0.0731271	0.895063	Tomm40l
ENSRNOG00000003399	0.0979101	0.404052	0.999205	Hnrnph1
ENSRNOG00000003402	-0.0368884	0.765231	0.999668	Stx6
ENSRNOG00000003403	-0.0238858	0.939185	0.999668	Slc35f5
ENSRNOG00000003424	0.0183634	0.93485	0.999668	Elac2
ENSRNOG00000003428	0.0934218	0.369536	0.999205	Rufy3
ENSRNOG00000003434	-0.0468138	0.7662	0.999668	Trove2
ENSRNOG00000003442	0.0716812	0.617595	0.999668	Adora1
ENSRNOG00000003453	0.260159	0.064333	0.872061	Lypd1
ENSRNOG00000003455	-0.245035	0.38647	0.999205	Zfp13
ENSRNOG00000003461	0.193476	0.548525	0.999668	Zfp330
ENSRNOG00000003463	0.396178	0.00508976	0.394006	Srebf1
ENSRNOG00000003464	0.164447	0.371484	0.999205	Hid1
ENSRNOG00000003469	0.0468739	0.832249	0.999668	MAST1
ENSRNOG00000003470	0.39864	0.00618718	0.419349	Fundc1
ENSRNOG00000003472	-0.175022	0.21023	0.999205	Atp11c
ENSRNOG00000003479	-0.0212518	0.883224	0.999668	Rnf150
ENSRNOG00000003491	0.00014761	0.998686	0.999912	Prkca
ENSRNOG00000003494	-0.0101433	0.952474	0.999668	Ppfia4
ENSRNOG00000003495	0.198609	0.0238519	0.681813	Prpf8
ENSRNOG00000003496	0.0509512	0.689306	0.999668	Tbc1d9
ENSRNOG00000003504	-0.225689	0.522324	0.999205	Rnaseh2a
ENSRNOG00000003506	0.118895	0.309975	0.999205	Gosr2
ENSRNOG00000003508	0.134139	0.392554	0.999205	Ergic1
ENSRNOG00000003512	0.185014	0.152025	0.974073	Gabra1
ENSRNOG00000003515	-0.0406933	0.855616	0.999668	Ephx1
ENSRNOG00000003520	0.0683704	0.609122	0.999668	Prdx2
ENSRNOG00000003522	0.683521	0.220834	NA	Mr1
ENSRNOG00000003524	-0.112281	0.67351	0.999668	Lrrc59
ENSRNOG00000003533	0.0255185	0.840231	0.999668	Clcn4
ENSRNOG00000003536	0.148091	0.592098	0.999668	Rufy1
ENSRNOG00000003538	-0.151256	0.527828	0.999574	Adamts4
ENSRNOG00000003541	0.0389441	0.855834	0.999668	Pggt1b
ENSRNOG00000003542	-0.00900366	0.957271	0.999668	AABR07029198.1
ENSRNOG00000003545	0.112299	0.571396	0.999668	Uchl5
ENSRNOG00000003549	-0.260441	0.463017	0.999205	Cnpy2
ENSRNOG00000003550	0.123534	0.623935	0.999668	Acbd6
ENSRNOG00000003551	0.0127892	0.950948	0.999668	B4galt3
ENSRNOG00000003553	-0.0708052	0.858392	0.999668	Efemp1
ENSRNOG00000003554	0.110551	0.603058	0.999668	Piga
ENSRNOG00000003559	-0.0996612	0.669517	0.999668	Ccdc112
ENSRNOG00000003562	-0.0456117	0.772895	0.999668	Susd4
ENSRNOG00000003563	0.0577487	0.751424	0.999668	Blmh
ENSRNOG00000003567	0.273003	0.439005	0.999205	Ppox
ENSRNOG00000003576	0.0389747	0.832711	0.999668	Ints2
ENSRNOG00000003578	-0.186623	0.0922935	0.911271	Fem1c
ENSRNOG00000003581	0.0770296	0.626603	0.999668	Pou2f1
ENSRNOG00000003583	0.0126521	0.967136	0.999668	Smyd2
ENSRNOG00000003585	-0.265011	0.310789	0.999205	Sytl5
ENSRNOG00000003590	-0.00790186	0.938593	0.999668	Tom1l2
ENSRNOG00000003592	-0.020496	0.909765	0.999668	Med28
ENSRNOG00000003594	0.0968514	0.483352	0.999205	Tmem183a
ENSRNOG00000003597	-0.137508	0.257003	0.999205	Tuba4a
ENSRNOG00000003599	0.34486	0.282692	0.999205	Utp3
ENSRNOG00000003600	0.0826844	0.527089	0.999205	Pnpt1
ENSRNOG00000003603	0.0596536	0.620884	0.999668	Arhgap44
ENSRNOG00000003611	0.158593	0.201612	0.994022	Dynlt3
ENSRNOG00000003613	-0.225295	0.122854	0.947241	Mid1
ENSRNOG00000003614	0.0471233	0.804552	0.999668	Mgat5
ENSRNOG00000003616	0.0938941	0.755446	0.999668	Grem2
ENSRNOG00000003622	-0.763646	0.110995	NA	Cybb
ENSRNOG00000003625	-0.0846576	0.501203	0.999205	Ubxn4
ENSRNOG00000003626	-0.16659	0.524144	0.999205	Atp5h
ENSRNOG00000003629	-0.055913	0.773574	0.999668	Nvl
ENSRNOG00000003634	0.594679	0.113863	0.937058	Zfp354a
ENSRNOG00000003635	-0.209886	0.269284	0.999205	Disp1
ENSRNOG00000003643	0.49537	0.00411809	0.367184	Tab3
ENSRNOG00000003649	-0.256756	0.456063	0.999205	Qsox1
ENSRNOG00000003653	0.0613765	0.722561	0.999668	Fh
ENSRNOG00000003661	0.351487	0.196299	0.989009	Jpt1
ENSRNOG00000003670	-0.515863	0.171702	0.97741	Sumo2
ENSRNOG00000003673	-0.209944	0.330436	0.999205	Nup85
ENSRNOG00000003674	0.251238	0.49772	0.999205	Pir
ENSRNOG00000003675	0.00628476	0.961853	0.999668	Ptchd1
ENSRNOG00000003679	-0.0645554	0.474919	0.999205	Med13
ENSRNOG00000003680	0.144707	0.311798	0.999205	Gabrb2
ENSRNOG00000003682	-0.0775638	0.807523	0.999668	Hook2
ENSRNOG00000003686	-0.0903174	0.372	0.999205	Tbl1x
ENSRNOG00000003687	0.0359655	0.828629	0.999668	Rgs2
ENSRNOG00000003689	0.0290736	0.787481	0.999668	Nono
ENSRNOG00000003691	0.152015	0.157318	0.974073	Tmed7
ENSRNOG00000003694	0.415793	0.0546694	0.840688	Prox1
ENSRNOG00000003699	0.702307	0.139904	NA	Endov
ENSRNOG00000003703	0.0165243	0.962529	0.999668	Mcm6
ENSRNOG00000003704	-0.0859833	0.692597	0.999668	Fam184b
ENSRNOG00000003706	-0.242966	0.39815	0.999205	Ufc1
ENSRNOG00000003707	-0.0485255	0.692456	0.999668	Zmym3
ENSRNOG00000003712	0.125485	0.245415	0.999205	Ppp4r3b
ENSRNOG00000003714	-0.264233	0.174264	0.97741	Clk4
ENSRNOG00000003717	0.0234622	0.899896	0.999668	Cnih4
ENSRNOG00000003719	0.328991	0.163514	0.974073	Atpaf2
ENSRNOG00000003720	-0.558481	0.18238	0.97741	Prrx1
ENSRNOG00000003721	0.262133	0.385334	0.999205	Paqr4
ENSRNOG00000003723	0.120991	0.354746	0.999205	Wdr26
ENSRNOG00000003724	-0.149373	0.626684	0.999668	Mrpl27
ENSRNOG00000003726	0.022366	0.954491	0.999668	Scml2
ENSRNOG00000003728	-0.504133	0.166583	0.974073	Xylt2
ENSRNOG00000003732	-0.18556	0.165351	0.974073	Flrt2
ENSRNOG00000003736	0.157296	0.617431	0.999668	Col5a2
ENSRNOG00000003738	0.564985	0.0492255	0.82525	Ush2a
ENSRNOG00000003741	0.207194	0.288012	0.999205	Nptx1
ENSRNOG00000003742	0.0624353	0.585821	0.999668	Cdkl5
ENSRNOG00000003743	0.382051	0.0661065	0.875025	Dars
ENSRNOG00000003746	-0.197566	0.525398	0.999205	Gjb1
ENSRNOG00000003747	0.020481	0.913017	0.999668	Asna1
ENSRNOG00000003749	-0.0462186	0.754071	0.999668	Xk
ENSRNOG00000003755	0.246056	0.610631	NA	Clgn
ENSRNOG00000003756	0.297566	0.375681	0.999205	Lancl3
ENSRNOG00000003759	-0.0960816	0.804179	0.999668	Galc
ENSRNOG00000003762	0.0317936	0.826847	0.999668	Smarca1
ENSRNOG00000003763	-0.0640303	0.805245	0.999668	Prdx4
ENSRNOG00000003767	0.352086	0.0902405	0.909923	Rps6kc1
ENSRNOG00000003772	-0.0348499	0.935266	0.999668	Csrp2
ENSRNOG00000003773	0.0330704	0.79744	0.999668	Hmox2
ENSRNOG00000003778	-0.383821	0.291252	0.999205	Opn3
ENSRNOG00000003779	-0.0757533	0.823834	0.999668	Dedd
ENSRNOG00000003781	0.443196	0.170582	0.977197	Atp10b
ENSRNOG00000003782	-0.0545861	0.803791	0.999668	Acot9
ENSRNOG00000003786	0.047017	0.816967	0.999668	Tspan6
ENSRNOG00000003787	-0.0724929	0.791877	0.999668	Lcorl
ENSRNOG00000003792	-0.0370513	0.682457	0.999668	Med14
ENSRNOG00000003794	0.387758	0.366752	0.999205	Nmral1
ENSRNOG00000003795	0.107142	0.40707	0.999205	Angel2
ENSRNOG00000003797	0.0707141	0.805091	0.999668	Mrps7
ENSRNOG00000003800	-0.320852	0.00707353	0.430266	Rgs9
ENSRNOG00000003803	-0.109397	0.359316	0.999205	Zdhhc17
ENSRNOG00000003805	-0.114051	0.584914	0.999668	Rnft1
ENSRNOG00000003809	0.361097	0.035104	0.750691	Sat1
ENSRNOG00000003812	-0.0894697	0.460072	0.999205	Nlgn3
ENSRNOG00000003815	-0.0319385	0.861802	0.999668	Slc25a11
ENSRNOG00000003816	0.229571	0.212786	0.999205	Tada1
ENSRNOG00000003821	0.119903	0.470197	0.999205	Rptor
ENSRNOG00000003822	-0.0900316	0.739561	0.999668	Slu7
ENSRNOG00000003825	0.143091	0.329958	0.999205	Wdr75
ENSRNOG00000003827	0.201561	0.400389	0.999205	Wipi1
ENSRNOG00000003829	0.042884	0.778259	0.999668	Ap3s1
ENSRNOG00000003831	-0.260853	0.352919	0.999205	Tdp1
ENSRNOG00000003833	-0.0820435	0.876136	NA	Nenf
ENSRNOG00000003834	0.042722	0.7917	0.999668	Map2k4
ENSRNOG00000003835	0.253148	0.103709	0.932146	Slc43a2
ENSRNOG00000003837	0.435465	0.217801	0.999205	Mif4gd
ENSRNOG00000003840	-0.0332698	0.827157	0.999668	Slit2
ENSRNOG00000003841	0.0904187	0.595706	0.999668	Kcnh1
ENSRNOG00000003844	-0.102687	0.28091	0.999205	Dhx15
ENSRNOG00000003845	-0.413927	0.419621	NA	Wnt3
ENSRNOG00000003846	0.020613	0.852683	0.999668	Pitpna
ENSRNOG00000003847	0.0389588	0.787984	0.999668	Gid4
ENSRNOG00000003848	0.177213	0.170105	0.976052	Med12
ENSRNOG00000003849	0.0571451	0.831094	0.999668	Stx8
ENSRNOG00000003853	0.105485	0.386061	0.999205	Scoc
ENSRNOG00000003855	0.126399	0.439605	0.999205	Dnaja3
ENSRNOG00000003858	0.0697966	0.54318	0.999668	Atp6ap2
ENSRNOG00000003861	0.231314	0.254354	0.999205	Gorab
ENSRNOG00000003863	-0.105648	0.783092	0.999668	Trir
ENSRNOG00000003864	-0.367225	0.160732	0.974073	Gipc1
ENSRNOG00000003869	0.0288489	0.900316	0.999668	Sod3
ENSRNOG00000003873	0.0570231	0.595366	0.999668	Cpd
ENSRNOG00000003875	0.141388	0.218737	0.999205	Ocrl
ENSRNOG00000003878	-0.257807	0.357031	0.999205	Thsd7b
ENSRNOG00000003879	0.200462	0.162883	0.974073	Rnf167
ENSRNOG00000003881	-0.0553459	0.713192	0.999668	Nit1
ENSRNOG00000003882	0.0887303	0.406088	0.999205	Cep350
ENSRNOG00000003887	0.188992	0.307687	0.999205	Lgi2
ENSRNOG00000003889	0.183692	0.121632	0.947241	Tbc1d15
ENSRNOG00000003890	0.198003	0.0931897	0.916096	Nap1l1
ENSRNOG00000003893	-0.58305	0.245885	NA	Ccnjl
ENSRNOG00000003901	0.10751	0.499918	0.999205	Cfap36
ENSRNOG00000003905	0.0878708	0.428504	0.999205	Nsf
ENSRNOG00000003908	-0.130562	0.641761	0.999668	Cep128
ENSRNOG00000003915	0.0673665	0.842713	0.999668	Tmem206
ENSRNOG00000003917	-0.162397	0.660241	0.999668	Uck2
ENSRNOG00000003918	-0.101982	0.770335	0.999668	Slc25a19
ENSRNOG00000003919	-0.00159311	0.991427	0.999912	Rps6kb1
ENSRNOG00000003923	-0.130999	0.316059	0.999205	Rab21
ENSRNOG00000003924	0.0385426	0.934965	NA	Pi4k2b
ENSRNOG00000003927	-0.304052	0.55549	NA	Cd55
ENSRNOG00000003928	0.221452	0.264412	0.999205	Tmco1
ENSRNOG00000003929	-0.260281	0.0326404	0.736933	Pcdh19
ENSRNOG00000003931	0.159546	0.328777	0.999205	Arsg
ENSRNOG00000003936	-0.0842264	0.627838	0.999668	Pwwp2a
ENSRNOG00000003942	0.183926	0.450645	0.999205	Asnsd1
ENSRNOG00000003946	0.193335	0.18752	0.97741	Tor1aip1
ENSRNOG00000003947	-0.251525	0.253054	0.999205	Ntn1
ENSRNOG00000003948	-0.0890128	0.596817	0.999668	Llgl1
ENSRNOG00000003949	0.0910983	0.769777	0.999668	AABR07037995.1
ENSRNOG00000003950	-0.245034	0.472469	0.999205	Lvrn
ENSRNOG00000003951	0.0829572	0.598617	0.999668	Psmc1
ENSRNOG00000003953	0.10581	0.512094	0.999205	Rab3gap1
ENSRNOG00000003955	0.120555	0.526669	0.999205	Spata7
ENSRNOG00000003956	-0.194258	0.210742	0.999205	Arhgap6
ENSRNOG00000003958	-0.304094	0.0123083	0.550599	Commd10
ENSRNOG00000003964	-0.0887649	0.869215	NA	Nsmce2
ENSRNOG00000003965	-0.379897	0.451009	NA	Amelx
ENSRNOG00000003967	0.214586	0.0658644	0.875025	Vmp1
ENSRNOG00000003970	0.0504837	0.645267	0.999668	Tnpo2
ENSRNOG00000003971	0.186708	0.227037	0.999205	Gosr1
ENSRNOG00000003973	0.160639	0.666476	0.999668	Cyb5r1
ENSRNOG00000003975	0.0200163	0.876493	0.999668	Pfn1
ENSRNOG00000003977	0.57633	0.139304	0.963907	Dusp1
ENSRNOG00000003979	0.142215	0.614084	0.999668	Zranb3
ENSRNOG00000003980	-0.256148	0.394107	0.999205	Ttc1
ENSRNOG00000003981	-0.0702405	0.873522	NA	Zfp18
ENSRNOG00000003983	-0.190885	0.141125	0.966987	Pfdn2
ENSRNOG00000003984	-0.764671	1.02984e-05	0.0160284	Apln
ENSRNOG00000003985	-0.148141	0.652185	0.999668	Tmem19
ENSRNOG00000003988	0.0896985	0.422874	0.999205	Dnajc27
ENSRNOG00000003990	-0.154498	0.534413	0.999632	Grb2
ENSRNOG00000003993	-0.101645	0.817427	NA	Thap2
ENSRNOG00000003997	-0.388314	0.259796	0.999205	Pld5
ENSRNOG00000003999	-0.170321	0.286585	0.999205	Adcy3
ENSRNOG00000004000	0.101424	0.801967	0.999668	Tefm
ENSRNOG00000004001	0.155158	0.499498	0.999205	Osgepl1
ENSRNOG00000004003	0.340049	0.27414	0.999205	Dusp10
ENSRNOG00000004004	0.0508971	0.850618	0.999668	Nrde2
ENSRNOG00000004006	0.178954	0.185046	0.97741	Dnajb9
ENSRNOG00000004011	0.261046	0.48624	0.999205	Nedd1
ENSRNOG00000004013	-0.0608846	0.79209	0.999668	Grip1
ENSRNOG00000004014	-0.0513123	0.882557	0.999668	Chmp6
ENSRNOG00000004016	0.0538223	0.815617	0.999668	Msl3
ENSRNOG00000004019	0.0813437	0.68049	0.999668	Phlda1
ENSRNOG00000004026	-0.22299	0.0836274	0.909923	Atp2b1
ENSRNOG00000004027	-0.00805708	0.982908	0.999668	Aldh9a1
ENSRNOG00000004032	0.230628	0.0591772	0.857281	Tmem94
ENSRNOG00000004033	-0.314395	0.121306	0.947241	Sema6a
ENSRNOG00000004035	0.201261	0.487675	0.999205	Krr1
ENSRNOG00000004036	-0.0434057	0.761881	0.999668	Snx12
ENSRNOG00000004040	0.0647118	0.687503	0.999668	Abca8
ENSRNOG00000004048	-0.199706	0.143269	0.967021	Lrrk2
ENSRNOG00000004049	-0.0536042	0.672091	0.999668	Baiap2
ENSRNOG00000004050	0.153553	0.321195	0.999205	Snrk
ENSRNOG00000004057	-0.191659	0.0997271	0.926985	Ccdc88a
ENSRNOG00000004060	-0.00768047	0.928022	0.999668	Calm1
ENSRNOG00000004061	-0.120686	0.41232	0.999205	Pnn
ENSRNOG00000004067	-0.109208	0.168223	0.974537	Nrcam
ENSRNOG00000004068	-0.160693	0.112454	0.936466	Ncoa1
ENSRNOG00000004072	-0.0473891	0.876596	0.999668	Myo1c
ENSRNOG00000004076	-0.112171	0.65193	0.999668	Pms1
ENSRNOG00000004077	0.00662528	0.987539	0.999668	Kcnc2
ENSRNOG00000004083	0.0774476	0.458824	0.999205	Zc3h14
ENSRNOG00000004084	-0.05639	0.730186	0.999668	Fam84a
ENSRNOG00000004085	0.248389	0.221154	0.999205	Tcaim
ENSRNOG00000004089	-0.0200447	0.89524	0.999668	Enpp2
ENSRNOG00000004091	0.241324	0.426622	0.999205	Cwc25
ENSRNOG00000004093	-0.0589818	0.584949	0.999668	Rhot1
ENSRNOG00000004094	0.34148	0.400218	0.999205	Ptger1
ENSRNOG00000004099	-0.143173	0.124554	0.947257	R3hdm1
ENSRNOG00000004100	-0.324232	0.395815	0.999205	Trib1
ENSRNOG00000004103	-0.168734	0.50689	0.999205	Trappc6b
ENSRNOG00000004104	0.799752	0.00830158	0.449842	Zkscan7
ENSRNOG00000004107	-0.155008	0.378734	0.999205	Rpl23
ENSRNOG00000004109	-0.093148	0.811947	0.999668	Zfpm2
ENSRNOG00000004110	-0.256812	0.40725	0.999205	Trib2
ENSRNOG00000004111	0.0707931	0.760204	0.999668	Soat1
ENSRNOG00000004117	0.102196	0.650045	0.999668	Kcnv1
ENSRNOG00000004118	-0.0918012	0.423666	0.999205	Frmpd4
ENSRNOG00000004127	-0.0543207	0.650509	0.999668	AABR07021840.1
ENSRNOG00000004130	0.0494953	0.704539	0.999668	Anapc4
ENSRNOG00000004131	0.0763841	0.721097	0.999668	Pkn1
ENSRNOG00000004132	-0.327253	0.0345418	0.748806	Lasp1
ENSRNOG00000004133	-0.0949	0.830187	0.999668	Slc7a3
ENSRNOG00000004135	0.269179	0.174711	0.97741	RGD1311745
ENSRNOG00000004137	-0.191176	0.160742	0.974073	Ubtd2
ENSRNOG00000004139	-0.0947323	0.402764	0.999205	Ndel1
ENSRNOG00000004140	-0.340138	0.224014	0.999205	Pacrgl
ENSRNOG00000004141	-0.655215	0.0162884	0.617041	Vasn
ENSRNOG00000004143	0.0635479	0.641237	0.999668	Adipor1
ENSRNOG00000004145	-0.21892	0.400463	0.999205	Prorsd1
ENSRNOG00000004146	-0.0216905	0.888447	0.999668	Coro7
ENSRNOG00000004147	0.424923	0.0030309	0.307213	Abca8a
ENSRNOG00000004148	0.0433527	0.659693	0.999668	Cdk17
ENSRNOG00000004149	0.117164	0.592256	0.999668	Mgat4c
ENSRNOG00000004150	-0.0493941	0.762267	0.999668	Slc9a7
ENSRNOG00000004152	0.0994808	0.313637	0.999205	Lrp12
ENSRNOG00000004155	-0.221363	0.311553	0.999205	Samd14
ENSRNOG00000004158	-0.761711	0.00701146	0.430266	Hdac9
ENSRNOG00000004159	-0.111854	0.422124	0.999205	Flii
ENSRNOG00000004160	-0.0397893	0.806339	0.999668	Prps2
ENSRNOG00000004161	0.126315	0.504185	0.999205	Mtif2
ENSRNOG00000004162	0.228224	0.138633	0.961988	Pfkfb2
ENSRNOG00000004165	-0.198731	0.264861	0.999205	Prkd1
ENSRNOG00000004168	-0.0617217	0.792675	0.999668	Slc35e4
ENSRNOG00000004169	-0.12977	0.562757	0.999668	Fzr1
ENSRNOG00000004171	0.154653	0.526749	0.999205	Dnah9
ENSRNOG00000004172	0.178813	0.18435	0.97741	Pdk2
ENSRNOG00000004179	0.752116	0.00520695	0.394006	Nts
ENSRNOG00000004180	0.147978	0.411116	0.999205	Fam19a2
ENSRNOG00000004181	-0.0607626	0.769665	0.999668	Sdccag8
ENSRNOG00000004183	-0.231159	0.459344	0.999205	Ccdc59
ENSRNOG00000004185	0.0699433	0.519047	0.999205	Mon2
ENSRNOG00000004186	0.00493411	0.966454	0.999668	Snx13
ENSRNOG00000004189	0.285742	0.201513	0.994022	Helb
ENSRNOG00000004193	-0.0115162	0.93358	0.999668	Klhl12
ENSRNOG00000004196	0.260841	0.180747	0.97741	LOC108352650
ENSRNOG00000004198	-0.208904	0.385073	0.999205	Stxbp6
ENSRNOG00000004200	-0.0435227	0.704815	0.999668	Sybu
ENSRNOG00000004201	-0.158399	0.0916935	0.910742	Rims2
ENSRNOG00000004206	-0.176874	0.5647	0.999668	Glrx5
ENSRNOG00000004207	0.0182556	0.879429	0.999668	Eml5
ENSRNOG00000004208	-0.128255	0.445893	0.999205	Crim1
ENSRNOG00000004212	0.400389	0.327107	0.999205	Fbxw9
ENSRNOG00000004214	0.0105105	0.934079	0.999668	Rpl26
ENSRNOG00000004218	-0.193307	0.415788	0.999205	Klhl28
ENSRNOG00000004219	-0.0705436	0.706592	0.999668	Dhps
ENSRNOG00000004220	-0.263264	0.13697	0.958909	Ebag9
ENSRNOG00000004221	-0.573305	0.283561	NA	Lgr5
ENSRNOG00000004226	0.294676	0.405382	0.999205	Irak3
ENSRNOG00000004229	0.764008	0.0108491	0.523875	Tac3
ENSRNOG00000004232	-0.0243541	0.847698	0.999668	G2e3
ENSRNOG00000004234	-0.0428262	0.862506	0.999668	Mgat2
ENSRNOG00000004242	-0.118562	0.797009	NA	Pole2
ENSRNOG00000004245	-0.0224002	0.924635	0.999668	Mgst3
ENSRNOG00000004246	-0.216155	0.60447	0.999668	Spag7
ENSRNOG00000004249	-0.209398	0.448095	0.999205	Tlr7
ENSRNOG00000004252	-0.0421704	0.884319	0.999668	LOC108348062
ENSRNOG00000004255	0.224553	0.474095	0.999205	Usf1
ENSRNOG00000004257	0.196733	0.157581	0.974073	Ctps2
ENSRNOG00000004258	-0.32443	0.431819	0.999205	Chst7
ENSRNOG00000004259	-0.748178	0.0275071	0.71364	Dohh
ENSRNOG00000004263	0.0749934	0.667239	0.999668	Ints7
ENSRNOG00000004268	-0.0809683	0.591099	0.999668	Zfp386
ENSRNOG00000004269	-0.102904	0.325	0.999205	Myt1l
ENSRNOG00000004275	-0.34195	0.252775	0.999205	Egfl6
ENSRNOG00000004276	0.0125922	0.961333	0.999668	Itga3
ENSRNOG00000004279	-0.568349	0.0210168	0.671763	Adgra3
ENSRNOG00000004280	0.198295	0.329784	0.999205	Tcn2
ENSRNOG00000004281	-0.173287	0.165706	0.974073	Cobl
ENSRNOG00000004282	-0.184544	0.637697	0.999668	Arl4a
ENSRNOG00000004283	0.0153007	0.894843	0.999668	Camta2
ENSRNOG00000004284	-0.0299853	0.811427	0.999668	Btg1
ENSRNOG00000004287	0.469865	0.356184	NA	Wdr83
ENSRNOG00000004288	0.0608197	0.834546	0.999668	Ptrh2
ENSRNOG00000004290	0.185976	0.105425	0.932645	Grb10
ENSRNOG00000004291	0.0850098	0.369536	0.999205	Cltc
ENSRNOG00000004292	0.310081	0.175508	0.97741	Sptssa
ENSRNOG00000004300	0.322477	0.0523401	0.835038	Gtf2a1
ENSRNOG00000004301	0.332543	0.233752	0.999205	Dcaf13
ENSRNOG00000004303	-0.118882	0.410612	0.999205	Timp3
ENSRNOG00000004304	-0.0599081	0.763623	0.999668	Syap1
ENSRNOG00000004305	0.0477019	0.752133	0.999668	Abl2
ENSRNOG00000004306	0.0938292	0.506083	0.999205	Zbtb39
ENSRNOG00000004307	0.442445	0.243214	0.999205	Tor3a
ENSRNOG00000004310	-0.0243072	0.919703	0.999668	Caskin2
ENSRNOG00000004312	0.395079	0.0697762	0.879463	Tmbim4
ENSRNOG00000004314	-0.0366207	0.780545	0.999668	Ppm1h
ENSRNOG00000004322	-0.0350845	0.728814	0.999668	Sh3kbp1
ENSRNOG00000004327	0.489961	0.167493	0.974073	Ddc
ENSRNOG00000004328	-0.0943882	0.829896	0.999668	Deptor
ENSRNOG00000004330	0.128441	0.735292	0.999668	Chrdl1
ENSRNOG00000004332	-0.24391	0.326541	0.999205	Egfr
ENSRNOG00000004333	-0.134552	0.366488	0.999205	Flywch1
ENSRNOG00000004337	-0.133431	0.292125	0.999205	Fam20b
ENSRNOG00000004339	0.106839	0.570233	0.999668	Yy1
ENSRNOG00000004342	-0.059291	0.790336	0.999668	Ahr
ENSRNOG00000004344	-0.032128	0.805989	0.999668	Zdhhc3
ENSRNOG00000004345	0.218888	0.166203	0.974073	Daam1
ENSRNOG00000004346	-0.876702	2.89503e-06	0.00814299	Notch3
ENSRNOG00000004351	-0.730033	0.084349	0.909923	Slc25a29
ENSRNOG00000004353	-0.0322571	0.820644	0.999668	Ppfia2
ENSRNOG00000004359	0.11082	0.385591	0.999205	Wars
ENSRNOG00000004360	0.0441291	0.892921	0.999668	Gemin2
ENSRNOG00000004362	0.207999	0.0512692	0.833569	Rps6ka5
ENSRNOG00000004364	0.0746913	0.61304	0.999668	Babam2
ENSRNOG00000004367	-0.0178399	0.895943	0.999668	Elk3
ENSRNOG00000004372	0.250043	0.343962	0.999205	Cbln4
ENSRNOG00000004373	-0.233582	0.598319	0.999668	Ddx39a
ENSRNOG00000004377	0.0763615	0.643646	0.999668	Lpin1
ENSRNOG00000004378	-0.138791	0.431676	0.999205	Abca5
ENSRNOG00000004382	-0.154846	0.140577	0.96608	Arel1
ENSRNOG00000004392	0.260287	0.0243987	0.685633	Aatk
ENSRNOG00000004395	0.0464328	0.67276	0.999668	Fbxw11
ENSRNOG00000004401	-0.236576	0.431126	0.999205	Mrpl13
ENSRNOG00000004402	0.142479	0.260794	0.999205	Lpgat1
ENSRNOG00000004403	-0.237879	0.471287	0.999205	Slc25a32
ENSRNOG00000004410	0.58323	0.15817	0.974073	Pax6
ENSRNOG00000004414	0.227409	0.64779	NA	F11r
ENSRNOG00000004415	-0.0164755	0.857646	0.999668	Togaram1
ENSRNOG00000004417	-0.322591	0.322296	0.999205	Fam117a
ENSRNOG00000004420	0.121215	0.330211	0.999205	Rad21
ENSRNOG00000004421	0.19396	0.396415	0.999205	Tmem5
ENSRNOG00000004423	-0.0879778	0.583156	0.999668	Zbtb18
ENSRNOG00000004424	-0.353845	0.175221	0.97741	Rabif
ENSRNOG00000004425	0.0210318	0.911445	0.999668	Klhdc1
ENSRNOG00000004426	-0.324434	0.0904181	0.909923	Rps27a
ENSRNOG00000004430	0.287889	0.386802	0.999205	Cep131
ENSRNOG00000004437	-0.0420388	0.82359	0.999668	Map2k6
ENSRNOG00000004438	-0.038697	0.709472	0.999668	Cntn1
ENSRNOG00000004442	0.312913	0.315553	0.999205	Dglucy
ENSRNOG00000004443	-0.505482	0.0625423	0.861278	Sptlc3
ENSRNOG00000004444	-0.679	0.127548	NA	Ikzf1
ENSRNOG00000004448	0.445583	0.0989298	0.924468	Acss3
ENSRNOG00000004449	-0.131279	0.354027	0.999205	E2f6
ENSRNOG00000004458	-0.310059	0.0363082	0.75956	Ston2
ENSRNOG00000004464	0.0398134	0.686409	0.999668	Sel1l
ENSRNOG00000004466	-0.033833	0.858496	0.999668	Fam210b
ENSRNOG00000004471	-0.122924	0.763373	0.999668	Polr3h
ENSRNOG00000004473	0.0257374	0.858483	0.999668	Ppargc1a
ENSRNOG00000004474	0.0846452	0.605127	0.999668	Klhdc2
ENSRNOG00000004476	-0.367494	0.385281	0.999205	Wif1
ENSRNOG00000004477	0.234716	0.154457	0.974073	Ublcp1
ENSRNOG00000004479	0.186281	0.728616	NA	Aurka
ENSRNOG00000004481	0.191253	0.25073	0.999205	Adss
ENSRNOG00000004482	0.497555	0.00781867	0.449842	Ccdc88c
ENSRNOG00000004483	-0.100823	0.578179	0.999668	Ptprr
ENSRNOG00000004489	-0.0904622	0.845818	NA	Adgre5
ENSRNOG00000004492	0.00368923	0.978601	0.999668	Mterf3
ENSRNOG00000004493	-0.230807	0.402416	0.999205	Tasp1
ENSRNOG00000004494	0.0278414	0.914726	0.999668	Lta4h
ENSRNOG00000004496	-0.0783937	0.495387	0.999205	Rock2
ENSRNOG00000004500	-0.307306	0.339476	0.999205	Myc
ENSRNOG00000004503	-0.173926	0.687355	0.999668	L3hypdh
ENSRNOG00000004505	-0.253741	0.462061	0.999205	Nfic
ENSRNOG00000004509	0.220653	0.334978	0.999205	Eapp
ENSRNOG00000004510	0.253673	0.188217	0.977643	Slc35b1
ENSRNOG00000004512	0.0413991	0.875015	0.999668	Apool
ENSRNOG00000004515	0.238135	0.240931	0.999205	Pes1
ENSRNOG00000004516	0.016071	0.909096	0.999668	Itgbl1
ENSRNOG00000004518	-0.100854	0.371306	0.999205	Cacnb1
ENSRNOG00000004519	-0.16359	0.177499	0.97741	Atg2b
ENSRNOG00000004520	-0.171725	0.428773	0.999205	Wdr60
ENSRNOG00000004521	0.17554	0.239114	0.999205	Prpf39
ENSRNOG00000004524	-0.0918845	0.610955	0.999668	Desi2
ENSRNOG00000004526	0.0363695	0.821262	0.999668	Cox7a2l
ENSRNOG00000004527	0.0167264	0.973987	NA	Lin7a
ENSRNOG00000004532	-0.169239	0.47918	0.999205	Fam69b
ENSRNOG00000004534	0.168757	0.500953	0.999205	Spdya
ENSRNOG00000004535	-0.107665	0.699955	0.999668	Kcng3
ENSRNOG00000004537	-0.342536	0.106853	0.932645	Rxrg
ENSRNOG00000004538	-0.0302212	0.802819	0.999668	Brd1
ENSRNOG00000004542	0.118101	0.555604	0.999668	Ttc8
ENSRNOG00000004544	0.056849	0.68056	0.999668	Ube2e3
ENSRNOG00000004549	-0.0504677	0.719599	0.999668	Dhx40
ENSRNOG00000004553	0.00283183	0.983616	0.999668	Cox20
ENSRNOG00000004554	-0.346792	0.516695	NA	Dcn
ENSRNOG00000004556	0.024338	0.849681	0.999668	Dcaf5
ENSRNOG00000004560	0.0215603	0.82573	0.999668	Cacna1b
ENSRNOG00000004563	-0.0645639	0.538596	0.999668	Sec24a
ENSRNOG00000004564	0.663376	0.023002	0.680728	Lrriq1
ENSRNOG00000004566	0.108776	0.800728	0.999668	Arhgef15
ENSRNOG00000004571	0.0409612	0.840865	0.999668	RGD1563680
ENSRNOG00000004572	0.401606	0.328529	0.999205	Zfp472
ENSRNOG00000004574	-0.0187886	0.907367	0.999668	Ofd1
ENSRNOG00000004577	0.146079	0.546699	0.999668	Fez2
ENSRNOG00000004581	0.0190675	0.892212	0.999668	Zdhhc9
ENSRNOG00000004585	0.194289	0.316888	0.999205	Tmtc2
ENSRNOG00000004588	-0.0247645	0.898231	0.999668	Zbed4
ENSRNOG00000004589	0.248912	0.0555734	0.841485	Galnt16
ENSRNOG00000004591	-0.0166253	0.951657	0.999668	Alg12
ENSRNOG00000004595	0.0991292	0.591249	0.999668	Pou6f1
ENSRNOG00000004598	-0.0990907	0.841154	NA	Tsen54
ENSRNOG00000004602	0.210665	0.131358	0.951182	Rnf145
ENSRNOG00000004603	-0.0338332	0.87738	0.999668	Srgap1
ENSRNOG00000004604	0.0742798	0.632436	0.999668	Slc38a10
ENSRNOG00000004606	0.405637	0.0374521	0.766471	Meis1
ENSRNOG00000004608	-0.655413	0.121411	0.947241	Pam16
ENSRNOG00000004612	0.115507	0.219102	0.999205	Ppp1cb
ENSRNOG00000004613	-0.015612	0.870243	0.999668	Gpm6b
ENSRNOG00000004616	0.0960267	0.489053	0.999205	Npm1
ENSRNOG00000004621	0.0177549	0.845424	0.999668	Rtn4
ENSRNOG00000004624	-0.287022	0.296566	0.999205	Rnd3
ENSRNOG00000004628	0.087868	0.61344	0.999668	Dazap2
ENSRNOG00000004629	0.167216	0.222508	0.999205	Fkbp3
ENSRNOG00000004637	0.0863374	0.626573	0.999668	Fbxo7
ENSRNOG00000004639	-0.0593319	0.770719	0.999668	Traf6
ENSRNOG00000004641	0.451257	0.160445	0.974073	Sstr4
ENSRNOG00000004645	0.431618	0.301384	0.999205	Galnt5
ENSRNOG00000004650	-0.214888	0.0876636	0.909923	Begain
ENSRNOG00000004657	0.026417	0.800075	0.999668	Sec23a
ENSRNOG00000004666	0.061981	0.875474	0.999668	Prr5l
ENSRNOG00000004668	0.03974	0.8847	0.999668	Slc25a35
ENSRNOG00000004670	0.210262	0.632733	0.999668	Ddx56
ENSRNOG00000004672	-0.0484405	0.81963	0.999668	Sec14l2
ENSRNOG00000004673	0.0646288	0.898893	NA	Rbm43
ENSRNOG00000004676	0.182627	0.188091	0.977643	Pak3
ENSRNOG00000004677	0.0491395	0.674214	0.999668	Zeb2
ENSRNOG00000004679	-0.033583	0.912834	0.999668	Fign
ENSRNOG00000004680	0.0639857	0.490351	0.999205	Kif5c
ENSRNOG00000004681	0.312293	0.0225498	0.680728	Eny2
ENSRNOG00000004685	0.26576	0.264672	0.999205	Mta3
ENSRNOG00000004686	0.161435	0.294334	0.999205	Spop
ENSRNOG00000004687	0.0817976	0.804956	0.999668	Thbd
ENSRNOG00000004688	-0.0788816	0.511351	0.999205	Rbfox2
ENSRNOG00000004693	0.0516896	0.660321	0.999668	Pbx1
ENSRNOG00000004695	-0.136102	0.168942	0.974547	Celf5
ENSRNOG00000004696	0.0548847	0.634141	0.999668	Arhgap5
ENSRNOG00000004697	0.152216	0.445274	0.999205	Baalc
ENSRNOG00000004699	0.306342	0.544004	NA	Fibin
ENSRNOG00000004703	-0.208624	0.325143	0.999205	Muc15
ENSRNOG00000004709	0.324992	0.0233545	0.680728	Foxn3
ENSRNOG00000004710	0.17512	0.513975	0.999205	Rbks
ENSRNOG00000004711	-0.133066	0.460152	0.999205	Mta1
ENSRNOG00000004712	-0.0866425	0.720158	0.999668	Angptl1
ENSRNOG00000004713	0.667719	0.445872	0.999205	Kcnj16
ENSRNOG00000004719	0.217333	0.486645	0.999205	Pp2d1
ENSRNOG00000004720	-0.337033	0.148674	0.974073	Kcnj2
ENSRNOG00000004723	0.146208	0.419578	0.999205	Fcf1
ENSRNOG00000004726	0.247153	0.26259	0.999205	Mapkapk2
ENSRNOG00000004727	-0.0894639	0.691776	0.999668	Nup37
ENSRNOG00000004730	-0.178348	0.0686451	0.875025	Meis2
ENSRNOG00000004731	-0.310023	0.0267683	0.705166	Ano3
ENSRNOG00000004733	-0.194192	0.714571	NA	Wdr25
ENSRNOG00000004735	-0.209993	0.329977	0.999205	Gzf1
ENSRNOG00000004736	0.104866	0.585804	0.999668	Ralgps2
ENSRNOG00000004737	-0.0438877	0.831979	0.999668	Cd48
ENSRNOG00000004740	0.264632	0.267855	0.999205	Mmadhc
ENSRNOG00000004741	0.0474399	0.793009	0.999668	Rpl19
ENSRNOG00000004742	-0.128495	0.313671	0.999205	Chp1
ENSRNOG00000004749	0.43941	0.0322237	0.736933	Slc30a1
ENSRNOG00000004751	0.0945483	0.519135	0.999205	Jkamp
ENSRNOG00000004752	0.000493096	0.995661	0.999912	Nalcn
ENSRNOG00000004753	-0.143083	0.378191	0.999205	Napb
ENSRNOG00000004754	0.118608	0.679703	0.999668	Tc2n
ENSRNOG00000004755	0.193696	0.298141	0.999205	Commd9
ENSRNOG00000004756	-0.155206	0.494454	0.999205	Syt2
ENSRNOG00000004757	-0.23893	0.270134	0.999205	Tmem158
ENSRNOG00000004760	0.356694	0.163379	0.974073	Lars2
ENSRNOG00000004763	-0.0981562	0.357254	0.999205	Sirpa
ENSRNOG00000004766	-0.62363	0.05082	0.829864	Glis2
ENSRNOG00000004773	0.0244666	0.837044	0.999668	Yaf2
ENSRNOG00000004774	-0.362912	0.397765	0.999205	Ccdc175
ENSRNOG00000004775	0.0368462	0.867438	0.999668	Cstf1
ENSRNOG00000004776	-0.126599	0.762304	0.999668	Ftsj1
ENSRNOG00000004777	0.0647919	0.710382	0.999668	Esf1
ENSRNOG00000004781	-0.0351592	0.785067	0.999668	Crmp1
ENSRNOG00000004783	0.0732176	0.484496	0.999205	Fam171b
ENSRNOG00000004784	0.181328	0.541666	0.999668	Ndufaf5
ENSRNOG00000004786	0.159945	0.666025	0.999668	Cyp4f1
ENSRNOG00000004787	-0.311482	0.163492	0.974073	AABR07053185.1
ENSRNOG00000004789	-0.00641236	0.976282	0.999668	Diexf
ENSRNOG00000004791	-0.00925755	0.940381	0.999668	Arf6
ENSRNOG00000004793	0.256434	0.101531	0.927826	Ncln
ENSRNOG00000004794	-0.0214759	0.789476	0.999668	Rtn1
ENSRNOG00000004805	0.0363093	0.925373	0.999668	Stac2
ENSRNOG00000004806	-0.313597	0.00992998	0.498028	Strn
ENSRNOG00000004807	0.506375	0.0494258	0.82525	Arf2
ENSRNOG00000004810	-0.159708	0.140477	0.96608	Plcb1
ENSRNOG00000004812	0.0247895	0.804806	0.999668	Sema6d
ENSRNOG00000004813	-0.057842	0.76441	0.999668	Rtcb
ENSRNOG00000004814	0.0882597	0.58858	0.999668	Elob
ENSRNOG00000004819	0.0503504	0.787848	0.999668	Porcn
ENSRNOG00000004820	-0.0389372	0.827225	0.999668	Sar1b
ENSRNOG00000004821	-0.113972	0.70268	0.999668	Sntb1
ENSRNOG00000004823	-0.159476	0.106914	0.932645	Dock4
ENSRNOG00000004826	0.0115856	0.921393	0.999668	Sos2
ENSRNOG00000004827	-0.0253082	0.797235	0.999668	Papola
ENSRNOG00000004828	-0.0334131	0.816082	0.999668	Acvr1c
ENSRNOG00000004829	0.0169637	0.926054	0.999668	Immp1l
ENSRNOG00000004831	-0.190461	0.146552	0.971137	Arid2
ENSRNOG00000004837	0.0997695	0.669532	0.999668	Limd1
ENSRNOG00000004839	-0.297754	0.0647383	0.874394	B4galnt1
ENSRNOG00000004841	-0.0110881	0.906321	0.999668	Akap6
ENSRNOG00000004842	0.291936	0.181994	0.97741	Dnajc24
ENSRNOG00000004844	-0.00471217	0.986575	0.999668	Med30
ENSRNOG00000004846	0.0736511	0.577883	0.999668	Atp6v1c1
ENSRNOG00000004857	0.0562189	0.861664	0.999668	L2hgdh
ENSRNOG00000004863	-0.176295	0.183848	0.97741	Mpped2
ENSRNOG00000004864	0.248088	0.0735936	0.896106	Prpf40a
ENSRNOG00000004873	-0.0895265	0.597374	0.999668	Prkch
ENSRNOG00000004874	0.174893	0.123483	0.947241	Flrt3
ENSRNOG00000004882	-0.764821	0.0430728	0.791133	Capn6
ENSRNOG00000004883	-0.159338	0.330284	0.999205	Erh
ENSRNOG00000004888	-0.00515338	0.978302	0.999668	Spred2
ENSRNOG00000004889	0.202897	0.560258	0.999668	Vangl2
ENSRNOG00000004890	-0.214954	0.608181	0.999668	Adcy8
ENSRNOG00000004891	0.0136719	0.932334	0.999668	Arl14ep
ENSRNOG00000004893	0.328204	0.319464	0.999205	Atp5s
ENSRNOG00000004901	0.172716	0.542798	0.999668	Slc4a1ap
ENSRNOG00000004903	0.410466	0.245154	0.999205	Ebp
ENSRNOG00000004904	-0.234514	0.218332	0.999205	Pa2g4
ENSRNOG00000004908	0.114325	0.394143	0.999205	Smc6
ENSRNOG00000004909	0.210576	0.203396	0.99549	Cnot2
ENSRNOG00000004910	-0.0407675	0.880404	0.999668	Eif2d
ENSRNOG00000004912	-0.16756	0.208966	0.999205	Itgav
ENSRNOG00000004917	0.0226154	0.874748	0.999668	Rasal2
ENSRNOG00000004918	-0.0930073	0.412479	0.999205	Kcna4
ENSRNOG00000004923	0.158383	0.256664	0.999205	Map4k5
ENSRNOG00000004925	-0.00954892	0.925904	0.999668	Ppp1r12a
ENSRNOG00000004926	0.0810912	0.765609	0.999668	Mettl15
ENSRNOG00000004927	0.0799493	0.777915	0.999668	Supt7l
ENSRNOG00000004928	-0.553269	0.11198	0.936466	Sntg2
ENSRNOG00000004932	0.311619	0.271211	0.999205	Sel1l3
ENSRNOG00000004936	-0.149477	0.25774	0.999205	Sdc2
ENSRNOG00000004937	-0.180205	0.0402496	0.783942	AABR07057765.1
ENSRNOG00000004940	-0.0562691	0.826769	0.999668	Rnf215
ENSRNOG00000004941	0.392175	0.248082	0.999205	Gpn1
ENSRNOG00000004947	0.200112	0.22949	0.999205	Zfp871
ENSRNOG00000004950	0.0948162	0.818255	0.999668	Ubxn2a
ENSRNOG00000004951	-0.0463449	0.825945	0.999668	Kif16b
ENSRNOG00000004956	0.0892984	0.68114	0.999668	Jade2
ENSRNOG00000004959	0.0308	0.801705	0.999668	Actr2
ENSRNOG00000004962	0.0760654	0.599835	0.999668	Prdm4
ENSRNOG00000004964	0.139088	0.392433	0.999205	Erbb3
ENSRNOG00000004967	0.237206	0.402085	0.999205	Snrpb2
ENSRNOG00000004968	0.0330112	0.91799	0.999668	Ncapg2
ENSRNOG00000004971	-0.0731223	0.723552	0.999668	Txlng
ENSRNOG00000004972	-0.0798601	0.874612	NA	Upp1
ENSRNOG00000004973	-0.169254	0.122375	0.947241	Ppp2r5c
ENSRNOG00000004978	0.060866	0.623702	0.999668	Prkacb
ENSRNOG00000004980	0.272772	0.520293	0.999205	Rangrf
ENSRNOG00000004992	0.160066	0.171315	0.97741	Rab1a
ENSRNOG00000004996	0.533555	0.128962	0.951182	Zcrb1
ENSRNOG00000004998	-0.139051	0.523897	0.999205	Jakmip1
ENSRNOG00000005003	-0.0225751	0.83674	0.999668	Ptprn2
ENSRNOG00000005006	0.64812	0.0673306	0.875025	Ndufaf1
ENSRNOG00000005007	-0.115734	0.335094	0.999205	Scn3a
ENSRNOG00000005009	0.252904	0.622808	NA	Zfp3
ENSRNOG00000005012	0.182432	0.46484	0.999205	Utp14a
ENSRNOG00000005015	-0.0801382	0.519763	0.999205	Rabep1
ENSRNOG00000005016	-0.0591667	0.741968	0.999668	Tmed4
ENSRNOG00000005018	-0.0387018	0.694447	0.999668	Scn2a
ENSRNOG00000005021	0.288657	0.045371	0.807704	Orc4
ENSRNOG00000005023	-0.418555	0.236552	0.999205	Agr2
ENSRNOG00000005024	0.281346	0.110871	0.934386	Cdkn2aipnl
ENSRNOG00000005033	-0.18297	0.27562	0.999205	Acvr1
ENSRNOG00000005034	-0.196104	0.318576	0.999205	Arhgef25
ENSRNOG00000005039	-0.081744	0.683469	0.999668	Tfpi
ENSRNOG00000005041	-0.0315212	0.821614	0.999668	Crip2
ENSRNOG00000005042	0.257418	0.195919	0.988785	Ranbp17
ENSRNOG00000005043	-0.0786884	0.631003	0.999668	Cpeb2
ENSRNOG00000005045	0.0848802	0.392663	0.999205	Ppp2r5e
ENSRNOG00000005046	-0.0866891	0.383829	0.999205	Tspan13
ENSRNOG00000005048	0.417841	0.559315	0.999668	Trhr
ENSRNOG00000005052	0.042269	0.737604	0.999668	Slc39a9
ENSRNOG00000005053	-0.0610107	0.817806	0.999668	Egln3
ENSRNOG00000005058	0.126984	0.413594	0.999205	Lpcat4
ENSRNOG00000005061	-0.085065	0.621872	0.999668	Dlst
ENSRNOG00000005063	-0.0684243	0.501688	0.999205	Atl1
ENSRNOG00000005070	0.00176695	0.992437	0.999912	Spopl
ENSRNOG00000005074	0.26163	0.267906	0.999205	Arl6ip6
ENSRNOG00000005076	0.00421017	0.978645	0.999668	Bcorl1
ENSRNOG00000005081	0.0242062	0.899667	0.999668	Fbxl20
ENSRNOG00000005082	0.116599	0.800406	NA	Irf6
ENSRNOG00000005083	-0.187585	0.621682	0.999668	Rtfdc1
ENSRNOG00000005087	0.181634	0.238792	0.999205	Cebpz
ENSRNOG00000005093	0.251038	0.368995	0.999205	Lgr6
ENSRNOG00000005096	0.0470051	0.814951	0.999668	Bzw2
ENSRNOG00000005099	-0.406992	0.230069	0.999205	Top3a
ENSRNOG00000005101	0.213611	0.362688	0.999205	Mia2
ENSRNOG00000005102	0.0945187	0.791425	0.999668	Washc3
ENSRNOG00000005107	0.143937	0.640841	0.999668	Recql5
ENSRNOG00000005108	0.633847	4.7406e-06	0.0102692	Wfs1
ENSRNOG00000005111	-0.0728265	0.882768	NA	Nutm1
ENSRNOG00000005114	0.0086458	0.985222	NA	Tmem74
ENSRNOG00000005116	-0.141381	0.739293	0.999668	LOC108350502
ENSRNOG00000005123	0.0719724	0.784228	0.999668	Emc2
ENSRNOG00000005124	-0.319543	0.129936	0.951182	Plekhh2
ENSRNOG00000005126	0.239872	0.469843	0.999205	Pqlc3
ENSRNOG00000005129	-0.0432282	0.693775	0.999668	Dtx3
ENSRNOG00000005130	-0.0730472	0.497785	0.999205	LOC103693780
ENSRNOG00000005133	0.0117253	0.896988	0.999668	Mapt
ENSRNOG00000005135	-0.122768	0.54456	0.999668	Bclaf3
ENSRNOG00000005138	0.0327848	0.81075	0.999668	Pip4k2c
ENSRNOG00000005141	0.0644208	0.653214	0.999668	Hus1
ENSRNOG00000005144	0.25689	0.184752	0.97741	Tmem18
ENSRNOG00000005147	0.215859	0.605874	0.999668	Ccdc157
ENSRNOG00000005148	-0.0990485	0.691307	0.999668	Scrt2
ENSRNOG00000005149	0.188882	0.160924	0.974073	Sacm1l
ENSRNOG00000005151	-0.210359	0.41275	0.999205	Dync2li1
ENSRNOG00000005157	0.019654	0.868121	0.999668	Rbbp7
ENSRNOG00000005158	0.0710502	0.530616	0.999632	Slc24a5
ENSRNOG00000005159	0.194332	0.303187	0.999205	Fam135b
ENSRNOG00000005165	0.151609	0.322853	0.999205	Smcr8
ENSRNOG00000005174	0.181015	0.683359	0.999668	Tmem121
ENSRNOG00000005175	0.0995054	0.395493	0.999205	Sgpp1
ENSRNOG00000005176	0.0482311	0.678983	0.999668	Map7d2
ENSRNOG00000005177	-0.173278	0.628672	0.999668	Tp53i3
ENSRNOG00000005180	0.00936958	0.960577	0.999668	Vstm2a
ENSRNOG00000005183	-0.112249	0.351399	0.999205	Rtf1
ENSRNOG00000005184	-0.0875977	0.549431	0.999668	Nop10
ENSRNOG00000005190	0.285024	0.0892177	0.909923	Nipal2
ENSRNOG00000005191	-0.222323	0.332243	0.999205	Trim44
ENSRNOG00000005193	0.301901	0.0688387	0.875596	Pfas
ENSRNOG00000005195	0.15078	0.146216	0.969976	Cst3
ENSRNOG00000005196	0.0595404	0.554613	0.999668	Slc12a6
ENSRNOG00000005203	0.0398807	0.903542	0.999668	Sec61g
ENSRNOG00000005206	-0.112738	0.341093	0.999205	Kcnq3
ENSRNOG00000005209	-0.352567	0.0406621	0.786421	Spred1
ENSRNOG00000005214	-0.617918	0.107228	0.932645	Plek
ENSRNOG00000005215	0.185318	0.474416	0.999205	Klhl4
ENSRNOG00000005218	-0.0174469	0.893512	0.999668	Sf3a1
ENSRNOG00000005223	0.532457	0.0856713	0.909923	Hnmt
ENSRNOG00000005227	-0.548184	0.235974	NA	Tfap4
ENSRNOG00000005228	-0.163063	0.134588	0.956696	Gnptab
ENSRNOG00000005233	1.19522	0.015773	NA	Lrrc6
ENSRNOG00000005234	-0.107905	0.503965	0.999205	Gxylt1
ENSRNOG00000005243	0.0856936	0.863399	NA	Pop1
ENSRNOG00000005248	-0.315007	0.0939681	0.916096	Slc1a4
ENSRNOG00000005249	0.0376587	0.788875	0.999668	Snx6
ENSRNOG00000005256	-0.045286	0.83415	0.999668	Zc3h15
ENSRNOG00000005257	-0.00473188	0.972495	0.999668	Prkaca
ENSRNOG00000005258	0.0545243	0.635614	0.999668	Myef2
ENSRNOG00000005260	0.0795488	0.853391	0.999668	Acp1
ENSRNOG00000005261	-0.182412	0.145343	0.967727	Fbxl5
ENSRNOG00000005263	0.174467	0.148386	0.973943	Scaf11
ENSRNOG00000005264	-0.219103	0.444115	0.999205	Sav1
ENSRNOG00000005270	0.232389	0.16348	0.974073	Sycp3
ENSRNOG00000005271	0.000739016	0.99382	0.999912	Rapgef5
ENSRNOG00000005274	-0.0332267	0.908273	0.999668	Vrk1
ENSRNOG00000005275	0.461579	0.284038	0.999205	Shmt1
ENSRNOG00000005276	-0.0975706	0.524498	0.999205	Csnk2a1
ENSRNOG00000005277	0.538764	0.0850843	0.909923	Ptprv
ENSRNOG00000005278	-0.291645	0.168053	0.974537	Trhde
ENSRNOG00000005279	-0.0967744	0.655368	0.999668	Ndufaf7
ENSRNOG00000005281	0.044999	0.704715	0.999668	Stx16
ENSRNOG00000005284	0.0299058	0.88521	0.999668	Itpka
ENSRNOG00000005285	0.259256	0.132036	0.951182	Fbxo33
ENSRNOG00000005286	-0.217394	0.212451	0.999205	Coch
ENSRNOG00000005289	0.00745578	0.965728	0.999668	Prkd3
ENSRNOG00000005290	0.0415577	0.631265	0.999668	Ywhae
ENSRNOG00000005291	0.0943354	0.427379	0.999205	Slc38a1
ENSRNOG00000005292	0.0237251	0.837024	0.999668	Trip11
ENSRNOG00000005298	0.170991	0.411492	0.999205	Zfp513
ENSRNOG00000005299	0.173508	0.118892	0.942044	Kif5a
ENSRNOG00000005301	0.139163	0.483355	0.999205	Eif2b4
ENSRNOG00000005303	-0.0676121	0.814991	0.999668	Tbc1d25
ENSRNOG00000005307	-0.00217234	0.982783	0.999668	Slc4a10
ENSRNOG00000005308	0.357243	0.0185482	0.639109	Tmx2
ENSRNOG00000005309	-0.106614	0.310747	0.999205	Scn8a
ENSRNOG00000005310	-0.0802014	0.560425	0.999668	Cul1
ENSRNOG00000005323	0.190974	0.243192	0.999205	AABR07064873.1
ENSRNOG00000005326	-0.00436285	0.978969	0.999668	Cnrip1
ENSRNOG00000005330	-0.0887057	0.284786	0.999205	Crebbp
ENSRNOG00000005331	0.375994	0.10896	0.932645	Vapb
ENSRNOG00000005332	0.195759	0.249881	0.999205	Csdc2
ENSRNOG00000005333	-0.0760584	0.578396	0.999668	Azin1
ENSRNOG00000005334	0.172866	0.10922	0.932645	Acvr2a
ENSRNOG00000005335	-0.268305	0.0517533	0.834049	Galnt13
ENSRNOG00000005342	0.0923284	0.694601	0.999668	Rassf5
ENSRNOG00000005344	0.409177	0.0367177	0.75956	Nol10
ENSRNOG00000005345	0.0998435	0.680271	0.999668	Vsnl1
ENSRNOG00000005346	-0.131084	0.691388	0.999668	Tmem128
ENSRNOG00000005347	-0.00461198	0.979816	0.999668	Fjx1
ENSRNOG00000005348	-0.245039	0.327606	0.999205	Pamr1
ENSRNOG00000005350	-0.268269	0.281475	0.999205	Pwp1
ENSRNOG00000005353	0.0656381	0.549012	0.999668	Rybp
ENSRNOG00000005355	-0.058233	0.699513	0.999668	Ncstn
ENSRNOG00000005357	0.100619	0.460309	0.999205	Ctc1
ENSRNOG00000005358	-0.22925	0.150743	0.974073	Pmm1
ENSRNOG00000005359	0.066804	0.565388	0.999668	Csrnp3
ENSRNOG00000005360	-0.210242	0.363999	0.999205	Dhrs7b
ENSRNOG00000005362	-0.0296871	0.906789	0.999668	Rab3ip
ENSRNOG00000005365	0.200588	0.55368	0.999668	Kcnip1
ENSRNOG00000005366	-0.206079	0.671012	NA	AABR07053472.1
ENSRNOG00000005369	0.0675322	0.804843	0.999668	Kcnj3
ENSRNOG00000005371	-0.0529599	0.720024	0.999668	Klhl29
ENSRNOG00000005374	0.509539	0.286468	NA	Lyar
ENSRNOG00000005375	0.116875	0.46355	0.999205	RGD1564053
ENSRNOG00000005376	-0.0282877	0.954291	NA	Mad2l1
ENSRNOG00000005377	-0.425342	0.216191	0.999205	Tmem11
ENSRNOG00000005386	-0.140872	0.28986	0.999205	Kitlg
ENSRNOG00000005387	0.037062	0.778134	0.999668	Rbm3
ENSRNOG00000005388	-0.938477	0.0320435	NA	Rassf3
ENSRNOG00000005390	0.000522762	0.996971	0.999912	Nup210
ENSRNOG00000005391	0.188699	0.102749	0.927826	Prex2
ENSRNOG00000005393	0.0385797	0.86094	0.999668	Sertad2
ENSRNOG00000005397	0.0903367	0.595978	0.999668	Maea
ENSRNOG00000005404	-0.153963	0.495188	0.999205	Rasgrp1
ENSRNOG00000005406	-0.0541974	0.69227	0.999668	Clint1
ENSRNOG00000005409	0.78451	0.193433	NA	Lrrc9
ENSRNOG00000005411	-0.0833611	0.484301	0.999205	Aftph
ENSRNOG00000005413	-0.107291	0.80407	0.999668	Creb3l1
ENSRNOG00000005417	-0.145923	0.429816	0.999205	Zhx2
ENSRNOG00000005418	-0.00206447	0.990976	0.999912	Trap1
ENSRNOG00000005424	0.720175	0.00911182	0.472429	Odc1
ENSRNOG00000005426	0.0138633	0.956339	0.999668	Snupn
ENSRNOG00000005428	0.0345389	0.783367	0.999668	Ctbp1
ENSRNOG00000005434	-0.126083	0.163506	0.974073	Sptbn1
ENSRNOG00000005437	0.0586217	0.868576	0.999668	Rida
ENSRNOG00000005438	-0.119776	0.416924	0.999205	Pcsk2
ENSRNOG00000005446	-0.233346	0.329356	0.999205	Gna11
ENSRNOG00000005447	0.0945422	0.625254	0.999668	Ypel2
ENSRNOG00000005451	0.531256	0.457126	0.999205	Dnah11
ENSRNOG00000005457	-0.013739	0.923295	0.999668	Lamp5
ENSRNOG00000005464	0.0505301	0.656786	0.999668	Lgalsl
ENSRNOG00000005468	-0.15281	0.534566	0.999632	Rbm28
ENSRNOG00000005470	-0.0897015	0.456175	0.999205	Atxn3
ENSRNOG00000005472	0.121997	0.415771	0.999205	Sp4
[truncated: 10,201 more rows]

## Sheet: Townsend_rat_females
Differential_expression_analysis_table
ID	log2FoldChange	pvalue	padj	Gene.name
ENSRNOG00000000007	-0.0589669	0.643072	0.820115	Gad1
ENSRNOG00000000021	-1.06979	0.00223937	0.0268843	AABR07061902.1
ENSRNOG00000000024	1.14123	0.0268623	NA	Hebp1
ENSRNOG00000000033	-0.255854	0.0744283	0.258654	Tmcc2
ENSRNOG00000000036	-0.919571	0.0661868	0.2424	Klhdc8a
ENSRNOG00000000040	-0.263055	0.44327	0.686515	RGD1304622
ENSRNOG00000000041	0.173501	0.503253	0.729052	Slc26a1
ENSRNOG00000000042	0.0237588	0.845777	0.933235	Xpr1
ENSRNOG00000000043	0.447525	0.0679705	0.245684	Idua
ENSRNOG00000000044	-0.375065	0.00605876	0.05383	Tmem175
ENSRNOG00000000047	-0.361741	0.293631	0.553056	Cd82
ENSRNOG00000000048	-0.0336643	0.805679	0.913457	Gak
ENSRNOG00000000054	-0.865078	2.41159e-05	0.00104536	Abhd8
ENSRNOG00000000060	-0.172354	0.328341	0.587659	Cplx1
ENSRNOG00000000062	0.354823	0.0758556	0.260876	Pcgf3
ENSRNOG00000000064	0.367019	0.158751	0.395196	Atp5i
ENSRNOG00000000066	0.325479	0.368505	0.623414	Fbxo28
ENSRNOG00000000068	0.0210866	0.872508	0.947317	Ppp2r5a
ENSRNOG00000000073	-0.458967	0.0825654	0.273859	Tmed5
ENSRNOG00000000075	-0.245586	0.361161	0.618099	Mtf2
ENSRNOG00000000082	0.273198	0.0931825	0.294658	Hltf
ENSRNOG00000000095	0.632098	0.000390646	0.00799602	Gpr89b
ENSRNOG00000000096	-0.237979	0.285306	0.544758	Pdzk1
ENSRNOG00000000098	0.20625	0.261559	0.517604	Rnf115
ENSRNOG00000000104	0.140565	0.586567	0.784092	Thoc3
ENSRNOG00000000105	-0.509276	8.52037e-06	0.000481422	Cplx2
ENSRNOG00000000108	-0.0353636	0.885363	0.954082	Aga
ENSRNOG00000000111	-0.170527	0.674746	0.840944	Coprs
ENSRNOG00000000112	-0.092085	0.581185	0.780785	Champ1
ENSRNOG00000000113	0.0730365	0.800571	0.911042	Elac1
ENSRNOG00000000121	0.543139	0.0529701	0.214052	Pigv
ENSRNOG00000000122	-0.412448	0.291595	0.551664	Ak2
ENSRNOG00000000123	-0.393834	0.210299	0.456946	Rnf19b
ENSRNOG00000000127	-0.205451	0.119838	0.337549	Kpna6
ENSRNOG00000000129	-0.232368	0.132018	0.356643	Phf24
ENSRNOG00000000130	-0.40219	0.0258411	0.138172	Dnajb5
ENSRNOG00000000133	-0.220484	0.356066	0.614156	Txndc15
ENSRNOG00000000137	0.834561	0.0628722	0.235346	Ly86
ENSRNOG00000000142	-0.210199	0.277103	0.535262	Plxdc2
ENSRNOG00000000145	-0.189599	0.473416	0.710472	Pik3r3
ENSRNOG00000000150	-0.0348488	0.914764	0.964911	Dnajc1
ENSRNOG00000000151	0.0772831	0.86482	0.943493	Ldlrap1
ENSRNOG00000000155	0.240316	0.0816457	0.27208	Cog3
ENSRNOG00000000157	0.476494	7.35542e-05	0.00244256	Atg12
ENSRNOG00000000158	0.570013	0.0216239	0.123292	Cdo1
ENSRNOG00000000161	0.0332394	0.839598	0.930366	Chm
ENSRNOG00000000164	0.465578	0.00492804	0.046967	Lamp2
ENSRNOG00000000166	0.28339	0.274482	0.532165	Apex2
ENSRNOG00000000167	1.15262	1.33647e-05	0.0006804	Alas2
ENSRNOG00000000168	0.126731	0.50778	0.732193	Gatm
ENSRNOG00000000169	0.643732	0.0199639	0.117173	Spata5l1
ENSRNOG00000000170	0.335582	0.0453859	0.195319	Slc30a4
ENSRNOG00000000175	-0.670685	0.00210042	0.0257886	Mier2
ENSRNOG00000000184	-0.690151	0.095381	NA	Tmprss6
ENSRNOG00000000186	-0.821108	0.0284607	0.146068	Tst
ENSRNOG00000000190	-0.321184	0.0404527	0.181772	AABR07058539.1
ENSRNOG00000000204	0.214305	0.299002	0.558369	Syncrip
ENSRNOG00000000219	-0.167935	0.458605	0.698955	Ano10
ENSRNOG00000000221	-0.0456812	0.862897	0.9423	Abhd5
ENSRNOG00000000230	-0.166321	0.559548	0.768659	Lmf1
ENSRNOG00000000231	-0.318112	0.0790505	0.266945	Kctd17
ENSRNOG00000000236	-0.153892	0.180168	0.422315	Zfp207
ENSRNOG00000000237	-0.442415	0.191792	0.435288	RGD1310429
ENSRNOG00000000244	0.406236	0.196315	0.440188	Coil
ENSRNOG00000000245	-0.665069	0.0995467	0.30539	Slc16a6
ENSRNOG00000000246	-0.419009	0.00588811	0.0528626	Amz2
ENSRNOG00000000247	-0.000175058	0.999272	0.999624	Mfsd11
ENSRNOG00000000248	0.0517873	0.696836	0.855287	Srsf2
ENSRNOG00000000249	0.113541	0.714735	0.865378	Mettl23
ENSRNOG00000000250	-0.574791	0.156088	0.391437	Jmjd6
ENSRNOG00000000257	-0.329719	0.0414887	0.184129	Smpd3
ENSRNOG00000000258	-0.364426	0.180961	0.42331	Prmt7
ENSRNOG00000000262	-0.371548	0.180356	0.422441	Zfp821
ENSRNOG00000000264	-0.151427	0.4438	0.686683	Def8
ENSRNOG00000000274	0.00642741	0.969352	0.987722	Phyhipl
ENSRNOG00000000275	-0.181198	0.404721	0.654311	Fam13c
ENSRNOG00000000277	-0.0273136	0.901639	0.960953	Tet1
ENSRNOG00000000279	-0.0580882	0.83115	0.927058	Rtn4ip1
ENSRNOG00000000281	0.0331694	0.911252	0.963464	Prodh1
ENSRNOG00000000283	0.0490234	0.826152	0.924301	Ess2
ENSRNOG00000000288	0.166347	0.571667	0.774764	Scarf2
ENSRNOG00000000299	-0.220398	0.15247	0.38583	Foxo3
ENSRNOG00000000302	0.181236	0.209217	0.45597	Sesn1
ENSRNOG00000000303	0.163018	0.608407	0.797302	Cep57l1
ENSRNOG00000000304	0.670793	0.000295786	0.00654822	Cd164
ENSRNOG00000000306	0.444834	0.375381	NA	Smpd2
ENSRNOG00000000308	0.158925	0.566117	0.771528	Zbtb24
ENSRNOG00000000312	0.364884	0.00816357	0.0648347	Fig4
ENSRNOG00000000314	0.313541	0.00341367	0.0357649	Sec63
ENSRNOG00000000316	0.62132	0.000546477	0.0101846	Sobp
ENSRNOG00000000321	0.210071	0.483729	0.717013	Cd24
ENSRNOG00000000322	-0.134155	0.557578	0.7671	Atg5
ENSRNOG00000000327	0.200546	0.200358	0.445303	Hace1
ENSRNOG00000000340	-0.351339	0.182444	0.424695	Rtraf
ENSRNOG00000000341	0.364035	0.33254	0.591953	Nid2
ENSRNOG00000000368	-0.045445	0.768021	0.894239	Grik2
ENSRNOG00000000373	-1.27317	0.00609996	NA	AABR07044900.1
ENSRNOG00000000378	-0.207741	0.700209	NA	AABR07044914.1
ENSRNOG00000000386	0.936245	0.00089195	0.014492	Pbld1
ENSRNOG00000000387	-0.0584019	0.709161	0.863252	Slc25a16
ENSRNOG00000000392	-0.0677861	0.729267	0.873015	Supv3l1
ENSRNOG00000000394	0.909379	0.0011377	0.0170011	Srgn
ENSRNOG00000000395	0.291582	0.0626163	0.234698	Kif1bp
ENSRNOG00000000396	0.000414112	0.998252	0.999441	Ddx50
ENSRNOG00000000397	0.269607	0.109229	0.321292	Ccar1
ENSRNOG00000000398	0.0626366	0.76025	0.888929	Zufsp
ENSRNOG00000000408	0.17499	0.27071	0.528262	Gopc
ENSRNOG00000000411	0.0798726	0.561868	0.770524	Nus1
ENSRNOG00000000412	0.196869	0.125327	0.34579	Slc35f1
ENSRNOG00000000413	-0.0413941	0.893367	0.957901	Pln
ENSRNOG00000000414	-0.482538	0.0270943	0.142291	Cep85l
ENSRNOG00000000415	0.0146729	0.929578	0.971315	Asf1a
ENSRNOG00000000417	-0.188419	0.191167	0.434825	Numa1
ENSRNOG00000000418	0.105153	0.768938	0.894573	Zbtb12
ENSRNOG00000000420	0.0250762	0.946159	0.978768	Nelfe
ENSRNOG00000000421	-0.319009	0.201217	0.446245	Skiv2l
ENSRNOG00000000422	-0.69517	0.148754	NA	Dxo
ENSRNOG00000000431	-0.245275	0.147353	0.379303	Atf6b
ENSRNOG00000000432	-0.646325	0.16042	NA	Fkbpl
ENSRNOG00000000433	-0.125309	0.398679	0.648588	Prrt1
ENSRNOG00000000435	-0.915623	2.3494e-05	0.0010302	Ppt2
ENSRNOG00000000437	-0.456629	0.00516915	0.0485575	Agpat1
ENSRNOG00000000438	0.0938712	0.608154	0.797185	Rnf5
ENSRNOG00000000439	0.129514	0.80679	NA	Ager
ENSRNOG00000000440	-0.31334	0.0848475	0.278099	Pbx2
ENSRNOG00000000441	-0.0636714	0.904491	NA	Gpsm3
ENSRNOG00000000442	0.28518	0.369897	0.624765	Notch4
ENSRNOG00000000463	-0.723682	0.00026074	0.00593638	Col11a2
ENSRNOG00000000464	0.150463	0.452602	0.69434	Rxrb
ENSRNOG00000000465	-0.261299	0.353361	0.611949	Slc39a7
ENSRNOG00000000466	-0.461655	0.106701	0.317585	Hsd17b8
ENSRNOG00000000467	-0.0337516	0.909837	0.963327	Ring1
ENSRNOG00000000470	-0.378558	0.0206633	0.12016	Vps52
ENSRNOG00000000473	-0.787297	0.0937464	NA	Pfdn6
ENSRNOG00000000474	-0.206724	0.320767	0.579626	Rgl2
ENSRNOG00000000476	-0.0680569	0.807251	0.914235	Zbtb22
ENSRNOG00000000477	-0.21218	0.352275	0.610806	Daxx
ENSRNOG00000000480	-0.172028	0.371804	0.626961	Phf1
ENSRNOG00000000481	0.446915	0.0346726	0.165383	Cuta
ENSRNOG00000000483	-0.208104	0.199669	0.444723	Syngap1
ENSRNOG00000000485	0.0146371	0.96762	0.986912	Bak1
ENSRNOG00000000487	-0.241295	0.268447	0.525284	Grm4
ENSRNOG00000000488	-0.997484	0.0176944	0.107405	Hmga1
ENSRNOG00000000490	0.131505	0.555884	0.765977	Rps10
ENSRNOG00000000493	-0.259983	0.358576	0.615848	Snrpc
ENSRNOG00000000495	-0.321647	0.169089	0.407717	Uhrf1bp1
ENSRNOG00000000498	0.165791	0.442578	0.685911	Anks1a
ENSRNOG00000000500	-0.103033	0.718692	0.867228	Scube3
ENSRNOG00000000501	-0.0439812	0.845944	0.933235	Zfp523
ENSRNOG00000000503	-0.0468953	0.845968	0.933235	Ppard
ENSRNOG00000000504	0.831401	0.0170858	0.10523	Fance
ENSRNOG00000000506	-0.822805	0.0481789	0.201791	Tead3
ENSRNOG00000000511	-0.187508	0.279923	0.538684	Srpk1
ENSRNOG00000000512	0.370926	0.0170035	0.105135	Slc26a8
ENSRNOG00000000513	-0.159248	0.207291	0.453692	Mapk14
ENSRNOG00000000517	-0.52155	0.0352174	0.16693	Kctd20
ENSRNOG00000000519	-0.134241	0.461397	0.701149	Stk38
ENSRNOG00000000520	0.274646	0.0138222	0.0923401	Srsf3
ENSRNOG00000000521	1.92061	3.91574e-06	0.000260065	Cdkn1a
ENSRNOG00000000522	-0.206627	0.19246	0.435727	Cpne5
ENSRNOG00000000523	-0.104741	0.832314	NA	Ppil1
ENSRNOG00000000524	0.182771	0.324606	0.583772	RGD735065
ENSRNOG00000000525	-0.0402619	0.893884	0.957901	Pi16
ENSRNOG00000000527	-0.501937	0.000200347	0.00500075	Mtch1
ENSRNOG00000000531	-0.795469	0.119216	NA	Ccdc167
ENSRNOG00000000532	-0.165533	0.320015	0.578816	Cmtr1
ENSRNOG00000000536	-0.495806	0.291714	0.551799	Mdga1
ENSRNOG00000000540	-0.207923	0.425278	0.670631	Btbd9
ENSRNOG00000000541	0.388488	0.0261962	0.139404	Glo1
ENSRNOG00000000546	0.385622	0.0827409	0.274215	Nt5dc1
ENSRNOG00000000547	0.101287	0.376302	0.630924	Tspyl4
ENSRNOG00000000549	0.257004	0.0471869	0.199368	Tspyl1
ENSRNOG00000000551	0.486025	0.0561023	0.221626	Fam241b
ENSRNOG00000000557	0.0146862	0.914954	0.964911	Ppa1
ENSRNOG00000000560	-0.300678	0.335473	0.594563	Lrrc20
ENSRNOG00000000561	0.0531118	0.906407	NA	Pald1
ENSRNOG00000000565	0.396219	0.0132039	0.08958	Sgpl1
ENSRNOG00000000566	0.997643	0.0172901	0.105856	Pcbd1
ENSRNOG00000000567	0.112826	0.569698	0.77393	Unc5b
ENSRNOG00000000568	0.636315	0.0253711	0.136689	Slc29a3
ENSRNOG00000000569	-0.0208541	0.927697	0.970324	Vsir
ENSRNOG00000000571	-0.19795	0.039737	0.179712	Psap
ENSRNOG00000000572	0.55501	0.270094	NA	Chst3
ENSRNOG00000000576	0.721832	0.00110527	0.0166479	Anapc16
ENSRNOG00000000579	0.554625	0.000330905	0.00710414	Marcks
ENSRNOG00000000581	0.350786	0.148591	0.381109	Cdc40
ENSRNOG00000000582	-0.512159	0.179665	0.421505	Ddo
ENSRNOG00000000583	0.174165	0.224114	0.473121	Cdk19
ENSRNOG00000000585	0.348221	0.000745713	0.0127546	Amd1
ENSRNOG00000000586	0.0917277	0.801639	0.911664	Gtf3c6
ENSRNOG00000000587	0.812433	0.0124743	0.086122	Rpf2
ENSRNOG00000000588	-0.333907	0.578467	NA	Slc16a10
ENSRNOG00000000593	0.0695142	0.476845	0.712313	Rev3l
ENSRNOG00000000596	0.133636	0.355727	0.614046	Fyn
ENSRNOG00000000598	-0.432215	0.449495	NA	Tube1
ENSRNOG00000000599	-0.119951	0.699621	0.856761	Lama4
ENSRNOG00000000604	0.0647781	0.705496	0.860512	Hdac2
ENSRNOG00000000605	-0.209341	0.716163	NA	Hs3st5
ENSRNOG00000000606	-0.201343	0.352246	0.610806	Pcdh15
ENSRNOG00000000609	-0.0809205	0.700975	0.857227	Ipmk
ENSRNOG00000000610	1.2231	5.27169e-14	4.3887e-11	Cisd1
ENSRNOG00000000611	0.151643	0.334717	0.594114	Ube2d1
ENSRNOG00000000613	0.145187	0.592509	0.788159	Tfam
ENSRNOG00000000614	0.371613	0.346135	0.604313	Bicc1
ENSRNOG00000000618	0.114801	0.362249	0.619045	Mdga2
ENSRNOG00000000622	0.265297	0.299468	0.558741	Hint1
ENSRNOG00000000633	0.678908	0.0558056	0.220831	Rhobtb1
ENSRNOG00000000634	-0.323919	0.556265	NA	Cabcoco1
ENSRNOG00000000635	0.0536961	0.759114	0.888148	Arid5b
ENSRNOG00000000638	-0.095692	0.510406	0.733758	Zfp365
ENSRNOG00000000639	0.76147	0.000928963	0.0148993	Ado
ENSRNOG00000000640	0.725913	0.141183	NA	Egr2
ENSRNOG00000000641	0.486785	0.222026	0.470613	Nrbf2
ENSRNOG00000000645	-0.0542744	0.831758	0.927175	Reep3
ENSRNOG00000000648	0.220928	0.0824419	0.27369	Jmjd1c
ENSRNOG00000000655	0.209931	0.526653	0.744764	Ptprc
ENSRNOG00000000657	-0.0124405	0.9477	0.979546	Nek7
ENSRNOG00000000658	0.489721	0.101515	0.308347	Acacb
ENSRNOG00000000661	-0.188002	0.392602	0.642884	Hps4
ENSRNOG00000000662	-0.321196	0.426014	0.671418	Srrd
ENSRNOG00000000663	-0.18055	0.42919	0.674645	Tfip11
ENSRNOG00000000664	-0.135126	0.685793	0.848102	Tpst2
ENSRNOG00000000665	-0.239265	0.194285	0.437796	Pitpnb
ENSRNOG00000000693	-0.257615	0.131881	0.356592	Svop
ENSRNOG00000000695	0.0398127	0.883939	0.953271	Ssh1
ENSRNOG00000000697	0.206605	0.344466	0.602697	Coro1c
ENSRNOG00000000699	-0.627067	0.0322659	0.158155	Selplg
ENSRNOG00000000700	-0.463254	0.172627	0.412134	Tmem119
ENSRNOG00000000701	-0.190313	0.507213	0.73176	Iscu
ENSRNOG00000000702	-0.034615	0.882635	0.952665	Sart3
ENSRNOG00000000704	0.0916352	0.816022	0.918711	Cmklr1
ENSRNOG00000000708	0.0462688	0.748869	0.883351	Sgsm1
ENSRNOG00000000716	-0.477222	0.0519874	0.211317	Htr1f
ENSRNOG00000000718	0.0630238	0.692087	0.852498	Cggbp1
ENSRNOG00000000728	1.03071	0.0269956	NA	Clic2
ENSRNOG00000000729	0.670139	0.00560908	0.0511666	Tmlhe
ENSRNOG00000000774	0.196177	0.028069	0.144837	Gabbr1
ENSRNOG00000000775	0.167585	0.448361	0.690914	Mog
ENSRNOG00000000777	0.0422213	0.858372	0.940828	RT1-S3
ENSRNOG00000000778	0.288474	0.448873	0.691372	Znrd1as1
ENSRNOG00000000779	0.0447688	0.920914	0.967067	Znrd1
ENSRNOG00000000780	-0.0416102	0.802457	0.911664	Ppp1r11
ENSRNOG00000000781	0.163761	0.600811	0.793051	Rnf39
ENSRNOG00000000785	-0.183492	0.375116	0.629833	Trim39
ENSRNOG00000000786	0.164715	0.740562	NA	Rpp21
ENSRNOG00000000787	0.755507	0.248201	NA	AABR07044364.1
ENSRNOG00000000795	-0.162333	0.564368	0.770839	RT1-N3
ENSRNOG00000000796	0.19883	0.0906965	0.289985	Ranbp2
ENSRNOG00000000798	-0.290721	0.265181	0.521951	Gnl1
ENSRNOG00000000799	0.0615392	0.752464	0.885743	Abcf1
ENSRNOG00000000800	0.20363	0.399708	0.649333	Man1a1
ENSRNOG00000000801	0.315721	0.285557	0.545145	Msl3l2
ENSRNOG00000000802	0.171474	0.348723	0.607244	Tbc1d32
ENSRNOG00000000804	0.612096	0.000163813	0.00439817	Mrps18b
ENSRNOG00000000805	0.686293	3.46131e-08	5.99946e-06	Gja1
ENSRNOG00000000808	0.0313215	0.855447	0.939131	Hsf2
ENSRNOG00000000809	0.159111	0.282498	0.541398	Atat1
ENSRNOG00000000812	-0.0715865	0.74189	0.879731	RGD1302996
ENSRNOG00000000814	0.670723	0.196774	NA	Fabp7
ENSRNOG00000000815	0.570328	0.0491544	0.204279	Smpdl3a
ENSRNOG00000000816	-0.933889	0.044271	NA	Ppp1r18
ENSRNOG00000000823	0.414396	0.00221584	0.0267396	Gcc2
ENSRNOG00000000824	0.961443	0.00797539	0.0639987	Dse
ENSRNOG00000000826	0.432045	0.0187037	0.112035	Flot1
ENSRNOG00000000831	-0.668727	0.0845867	0.277725	Gtf2h4
ENSRNOG00000000833	0.047275	0.793218	0.908581	Vars2
ENSRNOG00000000839	-0.344732	0.447351	NA	Nfkbil1
ENSRNOG00000000840	0.0471975	0.706093	0.860973	Atp6v1g2
ENSRNOG00000000841	0.0406413	0.746314	0.881344	Ddx39b
ENSRNOG00000000842	-0.858064	0.0120146	0.0839912	Ddah2
ENSRNOG00000000847	-0.199719	0.382959	0.636602	Csnk2b
ENSRNOG00000000848	0.00150816	0.997577	NA	Gpank1
ENSRNOG00000000851	-0.227996	0.0389831	0.177804	Bag6
ENSRNOG00000000852	-0.363561	9.0257e-05	0.00280643	Prrc2a
ENSRNOG00000000861	-0.104906	0.791188	0.907513	Zic3
ENSRNOG00000000866	0.079902	0.642801	0.819889	Rbmx
ENSRNOG00000000867	-0.127036	0.52751	0.745418	Vars
ENSRNOG00000000869	-0.113118	0.703605	0.859199	Arhgef6
ENSRNOG00000000875	0.540023	0.002884	0.0318855	Fhl1
ENSRNOG00000000879	0.163248	0.113172	0.328382	Slc9a6
ENSRNOG00000000881	0.195586	0.116873	0.333362	Mmgt1
ENSRNOG00000000885	-0.0553036	0.714254	0.865348	Auts2
ENSRNOG00000000886	-0.547621	0.0278262	0.144284	Caln1
ENSRNOG00000000888	0.00613238	0.980429	0.991916	Sbds
ENSRNOG00000000891	-0.717015	0.0414426	0.184069	AABR07035107.1
ENSRNOG00000000893	0.480689	0.00131942	0.018944	Tmem248
ENSRNOG00000000894	-0.18172	0.101508	0.308347	Fry
ENSRNOG00000000895	-0.123806	0.476639	0.712168	Rabgef1
ENSRNOG00000000900	-0.282036	0.147227	0.379303	Tpst1
ENSRNOG00000000901	0.330757	0.105888	0.316467	Crcp
ENSRNOG00000000902	-0.741372	1.85848e-07	2.42607e-05	Hsph1
ENSRNOG00000000903	-0.0892519	0.83648	0.929592	Asl
ENSRNOG00000000905	0.696944	0.187761	NA	Tex26
ENSRNOG00000000906	-0.288128	0.629861	NA	Medag
ENSRNOG00000000909	-0.143629	0.39242	0.642884	Uspl1
ENSRNOG00000000918	-0.356984	0.447198	NA	Zbed5
ENSRNOG00000000921	0.257032	0.0715523	0.252925	Ubl3
ENSRNOG00000000922	0.765836	0.00301205	0.032829	Sumf2
ENSRNOG00000000923	0.0755858	0.531564	0.748053	Cct6a
ENSRNOG00000000924	0.275969	0.0705006	0.250543	Slc7a1
ENSRNOG00000000925	-0.662843	0.115454	0.330785	Psph
ENSRNOG00000000926	0.394385	0.0535612	0.215325	Mrps17
ENSRNOG00000000931	-0.134758	0.383174	0.636773	Sfswap
ENSRNOG00000000936	-0.179609	0.360852	0.617745	Stx2
ENSRNOG00000000937	-0.214968	0.563713	0.770524	Slc46a3
ENSRNOG00000000938	0.653497	1.36007e-07	1.81721e-05	Ran
ENSRNOG00000000940	0.634848	0.0045685	0.0443457	Flt1
ENSRNOG00000000942	0.362533	0.021406	0.122712	Pan3
ENSRNOG00000000954	-0.120747	0.731765	0.874254	Polr1d
ENSRNOG00000000955	-0.728935	0.00959831	0.0727794	Lnx2
ENSRNOG00000000957	-0.20085	0.250489	0.504013	Rpl21
ENSRNOG00000000961	-0.240574	0.380782	0.634291	Glt1d1
ENSRNOG00000000962	-0.0257176	0.910251	0.963327	Slc15a4
ENSRNOG00000000967	0.261922	0.263973	0.520494	Aacs
ENSRNOG00000000968	-0.2579	0.174391	0.41436	Rnf6
ENSRNOG00000000974	0.0802148	0.648126	0.823628	Zfp358
ENSRNOG00000000975	-0.0335883	0.84024	0.930713	Mcoln1
ENSRNOG00000000977	-0.473365	0.0132747	0.0899523	Pnpla6
ENSRNOG00000000979	-0.0367504	0.883677	0.953107	Bri3bp
ENSRNOG00000000981	-0.446685	0.0367481	0.171607	Scarb1
ENSRNOG00000000983	-0.185073	0.521645	0.741808	Zfp394
ENSRNOG00000000985	-0.622845	0.0252489	0.136204	Cpsf4
ENSRNOG00000000986	-0.257306	0.202175	0.447347	Camsap3
ENSRNOG00000000987	0.33444	0.255451	0.510229	Ptcd1
ENSRNOG00000000988	-0.192499	0.442093	0.685347	Xab2
ENSRNOG00000000989	-0.0861691	0.714946	0.865448	Bud31
ENSRNOG00000000990	0.753736	1.91637e-05	0.000888336	Pdap1
ENSRNOG00000000994	-0.304728	0.388265	0.640083	Stxbp2
ENSRNOG00000000996	-0.186837	0.201773	0.447043	Arpc1a
ENSRNOG00000000999	-0.506611	0.00691832	0.0588213	Smurf1
ENSRNOG00000001004	-0.278845	0.021328	0.122558	Ncor2
ENSRNOG00000001006	0.0444621	0.909498	0.963286	Nptx2
ENSRNOG00000001007	0.89717	0.0511194	0.209363	Baiap2l1
ENSRNOG00000001009	-0.392512	0.132756	0.357385	Bri3
ENSRNOG00000001010	-0.742135	0.00263356	0.0301505	Tecpr1
ENSRNOG00000001030	-0.344285	0.00235051	0.0277781	Tsc22d1
ENSRNOG00000001032	0.173168	0.264205	0.520572	Ccz1b
ENSRNOG00000001033	0.181288	0.396812	0.647066	Nufip1
ENSRNOG00000001034	0.0750747	0.624109	0.808395	Evi5l
ENSRNOG00000001035	-0.341422	0.191343	0.434877	Gtf2h3
ENSRNOG00000001037	-0.00704814	0.981543	0.992378	Gpalpp1
ENSRNOG00000001039	-0.557463	0.0958543	0.300129	Eif2b1
ENSRNOG00000001040	-0.156359	0.46317	0.70309	Pms2
ENSRNOG00000001043	0.286991	0.416575	0.663447	Ddx55
ENSRNOG00000001044	0.0355292	0.860051	0.941886	Aimp2
ENSRNOG00000001047	-0.236557	0.245562	0.498692	Map2k7
ENSRNOG00000001048	-0.13177	0.800783	NA	Ankrd61
ENSRNOG00000001049	-0.153167	0.301594	0.561012	Tpt1
ENSRNOG00000001050	-0.202632	0.119276	0.336802	Eif2ak1
ENSRNOG00000001052	-0.463775	0.167352	0.405854	Slc25a30
ENSRNOG00000001053	0.288176	0.0278065	0.144284	Tmed2
ENSRNOG00000001055	-0.666935	0.0105788	0.0777128	Rilpl1
ENSRNOG00000001056	-0.262137	0.150521	0.383461	Snapc2
ENSRNOG00000001057	-0.0866299	0.531142	0.747852	Ctxn1
ENSRNOG00000001058	-0.437099	0.114858	0.330156	Timm44
ENSRNOG00000001059	0.145133	0.35856	0.615848	Usp42
ENSRNOG00000001060	-1.27478	0.0180041	NA	Snrnp35
ENSRNOG00000001061	0.185145	0.468882	0.708124	Rilpl2
ENSRNOG00000001062	-0.259372	0.379955	0.633649	Kmt5a
ENSRNOG00000001064	-0.364569	0.00505936	0.047803	Sbno1
ENSRNOG00000001065	0.586625	0.0370156	0.17213	Cyth3
ENSRNOG00000001068	0.277831	0.00268191	0.0305825	Rac1
ENSRNOG00000001069	-0.0340089	0.80496	0.913097	Elavl1
ENSRNOG00000001070	0.93311	1.28435e-06	0.000107253	Cdk2ap1
ENSRNOG00000001072	0.258761	0.162474	0.400086	Cers4
ENSRNOG00000001073	-0.712016	0.0783205	0.265977	RGD1563482
ENSRNOG00000001074	0.26469	0.146445	0.378597	Mphosph9
ENSRNOG00000001079	-0.175604	0.485281	0.717401	Daglb
ENSRNOG00000001080	0.083774	0.805897	0.913521	Arl6ip4
ENSRNOG00000001081	0.153721	0.671221	0.838251	Ogfod2
ENSRNOG00000001082	-0.417107	0.137011	0.364583	Abcb9
ENSRNOG00000001083	-0.0537741	0.741309	0.879717	Kdelr2
ENSRNOG00000001086	-0.473421	0.0280011	0.144685	Vps37b
ENSRNOG00000001090	-0.0888867	0.617789	0.803048	Stard13
ENSRNOG00000001091	-0.578454	0.00651959	0.0566078	Hip1r
ENSRNOG00000001092	0.507177	0.318003	0.576743	Kl
ENSRNOG00000001094	-0.430859	0.333561	0.593023	Zfp316
ENSRNOG00000001098	0.143256	0.134975	0.360514	Pds5b
ENSRNOG00000001099	-0.18956	0.581206	0.780785	Rbak
ENSRNOG00000001101	-0.137628	0.365661	0.621708	Rnf216
ENSRNOG00000001103	0.043308	0.903835	0.961498	AABR07035437.1
ENSRNOG00000001104	-0.221206	0.172548	0.412092	Foxk1
ENSRNOG00000001106	-0.783785	0.0617735	0.233097	Denr
ENSRNOG00000001107	-0.168522	0.681439	0.844881	AABR07035428.1
ENSRNOG00000001108	0.180424	0.18679	0.429673	N4bp2l2
ENSRNOG00000001111	0.683056	5.91857e-05	0.002107	Brca2
ENSRNOG00000001113	-0.199035	0.142214	0.372407	Mmd2
ENSRNOG00000001114	-0.35695	0.105876	0.316467	Wipi2
ENSRNOG00000001115	0.45793	0.239646	0.490919	Slc29a4
ENSRNOG00000001117	-0.142594	0.77347	0.896427	Fbxl18
ENSRNOG00000001120	-0.177908	0.150418	0.383461	Med13l
ENSRNOG00000001123	0.0689537	0.700272	0.857093	RGD1562310
ENSRNOG00000001124	-0.340152	0.0107584	0.078512	Rnft2
ENSRNOG00000001126	-0.256201	0.0979472	0.30269	Fbxw8
ENSRNOG00000001128	-1.63732	0.0100613	NA	Tesc
ENSRNOG00000001129	-0.0364829	0.83249	0.927375	Fbxo21
ENSRNOG00000001130	-0.765637	0.000527845	0.00998397	Nos1
ENSRNOG00000001134	0.0227359	0.928528	0.970625	Rfc5
ENSRNOG00000001135	-0.239399	0.117238	0.333797	Wsb2
ENSRNOG00000001136	-0.452212	0.0280317	0.144773	Pebp1
ENSRNOG00000001138	-0.39595	0.160981	0.397945	Taok3
ENSRNOG00000001139	0.279504	0.119361	0.336876	Suds3
ENSRNOG00000001141	-0.90727	0.0505944	NA	Srrm4
ENSRNOG00000001142	0.275118	0.324108	0.583448	Prkab1
ENSRNOG00000001143	-0.331904	0.0472337	0.199492	Cit
ENSRNOG00000001148	-0.0962148	0.483055	0.716851	Rplp0
ENSRNOG00000001149	0.0381075	0.836527	0.929592	Pxn
ENSRNOG00000001156	-0.360973	0.0510595	0.209193	Msi1
ENSRNOG00000001158	0.443229	0.000446904	0.00889938	Abcg1
ENSRNOG00000001161	0.242007	0.111365	0.325553	Gatc
ENSRNOG00000001163	0.32059	0.365305	0.621445	Srsf9
ENSRNOG00000001169	0.582617	0.0454628	0.195502	Slc37a1
ENSRNOG00000001170	-0.00533551	0.966397	0.986373	Cox6a1
ENSRNOG00000001171	-0.0594444	0.878118	0.950604	Coq5
ENSRNOG00000001172	-0.438857	0.000547027	0.0101846	Rnf10
ENSRNOG00000001173	-0.828097	0.00655032	0.0567012	Cabp1
ENSRNOG00000001174	0.312447	0.144309	0.375875	Pde9a
ENSRNOG00000001177	0.151699	0.7377	NA	Acads
ENSRNOG00000001178	0.200617	0.0799322	0.268295	Sppl3
ENSRNOG00000001181	-0.410474	0.323899	NA	Wdr4
ENSRNOG00000001182	-0.348665	0.226141	0.476137	Ndufv3
ENSRNOG00000001184	0.099368	0.671508	0.838517	Pknox1
ENSRNOG00000001185	-0.176414	0.279832	0.538652	RGD1311899
ENSRNOG00000001189	-0.0218551	0.924931	0.969213	Sik1
ENSRNOG00000001190	0.425934	0.00203035	0.0252714	Git2
ENSRNOG00000001191	0.164226	0.519104	0.739985	Tchp
ENSRNOG00000001192	0.356291	0.245207	0.498536	Gltp
ENSRNOG00000001194	-0.597545	0.00604266	0.0537404	Rrp1b
ENSRNOG00000001198	-0.471331	0.125864	0.346604	Fam222a
ENSRNOG00000001199	0.218112	0.567564	0.772028	Pop5
ENSRNOG00000001201	0.603641	0.000257837	0.00590375	Cstb
ENSRNOG00000001203	0.271112	0.390565	0.641836	Rrp1
ENSRNOG00000001204	0.210976	0.120512	0.338945	Ankrd13a
ENSRNOG00000001205	-0.307074	0.00445301	0.0437103	Agpat3
ENSRNOG00000001210	-0.165645	0.549687	0.761224	Pwp2
ENSRNOG00000001211	-0.385032	0.172107	0.411845	RGD1303003
ENSRNOG00000001214	-0.0733422	0.810353	0.916195	Pfkl
ENSRNOG00000001215	0.0061877	0.981206	0.992175	RGD1309594
ENSRNOG00000001216	-0.584953	0.0298141	0.15082	Trpm2
ENSRNOG00000001222	-0.335111	0.176445	0.417044	Ube2g2
ENSRNOG00000001223	-0.382429	0.0330139	0.160162	Pttg1ip
ENSRNOG00000001224	-0.721376	0.102175	0.30977	Itgb2
ENSRNOG00000001225	-1.22971	0.0285865	NA	Fam207a
ENSRNOG00000001227	-0.272532	0.0349481	0.166167	Adarb1
ENSRNOG00000001228	0.211671	0.385479	0.638273	Pofut2
ENSRNOG00000001229	-0.189874	0.601985	0.793917	Col18a1
ENSRNOG00000001232	0.250011	0.610273	NA	Slc19a1
ENSRNOG00000001235	-0.0986433	0.52769	0.745433	Gna12
ENSRNOG00000001236	-0.0152646	0.941088	0.976822	Brat1
ENSRNOG00000001237	-0.265831	0.114914	0.330156	Cabin1
ENSRNOG00000001238	0.14203	0.408571	0.657101	Rsrc2
ENSRNOG00000001239	-0.325603	0.0918094	0.2921	Ddt
ENSRNOG00000001241	-0.00858172	0.971831	0.988543	Iqce
ENSRNOG00000001242	-0.0430751	0.858863	0.941153	Gstt3
ENSRNOG00000001243	-0.109114	0.524524	0.743085	Zcchc8
ENSRNOG00000001245	0.120019	0.427868	0.673522	Pcbp3
ENSRNOG00000001247	0.0513012	0.672969	0.839511	Clip1
ENSRNOG00000001249	0.105356	0.845064	NA	Col6a1
ENSRNOG00000001250	-1.04736	0.0024449	0.0286551	Lfng
ENSRNOG00000001252	-0.232353	0.344382	0.602641	Chst12
ENSRNOG00000001253	-0.407289	0.0308226	0.153645	Eif3b
ENSRNOG00000001254	0.302393	0.498613	0.725622	Col6a2
ENSRNOG00000001255	-0.274522	0.0756325	0.260546	Mlxip
ENSRNOG00000001256	-0.0900916	0.434746	0.679055	Atxn2
ENSRNOG00000001258	0.391347	0.419914	0.666056	Snx8
ENSRNOG00000001259	-0.317622	0.176446	0.417044	Cux2
ENSRNOG00000001265	-0.328174	0.527055	NA	Mad1l1
ENSRNOG00000001269	-0.203666	0.156666	0.392253	Ppp1cc
ENSRNOG00000001271	0.303578	0.379021	0.633207	Card6
ENSRNOG00000001272	-0.255575	0.111025	0.32511	Mcm3ap
ENSRNOG00000001274	0.596091	0.000430397	0.0086821	Vps29
ENSRNOG00000001276	-0.132451	0.517456	0.739033	Pcnt
ENSRNOG00000001277	0.419282	0.211394	0.458431	Mafk
ENSRNOG00000001278	-0.310326	0.320533	0.57948	Gpn3
ENSRNOG00000001283	-0.0586484	0.780644	0.900726	Anapc7
ENSRNOG00000001285	-0.241389	0.0599546	0.229184	Atp2a2
ENSRNOG00000001288	0.164765	0.528847	0.745966	Gpr146
ENSRNOG00000001289	0.677533	0.0584539	0.226111	LOC498154
ENSRNOG00000001293	-0.0700191	0.725015	0.870614	Get4
ENSRNOG00000001294	-0.256852	0.449588	0.69196	Ift81
ENSRNOG00000001295	0.226637	0.0144129	0.0948912	S100b
ENSRNOG00000001296	0.509913	0.0655832	0.241045	P2rx7
ENSRNOG00000001297	0.0362195	0.917459	0.965573	Prmt2
ENSRNOG00000001299	0.0962434	0.564738	0.771069	Sun1
ENSRNOG00000001300	-0.342315	0.371691	0.626864	P2rx4
ENSRNOG00000001302	-0.424435	0.0317308	0.156206	Adora2a
ENSRNOG00000001303	-0.037881	0.768295	0.894284	Specc1l
ENSRNOG00000001304	-0.453896	0.00797177	0.0639987	Bcr
ENSRNOG00000001309	-0.384328	0.0521666	0.211819	Camkk2
ENSRNOG00000001311	-0.574581	0.0797538	0.268215	Rab36
ENSRNOG00000001312	-0.411308	0.158054	0.393904	Pdgfa
ENSRNOG00000001313	-0.0650797	0.730152	0.873354	Gnaz
ENSRNOG00000001314	-0.317711	0.114976	0.330156	Fam20c
ENSRNOG00000001316	-0.304792	0.0235385	0.130722	Anapc5
ENSRNOG00000001317	0.162041	0.282639	0.541556	Zfp68
ENSRNOG00000001323	-0.0159465	0.931098	0.971741	Zfp157
ENSRNOG00000001325	0.167668	0.755728	0.886911	Il3ra
ENSRNOG00000001329	-0.985832	0.00676395	0.0579355	Gjc3
ENSRNOG00000001331	0.161066	0.271171	0.528612	Rnf34
ENSRNOG00000001335	0.530072	0.000340848	0.00727358	Zkscan1
ENSRNOG00000001336	-0.931085	0.0876504	NA	Orai1
ENSRNOG00000001337	-0.16752	0.298731	0.55818	Setd1b
ENSRNOG00000001339	-0.614852	0.186359	0.429305	Psmd9
ENSRNOG00000001341	-0.222599	0.368532	0.623414	Zfp113
ENSRNOG00000001342	-0.423527	0.343052	0.601334	Wdr66
ENSRNOG00000001344	0.18423	0.338152	0.597237	Aldh2
ENSRNOG00000001345	0.00384073	0.98171	0.992458	Mapkapk5
ENSRNOG00000001346	0.00700202	0.969806	0.98781	Cops6
ENSRNOG00000001347	-0.057535	0.852051	0.937579	Adam1a
ENSRNOG00000001348	-0.704618	0.0290268	0.148161	Erp29
ENSRNOG00000001349	-0.160652	0.535763	0.751749	Mcm7
ENSRNOG00000001350	-0.0428215	0.791336	0.907513	Naa25
ENSRNOG00000001351	0.0210982	0.904146	0.961639	Trafd1
ENSRNOG00000001352	-0.209337	0.0489831	0.203923	Hectd4
ENSRNOG00000001353	-0.0114747	0.948286	0.979685	Ap4m1
ENSRNOG00000001355	-0.287321	0.177067	0.417903	Taf6
ENSRNOG00000001368	-0.779504	0.0010152	0.0157079	Rph3a
ENSRNOG00000001374	-0.127477	0.650797	0.825873	Rasal1
ENSRNOG00000001375	-0.00287445	0.991827	0.997157	Gal3st4
ENSRNOG00000001376	0.331962	0.112228	0.32684	Mettl7a
ENSRNOG00000001377	-0.0444685	0.903349	0.961331	Ddx54
ENSRNOG00000001379	0.787338	0.110989	NA	Cyp3a62
ENSRNOG00000001383	0.379579	0.395197	NA	Slc8b1
ENSRNOG00000001385	-0.311577	0.170696	0.410214	Plbd2
ENSRNOG00000001396	0.352705	0.252943	0.507188	Mospd3
ENSRNOG00000001397	-0.611526	0.0748895	0.259226	Rbm19
ENSRNOG00000001402	-0.546073	0.0192244	0.114053	Lrch4
ENSRNOG00000001404	-0.108124	0.569052	0.773424	Agfg2
ENSRNOG00000001408	-0.334469	0.0575512	0.224491	Actl6b
ENSRNOG00000001409	-0.209692	0.0952864	0.299107	Gnb2
ENSRNOG00000001410	-0.0409175	0.804574	0.913018	Gigyf1
ENSRNOG00000001414	-0.291107	0.553804	0.764484	Serpine1
ENSRNOG00000001415	-0.24505	0.108234	0.319608	Ap1s1
ENSRNOG00000001416	0.340205	0.0605788	0.230793	Vgf
ENSRNOG00000001417	-0.283514	0.209823	0.45633	Plod3
ENSRNOG00000001418	-0.484968	0.247152	0.500785	Znhit1
ENSRNOG00000001420	-0.493218	0.0266199	0.140668	Fis1
ENSRNOG00000001424	-0.241605	0.0959842	0.300129	Cux1
ENSRNOG00000001426	-0.215731	0.390502	0.641836	Prkrip1
ENSRNOG00000001427	-0.190419	0.338687	0.597621	Orai2
ENSRNOG00000001428	-0.0487859	0.897579	0.959327	Alkbh4
ENSRNOG00000001429	-0.0657035	0.790237	0.907179	Lrwd1
ENSRNOG00000001430	0.16083	0.738702	NA	Polr2j
ENSRNOG00000001432	-0.367464	0.294827	0.553904	Dtx2
ENSRNOG00000001436	0.0199648	0.880702	0.951528	Ywhag
ENSRNOG00000001439	-0.735318	0.00222261	0.0267396	Srrm3
ENSRNOG00000001440	0.100737	0.430484	0.675371	Mdh2
ENSRNOG00000001441	-0.482293	0.188607	0.431769	Tmem120a
ENSRNOG00000001442	-0.45333	0.015426	0.0989741	Por
ENSRNOG00000001443	0.262083	0.15612	0.391437	Rhbdd2
ENSRNOG00000001448	0.023458	0.886698	0.954389	Hip1
ENSRNOG00000001449	-0.158461	0.168905	0.407532	Pom121
ENSRNOG00000001450	0.142319	0.654405	0.827635	Nsun5
ENSRNOG00000001452	0.2559	0.569434	0.773756	Fzd9
ENSRNOG00000001453	-0.318343	0.0143422	0.0946452	Baz1b
ENSRNOG00000001454	-0.0112879	0.943522	0.977592	Eif4h
ENSRNOG00000001455	-0.0137731	0.941213	0.976822	Kif13a
ENSRNOG00000001456	0.144118	0.192753	0.435901	Nup153
[truncated: 12,021 more rows]

## Sheet: Seney_human
Ensembl_ID	gene_symbol	coefficient	sd	obs.p	corrected.p	p.BH
[truncated: 15,042 more rows]
