# Supplementary material for: Functional genomic mechanisms of opioid action and opioid use disorder: a systematic review of animal models and human studies
Source: Mol Psychiatry. 2023 Sep 15;28(11):4568–84. doi: 10.1038/s41380-023-02238-1 (PMC10914629; doi:10.1038/s41380-023-02238-1)
Supplement: Supplementary file 12 — Supplementary Files [file 41380_2023_2238_MOESM12_ESM.zip › suppl_file1/Human_Mouse_data_DESeq2_Seney21_FC1_FDR10.csv]

	Gene	Ensembl	Entrez	HN1	HN2	HN3	HN4	HN5	HN6	HN7	HN8	HN9	HN10	HN11	HN12	HN13	HN14	HN15	HN16	HN17	HN18	HN19	HN20	HN21	HN22	HN23	HN24	HN25	HN26	HN27	HN28	HN29	HN30	HN31	HN32	HN33	HN34	HN35	HN36	HN37	HN38	HN39	HN40	HBA1	HBA2	HBA3	HBA4	HBA5	HBA6
1	A1BG	ENSG00000121410	1	17.9507522140025	60.1979625948737	29.7982594803016	21.5510248885046	24.2204368157934	23.4804079320259	18.1504324378304	30.9215476774061	24.4748858527956	55.6835076164183	25.9859167328552	49.8739597655928	17.9230809790008	23.5278186868447	48.040242484892	22.0512028867343	30.4148461298806	32.3279892793003	14.3389316961711	22.4903137645202	41.4054267920885	30.697955878689	39.4639180181965	29.8716851229683	31.6741942219749	55.9074036903248	20.440495694588	20.2796337867113	18.6820588762992	32.297452638058	31.1745209069652	30.8943401240688	23.6656715636029	26.949644885205	22.9157606026953	35.6473076864005	53.5962309367207	27.6894027766777	22.8768892070909	38.2227322738057	33.1353522522843	28.9841126568307	10.1702920344672	20.4113254536502	38.8178198132671	20.0471531276883
2	A1CF	ENSG00000148584	29974	0.897537610700124	0	0	0	4.32507800282024	0	0	0	0	0	0	0	2.68846214685012	0	0	5.51280072168358	5.24393898791045	0	1.91185755948948	1.79922510116162	2.53502613012787	0.90288105525556	0	0	0.754147481475593	1.24238674867389	0.888717204112522	0	2.94979876994198	2.08370662181019	0	1.87238424994357	0	0	0	2.16044289008488	0	2.86442097689769	1.08937567652814	3.729047051103	0.920426451452343	2.9983564817411	0	0	0	3.34119218794804
3	A2M	ENSG00000175899	2	5990.16601381263	3753.9073236897	5106.53876353169	6087.53067732937	7146.75889186017	4586.15058563251	6382.26521669183	7507.37696943569	8603.86371902124	4379.57262229597	2503.30997859839	6154.23882690846	4276.44712158959	6466.22883576782	8653.71060299968	4088.66053524866	6659.80251464627	5381.14076094534	6769.88761815224	9172.44956572192	6358.69054307073	6785.15113024553	9345.67890120395	6866.22019469372	6380.08769328352	7464.2595860327	7613.64028763197	6503.30983478401	7165.06121218906	6900.19447812445	8327.80985525524	6057.16304856744	5420.28399062091	5480.34068891394	5539.4444379977	5421.631432668	5719.31335462517	7278.49370229704	7597.30596810722	5821.04244677178	4337.04943924344	2674.53398171307	4961.06845441312	5736.55442035445	5095.54893256106	3138.49319521253
4	A3GALT2	ENSG00000184389	127550	0.897537610700124	4.70296582772451	5.51819620005586	0	1.7300312011281	1.06729126963754	0.955285917780547	4.68508298142517	0.941341763569063	3.88489588021523	1.23742460632644	3.11712248534955	0	4.90162889309264	3.69540326806861	0.918800120280597	3.14636339274627	2.93890811630002	2.86778633923422	2.69883765174243	2.53502613012787	2.70864316576668	1.03852415837359	2.56043015339729	3.01658992590237	1.24238674867389	1.77743440822504	0.921801535759604	0	2.08370662181019	0	1.87238424994357	2.53560766752888	0	0.881375407795974	3.24066433512732	5.95513677074674	0.954806992299232	8.71500541222509	1.8645235255515	0.920426451452343	0	0	0	0.946776093006513	1.11373072931601
5	A4GALT	ENSG00000128274	53947	17.0532146033024	113.811773030933	46.3528480804692	7.60624407829575	36.33065522369	100.325379345929	43.9431522179052	65.5911617399523	25.4162276163647	34.9640629219371	51.9718334657104	42.6006739664438	18.8192350279508	8.82293200756676	48.040242484892	47.777606254591	27.2684827371343	32.3279892793003	23.8982194936185	29.6872141691667	15.2101567807672	23.4749074366446	56.080304552174	46.9412194789503	18.0995395554142	104.360486888606	23.9953645110381	43.3246721807014	19.6653251329465	62.5111986543058	40.442621717144	24.3409952492664	26.2012792311318	30.4270184187798	25.5598868260832	47.5297435818673	23.820547082987	40.1018936765677	35.9493973254285	60.5970145804237	26.6923670921179	106.941381182099	41.6981973413157	32.0749399985932	24.6161784181694	118.055457307498
6	A4GNT	ENSG00000118017	51146	0	0	0	0	0	0	0	0	0	0	1.23742460632644	2.0780816568997	0	0.980325778618529	0	0	0	0	0.955928779744739	0.899612550580809	0.845008710042622	0	0	0	1.50829496295119	0	2.66615161233757	0	3.9330650265893	0	0.842554619107167	0	0	1.73868676678742	0.881375407795974	3.24066433512732	4.76410941659739	0	0	0.93226176277575	0	0	0	1.9439357574905	0	1.11373072931601
7	AAAS	ENSG00000094914	8086	493.645685885068	422.326331329661	305.708069483095	508.350645899433	512.954251134481	553.924168941884	493.882819492543	430.09061769483	453.726730040289	429.928477410486	303.169028549978	544.457394107721	365.630851971616	506.828427545779	481.326275665937	506.258866274609	439.442087186896	359.52642622737	428.256093325643	589.24622063043	416.589294051013	526.379655213992	498.491596019324	459.170474175914	513.574434884879	362.776930612774	527.009302038725	490.39841702411	504.415589660078	496.964029301731	438.970956554834	526.139974234142	563.750104747255	413.807450495405	453.908335014927	449.372121137655	346.58896005746	494.590022011002	394.353994903185	440.027552030154	433.520858634053	474.739776275675	465.799375178599	467.516549676464	575.63986454796	495.610174545626
8	AACS	ENSG00000081760	65985	850.865654943718	1043.1178205893	1029.69541093042	929.229484898464	874.530772170253	896.524666495534	894.147619042592	588.446422467001	856.621004847848	1002.30313709553	894.657990374015	1025.53329768	944.546367593342	846.02114694779	1076.28620182498	964.740126294627	1027.81204163045	942.409869293541	966.443996321931	722.388878116389	860.218866823389	821.62176028256	774.7390221467	885.055356357662	762.443103771825	972.788824211652	766.962947149106	760.486267001674	849.542045743289	923.082033461915	840.026955249846	866.913907723871	882.391468300052	1488.31587237003	1016.22584518876	907.386013835649	1062.39639990122	760.026365870188	894.3774304296	1252.02754740783	2743.79125177943	2969.37236908427	2214.07257590352	2422.14395383316	2555.34867502458	2433.50164355549
9	AADAC	ENSG00000114771	13	0	0	1.10363924001117	1.26770734638263	0	0	0.955285917780547	0	0	0	0	1.03904082844985	0	0	0	0.918800120280597	0	0	0	0.899612550580809	0	1.80576211051112	2.07704831674718	0	0	0	0	0	0	0	0	0	0	0	0	0	0	0.954806992299232	0	0	0	0.999452160580368	0	0	0.946776093006513	0
10	AADAT	ENSG00000109576	51166	290.80218586684	311.336337795362	267.080696082704	324.533080673952	296.700350993469	234.804079320259	368.740364263291	304.530393792636	288.991921415702	347.050698632561	383.601627961196	362.625249128997	320.823149524114	348.015651409578	276.231394288129	268.289635121934	339.807246416597	261.562822350702	303.985351958827	334.655868816061	319.413292396111	311.493964063168	346.86706889678	338.830256966241	392.910837848784	286.991338943667	334.157668746308	343.831972838332	326.444397206912	375.067191925835	321.013309879831	316.432938240463	332.164604446284	446.842499064366	275.87050264014	307.863111837095	282.273482933396	317.950728435644	295.220808339125	348.66589927813	478.621754755218	426.766072567817	406.811681378689	440.301449071597	458.239629015153	428.786330786665
11	AAGAB	ENSG00000103591	79719	1662.23965501663	1090.14747886654	1173.16851213188	1749.43613800802	1491.28689537242	1897.64387741555	1623.98606022693	1905.89175684376	1553.21390988895	1100.72049939432	1603.70228979906	1005.79152193945	1645.33883387227	1553.81635911037	1210.24457029247	1487.53739473429	1365.52171245188	1671.25908213595	1732.14294889747	1654.38748051811	1593.68642714038	1541.21796132124	1289.8470047	1496.99816301961	1665.15763909811	856.004469836307	1566.80843085038	1591.95125225684	1585.02520571549	1487.76652797248	1667.41559121308	1610.25045495147	1558.55351297442	1628.28015709642	1599.69636514969	958.156421752644	1187.4542720869	1655.63532464687	1404.20524704477	1288.38575615609	2465.82246344083	2171.80954494114	1727.93261665598	2568.91110352369	2311.0804430289	2227.46145863203
12	AAK1	ENSG00000115977	22848	6390.46778818489	8486.0315395461	7742.02926867837	5466.35407760188	5959.95748788629	6414.42053052162	7756.92165237804	6084.04875967872	6571.50685147563	7440.87057590558	8564.21570038528	7201.59198198591	6506.07839537729	5274.15268896768	8762.7249994077	6232.22121586329	8165.86179197415	6703.64941328035	6266.11315122677	5202.45938000882	6290.24483755728	5286.3685785213	6654.86280685798	8001.34422936652	5810.70634476945	7615.83076937091	5248.76380748855	6347.52537524064	5522.02329733138	5392.63273724478	6229.00629905929	6118.95172881557	7299.16927225981	7806.70358287551	7292.50012410389	7008.47673543535	7686.89054367989	5428.07775122113	7526.49654913289	9322.6176277575	11960.9417366232	14560.0190753348	13791.933027941	10991.0127728513	10827.3313996225	10902.3101092745
13	AAMDC	ENSG00000087884	28971	119.372502223117	162.722617639268	120.296677161218	180.014443186333	158.297854903221	159.026399175994	162.398606022693	186.466302660722	135.553213953945	146.331078154774	150.965801971826	131.958185213131	198.946198866909	182.340594823046	122.872158663281	138.73881816237	160.46453303006	107.759964264334	135.741886723753	205.111661532424	160.551654908098	161.615708890745	169.279437814895	131.435414541061	134.992399184131	145.359249594845	115.533236534628	150.253650328816	154.37280229363	131.273517174042	149.974722201076	138.556434495824	165.65970094522	120.838730291726	130.443560353804	149.070559415857	132.204036310578	125.079715991199	119.831324418095	122.126290923623	95.7243509510436	91.9495987733939	73.2261026481641	83.5892375720913	88.9969527426123	98.0083041798093
14	AAMP	ENSG00000127837	14	1889.31667052376	1511.53321703066	1472.2547461749	1966.21409423945	2003.37613090634	2206.0910543408	1853.25468049426	2109.22435823761	1985.28977936715	1517.69932387075	1887.07252464782	1479.59413971259	2125.67740410949	1928.30080654265	1327.57362405365	2190.41948674894	1722.10956362979	1933.80154052542	1866.92890684148	1961.15536026616	1911.40970211641	1978.21239206493	1613.86654211256	1762.42942225513	1982.65372879933	1249.84106916593	2152.47306836053	1949.61024813156	2090.42406163221	2068.07882214662	2067.62903528899	2109.24085756143	1960.02472699983	1998.62043842214	1909.05913328608	1372.96145664894	1522.13295860287	2070.97636629703	1784.39735815309	1618.4064201787	2070.03908931632	1940.93609584707	1932.35548654877	2225.80644232662	2103.73647866047	2283.14799509783
15	AANAT	ENSG00000129673	15	2.69261283210037	2.82177949663471	6.62183544006703	0	0	0	0.955285917780547	0.937016596285033	0	3.88489588021523	0	3.11712248534955	1.79230809790008	0	0.923850817017153	0.918800120280597	3.14636339274627	0.979636038766675	2.86778633923422	0	5.07005226025573	1.80576211051112	1.03852415837359	2.56043015339729	2.26244244442678	3.72716024602166	3.55486881645009	3.68720614303842	0.983266256647325	0	0	3.74476849988713	1.69040511168592	0	7.93237867016376	1.08022144504244	0	0.954806992299232	4.35750270611254	4.66130881387875	1.84085290290469	1.99890432116074	11.187321237914	1.9439357574905	1.89355218601303	0
16	AAR2	ENSG00000131043	25980	416.457451364858	418.563958667481	475.668512444815	446.232985926684	392.717082656078	417.310886428278	389.756654454463	549.091725423029	388.774148354023	304.316843950193	483.833021073638	409.382086409241	418.503940859668	470.556373736894	378.778834977033	374.870449074484	411.124816652179	351.689337917236	395.754514814322	421.918286222399	362.508736608285	422.548333859602	420.602284141305	399.427103929977	426.847474515186	361.534543864101	417.697085932885	346.597377445611	358.892183676274	367.774218749499	404.42621717144	411.924534987585	426.827290700695	419.023510795768	430.992574412231	474.217214373631	445.444230451856	410.56700668867	382.370862461376	415.788746197984	413.271476702102	392.784699108085	322.398257492611	433.49767392038	389.124974225677	379.782178696761
17	AARD	ENSG00000205002	441376	95.1389867342132	46.0890651117002	34.2128164403463	69.7239040510444	75.2563572490722	19.2112428534757	120.366025640349	100.260775802499	46.1257464148841	40.1439240955574	74.2454763795863	56.1082047362919	60.9384753286027	45.0949858164523	28.6393753275318	45.9400060140298	47.195450891194	87.187607450234	89.8573052960055	19.7914761127778	59.1506097029835	78.5506518072337	59.1958770272947	51.2086030679457	74.6606006660837	18.6358012301083	72.8748107372268	51.6208860025379	70.7951704786074	113.562010888655	44.6553948126799	72.0867936228273	124.244775708915	73.0248442050716	63.4590293613101	43.2088578016976	58.3603403533181	65.881682468647	34.8600216489004	82.9712968870417	70.8728367618304	36.9797299414736	13.2213796448074	22.3552612111407	37.8710437202605	25.6158067742683
18	AARS1	ENSG00000090861	16	6536.76641872901	4374.69881294934	4824.00711808883	5636.22686201715	6399.38541297283	6841.33703837664	5809.09366602351	5687.69073945015	5887.15138936092	4668.34988272531	6041.10692808567	4406.57215345581	6236.33602664332	5620.20768882002	5653.96700014498	6400.36163787464	5394.96443076227	5706.37992581588	6304.35030241656	6685.02086336599	5456.22124074521	5786.56468313288	4953.76023544203	6564.94291331064	5877.82547062077	4145.84458032475	6028.16879549523	6295.9044892381	6001.85723057527	6092.758162173	6591.30478527537	7301.36238265494	6845.29549977214	7243.36907043638	5924.60549120454	4350.0517591859	5063.05728248888	6026.74173539275	6175.670710238	6136.14692258998	8769.82322943792	9096.01411344193	8948.83996112772	8705.91628992118	8698.03196645084	9414.36585490827
19	AARS2	ENSG00000124608	57505	435.30574118956	556.831154002582	650.04351236658	413.272594920736	438.562909485973	476.011906258343	537.825971710448	437.58675046511	538.447488761504	624.173271421247	451.65998130915	582.901904760365	446.28471637712	594.077421842828	524.747264065743	531.066469522185	526.491474386209	488.838383344571	439.72723868258	469.597751403182	575.450931539026	570.620826921514	526.531748295411	606.821946355157	549.773513995707	572.740291138661	566.112859019676	609.310815137099	621.42427420111	452.164336932812	476.04335979555	595.418191482054	577.273345640743	722.424351600172	643.404047691061	613.565780784106	584.79443088733	494.590022011002	520.721573380449	614.360501669219	875.325555331178	798.562276303714	778.027340636744	725.088037543955	753.633770033185	740.630934995149
20	AARSD1	ENSG00000266967	80755	63.7251703597088	96.8810960511249	120.296677161218	60.849952626366	50.1709048327148	86.4505928406408	67.8253001624188	79.6464106842278	74.365999321956	67.338195257064	53.2092580720369	80.0061437906384	76.1730941607534	56.8588951598747	92.3850817017154	72.5852095021671	111.171506543702	44.0836217445004	49.7082965467264	37.783727124394	80.2758274540491	56.8815064811003	68.5425944526571	48.6481729145485	56.5610611106695	124.238674867388	42.658425797401	67.2915121104511	90.4604956115539	53.1345188561599	74.1448064814307	98.3001731220372	80.2942428050813	83.4569648057961	59.0521523223302	97.2199300538196	114.338625998337	84.0230153223324	71.898794650857	68.9873704454055	41.4191903153554	78.9567206858491	73.2261026481641	66.0938157546768	56.8065655803908	61.2551901123808
21	AARSD1	ENSG00000266967	80755	63.7251703597088	96.8810960511249	120.296677161218	60.849952626366	50.1709048327148	86.4505928406408	67.8253001624188	79.6464106842278	74.365999321956	67.338195257064	53.2092580720369	80.0061437906384	76.1730941607534	56.8588951598747	92.3850817017154	72.5852095021671	111.171506543702	44.0836217445004	49.7082965467264	37.783727124394	80.2758274540491	56.8815064811003	68.5425944526571	48.6481729145485	56.5610611106695	124.238674867388	42.658425797401	67.2915121104511	90.4604956115539	53.1345188561599	74.1448064814307	98.3001731220372	80.2942428050813	83.4569648057961	59.0521523223302	97.2199300538196	114.338625998337	84.0230153223324	71.898794650857	68.9873704454055	41.4191903153554	78.9567206858491	73.2261026481641	66.0938157546768	56.8065655803908	61.2551901123808
22	AASDH	ENSG00000157426	132949	963.057856281234	776.929954740089	907.191455289183	1040.78773138014	1079.53946950393	973.369637909437	878.863044358103	706.510513598915	943.224447096202	1037.26720001747	999.839081911763	1027.6113793369	890.777124656339	1065.61412135834	740.00450443074	904.099318356107	977.470227346508	908.122607936707	924.383130013163	926.600927098233	984.435147199655	901.075293145049	1036.44711005684	1090.74324534724	1052.78988413993	1078.39169784893	1093.1221610584	992.780254013094	944.91887263808	943.919099680017	889.737677777169	883.765365973363	840.976543063746	988.443426918647	878.731281572586	914.947563950946	912.326953278401	939.530080422444	874.768668252093	902.429386366926	992.219714665625	901.505848843492	986.518327343322	1024.45414419749	1116.24901365468	1027.97346315868
23	AASDHPPT	ENSG00000149313	60496	4502.94619288252	2660.93806532653	2488.70648622519	4577.69122778766	4264.52691078076	4606.42911975563	4449.72180502179	4091.01445938045	4604.10256561629	2488.92329392456	4432.4549398613	2589.28974449702	4560.52795510675	4525.18379410313	3297.22356593422	4314.68536483768	3419.04822011761	4496.52941793904	4441.24511069406	4400.00498489074	4125.33252242808	4599.27609547182	3057.41512225185	3523.15189107467	4623.67820892686	1765.43156986559	4729.75296028684	3858.6612286897	4777.69074104935	3880.90358312148	4864.06781610568	4660.36439810954	3689.30915625453	4190.23510795768	3664.75894561566	2412.13448677977	3009.7261239354	4637.49756159737	3483.82341353698	3765.40525985125	5703.88271965017	5105.20163624452	4089.47442705928	5839.58301550145	5811.31165887398	5516.30830230222
24	AASS	ENSG00000008311	10157	2233.97111303261	2564.0569692754	2405.93354322436	2042.27653502241	1917.7395864505	2582.84487252285	2281.22277165995	3900.80009033459	2084.13066454191	2358.13179929065	2138.26971973209	2132.11177997909	2744.91985193397	2378.27033892855	1479.08515804446	1713.56222432331	1839.57379695899	1838.77684476505	1929.06427752488	2509.01940356988	2077.87641799481	1775.06415463243	2440.53177217794	2321.45667241354	1954.75027198474	2135.66282097041	1694.78370824258	2354.28112233003	1865.25608885998	2141.00855390997	1933.66285085095	1760.97738707192	2416.43410715503	1886.47514196435	1954.00927908367	2048.09985980047	1595.97665456013	1880.96977482949	1885.7092960702	1543.82547915664	1180.90713721336	1403.23083345484	1721.8304414353	1324.79221872977	1190.09754890919	1585.952558546
25	AATK	ENSG00000181409	9625	1333.74088950039	3364.50175315411	2181.89477750209	2157.63790354323	2396.95822916298	2298.94539479926	3321.52913612296	6024.07969751648	2680.00000088112	5030.94016487873	1819.01417129987	2019.89537050651	2122.98894196264	3240.95702411286	3066.26086167993	2404.49991477432	2268.52800617006	2511.78680339775	1962.52178481595	4304.64605452917	2229.13297709244	2353.81091105125	4608.970214862	6364.37588462786	4261.68741781858	2170.44964993328	2727.47309942133	4199.72779692076	2680.38381562061	3818.39238446718	1643.82406187808	3155.90365327988	4929.22130567615	4324.9833323837	4101.92114788246	3828.30480123041	2404.68422802753	2020.37159570517	3046.9837672492	3156.63832875869	2158.40002865574	2944.38606506976	3206.69307846752	2597.0981720073	2853.58314432163	2932.45301028907
26	ABAT	ENSG00000183044	18	14374.9623729732	9884.69357671137	11252.7056911539	15018.528932595	14078.9939147805	14295.2992655252	12318.4119097802	10235.9692978177	11980.4566249435	10314.3985619714	12692.2641870903	12639.9316780924	13113.4221982859	11012.9797970006	13114.0623475585	15113.3431784955	13436.0204748242	14136.1480394031	15053.9664234202	12343.5838065193	13357.0526796437	13942.2892552564	10129.764640776	12201.3031576559	12952.4829943433	11808.8860461453	13410.742610058	11885.7090020843	13332.1071738811	13202.3651557894	16300.0616612473	15421.8928746602	9963.24772827683	10550.3513008661	12619.5330888228	12142.7692637221	14549.5901582884	16065.5824524269	13164.015675166	10289.3730757559	11309.2798089949	10615.1813975241	10345.2210574601	11279.6872328386	10829.2249518085	11245.3391739038
27	ABCA1	ENSG00000165029	19	5264.05808675623	14110.7786695046	9348.92800213464	5768.06842604094	4649.45885303176	7143.38046768406	5518.68674701822	10472.0974800815	7025.23358151592	6968.20824381272	5879.00430465691	8551.30601814226	7138.76315393601	7305.38770226528	4215.53127804927	6813.82169200091	5838.60166913949	6003.20964556218	4750.01010655161	5733.23078485149	6263.20455883591	5837.1260222272	7270.70763277352	6218.43136588421	5584.46210032677	8429.59408975231	5833.53972779459	5341.83989972691	6287.004445003	5339.49821838862	6319.15964330376	6403.554134807	4607.19913189998	4358.01838095266	5823.247319308	6482.40889169968	5672.86328781335	6355.19534074369	6426.22711583947	4928.86793979539	930.551142418318	1716.05935971649	1559.10576888383	1473.5033041778	1138.02486379383	1835.42824191279
28	ABCA12	ENSG00000144452	26154	6.28276327490087	2.82177949663471	2.20727848002234	8.87395142467838	0.865015600564048	4.26916507855016	6.68700142446383	13.1182323479905	9.41341763569064	9.06475705383554	8.66197224428507	8.31232662759879	11.6500026363505	9.80325778618529	14.7816130722745	6.43160084196418	5.24393898791045	3.9185441550667	12.4270741366816	0	20.2802090410229	7.22304844204448	13.5008140588567	9.38824389579005	1.50829496295119	4.96954699469554	9.77588924523774	9.21801535759604	20.6485913895938	11.4603864199561	0.842554619107167	2.80857637491535	5.91641789090073	8.69343383393709	12.3392557091436	8.64177156033952	8.33719147904544	4.77403496149616	3.26812702958441	10.2548793905332	11.9655438688805	20.9884953721877	8.13623362757379	12.6355824236882	18.9355218601303	11.1373072931601
29	ABCA13	ENSG00000179869	154664	73.5980840774102	35.7425402907063	49.6637658005027	48.1728791625398	95.1517160620453	23.4804079320259	78.3334452580048	95.5756928210734	93.1928345933373	77.6979176043046	47.0221350404047	59.2253272216414	99.4730994334544	90.1899716329046	28.6393753275318	102.905613471427	35.6587851177911	57.7985262872338	24.8541482733632	10.7953506069697	93.795966814731	59.590149646867	125.661423163205	60.5968469637358	82.2020754808397	75.785591669107	111.089650514065	59.9170998243743	109.142554487853	109.394597645035	56.4511594801802	33.7029164989842	14.3684434493303	73.8941875884653	62.5776539535141	71.294615372801	141.732255143772	93.5710852453247	8.71500541222509	65.2583233943025	25.7719406406656	0	0	2.91590363623574	2.84032827901954	8.90984583452811
30	ABCA2	ENSG00000107331	20	4104.43949373167	12046.1766711336	6610.79904766692	4764.04420770591	6399.38541297283	5717.4793314483	8569.86996840929	9433.88309139771	6649.63821785186	16885.0524607088	6305.91579383953	7963.20890923964	6595.69380027229	7904.3667530012	9925.8531780323	6342.47723029696	8232.98421101941	6479.31276040279	5628.50865513703	12127.6767943799	5196.80356676213	7294.37604540967	12497.5997218678	13373.9801679118	9111.60987118812	9225.96399565227	6213.91069115475	11764.0311993641	5638.04871561576	9551.71115437792	4672.80791756835	6897.8635767921	14794.4255374752	12643.7301680781	11754.9038137749	14270.8055104557	8582.5431140002	4774.98976848846	9673.65600756985	11288.7576854516	4414.36526116544	7032.14540184347	6980.88845245831	4198.90123617947	5611.54190324961	6142.22497217782
31	ABCA3	ENSG00000167972	21	1512.35087402971	3381.43243013392	2911.40031514947	1672.10598987868	1864.97363481609	1562.51441874936	2850.57317865715	1933.06523813602	2143.43519564676	3364.31983226639	2774.30596738388	2845.93282912414	2432.16208885041	1883.20582072619	3498.62304404396	2291.48749997981	3065.60673233245	2054.29677329372	1973.99293017289	1809.12083921801	2011.96573861148	1788.60737046126	3070.91593631071	3617.88780675037	2209.65212072349	3161.87427537504	1726.77752759063	2652.02301838038	1801.3437821779	2350.4210694019	1921.02453156434	2081.15509381227	3579.43282399494	3988.54744301034	3309.56465627388	2936.04188762535	3306.29193511859	1579.25076526293	3138.49132407756	3233.0837933063	3036.48686334128	4324.62949883125	3637.91346072893	2338.55471626107	2567.65676423366	2649.5654050428
32	ABCA4	ENSG00000198691	24	20.6433650461029	13.1683043176286	2.20727848002234	10.141658771061	19.8953588129731	6.40374761782524	17.1951465200498	8.4331493665653	7.53073410855251	9.06475705383554	3.71227381897932	14.5465715982979	12.5461566853006	7.84260622894823	19.4008671573602	8.26920108252537	6.29272678549254	23.5112649304002	8.60335901770265	14.3938008092929	4.22504355021311	14.446096884089	14.5393382172303	9.38824389579005	15.8370971109875	12.4238674867388	13.3307580616878	18.4360307151921	17.6987926196519	17.7115062853866	21.0638654776792	7.48953699977426	8.45202555842961	11.3014639841182	14.1020065247356	11.8824358954668	20.2474650205389	12.41249089989	3.26812702958441	11.187141153309	40.4987638639031	58.9676774742417	46.7833433585493	36.9347793923194	53.9662373013713	20.0471531276883
33	ABCA5	ENSG00000154265	23461	5066.5998124022	5233.46037309183	5302.98654825368	5784.54862154392	4997.19512445851	5332.18718310915	4903.48261596755	5442.19239122347	5218.79873722689	4440.43599108601	6532.36449679727	4431.50913333861	5897.58979614021	5698.63375110951	4300.52555321485	5548.63392637452	4803.44811292597	5656.41848783878	5283.41836564917	4407.20188529538	6373.05569114146	5159.96523078553	4677.51280931466	5224.98446636606	5425.33698173542	3332.08125994336	5230.9894634063	5215.55308932784	5178.86337376146	5507.23660144434	4577.59924560924	4825.13421210457	4105.14881372926	5127.3872752561	4514.40483873098	3967.65336764088	4105.4712897528	4639.40717558197	3998.00873285826	4551.30192587121	6853.49535751414	6814.26483083695	6700.18839230702	7372.3763602827	6652.04882946376	7316.0971608769
34	ABCA6	ENSG00000154262	23460	487.362922610168	1102.37519001862	640.11075920648	527.366256095172	696.337558454059	621.163518929049	847.338609071345	465.697248353661	957.344573549738	648.777611995944	769.678105135045	697.196395889849	619.242447824477	705.834560605341	708.593576652157	497.989665192084	705.834187772747	641.661605392172	566.86576638863	940.994727907526	789.238135179809	484.847126672236	1079.02660055016	732.283023871624	963.046333844332	770.279784177809	857.612101968583	927.332344974162	759.081550131735	741.799557364428	852.665274536453	689.973596104204	833.36972006116	860.649949559772	781.779986715029	783.160547655769	574.075184699986	550.923634556657	504.380938232527	1523.31572037557	1087.94406561667	1200.34204485702	1173.65170077752	1211.07197691658	946.776093006513	1099.25222983491
35	ABCA7	ENSG00000064687	10347	65.5202455811091	361.187775569242	172.167721441743	120.432197906349	134.942433687992	112.065583311942	185.325468049426	90.8906098396482	127.081138081824	366.475178033637	165.814897247743	288.853350309058	142.488493783056	76.4654107322452	354.758713734587	238.888031272955	222.343013087403	122.454504845834	148.168960860435	134.941882587121	93.795966814731	151.684017282934	338.558875629791	430.152265770744	177.97880562824	464.652644004033	132.418863412766	313.412522158266	150.439737267041	168.780236366626	154.187495296612	187.238424994357	345.687845339771	337.305232756759	355.194289341777	325.146654957774	359.690260953103	147.040276814082	261.450162366753	397.143510942469	242.992583183418	446.755115779425	171.877935382496	219.664740596426	231.960142786596	308.503412020536
36	ABCA8	ENSG00000141338	10351	2679.14976793987	2571.58171459976	997.6898729701	1493.35925403873	2429.82882198441	3155.98028431821	4052.32286322508	2820.41995481795	2467.25676231452	2918.85177133504	1414.37632503112	1618.82561072487	2187.51203348705	3386.0452393484	2756.77083797919	1609.73781073161	1578.42563536105	1401.85917147511	1349.77143699957	7248.17832002958	2232.51301193261	3381.28955193207	3919.39017370194	3615.32737659697	4042.98464819065	1253.56822941195	3216.26756168322	3330.46894869945	2589.92332000905	2626.51219679175	1922.70964080256	3782.216184886	4515.91725586894	3087.90769781445	1500.10094406875	4279.83736525815	1395.88405906304	1856.14479302971	2719.08168861423	2970.18597620354	1029.03677272372	1314.27959116318	932.615779560646	1132.34257873821	2074.38641977727	1925.64043098739
37	ABCA9	ENSG00000154258	10350	377.863334104752	566.237085658031	657.768987046659	574.271427911329	652.221762825293	335.129458666188	749.899445457729	564.08399096359	824.6153848865	688.921536091501	591.488961824038	717.977212458846	436.427021838669	669.562506796455	704.898173384088	550.361272048077	679.614492833194	551.535089825638	668.194217041573	868.12611131048	776.56300452917	595.90149646867	1192.22573381288	794.586824270958	676.470290883607	623.67814783429	734.969127801055	724.536007107049	662.721456980297	734.506584188093	752.401274862701	601.971536356857	716.731767354831	694.605363331573	644.285423098857	733.470361183817	590.749567658077	500.318863964797	684.127924859669	890.309983450841	833.906365015823	994.454899777466	1066.86363441561	1182.88490843297	899.437288356188	729.493627701989
38	ABCB1	ENSG00000085563	5243	1563.51051783962	1132.47417131606	1169.85759441184	751.750456404897	1403.92031971545	938.149026011398	1281.03841574371	743.991177450316	1583.33684632316	1063.16650588557	878.571470491772	1379.8462201814	1016.23869150934	921.506231901417	1856.01629138746	1066.72693964577	1125.34930680558	1188.29851502398	1344.0358643211	1533.83939874028	908.384363295819	1291.11990901545	1995.00490823567	1397.99486375492	1098.03873302846	2312.0817392821	990.919682585462	1027.80871237196	1217.28362572939	1062.6903771232	1311.01498733075	1041.04564296862	2064.82984392435	1047.55877698942	950.12268960406	1321.1108272869	1350.62501960536	1245.0683179582	1418.36713083963	1052.52353017382	1231.53059204323	841.53871920867	1131.9535034362	891.294544809392	1227.02181653644	844.207892821539
39	ABCB1	ENSG00000085563	5243	1563.51051783962	1132.47417131606	1169.85759441184	751.750456404897	1403.92031971545	938.149026011398	1281.03841574371	743.991177450316	1583.33684632316	1063.16650588557	878.571470491772	1379.8462201814	1016.23869150934	921.506231901417	1856.01629138746	1066.72693964577	1125.34930680558	1188.29851502398	1344.0358643211	1533.83939874028	908.384363295819	1291.11990901545	1995.00490823567	1397.99486375492	1098.03873302846	2312.0817392821	990.919682585462	1027.80871237196	1217.28362572939	1062.6903771232	1311.01498733075	1041.04564296862	2064.82984392435	1047.55877698942	950.12268960406	1321.1108272869	1350.62501960536	1245.0683179582	1418.36713083963	1052.52353017382	1231.53059204323	841.53871920867	1131.9535034362	891.294544809392	1227.02181653644	844.207892821539
40	ABCB10	ENSG00000135776	23456	722.5177766136	611.385557604186	717.365506007262	697.239040510444	644.436622420216	644.643926861075	753.720589128851	804.897256208843	722.950474421041	686.331605504691	721.418545488314	664.986130207904	675.70015290833	681.326416139877	589.416821256944	599.057678422949	654.443585691224	695.541587524339	686.356863856723	690.902438846061	730.087525476825	685.28672093897	718.658717594526	692.169618135067	733.785499475752	556.589263405901	674.536357921404	752.190053179837	658.788391953708	653.242025937495	642.026619759662	660.951640230079	749.694667032707	672.002435363337	712.151329499147	669.737295926313	605.041895907869	678.867771524754	728.792327597323	625.547642822528	817.33868888968	766.579807165142	787.180603467764	864.079444204525	773.516067986321	633.712784980812
41	ABCB11	ENSG00000073734	8647	17.0532146033024	0	0	34.2280983523309	7.78514040507644	2.13458253927508	0.955285917780547	3.74806638514013	1.88268352713813	5.17986117362031	8.66197224428507	7.27328579914894	5.37692429370024	2.94097733585559	7.39080653613723	8.26920108252537	11.536665773403	10.7759964264334	16.2507892556606	0	17.7451829108951	6.32016738678892	4.15409663349437	2.56043015339729	4.52488488885356	2.48477349734777	0.888717204112522	0.921801535759604	9.83266256647325	28.1300393944376	24.4340839541079	1.87238424994357	5.91641789090073	6.08540368375596	7.93237867016376	11.8824358954668	4.76410941659739	15.2769118767877	3.26812702958441	2.79678528832725	7.36341161161874	0	1.01702920344672	10.6916466661977	2.84032827901954	1.11373072931601
42	ABCB4	ENSG00000005471	5244	9.87291371770137	8.46533848990411	8.82911392008938	11.4093661174436	18.165327611845	9.60562142673787	27.7032916156359	12.1812157517054	9.41341763569064	24.6043405746965	19.798793701223	15.5856124267477	26.8846214685012	18.626189793752	16.6293147063088	22.0512028867343	25.1709071419702	6.85745227136672	20.0745043746395	12.5945757081313	34.6453571117475	18.0576211051112	32.1942489095813	51.2086030679457	12.8205071850851	13.6662542354127	17.7743440822504	32.2630537515862	15.7322601063572	21.878919529007	21.9064200967864	27.1495716241817	93.8174836985687	23.4722713516301	24.6785114182873	8.64177156033952	10.7192461873441	20.0509468382839	13.0725081183376	26.103329357721	7.36341161161874	20.9884953721877	18.306525662041	5.83180727247149	14.2016413950977	18.9334223983722
43	ABCB5	ENSG00000004846	340273	0	1.8811863310898	0	0	0	0	0	0	1.88268352713813	5.17986117362031	0	0	1.79230809790008	0	0	0	0	0.979636038766675	0	0	0	0	0	0.853476717799096	0	0	0	0	0.983266256647325	0	0	0	1.69040511168592	2.60803015018113	0	0	0	0	0	0	3.68170580580937	0	0	0.971967878745248	1.89355218601303	0
44	ABCB6	ENSG00000115657	10058	104.114362841214	253.960154697123	236.178797362391	135.644686062941	166.082995308297	140.882447592155	177.683180707182	74.9613277028026	140.25992277179	227.913891639294	207.887333862842	281.580064509909	146.969264027806	144.107889456924	293.784559811455	200.29842622117	206.611196123672	153.802858086368	127.13852770605	136.741107688283	198.577046860016	187.799259493157	202.51221088285	157.893192792833	167.420740887582	334.202035393275	160.857813944366	132.739421149383	149.456471010393	167.73838305572	170.196033059648	157.28027699526	155.517270275105	112.145296457788	185.088835637155	248.450932359761	312.049166787129	158.497960721672	179.746986627142	200.436278996786	87.4405128879726	134.92604167835	101.702920344672	111.776306055703	95.6243853936579	187.10676252509
45	ABCB7	ENSG00000131269	22	1008.83227442694	833.365544672783	848.698575568591	988.811730178448	973.142550634554	1169.75123152274	946.688344520522	981.05637631043	874.50649835566	704.461119612362	1053.0483399838	844.740193529727	991.146378138744	1047.96825734321	807.445614072992	993.222930023325	794.981150567224	969.839678379008	1015.19636408891	1021.06024490922	873.739006184071	938.996297465783	775.777546305073	862.864961694886	969.833661177613	877.125044563763	1078.9026857926	858.197229792192	879.040033442709	762.63662358253	1011.0655429286	964.277888720937	846.047758398804	777.192984753976	838.188012813971	764.796783090047	833.719147904544	967.219483199122	892.198679076543	856.748559990914	789.72589534611	786.56885037675	737.346172498875	817.424986024753	761.207978777237	895.439506370075
46	ABCB8	ENSG00000197150	11194	589.682210229982	1240.64238535373	1346.43987281363	826.545189841472	763.808775298055	640.374761782524	754.675875046632	455.390065794526	690.003512696123	1486.62015682903	710.281724031376	1234.38050419842	732.157857992182	779.35899400173	1371.91846327047	906.855718716949	1248.05747912269	685.745227136672	812.539462783028	681.006700789672	758.817821618274	763.837372746204	1075.91102807504	1020.75815448772	812.216837549214	1915.76036645513	786.514725639582	898.756497365614	821.027324300517	915.789060285579	901.533442444669	884.701558098335	1096.22771492832	1018.87044533743	984.496330508103	1408.60876433534	1509.03165770722	732.336963093511	1176.52573065039	1003.11365674671	836.667644370179	902.505301004073	933.632808764092	794.097756934867	745.112785196126	770.701664686682
47	ABCB9	ENSG00000150967	23457	493.645685885068	841.830883162687	924.849683129362	605.964111570895	580.425467978476	660.653295905638	721.240867924313	679.337032306649	775.665613180908	1004.89306768234	793.189172655247	763.695008910639	742.015552530633	638.192081880662	883.201381068399	839.783309936466	811.761755328538	671.050686555172	628.045208292294	649.520261519344	730.932534186868	694.315531491526	904.554541943399	1019.05120105212	749.62259658674	1085.84601834098	706.530177269455	925.488741902643	742.366023768731	800.143342775114	834.129072916096	778.911847976524	920.425583312985	1017.13175857064	1008.29346651859	928.990442736498	899.225652382758	666.455280624864	908.539314224465	841.832371786502	781.442057283039	896.50858804059	931.598750357199	942.80884238289	866.30012510096	836.411777716327
48	ABCC1	ENSG00000103222	4363	28.721203542404	124.158297851927	47.4564873204804	25.3541469276525	34.6006240225619	21.3458253927508	64.0041564912966	43.1027634291115	22.5922023256575	46.6187505625828	68.0583533479541	45.7177964517934	32.2615457622014	32.3507506944114	43.4209883998062	21.1324027664537	57.6833288670149	7.8370883101334	33.4575072910659	18.891863562197	59.9956184130262	45.144052762778	44.6565388100645	57.1829400925394	9.80391725918271	60.8769506850204	21.3292128987005	53.4644890740571	29.4979876994198	13.5440930417662	36.2298486216082	24.3409952492664	71.8422172466517	51.2912596202288	63.4590293613101	29.1659790161459	40.4949300410778	17.1865258613862	34.8600216489004	82.039035124266	35.8966316066414	64.9643904377239	48.8174017654427	47.6264260585171	73.8485352545081	23.3883453156363
49	ABCC10	ENSG00000124574	89845	254.003143828135	567.177678823576	699.707278167083	342.280983523309	355.521411831824	277.495730105761	397.398941796708	243.624315034109	408.542325388974	666.907126103615	315.543274613242	653.556681094955	342.330846698915	387.228682554319	552.462788576258	354.65684642831	504.466930636985	323.279892793003	351.781790946064	358.945407681743	431.79945083178	371.986994765291	575.34238373897	478.800438685293	481.900240662904	639.829175567051	359.930467665571	558.61173067032	424.771022871645	413.615764429323	416.221981838941	370.732081488826	538.394028071966	650.268850778494	519.130115191829	678.379067486652	626.480388282557	403.883357742575	480.414673348908	548.169916512141	465.735784434885	488.7321065238	627.507018526628	515.142975734981	440.250883248029	414.307831305557
50	ABCC12	ENSG00000140798	94160	4.48768805350062	4.70296582772451	3.31091772003352	1.26770734638263	5.19009360338429	0	3.82114367112219	6.55911617399523	0.941341763569063	2.58993058681016	0	0	5.37692429370024	0.980325778618529	12.010060621223	4.59400060140298	2.09757559516418	1.95927207753335	0.955928779744739	0.899612550580809	5.07005226025573	6.32016738678892	1.03852415837359	3.41390687119638	3.01658992590237	0	0	2.76540460727881	7.8661300531786	14.5859463526713	5.055327714643	2.80857637491535	0.845202555842961	33.0350485689609	5.28825244677584	0	2.3820547082987	1.90961398459846	1.08937567652814	22.374282306618	257.719406406656	172.905223780404	147.469234499775	290.618395744829	252.789216832739	167.059609397402
51	ABCC2	ENSG00000023839	1244	26.0285907103036	31.9801676285267	39.7310126404022	38.0312203914788	28.5455148186136	55.4991460211521	38.2114367112219	44.0397800253966	32.9469617249172	29.7842017483168	35.8853135834667	36.3664289957447	25.9884674195511	36.2720538088856	25.8678228764803	47.777606254591	33.5612095226269	22.5316288916335	22.9422907138737	35.9845020232323	38.025391951918	19.8633832156223	43.6180146516909	41.8203591721557	38.4615215552553	53.4226301929771	28.4389505316007	37.7938629661438	19.6653251329465	29.1718927053427	20.221310858572	26.2133794992099	25.3560766752888	14.7788375176931	18.5088835637155	36.7275291314429	40.4949300410778	27.6894027766777	32.6812702958441	55.935705766545	8.28383806307108	12.9928780875448	15.2554380517009	20.4113254536502	14.2016413950977	37.8668447967445
52	ABCC3	ENSG00000108846	8714	1.79507522140025	1.8811863310898	8.82911392008938	5.0708293855305	6.92012480451239	1.06729126963754	6.68700142446383	22.4883983108408	6.58939234498344	10.3597223472406	4.94969842530576	11.4294491129483	3.58461619580016	1.96065155723706	1.84770163403431	1.83760024056119	4.19515119032836	2.93890811630002	4.7796438987237	2.69883765174243	3.38003484017049	4.5144052762778	11.4237657421095	4.26738358899548	4.52488488885356	1.24238674867389	13.3307580616878	5.53080921455763	8.84939630982593	5.20926655452548	2.5276638573215	5.6171527498307	1.69040511168592	23.4722713516301	7.05100326236779	4.32088578016976	5.95513677074674	0.954806992299232	4.35750270611254	6.52583233943025	20.2493819319515	29.983564817411	17.2894964585943	12.6355824236882	26.5097306041824	10.0235765638441
53	ABCC4	ENSG00000125257	10257	717.1325509494	682.870638185599	582.721518725899	787.24626210361	602.915873593142	493.088566572544	610.427701461769	1036.34035549125	728.598525002455	410.50399800941	525.905457688737	579.784782275016	647.919377390879	643.093710773755	622.675450669561	674.399288285958	478.247235697433	833.67026899044	630.912994631528	636.925685811213	817.968431321258	550.757443705892	677.117751259582	717.77391966904	573.906233402926	665.919297289202	587.442071918377	852.666420577634	527.030713562966	883.491607647521	662.247930618234	451.244604236399	401.471214025407	511.173909435501	732.422963878454	479.618321598843	390.656972160986	607.257247102311	518.542822027393	607.834669329789	431.680005731149	418.770455283174	436.305528278644	478.208196342662	404.273391713781	451.060945372986
54	ABCC5	ENSG00000114770	10057	4403.31951809481	5797.81627241877	6896.64161082981	4291.18936750519	4529.22168455336	6014.18630440754	5991.55327631959	3814.59456347637	4903.44924643125	6154.97003955433	6435.84537750381	5032.07473218262	5729.1128349376	5136.90707996109	5004.49987578192	4711.6070167989	5829.16257896126	4960.87690031444	4402.05203072452	4708.57208973995	4574.87715617076	5393.81142409672	5118.88557662343	5001.3735663027	4996.2270647758	5440.41157244294	5000.81170754116	4451.37961618313	4907.4818869268	4508.09927628635	4300.39877592298	5108.80042597102	5132.9151216343	4521.45493703068	5330.55846635005	5351.41703874025	5741.94287435401	4723.4301909043	5881.53927757541	6011.22384637803	4568.99690500943	5520.97373504595	5202.10437562999	4318.45328526514	4592.8108271746	4807.97555845723
55	ABCC6	ENSG00000091262	368	0.897537610700124	1.8811863310898	1.10363924001117	0	2.59504680169215	0	3.82114367112219	1.87403319257007	1.88268352713813	1.29496529340508	2.47484921265288	3.11712248534955	0	0.980325778618529	4.61925408508577	1.83760024056119	7.34151458307463	0	1.91185755948948	1.79922510116162	0	0	4.15409663349437	0	0.754147481475593	0	0.888717204112522	1.84360307151921	0.983266256647325	10.418533109051	0	0	0	0.869343383393709	0.881375407795974	5.4011072252122	8.33719147904544	0	2.17875135305627	0.93226176277575	0	1.99890432116074	0	0	6.62743265104559	0
56	ABCC8	ENSG00000006071	6833	469.412170396165	1269.80077348562	2071.53085350097	718.790065398949	799.274414921181	706.546820500052	862.623183755834	710.258579984055	674.000702715449	1661.44047143871	1133.48093939502	1240.61474916912	864.788657236788	697.011628597774	994.987329927474	615.596080588	1694.84108089266	711.215764144606	524.804900079862	788.960206859369	599.956184130262	676.257910386415	821.472609273511	797.147254424355	517.345172292257	2164.23771618991	322.604345092845	687.663945676665	766.947680184914	695.958011684604	870.358921537704	723.676512603188	1013.39786445571	994.528830602403	1107.00751219174	1294.10529116084	1137.43112321263	457.352549311332	991.331865640604	823.187136530987	1364.07200105237	1390.23795536729	2165.25517413807	1049.72530904487	1201.45886202527	1376.57118143459
57	ABCC9	ENSG00000069431	10060	1369.64239392839	2556.53222395104	570.581487085776	1106.70851339203	1488.69184857073	1276.4803584865	1329.75799755052	1295.8939526622	976.171408821119	1184.89324346565	1309.19523349337	1168.92093200608	1100.47717211065	1039.14532533564	826.846481230352	845.296110658149	593.613893431463	1431.24825263811	1004.68114751172	950.890465963915	883.03410199454	744.876870585837	936.74879085298	867.98582200168	897.435502955956	1964.21344965341	815.842393375295	836.995794469721	658.788391953708	1390.8741700583	805.482215866452	591.673422982167	768.289123261252	1102.32741014322	784.424112938417	1087.78299515774	775.358807551226	1140.03954880528	963.008098050872	805.474163038248	1133.04496173783	1826.99854954091	958.041509646814	1034.17382298494	1514.84174881042	1583.72509708737
58	ABCD1	ENSG00000101986	215	32.3113539852045	76.188046409137	59.5965189606033	27.8895616204178	24.2204368157934	48.0281071336893	45.8537240534663	65.5911617399523	63.0698981591272	95.8274317119757	65.5835041353013	89.357511246687	55.5615510349025	53.9179178240191	59.1264522890978	61.5596080588	68.1712068428358	55.8392542097004	42.0608663087685	68.3705538441415	46.4754790523442	56.8815064811003	63.3499736607891	91.3220088045032	78.4313380734617	69.5736579257376	51.5455978385263	77.4313290038068	35.3975852393037	78.1389983178822	69.9320333858949	73.0229857477991	125.089978264758	73.0248442050716	64.3404047691061	130.706794850135	63.1244497699155	52.5143845764577	136.171959566017	65.2583233943025	20.2493819319515	54.9698688319203	57.9706645964632	33.0469078773384	33.137163255228	40.0943062553765
59	ABCD2	ENSG00000173208	225	1092.30327222205	706.385467324221	726.194619927351	976.134656714621	1110.68003112424	838.890937935107	1051.76979547638	894.850849452207	1085.36705339513	1052.80678353833	731.317942338925	1170.99901366298	1044.91562107575	919.54558034418	1054.11378221657	774.548501396543	1032.00719282078	1011.96402804597	1161.45346738986	902.311388232551	1133.15668016716	1059.98235887003	1271.15356984928	1654.89135581245	1065.61039132501	1256.0530029093	935.819215930485	1125.51967516248	1092.40881113518	993.928058603462	1351.4576090479	1194.581151464	1444.45116793562	1276.19608682196	1084.97312699684	911.706899615819	1110.03749406719	1141.94916278988	1123.14632250051	963.958662710125	2615.85197502756	2110.84296314574	1581.48041135966	2052.79615990996	2699.25864116157	1930.09535390465
60	ABCD3	ENSG00000117528	5825	3013.03375912032	2837.76958044897	2066.01265730091	2611.47713354821	2460.10436800415	3361.96749935825	2571.62969066523	3162.43101246199	2519.97190107438	2288.20367344677	2858.45084061407	2057.3008403307	3211.81611143694	2681.19100452168	1953.94447799128	2450.43992078835	2189.8689213514	2492.19408262242	2518.87233462739	2860.76791084697	2599.2467920911	2502.78628516841	2443.64734465306	2428.14126213843	2549.0184873875	2763.06812905072	2590.610649988	2493.47315422973	2506.34568819403	2702.56748848782	2639.72362166276	2375.11942105341	2505.18037551854	2179.44386216803	2245.74453906414	1950.87992974665	2115.26458096924	2412.79726954016	2232.13076120615	2205.73133072742	2440.05052280016	2309.73394310123	1988.29209273834	2335.63881262483	2472.03237884001	2633.97317483237
61	ABCD4	ENSG00000119688	5826	827.529677065515	1764.55277856224	1305.60522093322	753.018163751279	924.701677002968	1840.01014885512	1055.5909391475	1034.46632229868	840.618194867174	1388.20279453024	1259.69824924031	1478.55509888414	1366.63492464881	981.306104397147	1315.56356343243	1067.64573976605	1288.96020322839	937.511689099708	949.237278286526	830.342384186086	889.794171674881	1025.67287877032	1143.41509836932	1072.82023427346	972.09610362204	1708.28177942659	929.598195501698	1030.57411697924	705.001906016132	789.724809666063	868.67381229949	921.213050972235	965.221318772662	941.498884215387	1116.7026416775	1383.76367109937	1255.34283127341	812.540750446646	991.331865640604	1004.04591850948	570.664399900453	906.503109646394	858.372647709035	515.142975734981	580.373745012993	1190.57814963882
62	ABCE1	ENSG00000164163	6059	2966.36180336391	2102.22572499286	1826.52294221849	2839.66445589708	2620.99726970907	3034.30907957953	2591.69069493862	3904.54815671973	2605.63400155917	1680.86495083979	3148.00819849446	1748.7057142811	2735.95831144447	2725.30566455951	2188.60258551364	2410.93151561629	2091.28286837869	2642.07839655372	2607.77371114365	2632.26632299945	2480.1005639751	2574.1138885336	2029.276205462	2220.74641971325	2619.15420316474	1308.2332463536	2274.22732532394	2455.67929126359	2650.88582792119	2275.40763101673	2686.90668033276	2635.38083179557	2388.54242281221	2428.07606981863	2178.76000807165	1705.66966172201	1989.01568142941	2701.14898121453	2078.52879081568	2116.23420150095	2957.33018851638	2527.61451410775	2186.61278741046	2750.66909684905	2866.83800962372	2793.23666912456
63	ABCF1	ENSG00000204574	23	0	0	0	0	0	0	0	0	0	0	0	2.0780816568997	0	0	0	0	0	0	0	0	1.69001742008524	0	0	1.70695343559819	0	0	0	0	0	0	0	0	1.69040511168592	0	0	0	0	0	0	0	0	0	0	0	0	0
64	ABCF2	ENSG00000033050	10061	485.567847388767	296.286847146644	358.682753003631	499.476694474754	440.292940687101	521.905430852757	396.443655878927	394.483987035999	368.064629555504	304.316843950193	412.062393906704	363.664289957447	450.76548662187	395.071288783267	412.03746438965	413.460054126269	387.002697307791	480.021658995671	519.069327401393	486.690389864218	427.574407281567	473.109672953914	379.061317806361	462.58438104711	466.063143551917	365.261704110122	421.251954749335	400.983668055428	451.319211801122	427.159857471089	454.136939698763	420.350264112331	384.567162908547	395.551239444138	460.959338277294	333.788426518114	401.37621834833	445.894865403741	424.856513845973	414.856484435209	495.18943088136	493.729367326702	407.828710582136	631.779121184411	539.662373013713	598.0734016427
65	ABCF3	ENSG00000161204	55324	1271.81079436208	978.216892166698	1207.38132857222	1320.9510549307	1238.70234000772	1183.62601802803	1361.28243283728	1328.68953353218	1240.68844438403	1107.19532586134	1191.63989589236	1180.35038111903	1229.52335515945	1364.61348383699	1132.64110166303	1274.37576682919	1275.32596185982	1250.01558546628	1346.90365066034	1222.57345623932	1337.64878799747	1233.3355214791	1234.8052243062	1582.34583479952	1401.20602058165	1022.48429415861	1355.2937362716	1582.73323689924	1326.42618021724	1320.02814491676	1355.67038214343	1392.11768983304	1528.97142351992	1630.8881872466	1477.18518346605	1156.91716764045	1226.75817477383	1358.69035004181	1278.92704424403	1315.42134727658	1553.67985005155	1582.13277019872	1337.39340253244	1600.83109629342	1427.73834825382	1524.69736843362
66	ABCG1	ENSG00000160179	9619	1830.07918821755	2014.75056059718	2241.49129646269	1258.83339495795	1411.70546012053	1514.48631161567	1778.74237890738	2437.18016693737	1837.49912248681	2002.01634360425	2141.98199355107	1638.56738646541	1583.50420449472	1769.48803040644	1655.54066409474	1662.1094175876	2054.57529546331	1734.93542465578	1256.09041658459	1715.5611339576	1384.12426704981	1672.1357143333	1744.72058606763	1566.98325387914	1835.59496991159	2130.69327397571	1732.99854801942	1533.87775550398	1543.7280229363	1569.03108622307	1220.86164308629	1414.58630083236	1525.59061329655	1363.13042516134	1752.1743106984	1613.8508388934	1643.6177487261	1482.81525904071	2091.60129893402	1593.23535258376	688.478985686352	833.543101924027	928.547662746859	577.348919974677	739.432128638087	846.435354280171
67	ABCG2	ENSG00000118777	9429	1107.56141160395	488.167852917804	1124.60838557138	1603.64979317402	1773.2819811563	603.01956734521	1224.67654659466	325.144758910906	1668.99894680795	1484.03022624222	461.559378159762	1260.35652490967	576.227053474875	1449.9018265768	1801.50909318345	874.697714507128	2216.08861629096	1109.92763192264	2218.71069778754	2141.97748293291	1755.92809946857	1609.83692152066	2471.68749692915	1800.83587455609	1564.85602406186	1644.92005524422	1644.12682760817	1624.21430600842	1958.66638324147	1699.26275008621	2224.34419444292	1878.93759481837	1321.89679733839	1422.24577523211	1118.46539249309	2190.68909054607	2438.03299394372	1588.79883518592	2008.80874751788	977.010327388986	936.073701127033	359.802777808933	1044.48899193979	1919.63656052186	1669.16625197048	434.354984433246
68	ABCG4	ENSG00000172350	64137	183.995210193526	278.415577001291	171.064082201732	133.109271370176	179.058229316758	123.805787277955	252.195482294064	193.962435431002	181.678960368829	317.266496884244	295.744480912019	202.612961547721	285.873141615063	162.734079250676	280.850648373215	271.964835603057	261.14816159794	231.194105148935	183.53832571099	93.5597052604041	237.447447521977	155.295541503956	268.97775701876	443.80789325553	226.998391924154	249.719736483451	128.863994596316	272.853254584843	129.791145877447	148.985023459429	185.362016203577	144.173587245655	360.056288789102	304.270184187798	368.414920458717	237.648717909337	221.531087871779	154.678732752476	221.143262335212	287.136622934931	365.40930122658	533.707453749917	465.799375178599	292.56233150232	337.999065203325	375.327255779497
69	ABCG5	ENSG00000138075	64240	7.180300885601	0.940593165544902	6.62183544006703	1.26770734638263	5.19009360338429	2.13458253927508	7.64228734224437	0.937016596285033	12.2374429263978	6.47482646702539	2.47484921265288	13.507530769848	3.58461619580016	2.94097733585559	3.69540326806861	11.9444015636478	3.14636339274627	0.979636038766675	6.69150145821318	1.79922510116162	11.8301219405967	3.61152422102224	15.5778623756039	8.53476717799096	6.03317985180475	1.24238674867389	8.88717204112522	11.9834199648749	5.89959753988395	1.0418533109051	2.5276638573215	5.6171527498307	7.60682300258665	11.3014639841182	7.05100326236779	2.16044289008488	3.57308206244804	2.86442097689769	1.08937567652814	12.1194029160847	21.1698083834039	19.9890432116074	23.3916716792746	14.5795181811787	17.0419696741172	21.1608838570043
70	ABCG8	ENSG00000143921	64241	73.5980840774102	85.5939780645861	56.2856012405698	49.4405865089224	71.796294846816	80.0468452228155	94.5733058602741	13.1182323479905	47.0670881784532	130.791494633913	70.533202560607	59.2253272216414	71.6923239160032	47.0556373736894	87.7658276166296	42.2648055329075	55.5857532718508	90.1265155665341	61.1794419036633	35.0848894726515	46.4754790523442	54.1728633153336	43.6180146516909	81.9337649087132	39.9698165182064	48.4530831982815	39.9922741850635	51.6208860025379	39.330650265893	56.2600787888752	45.497949431787	60.8524881231659	42.2601277921481	60.8540368375596	83.7306637406175	60.4924009223766	57.1693129991687	20.0509468382839	66.4519162682163	41.019517562133	106.769468368472	112.938094145582	193.235548654877	55.4021690884791	93.7308332076448	116.941726578182
71	ABHD1	ENSG00000143994	84696	40.3891924815056	40.4455061184308	30.9018987203128	46.9051718161571	51.9009360338429	39.489776976589	52.5407254779301	8.4331493665653	51.7737969962985	91.9425358317605	23.5110675202023	78.9671029621885	21.5076971748009	58.8195467171117	45.2686900338405	44.1024057734686	46.146663093612	49.9614379771004	24.8541482733632	36.8841145738132	59.9956184130262	42.4354095970113	55.0417803938004	53.769033221343	52.7903237032915	73.3008181717592	47.1020118179637	50.6990844667782	41.2971827791877	51.0508122343497	48.8681679082157	65.5334487480248	41.4149252363051	51.2912596202288	52.8825244677584	51.8506293620371	50.0231488742726	37.23747269967	50.1112811202943	31.6968999343755	25.7719406406656	11.9934259269644	8.13623362757379	22.3552612111407	23.6694023251628	17.8196916690562
72	ABHD10	ENSG00000144827	55347	2175.6311683371	1093.90985152872	1146.68117037161	2238.77117371172	2040.57180173059	2155.92836466783	1618.25434472025	1683.8188235242	1871.3874259753	1026.90747767023	1820.25159590619	1226.06817757082	1679.39268773237	1774.38965929954	1398.71013696397	1860.57024356821	1729.45107821287	1833.87866457121	2053.3350188917	2189.65694811369	1684.94736782499	1938.48562563369	1163.14705737842	1316.914575564	1771.49243398617	1033.66577489667	1880.5256039021	1591.95125225684	2104.18978922528	1770.10877522776	2064.25881681256	2146.6885425603	1441.07035771225	1499.61733635415	1487.7616883596	1224.97111867813	1404.22125054208	2149.27053966557	1671.10228779416	1433.8185911491	2003.76838481175	1546.15249241783	1265.18432908772	2052.79615990996	1836.74562043264	1843.224357018
73	ABHD11	ENSG00000106077	83451	105.909438062615	146.732533825005	103.74208856105	155.928003605063	113.31704367389	119.536622199405	90.7521621891519	115.253041343059	103.547593992597	138.561286394343	107.6559407504	116.372572786383	122.773104706155	129.403002777646	139.50147336959	136.901217921809	118.513021126776	112.658144458168	139.565601842732	115.150406474344	113.231167145711	108.345726630667	158.89419623116	203.127458836185	108.597237332485	125.481061616062	138.639883841553	175.142291794325	139.62380844392	127.106103930422	129.753411342504	114.215439246558	180.028144394551	161.69786931123	181.563334005971	170.674988316705	114.338625998337	159.452767713972	110.026943329342	146.365096755793	138.063967717851	165.909058656341	85.4304530895248	148.711085448023	160.005159718101	168.173340126718
74	ABHD12	ENSG00000100997	26090	1683.78055767343	1351.63237888802	1516.40031577535	1641.6810135655	1439.38595933858	1721.54081792535	1482.60374439541	1666.95252479107	1618.16649157522	1484.03022624222	1566.57955160927	1134.63258466724	1571.85420185837	1711.64880946795	1711.89556393279	1645.57101542255	1738.8901683911	1689.87216687251	1889.87119755535	2079.00460439225	1435.66979836241	1600.80811096811	1382.27565479525	1720.60906308298	1555.05210680267	1338.05052832177	1467.27210398977	1626.05790907994	1656.80364245074	1729.47649610246	1747.45828002827	2105.49608906154	1874.65926885969	1931.68099790082	1740.71643039705	1282.22285526538	1504.26754829063	1685.23434140814	2092.69067461055	1528.90929095223	1769.0596396914	1855.98266219774	1939.4746909729	1806.88828658742	1700.4098630397	1734.07874554503
75	ABHD12B	ENSG00000131969	145447	141.81094249062	182.475074115711	232.867879642357	98.8811730178448	185.97835412127	354.340701519663	385.935510783341	208.017684375277	341.70706017557	279.712503375497	241.297798233656	181.832144978724	339.642384552065	208.809390845747	181.074760135362	203.054826582012	144.732716066328	223.357016838802	165.37567889584	305.868267197475	212.097186220698	210.371285874545	240.937604742673	147.651472179244	258.672586146128	172.69175806567	129.752711800428	198.187330188315	340.210124799975	167.73838305572	250.238721874829	320.17770674035	361.746693900787	153.004435477293	294.379386203855	249.531153804804	251.306771725512	254.933466943895	361.672724607341	224.675084828956	246.674288989228	175.903580262145	168.826847772156	186.617832719088	213.024620926466	152.581109916294
76	ABHD13	ENSG00000139826	84945	1233.21667710197	1083.56332670773	1070.53006281084	1242.35319945497	1131.44040553778	1375.73844656279	1162.58296193893	1800.00888146355	1326.35054486881	833.95764895287	1452.73648782724	1039.04082844985	1206.22334988675	1182.27288901395	1002.37813646361	1044.67573675904	1136.88597257899	1147.15380139578	1189.17540200246	1272.05214652126	1100.20134047549	1182.77418238478	807.971795214654	897.857507124649	1014.32836258467	899.488006039893	1254.86869220688	956.829994118469	1262.51387353517	1071.02520361044	1174.52113903539	1159.00585071507	939.02003954153	995.398173985797	932.49518144814	912.787121060862	1132.66701379603	1226.92698510451	1012.03000349464	1283.72444734221	1540.79387973122	1571.13879643234	1517.40757154251	1613.46667871711	1478.86425727617	1649.43521011702
77	ABHD14A	ENSG00000248487	25864	169.634608422324	126.980077348562	131.333069561329	188.888394611011	166.948010908861	151.555360288531	158.577462351571	128.37127369105	170.382859206	103.597223472406	191.800813980598	124.684899413982	170.269269300508	144.107889456924	117.329053761178	149.764419605737	127.952111305015	137.149045427334	180.670539371756	168.227546958611	135.20139360682	184.187735272134	88.2745534617553	180.937064173408	180.995395554142	100.633326642585	161.746531148479	168.689681044008	179.937724966461	159.40355656848	192.102453156434	169.450774619893	126.780383376444	210.381098781278	142.782816062948	115.583694619541	111.956571290039	165.181609667767	157.95947309658	140.771526179138	196.050834159349	195.892623473752	172.894964585943	202.169318779012	180.834233764244	253.930606284051
78	ABHD14A-ACY1	ENSG00000114786	100526760	2.69261283210037	0.940593165544902	4.41455696004469	0	0.865015600564048	5.3364563481877	9.55285917780547	3.74806638514013	1.88268352713813	1.29496529340508	7.42454763795863	1.03904082844985	0.896154048950039	4.90162889309264	1.84770163403431	3.67520048112239	5.24393898791045	3.9185441550667	0	3.59845020232323	1.69001742008524	4.5144052762778	0	0.853476717799096	4.52488488885356	2.48477349734777	2.66615161233757	0.921801535759604	4.91633128323663	6.25111986543058	7.58299157196451	9.36192124971783	6.76162044674369	0.869343383393709	5.28825244677584	8.64177156033952	7.14616412489609	4.77403496149616	10.8937567652814	0.93226176277575	0	2.9983564817411	1.01702920344672	0	4.73388046503257	1.11373072931601
79	ABHD14B	ENSG00000114779	84836	152.581393819021	190.940412605615	205.276898642078	176.211321147185	192.033463325219	203.85263250077	210.16290191172	194.899452027287	142.142606298929	220.144099878863	152.203226578152	219.237614802918	201.634661013759	197.045481502324	198.627925658688	190.191624898084	162.562108625224	186.130847365668	202.656901305885	245.594226308561	201.957081700187	197.730951100968	224.321218208696	220.196993192167	164.404150961679	277.052244954276	157.302945127916	166.846077972488	176.004659939871	210.454368802829	187.889680060898	193.791769869159	185.099359729609	161.69786931123	193.902589715114	173.915652651833	217.958005809331	152.769118767877	174.300108244502	149.16188204412	114.13287998009	174.904128101564	207.473957503132	146.767149690532	128.761548648886	132.533956788606
80	ABHD15	ENSG00000168792	116236	105.011900451915	54.5544036016043	119.193037921207	129.306149331028	126.292277682351	85.3833015710032	76.4228734224437	125.560223902194	114.843695155426	110.072049939432	51.9718334657104	142.348593497629	56.4577050838525	112.737464541131	84.070424348561	96.4740126294627	104.878779758209	99.9228759542008	60.2235131239186	103.455443316793	73.5157577737081	95.7053918570894	108.006512470854	143.384088590248	101.055762517729	85.7246856584981	82.6506999824645	99.5545658620373	98.3266256647325	115.645717510466	112.90231896036	88.0020597473476	108.185927147899	85.1956515725835	103.120922712129	120.984801844753	69.0795865406622	96.4355062222224	106.758816299757	96.955223328678	71.7932632132827	60.9665817954025	53.9025477826764	89.4210448445628	92.7840571146383	57.9139979244327
81	ABHD16A	ENSG00000204427	7920	0	0	0	0	0	0	0	0	0	0	0	0	0	0	0	0	0	0	0	0	0	0	0	0	0	0	0	9.21801535759604	0	0	0	0	0	0	0	0	0	0	0	0	0	0	0	0	0	0
82	ABHD17A	ENSG00000129968	81926	401.199311982956	694.157756172138	725.09098068734	661.74323481173	704.9877144597	626.499975277236	509.167394177031	832.070737501109	554.450298742178	868.921711874807	534.567429933022	645.244354467356	550.238586055324	609.762634300725	828.694182864387	693.694090811851	676.468129440448	676.928502787772	657.679000464381	953.589303615657	571.225887988812	835.164976111393	918.055356002255	1007.10252700293	791.854855549373	1119.39046055517	905.60283099066	802.889137646615	933.119677558312	937.667979814586	800.426888151809	969.895041470767	942.400849764902	1038.86534315548	1018.86997141215	1197.96558255207	996.889895423005	793.444610600661	1083.9287981455	862.342130567568	786.964615991753	1119.38641985001	1063.81254680527	1139.14635388943	1186.31044453716	1148.25638192481
83	ABHD17B	ENSG00000107362	51104	1547.35484084701	1124.00883282616	754.889240167642	1195.44802763882	1186.80140397387	1707.66603142007	1613.47791513134	2527.13376018073	1323.5265195781	1199.1378616931	1312.90750731235	873.833336726323	1400.68877850891	1822.42562245184	860.10511064297	1092.45334301363	987.958105322329	1115.80544815524	997.989646053508	1725.45687201399	1147.52182823788	1357.03022604911	1297.11667380862	1369.83013206755	1591.2511859135	627.405308080312	1358.84860508805	1384.54590671093	1257.59754225193	1150.20605523923	1279.84046642379	1260.11460021202	1667.58464267816	1484.83849883645	1170.46654155305	1046.73458024612	743.201068989193	1403.56627867987	1073.03504138021	1306.09872964883	1283.99489977602	1312.28068684202	953.973392833027	1322.84828297228	1463.71583978807	1611.56836532027
84	ABHD17C	ENSG00000136379	58489	711.747325285199	678.167672357874	695.292721207038	756.821285790427	756.888650493542	497.357731651094	712.643294664288	406.665202787704	721.067790893903	594.389069672931	636.03624765179	837.466907730579	754.561709215933	617.605240529673	844.399646753678	659.698486361469	723.663580331642	661.254326167505	748.492234540131	569.454744517652	573.76091411894	571.52370797677	709.312000169163	567.562017336399	636.500474365401	781.461264915874	710.973763290017	583.50037213583	717.784367352547	681.372065331933	710.273543907342	669.377369354825	502.050318170719	558.987795522155	627.539290350733	688.101060492034	842.056339383589	625.398579955997	714.630443802457	802.67737774992	404.067212187578	550.698140479783	505.463514113022	454.880967252776	475.28159868927	376.440986508813
85	ABHD18	ENSG00000164074	80167	974.725845220335	989.504010153237	925.953322369373	1139.66890439798	1014.66329946163	1052.34919186262	897.968762713714	1002.60775802499	967.699332948997	977.698796520834	1101.30789963053	1069.17301247489	1108.5425585512	1050.90923467906	1004.22583809765	926.150521242842	971.177500561015	997.269487464475	1104.09774060517	991.373030740051	1013.1654433411	963.374085957683	879.629962142432	783.49162693957	985.6707582886	936.759608500109	1046.02014924044	953.142787975431	998.998516753682	943.919099680017	941.133509542706	991.427460345118	880.701063188366	903.247775346064	909.579420845445	910.626678170777	995.698868068855	1078.93190129813	1025.10251161298	742.080363169497	887.291099200058	811.555154391259	806.504158333252	895.182416324373	766.888635335276	865.368776678543
86	ABHD2	ENSG00000140526	11057	6913.73221522306	9052.26862520413	6823.80142098908	6907.73733043892	6257.52285448033	7193.54315735702	6493.07838315438	11050.2367199894	6858.6160893642	6107.05632369835	7501.26796355087	7098.72693996937	7539.34401381668	5934.89226375657	7024.96161259843	6253.35361862974	6605.265549172	6916.23043369272	6807.16884056229	5730.53194719975	6325.73520337907	6365.3114395517	6650.70871022448	6676.74836334233	6206.63377254413	7956.24473850756	6016.61547184177	5401.75699955128	6557.40266558101	5889.59676654651	7636.07251296826	6069.33354619207	6799.65456175662	6176.6847390123	6884.42331029435	6125.93581483568	6823.39571192162	6842.14690681629	7870.73926291578	6482.94829834256	8519.46723464288	9105.00918288715	7427.36427277142	7899.18295056263	7114.07556285094	8219.33278235218
87	ABHD3	ENSG00000158201	171586	330.293840737646	401.633281687673	442.55933524448	354.958056987135	365.036583438028	362.879031676764	364.919220592169	402.917136402564	372.771338373349	400.144275662169	304.406453156304	402.108800610092	339.642384552065	350.956628745433	351.063310466518	310.554440654842	294.709371120567	332.096617141903	321.192069994232	286.976403635278	398.844111140118	362.958184212735	447.603912259018	553.906389851613	416.289409774527	393.836599329622	376.816094543709	428.637714128216	376.590976295926	363.606805505878	316.800536784295	348.263470489503	630.521106658849	375.556341626082	395.737558100392	330.547762182987	360.881288307253	460.21697028823	361.672724607341	412.991960909657	344.239492843176	255.859753108574	345.789929171886	239.104098171331	292.553812739013	275.091490141056
88	ABHD4	ENSG00000100439	63874	212.71641373593	442.078787806104	344.335442883486	215.510248885046	256.909633367522	277.495730105761	260.793055554089	324.207742314621	248.514225582233	340.575872165535	305.64387776263	295.087595279757	311.861609034614	322.527181165496	216.181091182014	232.456430430991	258.001798205194	251.766461963035	254.277055412101	237.497713353333	274.627830763852	233.84619331119	419.563759982931	365.288035218013	282.051158071872	457.19832351199	262.171575213194	307.881712943708	202.552848869349	260.463327726274	174.408806155184	193.791769869159	339.77142744887	238.200087049876	335.804030370266	285.178461491204	266.790127329454	204.328696352036	254.913908307584	334.681972836494	122.416718043162	210.884405882458	275.614914134062	115.664177570684	160.005159718101	295.138643268744
89	ABHD5	ENSG00000011198	51099	967.545544334734	1135.2959508127	981.135284369932	864.57641023295	870.205694167433	871.976967293871	998.273784080671	1956.49065304315	936.635054751218	833.95764895287	1069.13485986604	983.971664542007	1067.3194722995	1057.77151512939	662.401035801299	727.689695262233	707.931763367911	910.081880014241	764.743023795791	866.326886209319	805.293300670619	850.513954050738	915.978307685508	915.78051819843	805.429510215933	961.607343473587	850.502364335683	905.209108115932	816.11099301728	835.566355345887	728.8097455277	776.103271601608	864.642214627349	809.358689939543	934.257932263732	792.882540661151	724.144631322804	819.224399392741	758.205470863583	922.006883385216	862.439585010845	994.454899777466	985.501298139875	955.444424806578	945.829316913507	1026.85973242937
90	ABHD6	ENSG00000163686	57406	686.616272185595	626.435048252904	445.870252964513	651.601576040669	607.240951595962	884.784462529521	857.846754166931	854.55913581195	735.187917347439	661.727264929995	694.195204149132	528.871781680973	602.215520894427	962.679914603395	610.665390048338	534.741670003307	556.90632051609	675.948866749005	548.70311957348	868.12611131048	671.781924483884	687.995364104737	742.544773237118	834.700230007516	817.495869919543	362.776930612774	699.420439636555	815.79435914725	761.04808264503	650.11646600478	600.74144342341	680.611674854486	997.339015894694	1152.74932638006	708.625827867963	637.330652575039	414.477519243973	636.856263863588	557.760346382406	756.996551373909	963.686494670603	1034.43298620068	746.499435329895	829.088600569696	1102.99414835259	1223.9900715183
91	ABHD8	ENSG00000127220	79575	308.752938080843	406.336247515398	495.534018765016	567.932891179416	556.205031162683	480.281071336893	475.732387054712	387.924870862004	524.327362307968	593.094104379526	446.710282883844	478.997821915381	498.261651216222	548.002110247758	710.441278286191	645.91648455726	681.712068428358	561.331450213304	552.526834692459	616.234597147854	447.009607612547	544.437276319103	517.185030870049	594.87327230597	595.022362884243	790.157972156591	584.775920306039	563.220738349118	693.202710936364	708.460251415465	632.758518949483	750.82608422737	584.034966087486	766.760864153251	796.76336864756	771.278111760302	842.056339383589	734.246577078109	854.070530398059	798.948330698817	936.073701127033	1107.39299392305	838.0320636401	970.995910866502	1056.60211979527	1044.67942409842
92	ABI1	ENSG00000136754	10006	3582.0726043042	2942.17542182445	2890.43116958926	3760.01998937087	3604.52000755039	3651.20343343003	2991.00020857089	3928.91058822314	3442.48682937207	2582.16079504972	3667.72653315157	2762.80956284815	3512.0277178352	3376.24198156221	2627.43172359678	3219.47562146321	3110.70460762848	3729.47439958473	3476.71297193162	3294.38116022692	3071.60666100493	3371.35786032426	2950.44713393937	2557.86972324389	3160.63209486421	2818.97553274104	3577.0867465529	2653.8666214519	3445.36496329223	2996.37012216306	3277.53746832688	3403.9945663974	2678.44689946634	2894.91346670105	2861.82594911353	2628.17877578826	2801.29633695927	3532.78587150716	2964.19121583306	2991.62799674738	3533.51714712554	3235.22664379865	3365.34963420521	3135.56837683217	3359.16157798711	3332.28234211351
93	ABI2	ENSG00000138443	10152	16429.4259638658	12179.7409006409	13400.3876522157	15779.1533404245	15168.0485558906	12724.2465166188	15196.6883800529	12107.1914405989	15710.9940339677	11640.4430224182	16186.7512753561	13263.3561751623	15009.6841658642	13284.3946260597	15262.0154971234	14506.9350991103	16123.0148122295	15893.6150929505	17074.7998638005	12869.857148609	14154.740901924	14491.2409368517	11249.2936835027	10589.9391144512	13748.1085873001	10428.5943683686	13835.5494336237	10867.11830507	14750.9603822232	13913.9509671376	16305.1169889619	15370.4023077867	11551.3833307058	12251.6563021675	13634.8775586037	12629.9491354362	15785.8765518955	13819.8764065391	15718.6016366245	13564.4086483872	14536.2949477868	14693.9456648526	13080.0125855283	13135.1739133633	12667.8641244271	11601.7330072849
94	ABI3	ENSG00000108798	51225	109.499588505415	30.0989812974369	88.2911392008938	58.3145379336008	29.4105304191776	78.979553953178	70.6911579157605	95.5756928210734	57.4218475777129	22.0144099878863	55.6841072846898	62.342449706991	72.5884779649532	62.7408498315858	64.6695571912007	43.1836056531881	30.4148461298806	69.5541587524339	44.9286526480027	63.8724910912374	55.770574862813	35.2123611549668	61.2729253440419	76.8129046019186	61.085945999523	34.7868289628688	77.3183967577894	69.1351151819703	39.330650265893	39.5904258143936	49.7107225273229	42.1286456237302	35.4985073454044	33.9043919523547	81.0865375172296	39.9681934665703	25.0115744371363	39.1470866842685	49.0219054437661	98.8197468542295	73.6341161161874	32.9819212991521	44.7492849516558	20.4113254536502	26.5097306041824	59.0277286537488
95	ABI3BP	ENSG00000154175	25890	1117.43432532166	881.335796115573	837.66218316848	1000.22109629589	1095.97476591465	310.581759464524	696.403434062019	424.46851811712	799.199157270135	1513.81442799054	528.380306901389	1527.39001782128	771.588636145984	754.850849536267	1097.53477061638	927.069321363122	1546.96200143358	1332.30501272268	1860.23740538326	428.215574076465	981.900121069527	692.509769381015	779.931642938568	659.737502858701	813.725132512165	1074.66453760291	692.310702003654	753.111854715597	959.66786648779	1254.39138632974	575.464804850195	557.970506483183	264.548399978847	508.56587928532	627.539290350733	1538.23533774043	1139.81317792093	799.173452554457	1230.99451447679	619.954072245873	85.5996599850679	112.938094145582	95.600745123992	61.2339763609506	73.8485352545081	63.4826515710128
96	ABITRAM	ENSG00000119328	54942	612.120650497485	508.860902559792	614.727056686223	692.168211124913	702.392667658007	681.999121298388	541.64711538157	536.910509671324	593.04531104851	523.165978535651	558.078497453224	498.739597655928	511.703961950473	447.028555050049	478.554723214885	495.233264831242	598.857832419373	630.885608965738	552.526834692459	555.96055625894	548.410652817662	572.426589032025	459.027678001128	454.903090586918	536.198859329147	495.71231272088	472.797552587862	486.711210881071	599.792416554868	619.902719988532	619.277645043768	600.099152106913	492.753090056446	432.063661546673	509.434985706073	469.896328593461	533.580254658908	621.5793519868	662.340411329107	441.892075555705	554.09672377431	504.723341093086	608.183463661141	544.302012097339	587.001177664038	592.50474799612
97	ABL1	ENSG00000097007	25	1357.97440498929	2447.42341674783	1812.17563209834	1236.01466272306	1454.95624014873	1420.56467988757	1726.20165342945	1599.48732985855	1429.89813886141	1964.4623500955	1711.35823054947	1846.37555215538	1462.52340788646	1687.14066500249	1802.43294400047	1314.80297212153	1511.30321631579	1378.34790654471	1301.97499801233	1655.28709306869	1417.92461545152	1471.69612006656	1874.53610586433	1790.5941539425	1682.50303117205	2109.57269924826	1491.26746850081	1722.8470703347	1421.80300711203	1750.31356232056	1348.08739057147	1485.73690233022	1805.35265928057	1736.94808002063	1578.54335536259	1914.1524006152	1603.12281868502	1373.96726191859	1512.05343902105	1805.79103449663	1067.69468368472	1484.18645846185	1332.30825651521	1116.79109267829	1197.67175765324	1375.45745070528
98	ABL2	ENSG00000143322	27	5027.1081575314	4615.49066332883	4897.95094716958	4680.37552284465	4691.8446174594	4290.51090394291	5417.42643973348	4824.69845427164	5245.15630660682	4397.70213640364	5421.15720031613	4410.72831676961	5361.68967486809	4209.51889338796	5374.04020258878	4978.05905168027	5209.32899059024	5007.89943017524	4804.49804699706	4355.92396991228	4601.07242618208	4332.02330311618	4122.94090874316	3790.29010374578	4552.03419818668	4092.42195013178	4624.88433020156	4213.55481995715	4800.30586495224	4274.72413464361	4362.74781773691	4799.85702473033	4089.93516772409	3919.86931572223	4805.25872330365	4559.61471952414	5369.15131250526	4467.5419169681	5173.44508783212	5007.17792786855	3669.74026194049	3859.88424416138	3601.30040940485	3303.7188198551	3314.6631016158	3438.08676139854
99	ABLIM1	ENSG00000099204	3983	8685.47145874511	9927.02026916089	10818.9754698295	8801.69210593457	8891.49535819785	7106.02527324675	8401.73964687991	7664.79575761157	8445.71830274164	9120.44056145196	8191.75089388103	9020.95247260159	7764.27868010314	7145.59460035046	8588.11719499146	8878.36556227141	10135.4852758333	8354.3361386022	9101.39791194966	8062.32767830521	7530.71762389985	7090.32492692191	8458.77926995291	7329.65805245863	7205.12503801782	12079.7263573562	7490.99731346445	7139.35289445814	7709.79071837168	7669.08222157241	7656.29382382683	8791.78024561001	7447.92492208818	7634.57359296355	8802.29619765839	9803.00961376014	10385.7585281823	7838.01059978439	9866.47550231533	9682.47066818894	7629.41485608847	7699.77944511116	9148.17768500328	7444.30198330985	7517.40217847172	7327.23446817006
100	ABLIM2	ENSG00000163995	84448	2436.81461305084	2030.74064441144	2855.1147139089	2332.58151734403	2565.63627127297	2139.91899562327	2156.08031643069	1388.65859569442	2215.91851144158	2056.40488592726	1862.32403252129	2537.33770307453	2160.62741201855	1966.53351190877	3565.1403028692	2754.56276060123	3261.7300504803	2480.43845015722	2761.67824468255	2750.11556712553	1865.77923177411	2626.48098973842	1627.36735617142	1422.74568857109	1929.86340509604	2888.54919066678	2450.19333173822	1802.12200241003	2806.24189647147	2392.0952018381	3211.81820803652	2769.25630566653	2134.98165605932	1739.55611017081	2100.31759677781	2682.18984804038	3490.90117501174	2596.12021206161	3765.97171375777	2107.84384563597	1859.26143193373	2176.80680574404	1950.66201221082	2162.62853020818	1852.84081401375	1903.36581640107
101	ABLIM3	ENSG00000173210	22885	1053.70915496195	1039.35544792712	1143.37025265157	983.740900792917	961.032332226658	843.160103013657	978.21277980728	815.204438767979	883.919915991351	953.094455946137	907.03223643728	1255.16132076742	1026.99254009675	868.568639856016	1189.91985231809	944.526523648454	1198.76445263633	1090.33491114731	1021.88786554713	670.211350182703	1017.39048689132	1195.41451715836	1255.57570747367	1648.06354207005	930.617992140882	1016.27236041524	944.706387971611	1060.07176612355	808.244862964101	905.370527176528	817.277980533952	810.742380225564	1316.82558200333	1131.88508517861	1155.48315962052	927.910221291456	1319.65830839748	911.840677645766	1081.75004679244	1116.84959180535	1156.97604947559	1369.2494599951	1096.35748131557	840.752215114639	1025.35850872605	1025.74600170005
102	ABO	ENSG00000175164	28	2.69261283210037	4.70296582772451	6.62183544006703	0	1.7300312011281	1.06729126963754	0.955285917780547	0	0.941341763569063	3.88489588021523	0	4.1561633137994	0.896154048950039	0.980325778618529	2.77155245105146	0	1.04878779758209	0	0	0	2.53502613012787	0.90288105525556	2.07704831674718	1.70695343559819	1.50829496295119	6.21193374336942	1.77743440822504	3.68720614303842	0	0	1.68510923821433	0.936192124971783	0.845202555842961	3.47737353357484	0	2.16044289008488	3.57308206244804	1.90961398459846	3.26812702958441	4.66130881387875	1.84085290290469	3.99780864232147	0	0.971967878745248	3.78710437202605	4.45492291726406
103	ABR	ENSG00000159842	29	52.0571814206072	132.623636341831	86.0838607208714	160.998832990593	165.217979707733	39.489776976589	192.01246947389	272.671829518945	180.73761860526	93.2375011251656	101.468817718768	120.528736100183	75.2769401118033	172.537337036861	88.6896784336467	78.0980102238507	280.026341954418	141.067589582401	69.782800921366	83.6639672040152	211.252177510655	139.946563564612	50.887683760306	281.647316873702	77.6771905919861	116.784354375345	103.979912881165	63.6043059674127	44.2469815491296	176.073209542961	179.464133869827	157.28027699526	72.6874198024947	238.200087049876	70.5100326236779	170.674988316705	116.720680706636	55.3788055533554	87.1500541222509	134.245693839708	86.5200864365202	144.920563284153	378.334863682181	169.122410901673	306.75545413411	66.8238437589608
104	ABRA	ENSG00000174429	137735	0	0	0	0	0	0	0	0	0.941341763569063	1.29496529340508	0	0	0	0	0	0.918800120280597	0	0	0	0	0	0	0	0	0	0	0	1.84360307151921	0	0	0	0.936192124971783	0	0.869343383393709	0	0	0	0	0	2.79678528832725	3.68170580580937	9.99452160580368	3.05108761034017	9.71967878745248	13.2548653020912	3.34119218794804
105	ABRACL	ENSG00000146386	58527	226.179477896431	59.2573694293288	120.296677161218	212.974834192281	224.039040546089	201.718049961495	153.801032762668	179.907186486726	217.449947384454	104.892188765811	204.175060043862	105.982164501885	130.838491146706	185.281572158902	162.597743795019	210.405227544257	181.440288981702	184.171575288135	227.511049579248	178.123285015	231.532386551678	239.263479642723	149.547478805797	149.358425614842	185.520280442996	78.2703651664548	247.063382743281	175.142291794325	252.699427958363	232.333288331836	214.851427872328	217.196572993454	205.38422106984	216.466502465034	181.563334005971	120.984801844753	153.642528685266	190.006591467547	162.316975802692	209.758896624544	359.886742517866	235.870709896967	242.05295042032	265.347230897453	385.337869853651	299.593566186008
106	ABRAXAS1	ENSG00000163322	84142	188.482898247026	107.227620872119	134.643987281363	180.014443186333	230.094149750037	143.01703013143	165.264463776035	164.914920946166	221.21531443873	156.690800502014	149.728377365499	195.339675748572	157.723112615207	197.045481502324	102.547440688904	186.516424416961	172.001198803463	151.843586008835	207.436545204608	229.401200398106	203.647099120272	168.83875733279	207.704831674718	222.757423345564	160.633413554301	163.995050824953	177.743440822504	212.936154760469	169.12179614334	222.956608533691	227.489747158935	173.19554311978	144.529637049146	164.305899461411	153.359320956499	200.921188777894	127.43992689398	212.921959282729	148.155092007826	177.129734927392	127.939276751876	177.902484583306	148.486263703222	154.542892720494	202.610083903394	110.259342202285
107	ABRAXAS2	ENSG00000165660	23172	762.009431484406	551.187595009312	551.819620005586	660.475527465348	656.546840828113	663.85516971455	668.700142446383	892.976816259637	649.525816862654	445.468060931347	709.04429942505	515.364250911125	638.957836901378	631.329801430333	502.574844457331	651.429285278943	567.394198491911	570.148174562205	698.783937993404	716.991202812905	632.066515111881	678.966553552181	545.225183146136	624.744957428938	651.583423994912	422.411494549121	662.094317063829	621.294235101973	718.767633609195	601.14936039224	681.626686857698	717.123167728386	655.031980778295	704.168140548904	668.082559109348	461.254557033122	507.377652867622	727.562928132014	525.079076086561	612.495978143667	907.54048113201	796.563371982553	798.367924705678	1016.67840116753	839.790394496777	921.055313144344
108	ABT1	ENSG00000146109	29777	232.462241171332	232.326511889591	240.593354322436	353.690349640752	310.540600602493	387.426730878427	267.480056978553	466.634264949946	306.877414923515	226.618926345889	295.744480912019	263.916370426262	233.00005272701	276.451869570425	209.714135462894	353.73804630803	242.269981241463	261.562822350702	356.561434844788	397.628747356717	316.878266265983	337.677514665579	259.631039593398	227.878283652359	307.692172442042	218.660067766604	303.941283806482	291.289285300035	357.908917419626	372.983485304024	401.055998695012	328.603435865096	300.046907324251	292.099376820286	281.158755086916	211.723403228318	262.026017912857	346.594938204621	326.812702958441	277.814005307173	308.342861236535	300.835100334691	300.023615016783	458.768838767757	310.542558506136	360.848756298389
109	ABTB1	ENSG00000114626	80325	365.297807554951	752.474532435921	844.284018608547	517.224597324111	769.863884502003	679.864538759113	557.886975983839	292.34917804093	564.805058141438	923.31025419782	533.330005326695	869.677173412524	567.265512985375	524.474291560913	1139.10805738215	708.39489273634	1151.56900174513	559.372178135771	671.062003380807	889.71681252442	646.431663182606	767.448896967226	672.963654626088	598.287179177166	654.600013920815	1372.83735728464	629.211780511665	579.813165992791	816.11099301728	864.73824805123	802.111997390023	837.891951849746	788.573984601483	515.520626352469	557.029257727055	1001.36527955434	1394.69303170889	677.912964532454	1278.92704424403	719.706080862879	646.139368919545	824.548032478804	908.207078677924	756.191009663803	936.361555983442	775.156587603946
110	ABTB2	ENSG00000166016	25841	85.2660730165118	217.277021240872	176.582278401788	111.558246481671	134.942433687992	212.390962657871	128.008312982593	215.513817145558	171.32420096957	256.403128094205	103.943666931421	183.910226635623	112.019256118755	237.238838425684	149.663832356779	188.354024657522	174.098774398627	141.067589582401	124.270741366816	185.320185419647	149.566541677544	237.457717532212	250.284322168036	303.837711536478	256.410143701702	233.56870875069	155.525510719691	268.244246906045	146.506672240451	159.40355656848	128.068302104289	208.770843868708	361.746693900787	240.808117200057	252.954742037445	349.99174819375	181.036157830701	135.582592906491	183.015113656727	228.404131880059	59.8277193444023	89.9506944522331	93.5666867170986	91.3649806020533	84.2630722775797	140.330071893818
111	ACAA1	ENSG00000060971	30	860.738568661419	1003.61290763641	1015.34810081028	841.757677998063	830.414976541487	948.821938707774	1009.73721509404	1310.88621820276	1123.96206570146	1083.88595058005	1019.63787561299	963.19084797301	1001.00407267719	950.916005259973	867.495917179107	924.31292100228	959.640834787612	906.163335859174	911.000127096737	924.801701997071	943.029720407566	927.25884374746	1050.98644827407	1052.33679304629	963.046333844332	1016.27236041524	931.375629909923	1057.30636151627	959.66786648779	1058.52296387958	1057.4060469795	891.254902973138	1118.20298138024	1083.20185570856	1086.73587781244	991.64328654896	844.438394091888	913.750291630365	937.952457490725	893.106768739168	910.301760486367	936.486674463805	973.296947698514	929.201292080457	869.140453379979	956.694696482456
112	ACAA1	ENSG00000060971	30	860.738568661419	1003.61290763641	1015.34810081028	841.757677998063	830.414976541487	948.821938707774	1009.73721509404	1310.88621820276	1123.96206570146	1083.88595058005	1019.63787561299	963.19084797301	1001.00407267719	950.916005259973	867.495917179107	924.31292100228	959.640834787612	906.163335859174	911.000127096737	924.801701997071	943.029720407566	927.25884374746	1050.98644827407	1052.33679304629	963.046333844332	1016.27236041524	931.375629909923	1057.30636151627	959.66786648779	1058.52296387958	1057.4060469795	891.254902973138	1118.20298138024	1083.20185570856	1086.73587781244	991.64328654896	844.438394091888	913.750291630365	937.952457490725	893.106768739168	910.301760486367	936.486674463805	973.296947698514	929.201292080457	869.140453379979	956.694696482456
113	ACAA2	ENSG00000167315	10449	769.189732370007	990.444603318781	919.331486929306	952.048217133351	1000.8230498526	1018.19587123421	782.379166662268	1125.35693213832	967.699332948997	981.583692401049	847.635855333611	1039.04082844985	975.911759306593	874.450594527728	717.832084822328	920.637720521158	882.030537766538	1020.78075239487	958.796566083974	967.083491874369	806.138309380661	851.416835105993	962.71189481232	963.575214395179	829.562229623152	1243.62913542256	854.057233152133	944.846574153595	923.287014991838	793.892222909683	1050.66561002664	806.061419600705	725.183792913261	768.499550920039	960.699194497612	914.947563950946	902.798734445206	998.728113944996	845.355524985834	802.67737774992	504.393695395884	499.726080290184	588.859908795653	592.900406034601	571.852760175934	500.06509746289
114	ACACA	ENSG00000278540	31	157.069081872522	59.2573694293288	82.7729430008379	119.164490559967	164.352964107169	98.1907968066537	140.42702991374	66.5281783362373	175.089568023846	37.5539935087472	325.442671463853	138.19243018383	43.9115483985519	161.753753472057	145.044578271693	160.790021049104	72.3663580331642	116.576688613234	184.494254490735	394.030297154394	60.8406271230688	39.7267664312446	135.008140588567	245.80129472614	120.663597036095	217.41768101793	100.425044064715	188.047513294959	77.6780342751387	59.3856387215905	226.647192539828	234.984223367918	52.4025584622636	144.311001643356	263.531246930996	66.9737295926313	223.913142580077	68.7461034455447	137.261335242545	21.4420205438422	222.743201251467	172.905223780404	60.0047230033567	130.243695751863	256.576321204765	128.079033871342
115	ACACB	ENSG00000076555	32	921.771126189028	894.504100433202	1609.10601193629	1028.11065791631	1151.33576435075	565.664372907897	1231.36354801912	877.047534122791	1209.62416618625	2771.22572788687	572.927592729141	1786.11118410529	877.334813922089	1274.42351220409	1064.27614120376	1205.46575780814	1399.08292197451	977.676766689141	999.901503612997	1115.5195627202	1188.08224631993	1068.10828836733	1869.34348507247	1814.49150204088	1385.36892347066	2592.8611444824	1025.57965354585	2105.39470767494	1037.34590076293	1217.92652044806	1295.84900418682	1088.79144134218	1279.63666954624	1462.23557086822	2191.09926378079	2072.94495303644	1208.89276446159	1077.97709430583	1144.93383603107	1672.47760241969	925.028583709604	481.735941399737	1203.14554767747	752.303138148822	968.551943145663	564.661479763219
116	ACAD10	ENSG00000111271	80724	589.682210229982	691.335976675503	684.256328806927	694.703625817679	686.822386847854	657.451422096725	638.130993077405	396.358020228569	637.288373936256	740.720147827704	579.114715760773	813.568968676232	572.642437279075	597.998724957302	818.531823877198	638.566083595015	765.615092234926	620.109612539305	648.119712666933	653.118711721667	659.106793833245	795.438209680148	616.883350073914	619.624097122143	667.4205211059	950.425862735522	744.745017046293	656.322693460838	646.98919687394	660.534999113831	679.941577619484	799.508074725903	571.356927749842	673.741122130124	572.012639659587	781.000104765684	846.820448800187	669.319701601761	637.28477076896	672.160730961315	519.120518619121	473.740324115095	562.417149506038	517.086911492472	518.833298967569	508.974943297419
117	ACAD10	ENSG00000111271	80724	589.682210229982	691.335976675503	684.256328806927	694.703625817679	686.822386847854	657.451422096725	638.130993077405	396.358020228569	637.288373936256	740.720147827704	579.114715760773	813.568968676232	572.642437279075	597.998724957302	818.531823877198	638.566083595015	765.615092234926	620.109612539305	648.119712666933	653.118711721667	659.106793833245	795.438209680148	616.883350073914	619.624097122143	667.4205211059	950.425862735522	744.745017046293	656.322693460838	646.98919687394	660.534999113831	679.941577619484	799.508074725903	571.356927749842	673.741122130124	572.012639659587	781.000104765684	846.820448800187	669.319701601761	637.28477076896	672.160730961315	519.120518619121	473.740324115095	562.417149506038	517.086911492472	518.833298967569	508.974943297419
118	ACAD11	ENSG00000240303	84129	160.659232315322	176.831515122442	184.307753081866	197.76234603569	182.518291719014	217.727419006058	179.593752542743	131.182323479905	169.441517442431	172.230384022875	215.3118815008	149.621879296778	195.361582671109	170.576685479624	146.892279905727	218.674428626782	179.342713386537	178.293759055535	185.450183270479	186.219797970227	166.466715878397	211.274166929801	147.47043048905	145.091042025846	144.042168961838	178.903691809039	129.752711800428	155.784459543373	168.138529886693	173.989502921151	141.549176010004	154.471700620344	148.755649828361	143.441658259962	140.13868983956	133.947459185263	122.675817477383	127.944136968097	156.870097420052	156.619976146326	138.984394169304	148.918371926475	129.162708837734	134.131567266844	136.335757392938	158.149763562874
119	ACAD8	ENSG00000151498	27034	732.390690331302	687.573604013323	782.480221167921	858.237873501037	870.205694167433	798.33386968888	823.456461126831	754.298360009452	716.361082076057	735.540286654084	819.175089388103	730.445702400244	785.030946880235	918.565254565561	728.918294626534	758.928899351773	799.176301757552	748.441933617739	752.31594965911	849.234247748283	798.533230990278	873.085980432127	860.936527291708	773.249906325981	880.090110882017	648.525882807768	761.630643924431	784.453106931423	757.11501761844	739.715850742618	875.414249252347	865.041523473928	849.428568622176	953.669691582899	887.545035650546	705.384603612713	733.672850155999	814.450364431245	725.524200567739	929.464977487422	1157.89647592705	1123.38422849233	1010.92702822604	1148.86603267688	1227.02181653644	1305.29241475837
120	ACAD9	ENSG00000177646	28976	952.287404952832	1004.55350080196	1109.15743621123	1096.56685462097	1032.82862707347	1061.95481328935	1032.66407712077	944.512729055313	1075.01229399587	1010.07292885596	961.478919115643	972.542215429059	1147.07718265605	995.030665297807	950.642490710651	1067.64573976605	1122.20294341284	954.165501758741	1012.32857774968	969.782329526112	964.999946868674	1035.60457037813	1108.10527698462	1027.58596823011	1057.31476902878	1098.26988582771	1040.68784601576	1163.31353812862	997.031984240388	1026.22551124152	1013.59320678592	999.853189469864	1048.05116924527	1056.25221082336	1107.88888759954	1039.17303013083	1021.90146986014	1025.46270972937	1040.35377108437	1077.69459776877	1126.60197657767	964.471334960055	1042.45493353289	1161.50161510057	1109.62158100363	1101.47969129354
121	ACADL	ENSG00000115361	33	129.245415940818	68.6633010847778	124.711234121262	122.967612599115	109.856981271634	85.3833015710032	65.9147283268577	69.3392281250924	122.374429263978	129.496529340508	66.8209287416277	170.402695865775	87.8230967971039	96.0719263046158	112.709799676093	91.8800120280597	109.073930948537	115.597052574468	102.284379432687	75.5674542487879	120.836245536095	118.277418238478	96.582746728744	97.2963458290969	58.8235035550963	131.692995359432	96.8701752482649	139.1920318997	100.293158178027	177.115062853866	160.927932249469	74.8953699977426	57.4737737973214	134.748224426025	104.883673527721	125.305687624923	108.383489227591	108.847997122112	99.1331865640604	138.907002653587	124.257570946066	100.944668218617	153.571409720455	135.103535145589	142.016413950977	109.145611472969
122	ACADM	ENSG00000117054	34	2165.7582546194	1704.35481596736	1511.98575881531	2180.45663577812	2238.66037425976	2129.24608292689	2190.47060947079	1932.12822153974	1905.27572946378	1802.59168841987	1796.74052838599	1818.32144978724	1893.57350543143	2062.60543821338	1632.44439366931	1752.1518293751	1925.57439636072	1717.30197595798	2200.54805097239	2322.79960559965	1986.6154773102	2050.44287648538	1762.37549675999	1748.77379477035	2188.53599124217	1545.52911535031	1991.61525441616	2067.60084470879	1956.69985072818	1797.19696131129	2145.14406024685	2352.65081005409	1752.9501008183	1682.17944686683	1680.78290266692	1859.06110691804	1800.83335947381	1671.86704351595	1900.9605555416	1737.735925814	1888.71507838021	1652.09442143935	1766.57972638696	2135.41342960331	2027.04761512695	1999.14665912225
123	ACADS	ENSG00000122971	35	114.884814169616	195.64337843334	233.971518882368	181.282150532715	196.358541328039	179.304933299107	206.341758240598	238.002215456398	170.382859206	221.439065172268	142.30382972754	195.339675748572	183.711580034758	162.734079250676	200.475627292722	171.815622492472	207.659983921254	177.314123016768	202.656901305885	256.38957691553	150.411550387587	165.227233111768	282.478571077617	273.96602641351	210.40714733169	320.535781157862	219.513149415793	271.931453049083	191.736920046228	257.337767793559	251.923831113043	248.090913117523	219.75266451917	266.888418701869	315.532395990959	207.402517448148	183.418212539	239.656555067107	208.070754216874	198.571755471235	188.68742254773	190.89536267085	218.661278741046	170.094378780418	256.576321204765	256.158067742683
124	ACADSB	ENSG00000196177	36	2393.73280773723	1736.33498359589	2116.78006234143	2586.12298662056	2296.61641949755	2102.56380118596	2244.92190678429	2340.66745752001	2440.89919293458	2149.64238705243	2378.33009335942	1790.26734741909	2481.45056154266	2285.13938995979	2095.2936529949	2310.7823025057	2248.601038016	2135.60656451135	2537.99091022228	2141.07787038232	2160.68727157898	2371.86853215636	2150.78353199171	2057.73236661362	2453.99590472158	1623.79948051677	2106.25977374668	2265.78817489711	2404.08599750271	2122.25519431368	2551.2553866565	2065.23982768775	2318.39061067724	2169.8810849507	2148.79324420658	1792.08737732541	2054.52218590763	2583.70772116172	2363.94521806606	1790.87484629222	2324.07678991717	2095.85118073703	2044.22869892791	2423.1159217119	2182.31889438001	1922.29923879944
125	ACADVL	ENSG00000072778	37	2516.69546040315	3234.69989630892	3249.11392259289	2468.22620340697	2276.72106068458	2812.31249549492	2566.85326107633	3251.44758910906	2231.92132142225	2921.44170192185	2535.48301836287	3218.94848653763	2483.24286964056	2678.25002718582	2441.73770937634	2625.93074376195	2313.62588146609	2327.61522810962	2273.19863823299	2349.78798211707	2601.78181822123	2387.2175100957	3105.18723353704	3128.84564745148	2508.29452338782	3794.24913045004	2411.97849196138	3016.13462500543	2467.01503792814	2831.75729904005	2721.45141971615	2365.7574998037	2993.70745279577	2789.72291731041	2934.98010796059	3136.96307640324	2725.07058629371	2202.73973123433	2522.99406683916	3051.29274956503	2671.0775621147	2550.6019138011	2462.22770154452	2193.73150232802	2192.73343140308	2598.33379149426
126	ACAN	ENSG00000157766	176	35.0039668173049	256.781934193758	62.9074366806368	6.33853673191313	12.9752340084607	71.5085150657152	39.1667226290024	87.1425434545081	42.3603793606079	46.6187505625828	176.951718704681	18.7027349120973	34.9500079090515	17.6458640151335	28.6393753275318	19.2948025258925	23.073331546806	26.4501730467002	22.9422907138737	11.6949631575505	26.1952700113213	30.697955878689	85.1589809866345	122.90064736307	50.5278812588647	62.1193374336942	24.8840817151506	99.5545658620373	13.7657275930626	50.0089589234446	27.8043024305365	27.1495716241817	85.3654581401391	36.5124221025358	68.747281808086	16.2033216756366	20.2474650205389	13.3672978921892	39.2175243550129	48.477611664339	23.9310877377609	92.9490509339742	58.98769379991	38.8787151498099	36.924267627254	81.302343240069
127	ACAP1	ENSG00000072818	9744	5.38522566420075	1.8811863310898	2.20727848002234	17.7479028493568	15.5702808101529	8.53833015710033	0	1.87403319257007	4.70670881784532	2.58993058681016	1.23742460632644	2.0780816568997	3.58461619580016	3.92130311447411	1.84770163403431	7.35040096224478	2.09757559516418	8.81672434890007	10.5152165771921	0	0	3.61152422102224	1.03852415837359	2.56043015339729	4.52488488885356	4.96954699469554	1.77743440822504	1.84360307151921	0	2.08370662181019	0	0.936192124971783	1.69040511168592	0	1.76275081559195	10.8022144504244	0	11.4576839075908	6.53625405916882	0.93226176277575	0	0	0	0.971967878745248	0	2.22746145863203
128	ACAP2	ENSG00000114331	23527	5886.05165097142	3878.06562154163	4369.30775120423	4686.71405957656	4386.49411046029	4576.54496420577	4614.03098288004	5774.83328290466	4509.96838925938	3914.68008196355	4337.17324517417	3852.76339189204	4096.32015775063	4966.33039448147	4611.86327854963	4267.82655870337	4071.39423021367	4777.68496106507	4598.0174305722	4681.58371322253	4217.43847182273	5001.9610461158	3972.35490577899	3343.92178033686	4096.52911937542	4206.72153100977	4563.5628431178	3350.74858248616	4272.29188513263	4960.26361321916	4413.30109488334	4902.83815847723	3849.89764186469	3647.76483672	3983.8168432378	3571.21209731031	4960.62893003204	5477.72771482069	4047.03063830203	4881.32258989383	4191.62205991397	3503.07982283419	4029.46970405592	3934.52597316076	3572.18619891358	3514.93418172134
129	ACAP3	ENSG00000131584	116983	1435.1626395095	3028.70999305458	3783.2753147583	2257.78678390746	2614.94216050512	2154.86107339819	1993.681710408	1375.54036334643	1897.74499535523	3571.5142792112	1729.91959964436	3657.42371614347	1855.93503537553	1834.18953179527	4405.84454635481	2848.28037286985	3485.12185136528	2505.90898716515	2296.14092894686	2802.29309505922	1897.88956275573	2454.03070818461	3074.03150878583	2426.43430870283	2453.2417572401	6500.16746906177	2310.66473069256	2304.50383939901	2724.63079716974	2908.85444404703	2862.15804110705	3156.83984540485	3076.53730326838	3067.9127999964	2849.48669340438	4764.8567940822	4716.46832243142	2078.61482223543	4127.64443836511	3109.09297885713	2256.88565896114	2608.57013911476	2759.20022895096	2568.91110352369	2538.30670535046	2410.11329823985
130	ACAT1	ENSG00000075239	38	1627.23568819933	1336.58288823931	1254.8378158927	1926.91516650159	1558.75811221642	1644.69584651145	1485.46960214875	1815.00114700411	1537.21109990828	1327.3394257402	1481.19725377275	1212.56064680097	1630.10421504012	1678.31773299492	1138.18420656513	1525.20819966579	1318.32626156069	1653.62563343815	1580.15027291805	1600.41072748326	1594.53143585043	1562.88710664737	1435.2403868723	1327.15629617759	1504.52422554381	1303.26369935891	1585.47149213674	1554.15738929069	1698.10082522993	1660.71417758272	1686.79434745255	1529.73793220389	1436.84434493303	1527.43632462275	1473.65968183487	1267.09975503478	1223.18509271138	1704.33048125413	1077.39254408633	1309.82777669993	1624.55268681338	1529.16180568796	1540.79924322179	1740.79447083274	1713.66472834179	1644.98028719975
131	ACAT2	ENSG00000120437	39	653.407380589691	423.266924495206	304.604430243083	706.112991935122	750.833541289594	648.913091939625	683.029431213091	708.384546791485	658.939234498344	392.374483901739	636.03624765179	407.304004752341	980.392529551343	635.251104544807	501.650993640314	510.852866876012	354.490275582746	639.702333314639	673.929789720041	755.674542487879	598.266166710176	495.681699335302	629.345639974397	1050.62983961069	690.044945550168	257.174056975494	581.221051489589	779.844099252625	683.370048369891	860.570834807609	616.749981186447	645.036374105559	1294.85031555142	1149.27195284648	988.021832139287	311.103776172223	400.185190994181	639.720684840485	459.716535494873	612.495978143667	1729.48130227895	1649.09606495761	474.95263800962	1455.03591448164	1628.4548799712	1397.7320652916
132	ACAT2	ENSG00000120437	39	653.407380589691	423.266924495206	304.604430243083	706.112991935122	750.833541289594	648.913091939625	683.029431213091	708.384546791485	658.939234498344	392.374483901739	636.03624765179	407.304004752341	980.392529551343	635.251104544807	501.650993640314	510.852866876012	354.490275582746	639.702333314639	673.929789720041	755.674542487879	598.266166710176	495.681699335302	629.345639974397	1050.62983961069	690.044945550168	257.174056975494	581.221051489589	779.844099252625	683.370048369891	860.570834807609	616.749981186447	645.036374105559	1294.85031555142	1149.27195284648	988.021832139287	311.103776172223	400.185190994181	639.720684840485	459.716535494873	612.495978143667	1729.48130227895	1649.09606495761	474.95263800962	1455.03591448164	1628.4548799712	1397.7320652916
133	ACBD3	ENSG00000182827	64746	1567.10066828242	1463.56296558787	1169.85759441184	1445.18637487619	1504.26212938088	1643.62855524181	1478.78260072429	2473.72381419249	1616.28380804808	1164.17379877116	1685.37231381661	1043.19699176365	1501.95418604027	1529.3082146449	1046.72297568043	1345.12337609079	1194.569301446	1419.49262017291	1405.21530622477	1548.23319954957	1599.60148811068	1427.45494835904	1355.27402667754	1590.88060197751	1585.2180060617	1058.51350987015	1596.13609858609	1575.35882461316	1547.66108796289	1427.33903593998	1343.87461747593	1531.61031645384	1512.9125749589	1462.23557086822	1506.27057192332	1082.38188793252	1101.70030258815	1689.05356937734	1181.97260903303	1321.01491785324	1721.19746421588	1690.0736035414	1525.54380517009	1823.41174052608	1793.19392015434	1797.56139711605
134	ACBD4	ENSG00000181513	79777	232.462241171332	363.068961900332	399.517404884044	240.864395812699	239.609321356241	289.235934071773	199.654756816134	236.128182263828	272.047769671459	409.209032716005	289.557357880387	316.907452677204	282.288525419262	255.865028219436	333.510144943192	334.443243782137	293.660583322985	304.666808056436	276.26341734623	272.582602825985	196.887029439931	295.242105068568	285.594143552738	253.482585186331	241.32719407219	526.771981437727	246.174665539169	350.28458358865	293.99661073755	256.295914482654	309.21754521233	290.219558741253	264.548399978847	266.019075318475	297.904887835039	346.751083858623	395.421081577584	340.866096250826	309.382692133991	269.423649442192	255.878553503751	322.823047867459	299.006585813337	247.851809080038	262.256977762804	306.275950561904
135	ACBD5	ENSG00000107897	91452	3011.23868389892	2848.11610526996	2191.82753066219	2896.7112864843	2728.25920417901	2815.51436930383	2902.1586182173	3707.77467149988	2864.50298654066	2741.44152613855	2815.14097939265	2515.51784567709	2941.17758865403	3476.2352109813	2238.49052963256	2547.83273353809	2615.67676716973	2776.28853386476	2821.90175780647	3221.51254362988	2852.74940510389	2952.42105068568	2987.83400364082	3204.8050753356	3009.80259856909	2274.81013682188	3187.82861115162	2945.15590675194	2789.52637010846	2951.57042979414	2849.51972182044	3048.24155890813	3106.11939272288	3122.6814331502	2932.3359817372	2344.08053574209	2287.9635473209	2733.6124189527	2383.55398024356	2585.16186817715	3271.19560846163	2975.36908204776	2317.80955465508	2944.09070471936	3129.09498738653	3078.35173582946
136	ACBD6	ENSG00000230124	84320	849.968117333018	891.682320936567	1188.61946149203	1002.75651098866	1082.13451630562	822.881568890544	1025.02178977853	900.472949029917	1065.59887636018	1152.51911113052	954.054371477684	1142.94491129483	940.961751397541	1012.67652931294	930.317772736274	997.816930624728	1081.30021930713	1030.57711278254	999.901503612997	1077.73583559581	1158.50694146843	1236.04416464486	980.366805504671	1032.70682853691	1099.54702799141	1216.29662695173	1133.11443524347	1051.77555230171	1033.41283573634	1195.00574760815	1022.8613075961	1056.96090909314	899.295519416911	969.317872483986	971.275699391163	1213.08868278266	1304.17495279354	1121.8982159516	1027.28126296603	998.452347932828	844.951482433251	842.53817136925	1028.21652468464	1020.56627268251	978.019704075728	859.800123031963
137	ACBD7	ENSG00000176244	414149	2921.48492282891	3071.0366855041	3859.42642231907	3351.81822383566	3223.91314330221	3556.21451043229	3251.79326412498	3447.28405773264	2506.79311638442	3487.34153513987	2806.47900714836	3808.0846362687	3389.25461312905	3135.08184002205	2238.49052963256	3027.44639632457	3094.97279066475	3277.86218571329	2426.14724299215	3338.46217520538	2980.34572032033	2915.4029274202	4319.22197467577	3205.6585520534	2751.13001242296	4885.06469578572	3046.52257569772	2800.43306563768	2996.99555026105	2654.64223618618	4261.64126344405	3783.15237701098	1834.08954617923	2541.9600530432	2991.38813405954	3816.42236533494	3692.18479786298	3105.0323389571	3225.64137819981	3010.2732320029	2233.87499767484	1802.0122455264	3027.6959386609	2675.82757018567	2555.34867502458	2541.53352429914
138	ACCS	ENSG00000110455	84680	338.371679233947	769.40520941573	407.242879564123	376.50908187564	353.791380630696	214.525545197146	311.423209196458	198.647518412427	400.070249516852	672.086987277235	321.730397644874	670.181334350153	358.461619580016	363.700863867474	372.311879257913	354.65684642831	602.00419581212	386.956235312836	302.073494399338	245.594226308561	478.274929884124	308.785320897402	398.793276815459	440.393986384333	371.040560885992	526.771981437727	450.579622485049	433.246721807014	352.009319879742	455.289896865527	507.217880702515	262.133794992099	293.285286877508	370.34028132572	437.162202266803	584.39980176796	519.287926409116	332.272833320133	444.465276023479	290.865669986034	196.971260610801	367.798395093575	275.614914134062	312.001689077225	232.906918879602	143.671264081766
139	ACCSL	ENSG00000205126	390110	1.79507522140025	1.8811863310898	1.10363924001117	3.80312203914788	0.865015600564048	5.3364563481877	1.91057183556109	10.3071825591354	0.941341763569063	0	7.42454763795863	2.0780816568997	6.27307834265028	0.980325778618529	0.923850817017153	16.5384021650507	2.09757559516418	1.95927207753335	3.82371511897896	1.79922510116162	0	0.90288105525556	4.15409663349437	1.70695343559819	2.26244244442678	2.48477349734777	0.888717204112522	2.76540460727881	0	2.08370662181019	0.842554619107167	0.936192124971783	1.69040511168592	4.34671691696854	0.881375407795974	0	1.19102735414935	0.954806992299232	4.35750270611254	0	0	2.9983564817411	3.05108761034017	0	0.946776093006513	2.22746145863203
140	ACD	ENSG00000102977	65057	143.60601771202	180.593887784621	219.624208762223	191.423809303776	194.628510126911	184.641389647295	170.040893364937	213.639783952988	190.151036240951	225.323961052483	180.66399252366	219.237614802918	173.853885496308	188.222549494758	195.856373207637	223.268429228185	180.391501184119	204.743932102235	196.921328627416	193.416698374874	163.931689748269	204.051118487757	186.934348507247	219.343516474368	226.244244442678	242.265415991408	210.625977374668	221.232368582305	207.469180152586	256.295914482654	219.064200967864	230.303262743059	257.786779532103	204.295695097522	212.41147327883	250.611375249846	273.93629145435	199.554661390539	202.623875834233	224.675084828956	225.504480605824	225.876188291163	236.967804403087	293.534299381065	278.352171343915	262.840452118579
141	ACE	ENSG00000159640	1636	134.630641605019	231.385918724046	218.520569522212	101.41658771061	190.303432124091	193.179719804395	215.894617418404	27.173481292266	117.667720446133	220.144099878863	116.317912994685	203.65200237617	163.996190957857	129.403002777646	635.609362107802	170.896822372191	359.734214570657	143.026861659934	197.877257407161	232.999650600429	73.5157577737081	160.71282783549	118.391754054589	84.4941950621105	109.351384813961	514.348113950988	96.8701752482649	85.7275428256432	166.171997373398	165.65467643391	256.979158827686	287.410982366337	251.02515908536	112.145296457788	200.072217569686	279.777354265992	350.162042119908	134.627785914192	481.504049025436	139.839264416362	80.9975277278062	101.944120379198	72.2090734447174	68.0377515121673	72.9017591615015	47.8904213605886
142	ACE2	ENSG00000130234	59272	1.79507522140025	0.940593165544902	9.93275316010055	3.80312203914788	0	0	0	0	0	15.5395835208609	4.94969842530576	1.03904082844985	1.79230809790008	2.94097733585559	0.923850817017153	0.918800120280597	1.04878779758209	0.979636038766675	3.82371511897896	8.09651295522728	5.07005226025573	2.70864316576668	6.23114495024155	1.70695343559819	3.01658992590237	3.72716024602166	5.33230322467513	5.53080921455763	0.983266256647325	4.16741324362038	0	1.87238424994357	4.22601277921481	1.73868676678742	0.881375407795974	1.08022144504244	7.14616412489609	10.5028769152915	1.08937567652814	3.729047051103	0	0	7.11920442412706	0	0	1.11373072931601
143	ACER1	ENSG00000167769	125981	0	1.8811863310898	1.10363924001117	0	0	0	0	0.937016596285033	0	1.29496529340508	0	1.03904082844985	1.79230809790008	0.980325778618529	0	0	2.09757559516418	0	0	0	0	0.90288105525556	0	0.853476717799096	0.754147481475593	2.48477349734777	0.888717204112522	0.921801535759604	0	0	0	0	0.845202555842961	0.869343383393709	2.64412622338792	0	0	0.954806992299232	0	0	0	0.999452160580368	1.01702920344672	0.971967878745248	0.946776093006513	1.11373072931601
144	ACER2	ENSG00000177076	340485	155.274006651122	301.930406139913	139.058544241408	60.849952626366	131.482371285735	464.27170229233	262.70362738965	116.190057939344	140.25992277179	251.223266920585	279.657961029775	189.105430777873	303.796222594063	87.2489942970491	269.764438569009	251.751232956884	177.245137791373	211.601384373602	90.8132340757502	218.605849791137	137.736419736947	165.227233111768	180.703203557005	141.67713515465	184.011985480045	341.656355885318	123.531691371641	110.616184291153	131.757678390742	145.859463526713	80.8852434342881	180.685080119554	266.238805090533	145.180345026749	117.222929236865	68.0539510376737	136.968145727175	157.543153729373	108.937567652814	148.229620281344	210.777657382586	373.795108057058	245.10403803066	199.253415142776	282.139275715941	429.900061515982
145	ACER3	ENSG00000078124	55331	2213.32774798651	1804.99828468067	1453.49287909471	1549.13837727957	1662.5599842841	2121.77504403943	2458.90595236713	2986.2718923604	1909.98243828163	1604.46199852889	1825.2012943315	1411.0174450349	2003.80045345229	2436.10955986704	1556.6886266739	1612.49421109245	1493.4738237569	1881.88083047078	1622.21113922682	2304.80735458803	1870.00427532432	1988.14408367274	2243.21218208696	2752.46241490208	2150.82861716839	1221.26617394643	2100.927470522	2097.0984938531	1783.64498955825	1687.80236366626	1799.69666641291	1883.61855544323	2791.7040419493	2319.40814689442	1781.25969915566	1568.48153820162	1326.80447252237	1601.21132608581	1620.99100667387	1908.33982840196	2258.72651186405	2092.85282425529	1566.22497330795	1631.93406841327	2173.79790954296	2191.82207529392
146	ACHE	ENSG00000087085	43	489.157997831568	770.345802581274	1052.87183497066	640.192209923226	618.486154403295	402.368808653353	855.93618233137	945.449745651598	629.757639827703	1240.57675108206	765.965831316066	705.508722517448	755.457863264883	647.015013888229	930.317772736274	876.535314747689	908.25023270609	663.213598245039	762.831166236302	474.995426706667	790.928152599894	729.527892646493	1353.19697836079	2510.92850376494	1101.05532295437	774.00694442383	877.163880459059	1449.99381574986	760.064816388382	848.068595076748	690.05223304877	789.209961351213	2280.35649566431	1369.21582884509	1823.56571872987	988.402622213832	1068.35153667197	700.828332347636	907.449938547937	954.636045082368	283.491347047322	409.775385837951	363.07942563048	383.927312104373	345.573273947377	307.38968129122
147	ACIN1	ENSG00000100813	22985	2463.74074137184	3221.53159199129	3195.03559983234	2683.73645229202	2886.55705908223	2276.53227813687	2776.06087707027	2179.50060295899	2896.50860650201	3168.78007296222	2698.82306639796	3412.21008062931	2713.55446022072	3161.55063604475	3091.2048337394	2368.66671008338	3214.53459958911	2365.82103362152	2650.79050623216	2855.37023554349	3108.78704424681	2893.73378209407	3213.19374600789	3169.81252990584	3107.08762367944	3545.77178071527	2953.20726926591	3313.87652105578	2790.50963636511	2752.57644741126	2751.78338600401	2767.38392141659	3120.48783617221	3073.12886029676	3019.59214710901	3612.26051222192	3024.0184521852	2736.4768399296	2882.48804009345	3325.3777078211	2611.2498427703	2802.46385826735	2854.80097407495	2529.06042049513	2849.79603994961	2534.85113992325
148	ACKR1	ENSG00000213088	2532	162.454307536723	354.603623410428	331.091772003352	60.849952626366	117.642121676711	77.9122626835405	477.642958890273	259.553597170954	164.734808624586	157.985765795419	170.764595673049	170.402695865775	152.346188321507	58.8195467171117	259.60207958182	133.226017440687	165.70847201797	88.1672434890007	150.080818419924	59.3744283383334	44.785461632259	98.4140350228561	111.122084945974	116.072833620677	88.2352553326444	214.932907520582	66.6537903084391	61.7607028958935	110.1258207445	67.7204652088312	59.8213779566089	68.3420251229402	82.8298504726102	131.27085089245	170.105453704623	204.161853113021	111.956571290039	57.2884195379539	176.478859597558	205.097587810665	78.2362483734491	207.886049400717	209.508015910025	42.7665866647909	68.167878696469	85.7572661573331
149	ACKR2	ENSG00000144648	1238	33.2088915959046	36.6831334562512	39.7310126404022	40.566635084244	40.6557332265103	30.9514468194887	32.4797212045386	29.047514484836	51.7737969962985	54.3885423230133	42.0724366150989	40.5225923095441	34.9500079090515	45.0949858164523	45.2686900338405	54.2092070965552	36.7075729153731	43.1039857057337	54.4879404454501	29.6872141691667	52.3905400226426	43.3382906522669	23.8860556425926	42.6738358899548	28.6576042960725	40.9987627062382	48.8794462261887	40.5592675734226	38.3473840092457	47.9252523016344	42.9702855744655	19.6600346244074	24.5108741194459	17.3868676678742	32.610890088451	35.6473076864005	45.2590394576752	21.9605608228823	25.0556405601471	15.8484499671877	16.5676761261422	21.9879475327681	29.493846899955	19.439357574905	25.5629545111759	21.1608838570043
150	ACKR3	ENSG00000144476	57007	320.420927019944	211.633462247603	217.416930282201	225.651907656107	151.377730098708	128.074952356505	190.101897638329	170.537020523876	221.21531443873	247.33837104037	137.354131302235	278.46294202456	217.76543389486	193.12417838785	145.96842908871	247.157232355481	190.87937915994	200.825387947168	163.46382133635	196.115536026616	245.897534622403	197.730951100968	342.712972263285	225.317853498961	170.437330813484	349.110676377362	170.633703189604	287.602079156997	189.770387532934	410.490204496608	156.715159153933	92.6830203722065	246.799146306145	217.335845848427	169.224078296827	249.531153804804	152.451501331117	236.792134090209	152.512594713939	245.184843610022	206.175525125325	205.887145079556	171.877935382496	149.683053326768	180.834233764244	157.036032833558
151	ACKR4	ENSG00000129048	51554	4.48768805350062	0	0	2.53541469276525	1.7300312011281	3.20187380891262	5.73171550668328	0	8.47207587212157	5.17986117362031	2.47484921265288	4.1561633137994	1.79230809790008	3.92130311447411	1.84770163403431	8.26920108252537	2.09757559516418	1.95927207753335	12.4270741366816	1.79922510116162	0	1.80576211051112	7.26966910861514	11.9486740491873	6.03317985180475	0	2.66615161233757	2.76540460727881	0	10.418533109051	3.37021847642867	4.68096062485892	5.07121533505777	0	8.81375407795974	4.32088578016976	2.3820547082987	0	1.08937567652814	2.79678528832725	4.60213225726171	1.99890432116074	0	4.85983939372624	1.89355218601303	0
152	ACLY	ENSG00000131473	47	3351.40543835426	3348.51166933985	2595.75949250628	3482.39208051307	3407.29645062179	3364.10208189753	5808.13838010572	5723.29737010898	4028.00140631202	3735.97487147365	4495.56359478395	2415.7699261459	5002.33190123912	3873.26715132181	2670.85271199659	3428.96204888719	3166.29036090033	3510.035926901	3687.01730347546	2815.78728331793	4426.15562320325	3139.31742912358	7812.81724344453	10598.4738816292	4125.94087115297	1889.67024473298	3162.05581223235	5681.9846664222	3423.73310564599	3641.27732161331	3267.4268128976	3483.57089702	15815.4302249335	7087.75660480891	7014.86687064816	2608.73478977749	2915.6349629576	3074.47851520353	3293.18267014456	3453.09756932138	4009.3776225264	4257.66620407237	2614.78208206153	3398.97167197213	3568.39909454155	3709.83705935164
153	ACMSD	ENSG00000153086	130013	0	0	0	0	0	0	0	0	0.941341763569063	0	0	0	0	0	0	0	0	0.979636038766675	0.955928779744739	0	1.69001742008524	1.80576211051112	0	0.853476717799096	0	0	0	0	0	0	0	0	0	0	0	0	1.19102735414935	0	0	0	0	0	1.01702920344672	1.9439357574905	0.946776093006513	0
154	ACO1	ENSG00000122729	48	1479.14198243381	1567.96880696335	1663.18433469684	1698.72784415272	1576.0584242277	1646.83042905073	1648.82349408922	1460.80887360837	1666.17492151724	1546.18856032566	1776.94173468477	1535.70234444888	1879.23504064823	1400.88553764588	1563.15558239302	1455.37939052447	1853.20803832755	1515.49695197205	1633.68228458376	1586.91653922455	1493.97539935536	1499.68543277949	1510.0141262752	1452.61737369406	1589.74289095055	1849.91386877541	1599.69096740254	1720.08166572742	1502.43084015711	1555.48699318131	1339.6618443804	1648.63433207531	1291.46950532804	1532.65238492311	1581.18748158598	1530.67378762514	1769.86664826593	1504.77581986359	1528.39407416897	1710.7003346935	1019.8325082092	1091.40175935376	1052.62522556736	1163.44555085806	1035.77304574913	1170.53099651113
155	ACO2	ENSG00000100412	50	4861.06369955187	4755.63904499502	5638.49287721708	4865.46079541652	5023.14559247543	4844.4350728848	5325.71899162655	4214.70065009008	4878.97436057846	4617.84623628251	5265.241699919	4906.35079194019	5026.52806056077	4497.73467230181	5514.46552677539	5793.03475836916	5820.7722765806	4937.36563538404	5507.10570010944	5349.99583830407	4446.43583224428	5168.99404133808	4376.34080338632	5102.08381900299	4959.2738381835	5406.86713022875	4873.72514735307	5508.6859776994	4880.93369799732	5563.49668023321	5903.78021608392	5669.57950882912	5929.09592923837	5865.45980775735	5728.05877526603	4603.90379877088	5367.96028515111	4920.12043131794	5907.68429381208	5461.18940634034	5934.90975896471	6112.64941410953	5862.15632866692	5596.59104581514	5306.68000130151	6080.96978206544
156	ACOT1	ENSG00000184227	641371	74.4956216881103	61.1385557604186	67.3219936406815	27.8895616204178	76.9863884502003	68.3066412568026	58.2724409846134	64.6541451436673	56.4805058141438	41.4388893889625	29.6981905518345	64.4205313638907	29.5730836153513	58.8195467171117	12.9339114382401	49.6152064951522	4.19515119032836	33.3076253180669	36.3252936303001	18.891863562197	76.050783903836	68.6189601994226	54.0032562354268	143.384088590248	74.6606006660837	78.2703651664548	9.77588924523774	66.3697105746915	24.5816564161831	120.854984064991	26.9617478114294	64.597256623053	62.5449891323791	80.8489346556149	64.3404047691061	138.268344965432	70.2706138948115	49.64996359956	46.8431540907098	22.374282306618	83.7588070821632	48.973155868438	58.98769379991	41.7946187860456	133.495429113918	74.619958864173
157	ACOT1	ENSG00000184227	641371	74.4956216881103	61.1385557604186	67.3219936406815	27.8895616204178	76.9863884502003	68.3066412568026	58.2724409846134	64.6541451436673	56.4805058141438	41.4388893889625	29.6981905518345	64.4205313638907	29.5730836153513	58.8195467171117	12.9339114382401	49.6152064951522	4.19515119032836	33.3076253180669	36.3252936303001	18.891863562197	76.050783903836	68.6189601994226	54.0032562354268	143.384088590248	74.6606006660837	78.2703651664548	9.77588924523774	66.3697105746915	24.5816564161831	120.854984064991	26.9617478114294	64.597256623053	62.5449891323791	80.8489346556149	64.3404047691061	138.268344965432	70.2706138948115	49.64996359956	46.8431540907098	22.374282306618	83.7588070821632	48.973155868438	58.98769379991	41.7946187860456	133.495429113918	74.619958864173
158	ACOT1	ENSG00000184227	641371	74.4956216881103	61.1385557604186	67.3219936406815	27.8895616204178	76.9863884502003	68.3066412568026	58.2724409846134	64.6541451436673	56.4805058141438	41.4388893889625	29.6981905518345	64.4205313638907	29.5730836153513	58.8195467171117	12.9339114382401	49.6152064951522	4.19515119032836	33.3076253180669	36.3252936303001	18.891863562197	76.050783903836	68.6189601994226	54.0032562354268	143.384088590248	74.6606006660837	78.2703651664548	9.77588924523774	66.3697105746915	24.5816564161831	120.854984064991	26.9617478114294	64.597256623053	62.5449891323791	80.8489346556149	64.3404047691061	138.268344965432	70.2706138948115	49.64996359956	46.8431540907098	22.374282306618	83.7588070821632	48.973155868438	58.98769379991	41.7946187860456	133.495429113918	74.619958864173
159	ACOT1	ENSG00000184227	641371	74.4956216881103	61.1385557604186	67.3219936406815	27.8895616204178	76.9863884502003	68.3066412568026	58.2724409846134	64.6541451436673	56.4805058141438	41.4388893889625	29.6981905518345	64.4205313638907	29.5730836153513	58.8195467171117	12.9339114382401	49.6152064951522	4.19515119032836	33.3076253180669	36.3252936303001	18.891863562197	76.050783903836	68.6189601994226	54.0032562354268	143.384088590248	74.6606006660837	78.2703651664548	9.77588924523774	66.3697105746915	24.5816564161831	120.854984064991	26.9617478114294	64.597256623053	62.5449891323791	80.8489346556149	64.3404047691061	138.268344965432	70.2706138948115	49.64996359956	46.8431540907098	22.374282306618	83.7588070821632	48.973155868438	58.98769379991	41.7946187860456	133.495429113918	74.619958864173
160	ACOT1	ENSG00000184227	641371	74.4956216881103	61.1385557604186	67.3219936406815	27.8895616204178	76.9863884502003	68.3066412568026	58.2724409846134	64.6541451436673	56.4805058141438	41.4388893889625	29.6981905518345	64.4205313638907	29.5730836153513	58.8195467171117	12.9339114382401	49.6152064951522	4.19515119032836	33.3076253180669	36.3252936303001	18.891863562197	76.050783903836	68.6189601994226	54.0032562354268	143.384088590248	74.6606006660837	78.2703651664548	9.77588924523774	66.3697105746915	24.5816564161831	120.854984064991	26.9617478114294	64.597256623053	62.5449891323791	80.8489346556149	64.3404047691061	138.268344965432	70.2706138948115	49.64996359956	46.8431540907098	22.374282306618	83.7588070821632	48.973155868438	58.98769379991	41.7946187860456	133.495429113918	74.619958864173
161	ACOT11	ENSG00000162390	26027	634.559090764988	618.910302928545	953.544303369653	1144.73973378351	1027.63853347009	719.354315735702	867.399613344737	387.924870862004	729.539866766024	1158.99393759754	355.140862015688	1372.57293438225	681.07707720203	896.998087435954	1006.07353973168	840.702110056746	1028.86082942803	844.446265416874	1002.76928995223	840.238122242475	1201.60238568061	721.401963149193	1026.06186847311	1199.98826522553	861.990571326603	1518.19660687949	831.83930304932	1130.12868284128	909.521287398776	1349.2000376221	1246.1382816595	988.618883970203	901.83112708444	999.744890902765	870.798902902422	1308.14816994639	1099.31824787985	833.546504277229	886.751800693903	926.668192199095	683.876853429091	975.465308726439	1320.10390607385	1212.04394479532	1166.42814658402	1069.18150014337
162	ACOT12	ENSG00000172497	134526	21.540902656803	24.4554223041674	26.4873417602681	12.6770734638263	12.1102184078967	3.20187380891262	15.2845746844887	27.173481292266	26.3575693799338	20.7194446944812	24.7484921265288	35.3273881672949	13.4423107342506	17.6458640151335	8.31465735315438	8.26920108252537	20.9757559516418	21.5519928528668	3.82371511897896	6.29728785406566	28.7302961414491	21.6691453261334	19.7319590090982	43.5273126077539	20.361981999841	12.4238674867388	9.77588924523774	32.2630537515862	11.7991950797679	15.6277996635764	5.89788233375017	9.36192124971783	11.8328357818015	39.9897956361106	19.3902589715114	17.283543120679	15.4833556039415	15.2769118767877	7.62562973569695	20.5097587810665	10.1246909659758	14.9917824087055	13.2213796448074	8.74771090870723	10.4145370230716	14.4784994811082
163	ACOT13	ENSG00000112304	55856	770.984807591407	594.454880624378	519.814082045262	827.812897187854	766.403822099747	784.459083183592	718.375010170971	621.242003336977	695.651563277538	628.058167301463	673.158985841583	568.355333162068	669.42707456568	682.306741918496	670.715693154453	735.040096224477	576.833288670149	653.417237857372	668.194217041573	777.265243701819	766.422900008658	848.708191940226	710.350524327537	686.195281110473	721.719139772143	663.434523791855	878.941314867284	640.652067352925	706.968438529427	623.028279921247	786.946014246094	711.506014978555	522.33517951095	637.228700027589	624.013788719549	604.924009223766	637.199634469901	654.042789724974	608.961003179228	717.841557337327	786.964615991753	679.62746919465	510.548660130255	670.657836334221	688.306219615735	661.556053213712
164	ACOT2	ENSG00000119673	10965	141.81094249062	105.346434541029	65.1147151606592	124.235319945497	99.4767940648656	122.738496008317	116.544881969227	119.938124324484	125.198454554685	129.496529340508	124.97988523897	152.739001782128	184.607734083708	149.989844128635	85.9181259825953	124.956816358161	125.854535709851	116.576688613234	145.3011745212	148.436070845833	109.851132305541	98.4140350228561	125.661423163205	157.039716075034	127.450924369375	171.449371316996	156.414227923804	141.035634971219	108.159288231206	93.7667979814586	152.502386058397	102.044941621924	54.9381661297925	144.311001643356	141.901440655152	112.343030284414	101.237325102695	127.944136968097	117.652573065039	115.600458584193	200.652966416611	129.928780875448	109.839153972246	170.094378780418	167.579368462153	139.216341164502
165	ACOT2	ENSG00000119673	10965	141.81094249062	105.346434541029	65.1147151606592	124.235319945497	99.4767940648656	122.738496008317	116.544881969227	119.938124324484	125.198454554685	129.496529340508	124.97988523897	152.739001782128	184.607734083708	149.989844128635	85.9181259825953	124.956816358161	125.854535709851	116.576688613234	145.3011745212	148.436070845833	109.851132305541	98.4140350228561	125.661423163205	157.039716075034	127.450924369375	171.449371316996	156.414227923804	141.035634971219	108.159288231206	93.7667979814586	152.502386058397	102.044941621924	54.9381661297925	144.311001643356	141.901440655152	112.343030284414	101.237325102695	127.944136968097	117.652573065039	115.600458584193	200.652966416611	129.928780875448	109.839153972246	170.094378780418	167.579368462153	139.216341164502
166	ACOT2	ENSG00000119673	10965	141.81094249062	105.346434541029	65.1147151606592	124.235319945497	99.4767940648656	122.738496008317	116.544881969227	119.938124324484	125.198454554685	129.496529340508	124.97988523897	152.739001782128	184.607734083708	149.989844128635	85.9181259825953	124.956816358161	125.854535709851	116.576688613234	145.3011745212	148.436070845833	109.851132305541	98.4140350228561	125.661423163205	157.039716075034	127.450924369375	171.449371316996	156.414227923804	141.035634971219	108.159288231206	93.7667979814586	152.502386058397	102.044941621924	54.9381661297925	144.311001643356	141.901440655152	112.343030284414	101.237325102695	127.944136968097	117.652573065039	115.600458584193	200.652966416611	129.928780875448	109.839153972246	170.094378780418	167.579368462153	139.216341164502
167	ACOT2	ENSG00000119673	10965	141.81094249062	105.346434541029	65.1147151606592	124.235319945497	99.4767940648656	122.738496008317	116.544881969227	119.938124324484	125.198454554685	129.496529340508	124.97988523897	152.739001782128	184.607734083708	149.989844128635	85.9181259825953	124.956816358161	125.854535709851	116.576688613234	145.3011745212	148.436070845833	109.851132305541	98.4140350228561	125.661423163205	157.039716075034	127.450924369375	171.449371316996	156.414227923804	141.035634971219	108.159288231206	93.7667979814586	152.502386058397	102.044941621924	54.9381661297925	144.311001643356	141.901440655152	112.343030284414	101.237325102695	127.944136968097	117.652573065039	115.600458584193	200.652966416611	129.928780875448	109.839153972246	170.094378780418	167.579368462153	139.216341164502
168	ACOT2	ENSG00000119673	10965	141.81094249062	105.346434541029	65.1147151606592	124.235319945497	99.4767940648656	122.738496008317	116.544881969227	119.938124324484	125.198454554685	129.496529340508	124.97988523897	152.739001782128	184.607734083708	149.989844128635	85.9181259825953	124.956816358161	125.854535709851	116.576688613234	145.3011745212	148.436070845833	109.851132305541	98.4140350228561	125.661423163205	157.039716075034	127.450924369375	171.449371316996	156.414227923804	141.035634971219	108.159288231206	93.7667979814586	152.502386058397	102.044941621924	54.9381661297925	144.311001643356	141.901440655152	112.343030284414	101.237325102695	127.944136968097	117.652573065039	115.600458584193	200.652966416611	129.928780875448	109.839153972246	170.094378780418	167.579368462153	139.216341164502
169	ACOT4	ENSG00000177465	122970	66.4177831918092	55.4949967671492	54.0783227605474	150.857174219532	76.9863884502003	84.3160103013657	49.6748677245884	102.134808995069	59.304531104851	54.3885423230133	139.828980514888	57.1472455647417	92.3038670418541	78.4260622894823	72.9842145443551	68.9100090210448	53.4881776766866	94.0450597216008	81.2539462783028	90.8608676086617	55.770574862813	55.9786254258447	61.2729253440419	54.6225099391421	67.8732733328034	42.2411494549121	75.5409623495644	68.2133136462107	75.711501761844	81.2645582505975	71.6171426241092	80.5125227475733	61.6997865765362	68.678127288103	73.1541588470658	50.7704079169947	48.8321215201233	77.3393663762378	63.1837892386319	34.4936852227027	68.1115574074734	110.939189824421	67.1239274274838	157.45879635673	139.176085671957	101.349496367757
170	ACOT6	ENSG00000205669	641372	6.28276327490087	19.7524564764429	1.10363924001117	10.141658771061	9.51517160620453	10.6729126963754	2.86585775334164	0.937016596285033	8.47207587212157	0	33.4104643708139	5.19520414224925	4.4807702447502	10.7835835648038	6.46695571912007	2.75640036084179	7.34151458307463	2.93890811630002	8.60335901770265	14.3938008092929	5.07005226025573	10.8345726630667	10.3852415837359	1.70695343559819	4.52488488885356	29.8172819681732	9.77588924523774	2.76540460727881	9.83266256647325	12.5022397308612	4.21277309553584	3.74476849988713	1.69040511168592	6.08540368375596	0	18.3637645657215	7.14616412489609	7.63845593839385	9.80438108875322	2.79678528832725	7.36341161161874	3.99780864232147	7.11920442412706	4.85983939372624	1.89355218601303	2.22746145863203
171	ACOT7	ENSG00000097021	11332	800.603548744511	1015.84061878849	1283.53243613299	1081.35436646438	1206.69676278685	741.767432398091	1324.98156796162	1240.60997348138	1301.87565901601	1213.38247992056	1222.57551105052	1053.58740004815	1139.0117962155	1049.92890890044	1285.07648647086	1464.56739172727	1258.54535709851	1284.30284682311	1127.04003131905	1039.95210847141	1194.84231600027	1238.75280781063	1252.46013499855	2090.16448188999	1509.04911043266	1022.48429415861	1406.83933411012	1449.0720142141	1270.38000358834	1263.76806612788	1000.11233288021	1176.79350108953	1976.08357556084	2115.98179518029	1753.93706151399	1243.33488324385	1325.61344516822	1239.3394760044	1345.37896051225	1632.39034662034	1954.98578288478	2033.88514678105	1616.05940427684	1733.01872780278	1697.56953476068	1636.07044136522
172	ACOT8	ENSG00000101473	10005	554.678243412677	542.722256519408	592.654271885999	751.750456404897	632.326404012319	702.277655421502	572.216264750548	583.761339485576	592.103969284941	565.899833218019	589.014112611385	539.262189965472	573.538591328025	622.506869422766	491.488634653126	698.288091413254	531.73541337412	637.743061237105	717.902513588299	694.500889048384	657.41677641316	754.808562193648	537.955514037521	630.719294453532	612.367754958182	528.014368186401	755.409623495643	657.244494996598	664.687989493592	681.372065331933	721.226753955735	693.718364604091	625.449891323791	697.213393481755	615.20003464159	520.666736510456	620.52525151181	799.173452554457	707.00481406676	711.315724997897	738.182014064779	739.594598829472	724.124792854067	787.293981783651	715.762726312924	721.697512596777
173	ACOT9	ENSG00000123130	23597	608.530500054684	569.99945832021	646.732594646547	631.318258498547	553.609984360991	538.982091166958	567.439835161645	715.880679561765	641.995082754101	454.532817985182	591.488961824038	488.349189371429	568.161667034325	555.844716476706	531.214219784863	574.250075175373	506.564506232149	631.865245004505	585.02841320378	603.640021439723	604.181227680475	600.415901744947	523.41617582029	646.081875373915	596.530657847194	536.711075427118	597.217961163615	687.663945676665	558.495233775681	625.111986543058	556.08604861073	560.779082858098	459.790190378571	544.208958004462	616.081410049386	483.939207379013	576.457239408285	656.907210701871	532.704705822258	527.660157731074	902.938348874748	937.486126624385	848.202355674567	886.434705415666	847.36460324083	899.89442928734
174	ACOT9	ENSG00000123130	23597	608.530500054684	569.99945832021	646.732594646547	631.318258498547	553.609984360991	538.982091166958	567.439835161645	715.880679561765	641.995082754101	454.532817985182	591.488961824038	488.349189371429	568.161667034325	555.844716476706	531.214219784863	574.250075175373	506.564506232149	631.865245004505	585.02841320378	603.640021439723	604.181227680475	600.415901744947	523.41617582029	646.081875373915	596.530657847194	536.711075427118	597.217961163615	687.663945676665	558.495233775681	625.111986543058	556.08604861073	560.779082858098	459.790190378571	544.208958004462	616.081410049386	483.939207379013	576.457239408285	656.907210701871	532.704705822258	527.660157731074	902.938348874748	937.486126624385	848.202355674567	886.434705415666	847.36460324083	899.89442928734
175	ACOX1	ENSG00000161533	51	4994.79680354619	4904.25276515112	4104.43433360155	4876.87016153396	4537.871840559	5543.51085449739	4317.89234836807	6177.75041930722	4746.24517191522	4147.77383477646	5392.69643437062	3976.40925047757	5600.96280593775	4434.0134966916	4240.47525010873	4571.03059839597	4507.68995400782	5098.02594574177	5034.87688291554	4821.92327111313	4363.6249786601	4532.46289738291	4158.25073012786	4188.86373095796	4141.02382078248	4393.07954331086	4410.70348401045	4144.41970477518	4645.93306265861	4389.32799884317	4853.11460605728	4446.91259361597	4207.41832298626	3938.1255267735	4594.61000084041	3668.43202736413	4304.37285789574	4655.63889445105	4404.34586020325	4089.83235329721	4286.42598441356	4358.61087229099	3784.36566602526	4056.02195800392	3934.80144253507	4469.40141674517
176	ACOX2	ENSG00000168306	8309	95.1389867342132	83.7127917334962	112.57120248114	106.487417096141	119.372152877839	89.6524666495534	67.8253001624188	88.0795600507931	105.430277519735	159.280731088825	70.533202560607	175.597900008025	75.2769401118033	97.0522520832343	104.395142322938	108.41841419311	84.9518116041493	80.3301551788673	120.447026247837	108.853118620278	155.481602647842	97.5111539676005	150.586002964171	169.84186684202	102.564057480681	156.54073033291	93.3153064318148	153.940856471854	101.276424434675	162.529116501195	138.178957533575	103.917325871868	136.077611490717	74.763530971859	74.0355342548618	126.385909069965	128.63095424813	99.2999271991201	104.580064946701	111.87141153309	52.4643077327835	54.9698688319203	69.1579858343772	64.1498799971863	86.1566244635927	40.0943062553765
177	ACOX3	ENSG00000087008	8310	345.551980119548	653.712250053707	618.037974406256	540.043329558998	449.808112293305	372.484653103502	591.321983106159	434.775700676255	490.439058819482	622.878306127842	501.156965562208	647.322436124256	455.24625686662	458.792464393471	598.655329427115	539.33567060471	555.857532718508	491.777291460871	457.88988549773	508.281091078157	486.72501698455	442.411717075224	514.069458394928	547.07857610922	506.032960070123	796.36990589996	487.905745057774	527.270478454494	464.101673137538	540.721868359745	462.562485889835	434.393145986907	547.691256186239	681.565212580668	651.336426361225	711.865932282968	684.840728635875	453.533321342135	685.217300536198	604.105622278686	609.322310861451	637.650478450275	676.324420292071	646.35863936559	495.163896642407	632.599054251496
178	ACOXL	ENSG00000153093	55289	4.48768805350062	0	1.10363924001117	0	1.7300312011281	3.20187380891262	2.86585775334164	0.937016596285033	0	5.17986117362031	0	1.03904082844985	2.68846214685012	0	0.923850817017153	2.75640036084179	1.04878779758209	0	0	1.79922510116162	0	0	2.07704831674718	0	0	3.72716024602166	0	0	0	2.08370662181019	0.842554619107167	5.6171527498307	6.76162044674369	0	0.881375407795974	3.24066433512732	0	0.954806992299232	0	0	0	0	0	1.9439357574905	0	0
179	ACP1	ENSG00000143727	52	2102.93062187039	1240.64238535373	1227.24683489242	2153.83478150408	2048.35694213567	2376.8576574828	1738.6203703606	2402.51055287482	1923.1612229716	1197.8428963997	2059.07454492719	1108.65656395599	2003.80045345229	1965.55318613015	1371.91846327047	2079.24467219499	1489.27867256657	1953.39426130075	2195.76840707367	1974.64954852488	1808.31863949121	1956.5432467388	1190.14868549614	1486.75644240602	1827.29934761536	1034.90816164535	2004.05729527374	1810.41821623186	1988.16437094089	1840.9548003693	2155.25471567613	2014.68545293928	1660.82302223142	1820.40504482643	1704.58003867741	1165.55893920079	1287.50056983545	2136.85804876568	1552.36033905259	1472.04132342291	2459.37947828066	1887.96513133632	1830.6525662041	2525.17254898015	2425.64035028269	2297.62649457894
180	ACP2	ENSG00000134575	53	563.653619519678	520.148020546331	620.245252886279	698.506747856826	652.221762825293	537.91479989732	686.850574884213	582.824322889291	727.657183238886	584.02934732569	645.935644502401	597.448476358663	629.100142362928	646.03468810961	568.168252465549	667.048887323713	589.418742241135	637.743061237105	700.695795552894	560.458619011844	641.36161092235	598.610139634436	668.809557992593	833.846753289717	705.882042661155	582.679385128052	761.630643924431	812.107153004212	675.503918316712	649.074612693875	768.409812625737	721.804128353245	764.90831303788	866.735353243528	758.864226112333	594.121794773342	609.806005324466	746.659067977999	681.949173506613	580.799078209292	917.665172097986	779.572685252687	774.976253026403	923.369484807985	813.280663892595	755.109434476258
181	ACP3	ENSG00000014257	55	4.48768805350062	12.2277111520837	28.6946202402905	12.6770734638263	96.0167316626094	5.3364563481877	7.64228734224437	7.49613277028026	23.5335440892266	2.58993058681016	13.6116706695908	18.7027349120973	15.2346188321507	20.5868413509891	9.23850817017154	8.26920108252537	8.39030238065672	15.6741766202668	9.55928779744739	16.1930259104546	6.76006968034098	135.432158288334	33.2327730679549	27.3112549695711	16.591244592463	3.72716024602166	18.663061286363	5.53080921455763	19.6653251329465	7.29297317633567	10.110655429286	2.80857637491535	5.91641789090073	20.864241201449	112.816052197885	5.4011072252122	1.19102735414935	18.1413328536854	16.340635147922	6.52583233943025	1.84085290290469	4.99726080290184	17.2894964585943	4.85983939372624	26.5097306041824	5.56865364658007
182	ACP4	ENSG00000142513	93650	0.897537610700124	0.940593165544902	0	5.0708293855305	0.865015600564048	0	0	2.8110497888551	2.82402529070719	0	0	0	0	2.94097733585559	0	0.918800120280597	0	0	1.91185755948948	0	0	0.90288105525556	0	0.853476717799096	3.01658992590237	2.48477349734777	0.888717204112522	0.921801535759604	3.9330650265893	3.12555993271529	1.68510923821433	0.936192124971783	0	0	1.76275081559195	1.08022144504244	2.3820547082987	0	0	0	0	0	0	0	0	1.11373072931601
183	ACP5	ENSG00000102575	54	10.7704513284015	8.46533848990411	8.82911392008938	24.0864395812699	10.3801872067686	3.20187380891262	12.4187169311471	30.9215476774061	54.5978222870057	27.1942711615066	0	13.507530769848	15.2346188321507	11.7639093434223	11.0862098042058	7.35040096224478	4.19515119032836	0.979636038766675	7.64743023795791	19.7914761127778	6.76006968034098	2.70864316576668	20.7704831674718	4.26738358899548	15.0829496295119	2.48477349734777	15.1081924699129	20.2796337867113	12.7824613364152	39.5904258143936	9.26810081017884	3.74476849988713	16.0588485610163	9.5627772173308	13.2206311169396	10.8022144504244	2.3820547082987	9.54806992299232	14.1618837948658	9.3226176277575	4.60213225726171	1.99890432116074	1.01702920344672	2.91590363623574	1.89355218601303	4.45492291726406
184	ACP6	ENSG00000162836	51205	516.084126152572	941.533758710447	976.720727409887	590.751623414303	516.414313536737	445.060459438854	549.289402723814	342.948074240322	628.816298064134	761.439592522186	587.776688005059	1143.98395212328	466.000105454021	582.313512499406	752.014565051963	588.032076979582	867.347508600388	556.433270019471	641.42821120872	534.369855045	561.930792178344	520.962368882458	610.652205123672	614.503236815349	548.265219032756	947.941089238174	645.208690185691	811.185351468452	518.18131725314	704.292838171845	551.873275515195	647.844950480474	431.898506035753	581.590723490391	468.891716947458	613.565780784106	792.033190509317	467.855426226623	581.726611266025	651.650972180249	428.918726376792	508.721149735407	663.103040647264	436.413577556616	481.909031340315	457.743329748882
185	ACP7	ENSG00000183760	390928	34.1064292066047	105.346434541029	69.5292721207038	17.7479028493568	37.1956708242541	74.7103888746278	73.5570156691021	89.9535932433632	48.0084299420222	89.3526052449504	32.1730397644874	39.4835514810943	85.1346346502538	40.1933569233597	53.5833473869949	28.4828037286985	89.1469627944776	44.0836217445004	40.1490087492791	58.4748157877526	45.6304703423016	32.5037179892002	32.1942489095813	70.8385675773249	47.5112913329624	39.7563759575643	58.6553354714264	42.4028706449418	50.1465790890136	15.6277996635764	36.2298486216082	73.9591778727709	87.055863251825	138.2255979596	45.8315212053906	61.5726223674191	42.8769847493765	37.23747269967	18.5193865009783	42.8840410876845	7.36341161161874	33.9813734597325	8.13623362757379	21.3832933323954	35.030715441241	66.8238437589608
186	ACRBP	ENSG00000111644	84519	1.79507522140025	1.8811863310898	6.62183544006703	1.26770734638263	6.92012480451239	4.26916507855016	6.68700142446383	3.74806638514013	5.64805058141438	11.6546876406457	2.47484921265288	7.27328579914894	17.0269269300507	12.7442351220409	5.54310490210292	7.35040096224478	7.34151458307463	8.81672434890007	6.69150145821318	8.09651295522728	19.4352003309803	15.3489779393445	10.3852415837359	11.0951973313882	8.29562229623152	31.0596687168471	15.1081924699129	5.53080921455763	14.7489938497099	5.20926655452548	12.6383192866075	4.68096062485892	11.8328357818015	6.08540368375596	11.4578803013477	11.8824358954668	10.7192461873441	11.4576839075908	15.2512594713939	15.8484499671877	2.76127935435703	0	5.08514601723362	9.71967878745248	2.84032827901954	1.11373072931601
187	ACRV1	ENSG00000134940	56	43.9793429243061	12.2277111520837	17.6582278401788	62.1176599727486	28.5455148186136	53.364563481877	21.9715761089526	26.2364646959809	37.6536705427625	25.8993058681016	49.4969842530576	30.1321840250456	29.5730836153513	28.4294475799373	26.7916736934975	32.1580042098209	41.9515119032836	36.246533434367	32.5015785113211	22.4903137645202	28.7302961414491	31.6008369339446	13.5008140588567	11.0951973313882	22.6244244442678	27.3325084708255	30.2163849398257	7.37441228607684	26.5481889294778	23.9626261508172	32.8596301451795	35.5753007489278	26.2012792311318	17.3868676678742	18.5088835637155	30.2462004611883	23.820547082987	39.1470866842685	39.2175243550129	19.5774970182907	36.8170580580937	23.9868518539288	17.2894964585943	23.3272290898859	31.2436110692149	22.2746145863203
188	ACSBG1	ENSG00000103740	23205	2365.90914180553	2612.02722071819	1950.13053709974	2342.72317611509	2569.96134927579	2557.22988205155	2602.19884003421	3647.80560933763	2624.46083683055	3786.47851791645	2321.4085614684	2940.48554451307	2270.8543600394	2839.02345487926	2855.62287540002	2456.87152163032	2997.43552548961	2577.42241799512	2869.69819679371	2978.61715497306	2616.14696629196	2591.26862858346	3067.80036383559	3151.03604211426	2131.9749301315	3581.80099642681	2484.85330269861	2885.23880692756	2530.92734461022	2411.8904147453	3140.20106541241	3557.53007489278	2851.71342341415	2248.12198945613	3399.46494786907	2724.31848439703	2865.61181408333	2429.02898840925	2595.98223716655	2070.55337512494	2405.99474409642	1949.9311652923	1862.18047151095	1580.41977083977	2345.16438237713	1956.82489140824
189	ACSBG2	ENSG00000130377	81616	0	1.8811863310898	6.62183544006703	8.87395142467838	0.865015600564048	1.06729126963754	0	0	7.53073410855251	2.58993058681016	2.47484921265288	0	0	0	1.84770163403431	5.51280072168358	2.09757559516418	0.979636038766675	1.91185755948948	0	1.69001742008524	0	0	0.853476717799096	1.50829496295119	4.96954699469554	5.33230322467513	0	3.9330650265893	2.08370662181019	2.5276638573215	7.48953699977426	4.22601277921481	4.34671691696854	0.881375407795974	4.32088578016976	3.57308206244804	3.81922796919693	0	0.93226176277575	3.68170580580937	2.9983564817411	3.05108761034017	1.9439357574905	0.946776093006513	4.45492291726406
190	ACSF2	ENSG00000167107	80221	194.765661521927	161.782024473723	200.862341682033	163.534247683359	213.65885333932	153.689942827806	192.96775539167	177.096136697871	222.156656202299	253.813197507395	162.102623428764	217.159533146019	175.646193594208	199.98645883818	203.247179743774	203.054826582012	173.049986601045	156.741766202668	234.202551037461	263.586477320177	230.687377841636	176.061805774834	230.552363158937	155.332762639435	211.161294813166	242.265415991408	192.851633292417	259.948033084208	169.12179614334	233.375141642741	249.396167255722	253.708065867353	220.597867075013	250.370894417388	252.073366629649	226.846503458912	140.541227789623	153.723925760176	191.730119068952	255.439723000555	154.631643843994	170.906319459243	128.145679634287	147.739117569278	164.739040183133	138.102610435186
191	ACSF3	ENSG00000176715	197322	493.645685885068	680.048858688964	682.049050326904	398.060106764144	510.359204332789	434.387546742479	563.618691490523	509.737028379058	456.550755330996	716.115807253008	476.408473435679	627.580660383709	443.59625423027	449.969532385905	827.770332047369	567.818474333409	729.956307117135	480.021658995671	512.37782594318	557.759781360101	463.909781813399	452.343408683036	500.568644336071	605.114992919559	516.591024810781	792.642745653939	538.562625692188	502.381836988984	534.896843616145	598.023800459525	500.477443749657	558.906698608154	572.202130305685	519.867343269438	518.248739784033	748.593461414411	603.85086855372	469.765040211222	622.033511297566	573.340984107086	557.77842958012	492.729915166122	539.025477826763	397.534862406806	465.813837759205	434.354984433246
192	ACSL1	ENSG00000151726	2180	2899.9440201721	2526.43324265361	1915.91772065939	2544.28864418993	2125.34333058587	3585.0313747125	2889.73990128615	5696.12388881672	2681.88268440826	2114.67832413049	3035.40255931875	1531.54618113508	3460.94693704505	2790.00716594833	1877.26486017886	2481.67912487789	1713.71926124913	2026.86696420825	1851.63404636556	2535.10816753672	2234.20302935269	2395.343439593	2479.99569019614	2304.38713805756	2510.55696583225	1351.71678255719	2704.3664521144	2299.89483172021	2134.67104318134	2425.43450778706	1958.93948942416	2068.04840406267	2899.04476654136	2176.83583201785	2085.33421484527	1826.65446356677	1729.37171822485	2128.26478583499	1768.05672300516	2214.12168659241	1629.15481907065	1534.15906649087	1143.14082467412	1508.49414781262	1560.28700127473	2118.31584715906
193	ACSL3	ENSG00000123983	2181	8185.54300958514	6366.87513757344	6931.95806651017	7992.89481894245	7735.83451584429	9464.73897914571	8172.47102661258	9080.62783459826	8213.20688714008	6483.89122407922	8700.33240708119	5176.50140733715	8417.57498178772	7769.08179555184	5711.24575080004	7217.17494480409	6135.40861585523	8025.1784295766	7869.20571485869	8426.67076129044	7147.0836695405	7612.19017685963	6865.68321100782	7634.34924071291	7432.12342994197	5846.6720392593	7334.58308554064	7495.16828726134	8088.3482271809	7164.82521909434	7792.78767212219	7378.13013690262	8384.40935396218	7666.73929814912	7252.83823075307	5031.67149100768	5503.73740352414	8011.78547238285	6245.3907535358	7156.04129106665	11930.5676637253	11920.4659192421	11016.4603317349	11324.3977552609	11806.2978797912	11760.9965015771
194	ACSL4	ENSG00000068366	2182	4401.52444287341	2886.6804250573	2646.52689754679	4545.99854412809	3983.39684059744	4227.5407190343	4564.35611515545	6053.12721200131	4465.72532637164	2610.65003150464	5077.15315975738	2470.83909005374	4931.53573137207	5045.73678254957	2585.85843683101	4808.08102942836	2800.26341954418	4737.51988347564	4072.25660171259	3432.92149301637	4714.30359332779	4279.65620191135	3151.92082066385	5162.68066596673	5084.46232010845	1452.35010919977	5101.23675160587	4908.59317791989	4346.03685438118	3861.10837021429	3557.26560187046	3764.42853451154	4875.1283421022	5269.09024674927	4591.96587461702	2134.51757540386	2446.37018542276	3951.94614112652	2602.51849122572	4214.75542950916	6782.62252075231	5564.94963011149	4226.77336952458	6215.73458457586	6066.94120398574	6148.90735655371
195	ACSL5	ENSG00000197142	51703	280.031734538439	966.929774180159	368.615506163731	134.376978716558	189.438416523527	1106.78104661413	351.545217743241	260.490613767239	302.170706105669	253.813197507395	553.128799027918	255.604043798663	392.515473440117	130.383328556264	342.748653113364	429.998456291319	233.879678860806	273.318454815902	146.257103300945	241.096163555657	115.766193275839	185.09061632739	270.016281177134	174.962727148815	167.420740887582	534.226301929771	165.301399964929	220.310567046545	137.657275930626	129.189810552232	166.825814583219	125.449744746219	141.148826825775	122.577417058513	328.753027107898	292.740011606501	246.542662308915	196.690240413642	284.327051573844	264.762340628313	284.411773498774	802.560084946036	436.305528278644	152.598956963004	150.537398788036	848.662815738803
196	ACSL6	ENSG00000164398	23305	4686.04386546535	4644.64905146072	4480.77531444536	4386.26741848388	4312.10276881178	4072.78348493686	5304.70270143538	3687.16030638161	4873.32630999704	4196.98251592586	4683.65213494557	5319.88904166323	4990.68189860277	3773.27392190272	4440.02702658444	4294.47176219151	4159.49240521057	4921.69145876377	4559.78027938241	4021.26810109622	4740.49886333911	3911.28073136709	4602.73906991176	4979.18317163992	4101.05400426428	4349.59600710727	4052.5504507531	4326.01460731982	4375.5348420806	4018.42822016096	4973.59991658961	4318.65427249483	4773.70403540105	5663.77214281001	4854.61574614022	4554.21361229893	4997.55077801067	4071.29701516392	4870.5986497573	4587.66013461946	8016.91439214991	6924.20456850079	5718.75521098093	6874.72880636514	6786.49103467069	6160.04466384687
197	ACSM1	ENSG00000166743	116285	3.5901504428005	3.76237266217961	2.20727848002234	6.33853673191313	0.865015600564048	0	4.77642958890273	6.55911617399523	1.88268352713813	9.06475705383554	1.23742460632644	3.11712248534955	4.4807702447502	5.88195467171117	0.923850817017153	0.918800120280597	5.24393898791045	1.95927207753335	2.86778633923422	6.29728785406566	1.69001742008524	1.80576211051112	10.3852415837359	13.6556274847855	3.77073740737797	4.96954699469554	5.33230322467513	4.60900767879802	2.94979876994198	1.0418533109051	5.055327714643	1.87238424994357	2.53560766752888	6.08540368375596	2.64412622338792	4.32088578016976	7.14616412489609	5.72884195379539	5.44687838264068	1.8645235255515	5.52255870871406	5.99671296348221	3.05108761034017	6.80377515121673	0.946776093006513	4.45492291726406
198	ACSM2A	ENSG00000183747	123876	0	0	0	0	0	0	0	0	0	0	0	0	0	0	0	0	1.04878779758209	0	0.955928779744739	0	0.845008710042622	0	0	0	0.754147481475593	0	0	1.84360307151921	0	2.08370662181019	0	0	0	0	0	0	0	0	0	0.93226176277575	0	0	0	0	0	0
199	ACSM3	ENSG00000005187	6296	0.897537610700124	5.64355899326941	7.7254746800782	3.80312203914788	3.46006240225619	4.26916507855016	6.68700142446383	16.8662987331306	17.8854935078122	7.76979176043047	0	4.1561633137994	8.06538644055036	3.92130311447411	0	5.51280072168358	7.34151458307463	1.95927207753335	12.4270741366816	5.39767530348485	2.53502613012787	0.90288105525556	5.19262079186796	17.923011073781	7.54147481475593	2.48477349734777	10.6646064493503	9.21801535759604	6.88286379653128	3.12555993271529	3.37021847642867	11.2343054996614	4.22601277921481	0.869343383393709	14.1020065247356	12.9626573405093	7.14616412489609	5.72884195379539	11.9831324418095	4.66130881387875	5.52255870871406	1.99890432116074	2.03405840689345	4.85983939372624	6.62743265104559	1.11373072931601
200	ACSM4	ENSG00000215009	341392	0	0	1.10363924001117	2.53541469276525	0	0	0	0	0	0	0	0	0	0	0	0.918800120280597	0	0	0	0	0	0	0	0	0	0	0	0	0	0	0.842554619107167	0	0	0	0	0	0	0	0	0	1.84085290290469	1.99890432116074	0	0	0	1.11373072931601
201	ACSM5	ENSG00000183549	54988	78.0857721309108	104.405841375484	192.033227761944	147.054052180385	149.64769889758	103.527253154841	146.158745420424	430.09061769483	233.452757365128	194.244794010762	89.0945716555036	101.826001188085	121.876950657205	174.497988594098	79.4511702634752	138.73881816237	129.000899102597	134.210137311034	167.287536455329	236.598100802753	223.927308161295	132.723515122567	277.285950285749	163.867529817426	215.68617970202	337.929195639297	181.298309638954	285.758476085477	187.803855019639	266.714447591705	362.298486216082	125.449744746219	256.096374420417	149.527061943718	263.531246930996	139.348566410475	202.474650205389	93.5710852453247	162.316975802692	106.277840956435	10.1246909659758	7.99561728464295	55.9366061895698	114.692209691939	69.1146547894755	50.1178828192206
202	ACSS1	ENSG00000154930	84532	1724.16975015494	1027.12773677503	1436.93829049455	1284.1875418856	1885.73400922963	1752.49226474484	1768.23423381179	640.919351858963	1810.20021134331	2913.67191016142	866.197224428507	2322.25625158541	1366.63492464881	1662.63252053702	1971.49764351461	1820.14303827586	2212.94225289821	1859.34920157915	1508.4556144372	2072.70731653818	1762.68816914891	1751.58924719579	2078.08684090556	1846.07014059944	1549.77307443234	2427.62370690877	2001.3911436614	1984.63870649043	1717.76615036288	1785.73657489133	2223.50163982381	2218.77533618313	1834.08954617923	1988.18831782141	1564.44134883785	2269.54525603417	2256.99683611301	2036.60331457426	1997.9149907526	2037.92421342779	1688.98253841505	1084.4055942297	1339.42746093933	1397.68980963567	2215.45605763524	1350.95537466033
203	ACSS2	ENSG00000131069	55902	788.935559805409	721.43495797294	467.943037764737	693.435918471296	693.742511652367	801.535743497793	880.773616193664	1016.66300696926	738.011942638146	867.626746581402	686.770656511174	645.244354467356	919.454054222741	997.971642633662	704.898173384088	671.642887925116	602.00419581212	668.111778438872	574.513196626588	977.878842481339	847.54373617275	735.848060033282	871.321768875444	976.377365162165	812.216837549214	575.225064636009	734.969127801055	934.706757260239	705.001906016132	781.389983178822	690.894787667877	739.591778727709	1359.93091235132	979.74999308471	831.137009551603	662.175745811016	562.164911158492	669.319701601761	620.944135621038	788.693451308284	804.452718569348	871.522284026081	512.582718537149	725.088037543955	920.266362402331	873.164891783755
204	ACSS3	ENSG00000111058	79611	814.066612905013	947.177317703716	720.676423727295	765.695237215106	723.153042071545	801.535743497793	625.712276146258	759.920459587162	793.55110668872	997.12327592191	768.440680528719	893.57511246687	757.250171362783	639.172407659281	634.685511290784	642.241284076137	684.858431821105	665.172870322572	639.516353649231	901.41177568197	619.391384461242	695.218412546781	839.127519965862	524.034704728645	516.591024810781	1128.08716779589	552.782100957989	647.104678103242	645.022664360645	678.246505399217	792.843896579845	772.358503101721	735.326223583376	755.459400169133	676.896313187308	766.957225980132	644.345798594797	769.574435793181	631.837892386319	821.322613005435	924.108157258152	1041.42915132474	1257.04809546015	994.323139956388	910.798601472266	1158.27995848865
205	ACTA1	ENSG00000143632	58	14.360601771202	4.70296582772451	6.62183544006703	7.60624407829575	32.8705928214338	6.40374761782524	6.68700142446383	5.6220995777102	9.41341763569064	3.88489588021523	12.3742460632644	16.6246532551976	8.06538644055036	16.665538236515	4.61925408508577	22.9700030070149	31.4636339274627	6.85745227136672	24.8541482733632	16.1930259104546	16.0551654908098	18.9605021603668	10.3852415837359	17.923011073781	4.52488488885356	14.9086409840866	8.88717204112522	22.1232368582305	14.7489938497099	26.0463327726274	10.110655429286	8.42572912474605	11.8328357818015	33.9043919523547	14.9833819325316	15.1231002305942	11.9102735414935	14.3221048844885	16.340635147922	9.3226176277575	19.3289554804992	17.9901388904466	9.15326283102051	28.1870684836122	17.0419696741172	16.7059609397402
206	ACTA2	ENSG00000107796	59	450.563880571463	740.246821283838	726.194619927351	480.461084279015	525.929485142941	149.420777749256	487.195818068079	673.714932728939	1418.60203769858	290.072225722737	201.70021083121	759.53884559684	488.403956677772	237.238838425684	298.403813896541	235.212830791833	501.320567244239	340.913341490803	357.517363624532	854.631923051768	639.671593502265	567.009302700492	1392.66089637899	394.306243623182	596.530657847194	557.831650154574	423.918106361673	2938.70329600162	587.993221475101	942.877246369112	332.809074547331	229.367070618087	760.682300258665	354.692100424633	728.89746224727	616.806445119233	300.138893245636	551.878441548956	451.001530082648	1012.43627437446	149.10908513528	374.794560217638	1095.34045211212	610.395827852015	380.603989388618	289.569989622164
207	ACTB	ENSG00000075624	60	29272.2916353739	28861.1606915798	30398.6392268677	26367.0450974122	27613.0280012056	29674.9664610022	27819.8364976051	33393.397458406	29568.4861354679	21471.8195299496	31493.6936556142	22447.4380578305	27318.360028193	25083.5956975123	31170.7265661588	27960.9252603791	26776.6012600683	26252.2865668693	27706.6397521215	31280.4279962453	22005.71682693	24332.6444391373	23779.0876542801	23852.9673090491	25493.9556112824	22048.6376287154	25509.7386268458	25322.8099888521	27445.9110217968	28458.2231873727	28050.3283793158	27794.6079982873	27928.028052719	26954.8609455053	29036.9128098384	23020.5992152994	26813.5988239643	25796.0205109483	30759.6116024484	24812.1468162766	28762.4061814343	29243.9702185816	30351.2025184606	27634.9907284849	26646.0663615753	29438.1306372809
208	ACTC1	ENSG00000159251	70	33.2088915959046	50.7920309394247	13.2436708801341	24.0864395812699	18.165327611845	6.40374761782524	14.3292887667082	36.5436472551163	44.243062887746	27.1942711615066	14.8490952759173	14.5465715982979	48.3923186433021	19.6065155723706	11.0862098042058	8.26920108252537	24.1221193443881	22.5316288916335	23.8982194936185	16.1930259104546	32.9553396916623	31.6008369339446	35.3098213847021	78.5198580375168	33.1824891849261	9.93909398939108	27.5502333274882	125.365008863306	41.2971827791877	19.7952129071968	12.6383192866075	24.3409952492664	100.579104145312	27.8189882685987	75.7982850704537	14.0428787855517	9.52821883319479	2.86442097689769	5.44687838264068	22.374282306618	38.6579109609984	44.9753472261166	35.5960221206353	45.6824903010266	50.1791329293452	36.7531140674285
209	ACTG1	ENSG00000184009	71	22637.6936170785	19780.6742714093	19859.988124001	26097.0234326327	24860.5483602108	23230.6617749307	18205.8390210617	27179.1033918437	22321.0958977496	15978.5767553253	24618.5625428645	16259.9499244117	22054.3511446605	20528.021804272	20883.6477186728	25081.4056834197	20763.9008165302	23172.3108609869	25740.2942521866	24661.9784616223	18111.0716823435	21786.5198633167	17786.8032604645	20976.7507700662	22283.5497826408	15837.9462720947	23345.7122348318	20993.1081753892	24462.6811991288	23533.3825867243	22782.6769006578	24136.9053660225	22719.0447010588	21680.5546384557	23591.7755404748	15168.4695312859	19912.786334023	24480.29647556	21925.8642414818	16605.4465185617	20969.1554169873	19776.1599014037	18159.0564275413	20936.1881081726	20071.6531717381	20843.4705991492
210	ACTG2	ENSG00000163017	72	26.9261283210037	95.94050288558	20.9691455602123	8.87395142467838	12.9752340084607	6.40374761782524	25.7927197800748	21.5513817145558	74.365999321956	9.06475705383554	7.42454763795863	28.0541023681459	43.0153943496019	1.96065155723706	19.4008671573602	6.43160084196418	15.7318169637313	13.7149045427334	6.69150145821318	23.389926315101	22.8152351711508	18.0576211051112	41.5409663349437	10.2417206135891	10.5580647406583	53.4226301929771	8.88717204112522	377.016828125678	9.83266256647325	12.5022397308612	5.89788233375017	2.80857637491535	15.2136460051733	6.08540368375596	26.4412622338792	18.3637645657215	1.19102735414935	7.63845593839385	10.8937567652814	28.9001146460482	1.84085290290469	19.9890432116074	31.5279053068484	9.71967878745248	7.57420874405211	15.5922302104242
211	ACTL6A	ENSG00000136518	86	311.445550912943	270.890831676932	240.593354322436	280.16332355056	303.620475797981	292.437807880686	239.776765362917	250.183431208104	304.994731396377	239.568579279939	205.412484650189	216.120492317569	217.76543389486	265.668286005621	217.104941999031	231.53763031071	219.196649694657	195.927207753335	229.422907138737	333.75625626548	318.568283686068	267.252792355646	288.709716027859	241.533911137144	267.722355923836	265.870764216211	317.27204186817	289.445682228516	259.582291754894	301.095606851573	276.357915067151	259.325218617184	318.641363552796	198.210291413766	215.936974910014	203.081631667979	229.868279350824	218.650801236524	215.696383952571	236.79448774504	156.472496746898	140.922754641832	197.303665468664	126.355824236882	197.876203438361	172.628263043982
212	ACTL6B	ENSG00000077080	51412	602.247736779784	514.504461553061	584.928797205921	742.876504980218	620.216185604423	628.634557816511	663.92371285748	514.422111360483	701.299613858952	550.360249697158	666.971862809951	467.568372802432	622.827064020277	551.923413362232	631.913958839733	709.313692856621	728.907519319552	690.643407330506	637.604496089741	646.821423867601	676.006968034098	680.772315662692	464.220298792996	489.895636016681	758.672366364447	564.043583897944	646.097407389803	619.450632030454	801.36199916757	656.36758587021	769.252367244844	828.530030600028	649.960765443237	665.917031679581	646.048173914449	490.420536049268	625.289360928408	723.743700162818	732.060454626907	682.415610351849	816.418262438228	803.559537106616	762.771902585043	846.584022387111	719.54983068495	825.274470423167
213	ACTL7B	ENSG00000148156	10880	0	1.8811863310898	1.10363924001117	1.26770734638263	3.46006240225619	2.13458253927508	0	1.87403319257007	0.941341763569063	0	0	2.0780816568997	1.79230809790008	0.980325778618529	0.923850817017153	1.83760024056119	1.04878779758209	0	0	0	0	0.90288105525556	1.03852415837359	0	0	0	0.888717204112522	0	0	3.12555993271529	0.842554619107167	7.48953699977426	4.22601277921481	0	1.76275081559195	1.08022144504244	1.19102735414935	0.954806992299232	6.53625405916882	0	0.920426451452343	0	0	1.9439357574905	0	0
214	ACTN1	ENSG00000072110	87	4258.81596277209	6128.90506669058	4713.64319408772	3394.92027361267	3535.31875950527	4633.11140149656	4002.64799550049	2642.38680152379	3460.37232287988	3814.96775437136	4486.90162253967	4404.49407179891	4494.21255548445	2343.9589366769	7267.93437747395	4641.77820765757	6516.11858637752	3555.09918468426	4444.11289703329	4013.17158814099	2578.12157434004	3749.66502247634	2743.78082642303	1595.14798556651	2913.27172094022	6649.25387890263	3024.30464559491	2181.90423514298	3974.36220936849	4009.05154036281	4855.64226991461	4690.32254610863	3449.27163039513	2792.33094746059	3781.98187485252	4730.28970784084	6929.39714644091	3526.10222256106	6412.06523204461	4004.06427112184	3145.09718461265	3673.98614229343	2867.00532451631	2645.69656594456	2437.94843949177	2980.34343164965
215	ACTN2	ENSG00000077522	88	4456.27423712612	5286.13359036235	5352.65031405418	4552.33708086001	4606.20807300356	4560.53559516121	4240.51418902785	2395.01442010454	4652.11099555831	3587.05386273206	5755.26184402427	4666.33236056827	4156.36247903028	3184.09812895298	5662.28165749813	5297.80149353792	5772.52803789182	4278.07058129407	4771.99646848574	4475.57243913952	3598.89209607153	5105.79236747019	3302.50682362802	2044.93021584663	4433.63304359501	5117.39101778773	4280.95077221002	2873.25538696269	5049.07222788402	3896.53138278506	5273.54936099176	5105.9918495961	3295.44476523171	2525.44252875872	3866.59391400094	5553.41844896318	6517.30168190523	4111.39890884049	5751.90357206856	4215.68769127194	2289.10058476198	2108.84405882458	1914.04896088673	1910.88884961316	2045.98313698708	1797.56139711605
216	ACTN3	ENSG00000248746	89	0	2.82177949663471	1.10363924001117	0	0.865015600564048	0	0.955285917780547	1.87403319257007	0	3.88489588021523	0	2.0780816568997	0	0	0	0	0	0	0	0	2.53502613012787	0.90288105525556	0	2.56043015339729	0.754147481475593	0	0	0	0	1.0418533109051	3.37021847642867	0	0.845202555842961	0	0	0	0	0	0	0	0.920426451452343	1.99890432116074	2.03405840689345	1.9439357574905	0	2.22746145863203
217	ACTR10	ENSG00000131966	55860	2718.64142281068	1448.51347493915	1612.41692965632	2654.57918332522	2276.72106068458	2866.74435024643	2226.77147434645	2222.6033663881	2262.04425785646	1326.0444604468	2270.67415260902	1369.4558118969	2424.99285645881	2311.60818598249	1769.17431458785	2698.51595326411	1886.76924785018	2520.60352774665	2755.94267200408	2660.15431206745	2237.58306419286	2473.89409140023	1553.63214092689	2048.34412271783	2347.66110983352	1182.75218473754	2216.46070705663	2277.77159486198	2667.60135428419	2153.51079364083	2615.28953770865	2616.65698929613	1909.31257364925	2561.95495086126	2004.24767732804	1302.74706272118	1620.98822899726	2667.73073648405	2112.29943678806	1858.92995497484	3114.72311171473	2501.62875793266	2111.3526263554	2962.55809441551	2647.18595604621	2517.03144825419
218	ACTR1A	ENSG00000138107	10121	3311.91378348346	2838.71017361451	2791.10363798825	3386.04632218799	3196.23264408416	3656.53988977821	3705.55407507074	3957.95810270798	3428.36670291853	2864.46322901203	3631.8412195681	2484.34662082359	3878.55472385577	3501.72368122538	2907.35852115298	3712.87128605389	3001.63067667994	3328.80325972916	3430.82839050387	3441.91761852217	3347.07950047883	3180.84995766534	3159.19048977247	3867.1030083477	3650.82795782335	2356.80766223436	3620.63388955441	3713.01658603969	3224.13005554658	3443.32519254134	3334.83118242617	3419.90983252192	4321.52066802506	4504.9374127462	3804.01626004742	2545.00172451999	2627.40634325346	3192.87458224863	3094.91629701643	3364.53270185768	5378.05175583604	5088.21094951465	4156.59835448676	4793.74557797156	4746.18855424165	5041.8590116136
219	ACTR1B	ENSG00000115073	10120	1797.76783423235	1605.59253358515	1466.73654997485	1981.42658239604	1824.31790158958	1952.07573216706	1888.60025945214	2129.83872335588	2171.67544855383	1676.98005495958	2072.68621559679	1462.96948645739	2573.75442858451	2184.16583476208	1866.17865037465	2048.00546810545	1863.69591630337	2033.72441647962	2031.34865695757	2393.86899709553	1899.57958017581	1936.67986352318	1596.21163142021	1586.61321838852	2112.36709561314	1508.2575128901	2204.90738340317	2033.49418788569	2056.00974264956	2095.16700823015	2138.40362329399	2250.60586843217	1763.09253148842	2392.43299109949	2061.53707883478	1653.81903235998	1738.89993705805	1852.32556506051	1971.76997451593	1853.33638439819	3119.32524397199	2914.40250025235	2168.30626174841	3186.11070652692	3042.93836292293	3126.24215719005
220	ACTR2	ENSG00000138071	10097	8917.93369991644	6561.57792284123	6800.62499694884	8426.45073140531	8256.57390738384	9733.69637909437	8164.82873927033	8767.66429143905	7955.27924392215	5495.83270521115	8211.54968758225	5790.57453695101	8546.62116483653	6783.85438804022	8750.71493878648	7634.31019941148	7875.34757204391	7401.15027288223	8573.72522553057	9257.01314547652	6501.49701506793	7242.9118252601	5561.29686809058	7265.6472986237	6881.59576846479	4601.80051708807	7583.42390269215	6794.59912008404	7932.00889237397	7372.15402796446	9500.64588505242	8333.04610437384	7342.2746026078	7941.45180730153	7477.58895974104	5510.20959116149	7335.53747420584	8072.89311989	9219.38635045761	7497.24909624258	10636.4480729833	10603.1879715971	10581.1718326597	10228.0179880362	9807.65354745447	10320.9426685715
221	ACTR3	ENSG00000115091	10096	5031.5958455849	3761.43206901406	3169.65189731209	4514.30586046853	4529.22168455336	5257.47679423453	4173.64417478321	5344.74266520983	4142.84510146745	2781.58545023411	4354.49718966274	2734.75546048	4254.04327036584	4027.17829856492	3845.99095124241	4273.33935942506	3757.80667873663	3976.34268135393	4375.28602489167	4957.76476625084	3913.23533620738	4334.73194628194	3598.4862087645	3908.06989080206	3941.92888567293	2549.37760827881	4291.61537865937	3830.08538108116	4619.38487372913	4045.51640624449	4649.21638823335	4821.38944360468	4529.44049676243	4028.53723864645	4028.7669890354	2793.45265687975	3456.36138174141	4797.90513630364	3826.97675164334	4035.76117105622	4891.14616301775	4236.67770870018	3418.23515278444	4847.20381130255	4425.23145871244	4598.59418134582
222	ACTR3B	ENSG00000133627	57180	2437.71215066154	1357.27593788129	1362.9944614138	2589.9261086597	2141.77862699658	2273.33040432796	1416.68901606855	1396.1547284647	1841.26448954109	1153.81407642392	1976.16709630332	1158.53052372158	1800.37348434063	1521.46560841596	2286.53077211745	2263.92349637139	2233.91800884985	2144.42328886025	2559.97727215641	2019.63017605392	1684.10235911495	2132.60505251363	1004.25286114726	972.963458290969	1736.80164983829	1051.05918937811	2283.11449736507	1295.13115774224	2014.71255987037	1942.0145715271	2884.90701582294	2550.18734842314	1106.37014559844	1445.71804658374	1233.04419550657	1365.39990653364	1871.10397336863	1977.40528105171	1832.32988792032	1441.27668525131	1549.99814424575	1483.18700630127	1265.18432908772	1392.82997024194	1474.13037681114	1378.79864289323
223	ACTR3C	ENSG00000106526	653857	253.105606217435	274.653204339111	334.402689723385	180.014443186333	272.479914177675	272.159273757573	256.016625965187	108.693925169064	253.220934400078	325.036288644674	157.152925003458	279.501982853009	157.723112615207	241.160141540158	312.261576151798	197.542025860328	262.196949395522	160.660310357735	233.246622257716	253.690739263788	215.477221060869	251.903814416301	198.358114249356	221.903946627765	222.4735070353	285.748952194994	237.287493498043	234.13759008294	268.43168806472	223.998461844596	233.387629492685	296.772903616055	158.052877942634	205.165038480915	215.936974910014	241.969603689506	281.082455579246	230.108485144115	278.880173191203	247.049367135574	153.711217392541	164.909606495761	235.95077519964	125.383856358137	138.229309578951	135.875148976554
224	ACTR5	ENSG00000101442	79913	321.318464630645	349.900657582703	349.853639083542	413.272594920736	337.356084219979	321.2546721609	333.394785305411	338.262991258897	288.050579652133	433.813373290701	327.917520676506	338.727310074651	279.600063272412	354.877931859907	356.606415368621	479.613662786472	369.173304748896	335.035525258203	382.371511897896	313.065167602121	363.353745318327	338.580395720835	316.749868303946	268.845166106715	387.631805478455	373.958411350839	389.258135401285	296.820094514593	386.423638862399	334.434912800536	275.515360448044	312.688169740576	250.179956529517	281.667256219562	311.125518951979	352.152191083835	390.656972160986	379.058375942795	384.549613814432	339.343281650373	264.162391566822	276.848248480762	252.223242454787	286.730524229848	248.055336367707	315.185796396432
225	ACTR6	ENSG00000075089	64431	1313.09752445428	821.137833520699	753.785600927631	1260.10110230433	1190.26146637613	1383.20948545025	1117.68452380324	1319.31936756933	1248.21917849258	754.96476605516	1264.64794766562	716.938171630396	1194.5733472504	1317.5578464633	789.892448549666	1172.38895347804	848.469328243911	1152.05198158961	1136.5993191165	1265.7548586672	1232.02269924214	1218.88942459501	860.936527291708	1150.48661559318	1231.52283724964	596.345639363465	1270.86560188091	1267.47711166946	1198.60156685309	1119.99230922298	1188.84456756021	1180.53826958942	1146.09466572306	1111.89018736055	1107.00751219174	640.571316910167	697.942029531518	1265.11926479648	773.456730334977	994.723300881725	1451.51251394034	1328.27192141131	1219.41801493262	1628.04619689829	1611.41291029709	1534.72094499747
226	ACTR8	ENSG00000113812	93973	1256.55265498017	1117.42468066734	1047.3536387706	1333.62812839452	1278.49305763366	1365.06553386641	1222.7659747591	1197.50721005227	1302.81700077958	1006.18803297575	1204.01414195563	1035.9237059645	1130.050255726	1197.95810147184	1078.13390345902	1118.17974638149	1351.88747108331	1277.44539455174	1281.9004936377	1451.07504408684	1240.47278634257	1118.66962746164	1169.37820232866	1360.44188817176	1444.94657450724	1017.51474716391	1227.31845887939	1296.97476081376	1346.09150535019	1254.39138632974	1257.09149170789	1179.60207746445	1146.09466572306	1290.10558095626	1155.48315962052	1070.49945203706	987.36167658981	1525.78157369417	1416.18837948658	1142.95292116307	1475.44360167811	1459.20015444734	1179.7538759982	1574.5879635673	1378.50599141748	1368.77506632938
227	ACTRT1	ENSG00000123165	139741	2.69261283210037	0.940593165544902	2.20727848002234	5.0708293855305	0.865015600564048	1.06729126963754	0.955285917780547	0	0.941341763569063	0	1.23742460632644	6.2342449706991	2.68846214685012	0.980325778618529	1.84770163403431	0	1.04878779758209	0.979636038766675	0.955928779744739	3.59845020232323	1.69001742008524	0	1.03852415837359	0	6.78732733328034	3.72716024602166	2.66615161233757	1.84360307151921	1.96653251329465	2.08370662181019	0	0	0.845202555842961	1.73868676678742	1.76275081559195	5.4011072252122	0	0.954806992299232	1.08937567652814	1.8645235255515	3.68170580580937	1.99890432116074	0	2.91590363623574	1.89355218601303	1.11373072931601
228	ACTRT3	ENSG00000184378	84517	33.2088915959046	22.5742359730776	28.6946202402905	38.0312203914788	47.5758580310227	89.6524666495534	40.122008546783	57.158012373387	38.5950123063316	19.4244794010762	34.6478889771403	12.4684899413982	82.4461725034036	27.4491218013188	31.4109277785832	37.6708049315045	18.8781803564776	22.5316288916335	35.3693648505554	34.1852769220707	44.785461632259	36.1152422102224	38.4253938598229	50.3551263501466	30.9200467404993	12.4238674867388	23.1066473069256	58.9952982886147	45.230247805777	36.4648658816784	55.608604861073	30.8943401240688	125.935180820601	63.4620669877408	45.8315212053906	27.005536126061	29.7756838537337	41.056700668867	52.2900324733505	43.8163028504602	60.7481457958546	78.9567206858491	39.6641389344222	57.3461048459696	47.3388046503257	64.5963823003288
229	ACVR1	ENSG00000115170	90	530.444727923774	466.534210110271	667.701740206759	531.16937813432	595.995748788629	454.666080865592	436.56566442571	309.215476774061	562.9223746143	423.45365094346	388.551326386502	624.463537898359	388.034703195367	414.677804355638	702.126620933037	565.980874092848	641.858132120239	407.528592126937	677.75350483902	553.261718607197	471.514860203783	513.739320440414	513.030934236554	482.214345556489	475.112913329624	737.977728712288	485.239593445437	509.756249275061	529.980512332908	484.46178957087	622.647863520197	542.055240358662	486.836672165546	463.360023348847	481.230972656602	526.067843735668	690.795865406622	586.251493271728	736.41795733302	543.508607698262	353.4437573577	421.768811764915	497.327280485448	386.843215740609	335.158736924306	281.773874516952
230	ACVR1B	ENSG00000135503	91	1365.15470587489	1498.36491271303	1466.73654997485	1285.45524923198	1121.92523393157	1464.32362194271	1363.19300467284	1424.26522635325	1364.94555717514	1131.79966643604	1819.01417129987	1196.97503437423	1796.78886814483	1379.31837051627	1279.53338156876	1404.84538390903	1197.71566483875	1480.23005457645	1088.80288012926	1300.83974813985	1264.97803893381	1243.26721308691	1192.22573381288	1391.16705001253	1396.6811356928	1088.33079183832	1343.74041261813	1307.11457770712	1264.48040604846	1175.21053470095	1320.28308814093	1217.04976246332	1428.3923193746	1749.11888738814	1634.07000605374	1174.20071076113	1036.19379810993	1145.76839075908	1306.16143615724	1461.78644403238	2535.7748737512	2579.58602645793	2200.85119625871	1993.5061193065	2226.81737075132	2355.54049250337
231	ACVR1C	ENSG00000123612	130399	5675.13031245689	1941.38429368468	1870.66851181894	4240.48107364988	5235.93943021419	6339.71014164699	3680.71664120845	3059.35918687063	3823.73024361754	1847.91547368905	4459.67828120049	1864.03924623903	4008.49706095353	3066.45903551876	4400.3014414527	4332.14256712301	3448.41427844991	4198.72006215397	6219.27264101927	5029.7337702973	2996.40088581114	3978.99681051125	1611.78949379581	1374.95099237434	3076.16757693894	1293.32460536951	3945.01566905548	2357.04652693731	4308.67273662858	3266.21012968748	4382.96912859549	4849.47520735384	2104.55436404897	1705.65171821846	2247.50728987973	2013.53277355911	3139.54810553768	5346.9191568757	4444.6527602348	2033.26290461391	1541.71430618267	1193.34587973296	1200.09446006713	1594.99928902095	1012.10364342396	1261.85691631504
232	ACVR2A	ENSG00000121989	92	1361.56455543209	1640.39448071031	1750.37183465772	1878.74228733905	1604.60393904631	1016.06128869494	2128.37702481506	1886.21440832177	2583.04179923351	1676.98005495958	2728.5212569498	1880.66389949423	1987.66968057119	2588.06005555292	916.460010481016	1554.60980351477	1166.25203091128	2085.64512653425	1246.53112878714	1032.75520806677	2678.67761083511	1970.98934362289	2288.9072450554	1890.450929925	2293.36249116728	976.515984457674	2363.98776293931	2002.15293566986	1522.09616529006	1964.93534436701	968.937811973243	1106.57909171665	1366.69253279807	1935.1583714344	1957.53478071486	1312.46905572656	1498.31241151988	1528.64599467107	960.829346697816	2166.57633669084	1796.67243323497	1575.13660507466	1572.32714852863	1823.41174052608	1734.49380238793	1420.00667987792
233	ACVR2B	ENSG00000114739	93	1437.8552523416	1581.13711128098	1657.66613849678	1565.61857278254	1604.60393904631	1412.02634973047	1931.58812575227	1347.42986545788	1840.32314777752	2070.64950415472	1582.66607149152	1822.47761310104	1761.83886023578	2153.77573562491	1422.73025820642	1354.3113772936	1555.35230381424	1852.49174930778	1494.11668274103	1442.07891858104	1998.4455992508	1553.85829609482	1667.86979834799	2078.2158078408	1730.76846998649	1707.03939267792	1684.11910179323	1808.57461316034	1541.76149042301	1521.10583392144	1460.98970953183	1536.2912770787	1547.56587974846	1808.23423745891	1692.24078296827	1676.50368270587	1569.77405276884	1678.55069246205	1579.5947309658	2064.95980454829	1613.50756939596	2042.88021622627	1877.43590956265	1628.04619689829	1720.29216099283	2003.60158203951
234	ACVRL1	ENSG00000139567	94	380.555946936853	826.781392513969	271.495253042748	308.052885170978	236.149258953985	420.512760237191	200.610042733915	545.343659037889	242.866175000818	182.590106370116	191.800813980598	248.330757999514	227.62312843331	117.639093434223	412.961315206668	271.046035482776	182.489076779284	321.320620715469	245.673696394398	492.987677718283	160.551654908098	232.040431200679	300.133481769968	197.153121811591	168.929035850533	652.25304305379	226.622887048693	182.516704080402	190.753653789581	264.630740969894	187.889680060898	240.601376117748	183.408954617923	133.878881042631	151.596570140907	259.253146810186	267.981154683603	249.204624990099	321.3658245758	285.272099409379	335.955654780105	540.703618873979	236.967804403087	373.235665438175	168.526144555159	231.655991697731
235	ACY1	ENSG00000243989	95	5.38522566420075	4.70296582772451	7.7254746800782	3.80312203914788	4.32507800282024	5.3364563481877	3.82114367112219	0.937016596285033	1.88268352713813	5.17986117362031	4.94969842530576	7.27328579914894	2.68846214685012	3.92130311447411	4.61925408508577	1.83760024056119	3.14636339274627	7.8370883101334	9.55928779744739	8.99612550580809	1.69001742008524	5.41728633153336	14.5393382172303	6.82781374239277	4.52488488885356	16.1510277327605	3.55486881645009	8.29621382183644	7.8661300531786	4.16741324362038	7.58299157196451	5.6171527498307	5.07121533505777	8.69343383393709	14.1020065247356	11.8824358954668	11.9102735414935	10.5028769152915	9.80438108875322	9.3226176277575	0.920426451452343	5.99671296348221	3.05108761034017	7.77574302996198	7.57420874405211	3.34119218794804
236	ACY3	ENSG00000132744	91703	31.4138163745044	1.8811863310898	30.9018987203128	29.1572689668004	43.2507800282024	19.2112428534757	42.9878663001246	20.6143651182707	42.3603793606079	19.4244794010762	17.3239444885701	5.19520414224925	18.8192350279508	43.1343342592153	40.6494359487547	25.7264033678567	36.7075729153731	57.7985262872338	16.2507892556606	112.451568822601	69.290714223495	6.32016738678892	17.6549106923511	121.193693927472	55.8069136291939	2.48477349734777	61.321487083764	59.9170998243743	67.8453717086654	23.9626261508172	74.1448064814307	54.2991432483634	17.7492536727022	79.9795912722212	53.7638998755544	14.0428787855517	16.6743829580909	67.7912964532454	56.6475351794631	41.9517793249087	42.3396167668078	1.99890432116074	21.3576132723812	32.0749399985932	38.8178198132671	7.7961151052121
237	ACYP2	ENSG00000170634	98	960.365243449133	792.920038554352	740.541930047497	1071.21270769332	1031.96361147291	1114.25208550159	1050.8145095586	1248.10610625166	1036.41728168954	839.13751012649	749.879311433822	760.57788642529	1122.8810233344	1154.82376721263	861.028961459987	1085.10294205138	933.42113984806	980.615674805441	1147.11453569369	1260.35718336371	992.885234300081	1101.51488741178	899.361921151531	1153.90052246438	1150.82905673176	740.462502209635	1117.11752556944	983.562238655498	1168.12031289702	1042.895164216	1047.29539155021	1211.43260971349	1060.72920758292	960.624438650048	981.852204284715	850.1342772484	787.269081092719	1184.91547744335	1012.03000349464	797.083807173266	989.458435311268	992.455995456306	779.04436984019	980.715589653955	1014.94397170298	903.235621475288
238	ADA	ENSG00000196839	100	102.319287619814	243.61362987613	62.9074366806368	69.7239040510444	96.0167316626094	98.1907968066537	92.662734024713	116.190057939344	99.7822269383207	116.546876406457	89.0945716555036	130.919144384681	191.776966475308	110.776812983894	70.2126620933037	121.281615877039	54.5369654742687	72.4930668687339	72.6505872606002	86.3628048557576	74.3607664837507	83.9679381387671	78.927836036393	76.8129046019186	98.0391725918271	99.3909398939108	84.4281343906896	70.9787182534895	68.8286379653128	90.6412380487433	101.10655429286	120.76878412136	130.161193599816	84.3263081891898	45.8315212053906	90.7386013835649	52.4052035825713	34.3730517227723	63.1837892386319	65.2583233943025	57.9868664414976	167.907962977502	36.6130513240821	63.1779121184411	92.7840571146383	125.85157241271
239	ADAD2	ENSG00000140955	161931	37.6965796494052	22.5742359730776	12.1400316401229	130.57385667741	76.1213728496363	2.13458253927508	6.68700142446383	29.047514484836	7.53073410855251	5.17986117362031	33.4104643708139	15.5856124267477	2.68846214685012	6.8622804503297	8.31465735315438	14.7008019244896	80.7566604138209	38.2058055119003	10.5152165771921	5.39767530348485	11.8301219405967	65.0074359784003	43.6180146516909	36.6994988653611	7.54147481475593	80.7551386638025	105.75734728939	2.76540460727881	6.88286379653128	61.4693453434007	109.532100483932	6.55334487480248	18.5944562285451	61.7233802209533	7.93237867016376	66.9737295926313	109.57451658174	52.5143845764577	9.80438108875322	14.916188204412	14.7268232232375	17.9901388904466	8.13623362757379	14.5795181811787	8.52098483705862	13.3647687517922
240	ADAL	ENSG00000168803	161823	518.776738984672	519.207427380786	630.178006046379	600.893282185364	583.885530380733	695.873907803677	606.606557790647	386.987854265719	591.162627521372	625.468236714652	612.525180131587	672.259416007052	479.442416188271	689.169022368826	419.428270925788	611.920880106877	592.565105633881	503.532923926071	674.885718499786	711.59352750942	638.826584792222	641.948430286703	453.83505720926	716.066966233441	647.812686587534	603.799959855508	639.876386961016	597.327395172224	678.453717086654	654.2838792484	659.720266760912	676.866906354599	444.576544373398	558.987795522155	624.013788719549	535.78983674105	495.467379326129	733.29177008581	600.245997767003	465.198619625099	435.361711536958	511.719506217149	589.8769379991	577.348919974677	580.373745012993	562.434018304587
241	ADAM10	ENSG00000137845	102	5185.07477701462	3841.38248808538	3023.97151763061	4274.70917200221	4468.67059251387	5545.64543703666	5112.69023196149	4256.86639692291	4335.82016299911	3416.11844400259	4248.07867351866	3360.25803920681	4537.22794983405	4871.23879395547	5082.10334441136	3947.16531672544	4060.90635223785	4440.69016372934	4546.39727646598	5681.05325691781	3789.86406454116	4239.92943548011	3637.95012678269	3512.05669374328	4349.16852566975	3022.72695952356	4221.40671953448	3763.71567050646	4464.02880517886	4205.96181612387	4446.16072502852	4342.9952677441	4444.92024117813	4180.67233074035	3283.12339404	3697.59800638027	3777.93876736173	4482.81882884489	4388.00522505533	4706.98964025476	4304.83451344261	4006.8037117667	3407.04783154652	3896.6192258897	4117.52922848533	3991.6109338686
242	ADAM11	ENSG00000073670	4185	209.126263293129	444.900567302739	363.097309963676	247.202932544612	275.074960979367	250.813448364822	446.118523603515	470.382331335087	367.123287791935	488.201915613714	367.515108078952	347.03963670225	394.307781538017	299.97968825727	448.991497070337	336.280844022698	318.831490464955	380.09878304147	259.056699310824	285.177178534116	414.054267920885	308.785320897402	590.920246114574	725.455210129231	411.764524885674	337.929195639297	327.936648317521	584.422173671589	435.586951694765	468.833989907293	566.196704040016	403.498805862838	559.52409196804	1375.30123252885	662.794306662572	397.521491775618	344.206905349162	297.89978159736	373.655857049151	951.83925979404	2552.34254987735	2489.6353320057	2303.57114580683	2292.87222596004	2169.06402907792	2475.8234112695
243	ADAM12	ENSG00000148848	8038	319.523389409244	536.138104360594	456.906645364625	318.194543942039	343.411193423927	535.780217358045	360.142791003266	354.192273395743	274.871794962167	400.144275662169	356.378286622014	352.234840844499	424.777019202319	291.156756249703	349.215608832484	262.776834400251	421.612694628	266.461002544536	238.982194936185	215.007399588813	324.483344656367	283.504651350246	425.794904933173	474.533055096297	270.738945849738	315.566234163167	295.054111765357	272.853254584843	303.829273304024	285.467807187996	332.809074547331	280.857637491535	418.375265142266	239.938773816664	427.467072781047	209.562960338233	434.724984264512	196.690240413642	599.156622090475	293.662455274361	95.7243509510436	122.932615751385	105.771037158459	84.5612054508365	104.145370230716	93.5533812625452
244	ADAM15	ENSG00000143537	8751	830.222289897615	1026.18714360949	936.989714769485	731.467138862775	650.491731624164	813.275947463806	827.277604797954	1427.07627614211	887.685283045627	821.007996018819	736.267640764231	910.199765722068	810.123260250836	732.303356628041	1109.5448312376	820.488507410573	776.102970210747	792.52555536224	672.017932160552	835.740059489571	755.437786778104	762.031610635693	1006.32990946401	952.480017063791	854.449096511847	1064.72544361352	726.970672964043	880.320466650422	766.947680184914	807.436315951449	856.035493012882	811.678572350536	1114.82217115687	851.956515725835	880.494032388178	1200.12602544215	896.843597674459	680.777385509352	915.075568283634	880.987365823083	703.20580890959	655.640617340722	889.900553015883	756.191009663803	524.513955525608	758.450626664206
245	ADAM17	ENSG00000151694	6868	1966.50490504397	2010.988187935	1974.41060037999	1596.04354909573	1900.43927443921	1945.67198454924	1929.6775539167	2338.79342432744	2082.24798101477	1700.28943024087	2012.05240988679	2166.40012731794	1855.93503537553	1832.22888023803	1725.75332618804	1808.19863671221	2087.08771718836	1775.10050224521	1759.86488351007	1987.24412423301	2229.13297709244	1823.81973161623	1951.38689358398	1900.69265053859	1895.17262094817	1982.84925088352	1882.30303831032	1655.55555822425	1921.30226548887	1841.99665368021	2014.54809428524	1847.10706256933	1800.28144394551	1968.19342000336	1755.69981232958	1785.60604865515	1928.27328636779	2170.27629349615	1837.77676630297	2070.55337512494	2316.71337830555	1785.02155879654	1995.41129716247	2226.77841020536	1999.59110842976	2008.05650495677
246	ADAM20	ENSG00000134007	8748	513.391513320471	411.979806508667	438.144778284435	443.697571233919	487.003783117559	518.703557043845	346.768788154338	306.404426985206	313.466807268498	345.755733339156	564.265620484856	492.505352685229	407.750092272268	385.268030997082	424.047525010873	452.049659178054	545.369654742687	468.26602653047	465.537315735688	376.937658693359	398.844111140118	361.152422102224	401.90884929058	396.866673776579	370.286413404516	462.167870506685	375.927377339597	290.367483764275	422.80449035835	304.221166784288	323.540973737152	426.903608987133	302.58251499178	315.571648171916	416.0091924797	515.265629285244	443.062175743558	481.222724118813	427.035265199029	320.698046394858	439.043417342767	366.798942932995	455.629083144132	433.49767392038	436.463778876003	449.94721464367
247	ADAM20	ENSG00000134007	8748	513.391513320471	411.979806508667	438.144778284435	443.697571233919	487.003783117559	518.703557043845	346.768788154338	306.404426985206	313.466807268498	345.755733339156	564.265620484856	492.505352685229	407.750092272268	385.268030997082	424.047525010873	452.049659178054	545.369654742687	468.26602653047	465.537315735688	376.937658693359	398.844111140118	361.152422102224	401.90884929058	396.866673776579	370.286413404516	462.167870506685	375.927377339597	290.367483764275	422.80449035835	304.221166784288	323.540973737152	426.903608987133	302.58251499178	315.571648171916	416.0091924797	515.265629285244	443.062175743558	481.222724118813	427.035265199029	320.698046394858	439.043417342767	366.798942932995	455.629083144132	433.49767392038	436.463778876003	449.94721464367
248	ADAM20	ENSG00000134007	8748	513.391513320471	411.979806508667	438.144778284435	443.697571233919	487.003783117559	518.703557043845	346.768788154338	306.404426985206	313.466807268498	345.755733339156	564.265620484856	492.505352685229	407.750092272268	385.268030997082	424.047525010873	452.049659178054	545.369654742687	468.26602653047	465.537315735688	376.937658693359	398.844111140118	361.152422102224	401.90884929058	396.866673776579	370.286413404516	462.167870506685	375.927377339597	290.367483764275	422.80449035835	304.221166784288	323.540973737152	426.903608987133	302.58251499178	315.571648171916	416.0091924797	515.265629285244	443.062175743558	481.222724118813	427.035265199029	320.698046394858	439.043417342767	366.798942932995	455.629083144132	433.49767392038	436.463778876003	449.94721464367
249	ADAM21	ENSG00000139985	8747	10.7704513284015	1.8811863310898	2.20727848002234	0	8.65015600564048	6.40374761782524	7.64228734224437	5.6220995777102	7.53073410855251	0	0	1.03904082844985	4.4807702447502	6.8622804503297	1.84770163403431	4.59400060140298	3.14636339274627	6.85745227136672	7.64743023795791	0.899612550580809	13.520139360682	13.5432158288334	4.15409663349437	18.7764877915801	13.5746546665607	1.24238674867389	7.10973763290017	14.7488245721537	3.9330650265893	8.33482648724077	3.37021847642867	5.6171527498307	10.9876332259585	15.6481809010868	6.16962785457182	2.16044289008488	4.76410941659739	6.68364894609462	6.53625405916882	3.729047051103	45.1008961211648	15.9912345692859	12.2043504413607	14.5795181811787	27.4565066971889	21.1608838570043
250	ADAM22	ENSG00000008277	53616	6811.41292760325	5161.97529251042	4715.85047256774	5974.70472350131	6000.6132211128	5830.61220602988	6827.42845437757	5295.08078560672	6170.49526019521	5043.88981781278	6955.56371216091	4966.61515999028	6964.90926843971	6038.80679629014	5907.10212400768	6287.34922308012	6243.43375900618	7028.88857815089	7041.37139159975	4977.55624236361	6378.97075211175	5615.92016368958	5403.4411960178	6702.3526648763	5898.94160010209	3994.27339698654	5571.3681525814	5700.42069713739	5364.70069626781	5171.7598353329	5383.9240160948	5511.36303970889	6000.09294392918	6646.9995094283	6218.1035020006	4534.76962628816	5625.22219364737	5911.21008932454	5889.1649073111	6244.28928707197	10802.1248342447	12285.2659578539	10400.1406344462	9082.06785899559	9127.8683126758	9336.40470385615
251	ADAM23	ENSG00000114948	8745	6569.07777271421	4993.60911587788	5012.72942813074	6025.41301735662	5773.97913376502	7078.27570023617	6096.63472727545	4405.85203573222	5548.26835447606	3962.59379781954	6844.19549759153	3940.04282148183	7006.13235469141	4434.0134966916	6461.41261421797	5990.57678422949	6235.04345662552	6083.53980074105	6799.52141032433	4646.49882374988	4553.75193841969	5023.63019144194	3844.61643429904	3891.00035644608	4361.98903285483	3789.27958345535	4614.21972375221	3989.55704676757	5504.32450471173	4641.4565000822	5404.98788157248	5551.61930108267	4918.23367245019	4425.82716485737	4792.91946759451	4199.90097832501	6180.24094068097	5364.10568273708	6960.02119733826	4505.6210994952	6048.12221249334	6543.41329531967	4953.94924998899	4994.94292887183	4884.4178638206	5331.42900123576
252	ADAM28	ENSG00000042980	10863	450.563880571463	172.128549294717	305.708069483095	409.469472881588	428.182722279204	624.365392737961	415.549374234538	2033.32601393852	534.682121707228	102.302258179001	971.378315966255	430.162902978238	664.946304320929	602.900353850395	318.728531870918	603.651679024352	333.514519631105	686.724863175439	470.316959634412	597.342733585657	589.81607960975	600.415901744947	482.91373364372	806.535498320145	511.311992440452	124.238674867388	612.326153633527	635.121258138367	562.42829880227	540.721868359745	788.631123484309	322.050090990293	357.520681121573	337.305232756759	381.635551575657	246.290489469676	202.474650205389	455.442935326733	370.387730019566	510.879446001111	256.798979955204	122.932615751385	183.06525662041	217.720804838935	178.940681578231	451.060945372986
253	ADAM29	ENSG00000168594	11086	40.3891924815056	24.4554223041674	54.0783227605474	45.6374644697745	38.9257020253822	14.9420777749256	15.2845746844887	9.37016596285033	19.7681770349503	14.2446182274559	18.5613690948966	29.0931431965958	27.7807755174512	32.3507506944114	24.020121242446	37.6708049315045	33.5612095226269	30.3687172017669	43.0167950885133	19.7914761127778	15.2101567807672	31.6008369339446	14.5393382172303	9.38824389579005	16.591244592463	23.6053482248038	33.7712537562758	11.0616184291153	43.2637152924823	21.878919529007	21.9064200967864	32.7667243740124	11.8328357818015	14.7788375176931	8.81375407795974	34.5670862413581	25.0115744371363	35.3278587150716	39.2175243550129	13.9839264416362	17.4881025775945	5.99671296348221	37.6300805275288	41.7946187860456	20.8290740461433	10.0235765638441
254	ADAM32	ENSG00000197140	203102	127.450340719418	50.7920309394247	40.8346518804134	87.4718069004011	78.7164196513284	41.6243595158641	30.5691493689775	110.567958361634	37.6536705427625	47.9137158559879	84.1448732301978	92.4746337320366	90.511558943954	52.9375920454005	14.7816130722745	48.6964063748716	50.3418142839403	52.9003460934004	55.4438692251949	61.173653439495	65.9106793833245	72.2304844204448	17.6549106923511	116.072833620677	39.2156690367308	21.120574727456	43.5471430015136	42.4028706449418	55.0629103722502	46.8833989907293	36.2298486216082	63.6610644980813	32.9628996778755	16.5175242844805	4.40687703897987	28.0857575711034	33.3487659161818	36.2826657073708	51.2006567968224	35.4259469854785	123.337144494614	122.932615751385	123.060533617054	159.402732114221	87.1034005565992	136.98887970587
255	ADAM33	ENSG00000149451	80332	72.7005464667101	113.811773030933	146.784018921486	95.0780509786969	149.64769889758	89.6524666495534	56.3618691490523	53.4099459882469	103.547593992597	194.244794010762	48.2595596467311	206.76912486152	83.3423265523537	130.383328556264	189.389417488516	148.845619485457	163.610896422806	89.1468795277674	110.88773845039	130.443819834217	151.256559097629	196.828070045712	200.435162566103	167.281436688623	141.779726517412	376.443184848187	143.083469862116	182.516704080402	138.640542187273	218.78919529007	122.170419770539	139.492626620796	193.551385288038	133.878881042631	183.326084821563	180.396981322087	152.451501331117	134.627785914192	163.40635147922	196.707231945683	67.191130956021	99.9452160580368	138.315971668754	117.608113328175	150.537398788036	67.9375744882769
256	ADAM7	ENSG00000069206	8756	3.5901504428005	0	0	0	0	1.06729126963754	0	0	1.88268352713813	0	0	2.0780816568997	0.896154048950039	0	0	0	0	0	0.955928779744739	0	0	0	2.07704831674718	0.853476717799096	0	0	0	0	0	0	0	0	0	0.869343383393709	0	0	0	0	1.08937567652814	0	0	0	0	0	0	2.22746145863203
257	ADAM8	ENSG00000151651	101	22.4384402675031	60.1979625948737	83.8765822408491	22.8187322348873	87.3665756569689	42.6916507855016	29.613863451197	60.9060787585272	31.0642781977791	97.1223970053808	18.5613690948966	80.0061437906384	30.4692376643013	24.5081444654632	98.8520374208354	45.9400060140298	104.878779758209	47.0225298608004	42.0608663087685	46.7798526302021	55.770574862813	55.0757443705892	52.9647320770532	88.7615786511059	57.3152085921451	134.17776885678	55.9891838590889	48.855481395259	38.3473840092457	45.8415456798242	56.4511594801802	100.172557371981	68.4614070232799	31.2963618021735	52.0011490599625	115.583694619541	90.5180789153505	61.1076475071508	107.848191976285	110.006888007538	28.5332199950226	44.9753472261166	73.2261026481641	32.0749399985932	23.6694023251628	43.4354984433246
258	ADAM9	ENSG00000168615	8754	1620.05538731372	1399.60263033081	1209.58860705224	1545.33525524042	1424.68069412899	1900.84575122446	1567.62419107788	2930.98791317958	1572.9820869239	1112.37518703496	1801.6902268113	1060.8606858473	1675.80807153657	1417.55107588239	1216.71152601159	1575.74220628122	1192.47172585084	1466.51515003371	1411.90680768298	1536.53823639202	1548.05595679808	1390.43682509356	1508.97560211683	1381.77880611674	1475.11247376626	992.667012190434	1613.91044266834	1506.22370943119	1505.38063892706	1470.05502168709	1455.93438181719	1353.7338127092	1606.73005865747	1668.26995273253	1395.21727054103	1015.40815833989	1212.46584652404	1388.28936680308	1073.03504138021	1302.36968259772	2121.58297059765	2045.87857270801	1909.98084407295	2120.83391142213	1930.47645364028	2478.05087272813
259	ADAMDEC1	ENSG00000134028	27299	0	0	0	0	2.59504680169215	0	0	1.87403319257007	17.8854935078122	0	0	0	0.896154048950039	0	0.923850817017153	0	0	0	0	1.79922510116162	0	0	2.07704831674718	0	0	0	0	0	0	1.0418533109051	0.842554619107167	0	0	0	0	0	0	0.954806992299232	0	0	0	1.99890432116074	0	0	0	0
260	ADAMTS1	ENSG00000154734	9510	1927.01325017317	3423.75912258344	406.139240324111	474.122547547102	926.431708204096	2792.03396137181	3091.30522993785	2707.97796326375	1065.59887636018	1089.06581175367	1577.71637306621	1229.18530005617	2429.47362670356	1015.6175066488	2430.65149957213	1613.41301121273	721.566004736478	1273.52685039668	640.472282428975	1155.10251494576	888.949162964838	543.534395263847	1165.22410569517	966.135644548576	1523.3779125807	2307.1121922874	621.213325674653	1077.58599530298	591.92628650169	1015.80697813247	395.158116361262	670.313561479797	2673.37568413129	943.237570982174	661.912931254776	438.569906687231	1592.40357249768	621.5793519868	387.817740844016	1011.50401261169	1503.05639522168	2426.66984588913	607.166434457694	606.507956337035	934.468003797429	3112.87738843826
261	ADAMTS10	ENSG00000142303	81794	101.421750009114	322.623455781901	435.937499804413	280.16332355056	270.749882976547	99.2580880762913	202.520614569476	168.662987331306	282.402529070719	521.871013242246	298.219330124672	396.913596467842	216.86927984591	309.782946043455	322.423935138987	371.195248593361	311.489975881881	286.053723319869	304.941280738572	324.760130759672	377.718893389052	293.436342958057	560.80304552174	412.229254696963	346.907841478773	453.471163265968	347.488426807996	437.855729485812	206.485913895938	389.653138278506	225.804637920721	261.197602867128	259.477184643789	461.621336582059	371.059046682105	468.816107148419	507.377652867622	334.182447304731	285.416427250372	465.198619625099	418.794035410816	491.730463005541	754.635668957469	648.30257512308	519.780075060576	475.563021417938
262	ADAMTS12	ENSG00000151388	81792	128.347878330118	42.3266924495206	133.540348041352	147.054052180385	131.482371285735	128.074952356505	80.2440170935659	55.2839791808169	70.6006322676798	37.5539935087472	22.2736429138759	110.138327815684	61.8346293775527	28.4294475799373	84.070424348561	105.662013832269	74.4639336283284	138.128681466101	216.995833002056	112.451568822601	70.1357229335376	146.266730951401	57.1188287105476	47.7946961967494	30.9200467404993	115.541967626671	81.761982778352	28.5758476085477	26.5481889294778	195.868422450158	135.651293676254	129.194513246106	52.4025584622636	18.2562110512679	39.6618933508188	78.8561654880981	159.597665456013	147.040276814082	129.635705506848	44.748564613236	16.5676761261422	16.9906867298663	14.2384088482541	17.4954218174145	17.0419696741172	7.7961151052121
263	ADAMTS14	ENSG00000138316	140766	107.704513284015	221.979987068597	57.389240480581	87.4718069004011	113.31704367389	389.561313417702	186.280753967207	262.364646959809	222.156656202299	336.69097628532	152.203226578152	122.606817757082	56.4577050838525	238.219164204302	144.120727454676	85.4484111860955	145.781503863911	73.4727029075006	122.358883807327	328.358580961995	76.8957926138786	83.0650570835115	147.47043048905	172.402296995417	223.227654516776	73.3008181717592	253.284403172069	259.948033084208	210.418978922528	95.8505046032688	151.65983143929	174.131735244752	147.910447272518	99.9744890902765	143.664191470744	264.654254035398	64.3154771240648	160.407574706271	203.713251510761	110.006888007538	53.3847341842359	52.9709645107595	51.8684893757829	46.6544581797719	73.8485352545081	207.153915652779
264	ADAMTS15	ENSG00000166106	170689	16.1556769926022	20.6930496419878	34.2128164403463	10.141658771061	16.4352964107169	8.53833015710033	30.5691493689775	19.6773485219857	26.3575693799338	36.2590282153422	29.6981905518345	33.2493065103952	20.6115431258509	10.7835835648038	17.5531655233259	23.8888031272955	15.7318169637313	19.5927207753335	21.986361934129	17.9922510116162	33.8003484017049	16.2518589946001	28.040152276087	34.9925454297629	12.0663597036095	29.8172819681732	20.440495694588	37.7938629661438	17.6987926196519	13.5440930417662	8.42554619107167	19.6600346244074	49.0217482388918	18.2562110512679	19.3902589715114	19.4439860107639	21.4384923746883	11.4576839075908	5.44687838264068	29.832376408824	26.6923670921179	44.9753472261166	24.4087008827214	8.74771090870723	25.5629545111759	22.2746145863203
265	ADAMTS16	ENSG00000145536	170690	28.721203542404	12.2277111520837	36.4200949203687	93.8103436323143	73.5263260479441	10.6729126963754	17.1951465200498	0.937016596285033	29.181594670641	7.76979176043047	18.5613690948966	46.7568372802432	18.8192350279508	24.5081444654632	23.0962704254288	67.9912089007642	56.6345410694328	30.3687172017669	61.1794419036633	8.99612550580809	49.0105051824721	35.2123611549668	24.9245798009662	19.6299645093792	33.1824891849261	16.1510277327605	32.8825365521633	11.9834199648749	52.1131116023082	22.9207728399121	14.3234285248218	18.7238424994357	8.45202555842961	206.903725247703	19.3902589715114	25.9253146810186	38.1128753327791	59.1980335225524	15.2512594713939	98.8197468542295	87.4405128879726	124.931520072546	139.333000872201	99.1407236320153	129.708324741892	83.5298046987011
266	ADAMTS17	ENSG00000140470	170691	122.065115055217	126.980077348562	197.551423962	178.74673583995	261.234711370343	120.603913469042	126.097741147032	145.23757242418	153.438707461757	183.885071663521	97.7565438997887	311.712248534955	129.942337097756	116.658767655605	203.247179743774	314.229641135964	277.928766359254	206.703204179768	191.185755948948	179.022897565581	169.001742008524	194.119426879945	150.586002964171	172.402296995417	254.147701257275	368.988864356144	170.633703189604	145.644642650018	269.414954321367	170.863942988436	215.693982491435	245.282336742607	197.777398067253	209.511755397884	208.00459623985	328.387319292902	178.654103122402	219.605608228823	174.300108244502	263.830078865537	208.016378028229	238.869066378708	272.563826523722	316.861528470951	374.923332830579	261.726721389263
267	ADAMTS18	ENSG00000140873	170692	289.00711064544	467.474803275816	105.949367041073	200.297760728455	403.962285463411	263.620943600473	571.260978832767	20.6143651182707	169.441517442431	27.1942711615066	392.263600205481	147.543797639879	159.515420713107	339.192719402011	54.5071982040121	133.226017440687	37.7563607129552	398.711867778037	49.7082965467264	502.883415774672	21.9702264611082	430.674263356902	521.339127503543	320.90724589246	25.6410143701702	21.120574727456	163.523965556704	454.448157129485	187.803855019639	164.612823123005	185.362016203577	45.8734141236174	653.341575666609	136.486911192812	24.6785114182873	289.499347271374	171.507938997506	44.8759286380639	214.607008276043	26.103329357721	66.2707045045687	140.922754641832	43.7322557482091	31.1029721198479	150.537398788036	96.8945734504932
268	ADAMTS19	ENSG00000145808	171019	1071.65990717595	526.732172705145	474.564873204804	834.151433919767	921.241614600712	1304.22993149707	653.415567761894	326.081775507191	437.723920059614	453.237852691777	456.609679734456	422.889617179089	728.573241796382	428.402365256297	1342.35523712592	789.249303321033	912.445383896418	747.462297578973	1031.44715334457	1208.17965543003	278.852874314065	707.858747320359	359.329358797263	285.061223744898	386.877657996979	601.31518635816	382.148397768384	248.886414655093	862.324507079704	520.926655452548	1219.17653384807	1268.54032933677	739.552236362591	392.073865910563	340.210907409246	516.345850730286	662.211208907038	625.398579955997	1427.08213625186	419.517793249087	332.273948974296	405.777577195629	338.670724747759	437.385545435361	468.654166038224	355.280102651809
269	ADAMTS2	ENSG00000087116	9509	20.6433650461029	80.8910122368615	40.8346518804134	17.7479028493568	31.1405616203057	27.7495730105761	83.1098748469076	72.1502779139475	29.181594670641	93.2375011251656	30.935615158161	31.1712248534955	62.7307834265028	32.3507506944114	13.8577622552573	56.0468073371164	15.7318169637313	35.2668973956003	33.4575072910659	23.389926315101	39.7154093720032	18.0576211051112	59.1958770272947	140.823658436851	57.3152085921451	54.6650169416509	31.1051021439383	82.0403366826048	39.330650265893	48.9671056125395	16.0085377630362	11.2343054996614	54.9381661297925	159.089839161049	97.8326702653531	82.0968298232254	60.7423950616168	8.59326293069308	25.0556405601471	121.194029160847	40.4987638639031	60.9665817954025	60.0047230033567	25.2711648473764	84.2630722775797	80.188612510753
270	ADAMTS20	ENSG00000173157	80070	34.1064292066047	22.5742359730776	12.1400316401229	17.7479028493568	32.8705928214338	24.5476992016634	18.1504324378304	7.49613277028026	16.0028099806741	19.4244794010762	19.798793701223	35.3273881672949	16.1307728811007	21.5671671296076	24.020121242446	22.9700030070149	18.8781803564776	19.5927207753335	36.3252936303001	19.7914761127778	27.8852874314065	33.4065990444557	19.7319590090982	36.6994988653611	24.8868668886946	18.6358012301083	20.440495694588	25.8104430012689	23.5983901595358	13.5440930417662	24.4340839541079	6.55334487480248	14.3684434493303	19.9948978180553	24.6785114182873	8.64177156033952	35.7308206244805	26.7345957843785	31.5918946193159	16.7807117299635	30.3740728979273	28.9841126568307	18.306525662041	13.6075503024335	12.3080892090847	13.3647687517922
271	ADAMTS3	ENSG00000156140	9508	1120.12693815376	590.692507962198	569.477847845765	788.513969449993	971.412519433426	1446.17967035887	906.566335973739	404.791169595134	524.327362307968	328.92118452489	622.424576982199	629.658742040609	865.684811285738	517.612011110583	1242.57934888807	959.227325572943	801.273877352717	828.772088796607	1093.58252402798	1151.50406474344	643.051628342435	730.430773701748	304.287578403462	209.955272578578	559.57743125489	459.683097009337	551.004666549764	264.557040763006	1128.78966263113	665.744265668356	1546.08772606165	1134.6648554658	621.223878544577	415.546137262193	341.092282817042	561.715151422069	666.975318323635	976.767553122114	1381.32835783768	425.111363825742	726.216470195898	451.752376582326	607.166434457694	623.031410275704	747.006337382139	405.397985471029
272	ADAMTS4	ENSG00000158859	9507	1178.46688284926	1895.29522857298	376.34098084381	481.728791625398	518.144344737865	2032.12257738988	1421.46544565745	2663.00116664206	898.981384208456	1047.62692236471	931.780728563809	411.46016806614	1855.03888132658	1381.27902207351	1245.35090133912	863.672113063761	443.637238377224	948.287685526141	416.784947968706	1407.89364165897	660.79681125333	848.708191940226	1061.37168985781	1125.73579077701	946.455089251869	663.434523791855	758.964492312094	916.270726545047	640.106333077409	880.366047714806	433.915628840191	667.504985104881	1711.535175582	1079.72448217499	769.440731005885	735.630804073901	329.914577099369	458.307356303631	630.748516709791	535.11825183328	965.527347573508	1052.42312509113	452.577995533792	395.590926649316	511.259090223517	2129.45315445222
273	ADAMTS5	ENSG00000154736	11096	51.1596438099071	60.1979625948737	52.9746835205363	32.9603910059483	81.3114664530206	29.8841555498511	70.6911579157605	79.6464106842278	44.243062887746	46.6187505625828	35.8853135834667	50.9130005940426	61.8346293775527	50.9769404881635	32.3347785956004	24.8076032475761	22.0245437492239	62.6967064810672	70.7387297011107	19.7914761127778	98.0210103649441	52.3671012048225	116.314705737842	166.427959970824	76.1688956290349	32.302055465521	68.4312247166642	94.9455581832393	61.9457741687815	68.7623185197363	37.0724032407154	74.8953699977426	120.018762929701	83.4569648057961	60.8149031379222	32.4066433512732	54.78725829087	17.1865258613862	17.4300108244502	59.664752817648	125.177997397519	73.9594598829472	117.97538759982	113.720241813194	111.719578974769	62.3689208416968
274	ADAMTS6	ENSG00000049192	11174	150.786318597621	111.930586699843	73.9438290807485	119.164490559967	117.642121676711	61.9028936389774	149.024603173765	292.34917804093	129.905163372531	111.367015232837	90.33199626183	148.582838468328	179.230809790008	132.343980113501	96.080484969784	136.901217921809	89.1469627944776	133.230501272268	116.623311128858	90.8608676086617	203.647099120272	114.665894017456	220.167121575201	318.346815739063	200.603230072508	131.692995359432	99.5363268606024	212.014353224709	126.841347107505	106.26903771232	81.7277980533952	88.9382518723194	235.811513080186	162.567212694624	220.343851948993	98.300151498862	85.7539694987531	87.8422432915293	72.9881703273851	111.87141153309	138.984394169304	94.947955255135	80.3453070722912	186.617832719088	100.35826585869	134.761418247238
275	ADAMTS7	ENSG00000136378	11173	13.4630641605019	47.97025144279	6.62183544006703	5.0708293855305	19.0303432124091	26.6822817409385	27.7032916156359	27.173481292266	18.8268352713813	40.1439240955574	23.5110675202023	12.4684899413982	26.8846214685012	16.665538236515	24.9439720594631	49.6152064951522	33.5612095226269	20.5723568141002	29.6337921720869	19.7914761127778	20.2802090410229	28.8921937681779	24.9245798009662	23.0438713805756	24.8868668886946	38.5139892088904	23.1066473069256	32.2630537515862	17.6987926196519	29.1718927053427	27.8043024305365	28.0857637491535	16.0588485610163	37.3817654859295	32.610890088451	39.9681934665703	30.9667112078831	23.8701748074808	29.4131432662597	19.5774970182907	10.1246909659758	47.9737037078577	8.13623362757379	17.4954218174145	14.2016413950977	22.2746145863203
276	ADAMTS8	ENSG00000134917	11095	272.851433652838	199.405751095519	237.282436602402	347.351812908839	310.540600602493	340.465915014375	299.959778183092	389.798904054574	220.273972675161	234.388718106319	191.800813980598	183.910226635623	237.48082297176	285.274801577992	482.250126482954	351.900446067469	306.24603689397	262.542458389469	350.825862166319	537.068692696743	216.322229770911	315.10548828419	214.974500783334	182.644017609006	252.639406294324	258.416443724168	288.83309133657	150.253650328816	394.289768915577	315.681553204244	651.29472056984	751.762276352342	316.950958441111	515.520626352469	285.565632125896	248.450932359761	310.85813943298	332.272833320133	608.961003179228	414.856484435209	413.271476702102	457.749089545809	428.169294651071	385.871247861863	593.628610315084	434.354984433246
277	ADAMTS9	ENSG00000163638	56999	2356.93376569853	6582.27097248322	314.537183403184	155.928003605063	293.240288591212	5493.34816482442	2255.43005187987	1681.00777373535	206.153846221625	806.763377791363	3725.88548964891	502.895760969727	3771.01623798177	246.061770433251	2068.50197930141	2180.31268542586	237.026042253552	1622.27728019761	287.734562703167	618.933434799596	272.092804633724	221.205858537612	408.139994240822	443.80789325553	248.11452140547	3358.17138166551	293.276677357132	600.092799779502	209.43571266588	417.783177672943	352.187830786796	264.942371367015	991.422598003794	313.832961405129	692.761070527635	317.585104842477	628.862442990856	249.204624990099	241.841400189246	647.921925129146	2206.26220413127	4570.49473033402	246.121067234107	145.795181811787	202.610083903394	5417.18626739309
278	ADAMTSL1	ENSG00000178031	92949	99.6266747877138	43.2672856150655	15.4509493601564	63.3853673191313	47.5758580310227	53.364563481877	73.5570156691021	145.23757242418	62.1285563955582	31.0791670417219	55.6841072846898	48.8349189371429	53.7692429370024	49.0162889309264	77.6034686294409	78.0980102238507	29.3660583322985	67.5948866749006	45.8845814277475	113.351181373182	88.7259145544753	22.572026381389	57.1188287105476	139.116705001253	116.138712147241	18.6358012301083	31.1051021439383	102.319970469316	30.4812539560671	122.938690686801	117.115092055896	55.2353353733352	92.9722811427257	157.351152394261	82.8492883328215	57.2517365872493	27.393629145435	54.4239985610562	37.0387730019566	75.5132027848357	174.881025775945	158.912893532279	129.162708837734	197.309479385285	121.187339904834	126.965303142026
279	ADAMTSL2	ENSG00000197859	9719	131.938028772918	306.633371967638	247.215189762503	181.282150532715	202.413650531987	212.390962657871	260.793055554089	231.443099282403	216.508605620885	485.611985026904	256.146893509573	276.38486036766	215.076971748009	220.573300189169	346.444056381433	231.53763031071	276.879978561672	242.949737614135	181.6264681515	234.798875701591	261.10769140317	259.126862858346	413.33261503269	533.422948624435	291.100927849579	357.807383618079	225.734169844581	524.505073847215	215.335310205764	305.263020095193	256.136604208579	279.921445366563	461.480595490257	522.475373419619	478.586846433214	412.644592006212	339.442795932564	239.656555067107	302.846438074822	493.166472508372	290.85475865894	364.800038611834	350.87507518912	296.450203017301	329.478080366267	377.554717238129
280	ADAMTSL3	ENSG00000156218	57188	540.317641641475	367.771927728057	150.094936641519	346.084105562457	427.31770667864	343.667788823288	369.695650181072	298.908294214926	301.2293643421	383.309726847903	267.283714966511	384.445106526444	357.565465531066	423.500736363204	287.317604092335	300.447639331755	323.026641655284	320.340984676703	321.192069994232	369.740758288712	511.230269575786	302.465153510613	375.94574533124	329.442013070451	353.695168812053	204.993813531191	389.258135401285	434.168523342774	257.615759241599	748.050677229859	353.030385405903	379.157810613572	418.375265142266	362.516190875177	289.972509164875	349.99174819375	232.250334059123	446.84967239604	237.483897483134	357.056255143112	388.419962512889	306.831813298173	223.746424758279	308.113817562244	324.744199901234	407.625446929661
281	ADAMTSL4	ENSG00000143382	54507	36.7990420387051	42.3266924495206	92.7056961609385	21.5510248885046	31.1405616203057	48.0281071336893	17.1951465200498	28.110497888551	17.8854935078122	16.834548814266	65.5835041353013	29.0931431965958	39.4307781538017	13.7245609006594	25.8678228764803	44.1024057734686	28.3172705347164	31.3483532405336	17.2067180354053	7.19690040464647	19.4352003309803	15.3489779393445	22.847531484219	20.4834412271783	10.5580647406583	45.9683097009337	15.1081924699129	13.8270230363941	23.5983901595358	36.4648658816784	53.0809410037515	2.80857637491535	18.5944562285451	13.9094941342993	22.0343851948993	41.0484149116127	9.52821883319479	16.2317188690869	10.8937567652814	19.5774970182907	11.9655438688805	23.9868518539288	46.7833433585493	7.77574302996198	3.78710437202605	36.7531140674285
282	ADAMTSL5	ENSG00000185761	339366	8.97537610700125	2.82177949663471	6.62183544006703	0	9.51517160620453	7.47103888746278	1.91057183556109	1.87403319257007	1.88268352713813	14.2446182274559	1.23742460632644	3.11712248534955	2.68846214685012	0	18.4770163403431	4.59400060140298	3.14636339274627	4.89818019383337	6.69150145821318	8.09651295522728	1.69001742008524	4.5144052762778	9.34671742536233	21.3369179449774	8.29562229623152	6.21193374336942	7.10973763290017	16.5924276436729	4.91633128323663	12.5022397308612	5.89788233375017	5.6171527498307	16.0588485610163	10.4321206007245	3.5255016311839	22.6846503458912	10.7192461873441	7.63845593839385	1.08937567652814	7.458094102206	5.52255870871406	6.99616512406258	8.13623362757379	5.83180727247149	12.3080892090847	5.56865364658007
283	ADAP1	ENSG00000105963	11033	62.8276327490087	191.88100577116	207.4841771221	147.054052180385	209.3337753365	166.497438063456	138.516458078179	253.931497593244	153.438707461757	358.705386273206	141.066405121214	179.754063321824	161.307728811007	141.166912121068	291.936858177421	292.17843824923	250.660283622119	213.560656451135	233.246622257716	302.269816995152	119.991236826052	241.069241753235	355.175262163768	409.668824543566	251.131111331373	453.471163265968	274.613616070769	312.490720622506	308.74560458726	342.769739287777	314.272872926973	323.922475240237	353.294668342358	443.365125530792	397.500308915984	405.083041890915	346.58896005746	309.357465504951	446.644027376536	359.853040431439	330.433096071391	392.784699108085	428.169294651071	544.302012097339	484.749359619335	618.120554770388
284	ADAP2	ENSG00000184060	55803	159.761694704622	112.871179865388	238.386075842413	276.360201511412	179.058229316758	117.402039660129	146.158745420424	162.103871157311	368.064629555504	108.777084646027	112.605639175706	216.120492317569	117.396180412455	266.64861178424	165.36929624607	134.144817560967	244.367556836627	136.169409388568	231.334764698227	259.088414567273	256.882647852957	237.457717532212	217.051549100081	283.3542703093	251.885258812848	104.360486888606	291.499242948907	282.993071478199	243.850031648537	253.170354549938	245.183394160186	222.813725743284	152.136460051733	236.461400283089	186.851586452746	183.637645657215	178.654103122402	194.780626429043	214.607008276043	167.807117299635	109.530747722829	78.9567206858491	167.809818568709	118.58008120692	136.335757392938	90.2121890745971
285	ADAR	ENSG00000160710	103	12821.3247688513	11712.2660973651	11574.9683492372	13014.283617964	12620.5776122295	12850.186886436	12663.2701260989	13777.8920317751	13924.3273667136	10592.8161000535	14078.1797461759	10413.2671827244	13703.987716544	11676.6603491253	12131.0850782522	12629.8264533771	12751.162043003	13466.0769888867	13605.7343221069	11604.1022899419	12183.3355813945	12007.4151538437	11084.1683423213	12267.8743416442	12354.4440415332	9837.21827599982	12245.6343554664	12595.4961846192	12001.7479286373	12393.886986527	12836.3196220977	12189.2214671326	11817.6221357963	11970.8583893314	12671.5342378827	10055.7814319001	11926.9479244516	12380.9822691441	12803.4323262352	11481.7358703461	11591.8507295908	11813.52453806	11236.1386396794	12053.3736643198	10901.179934877	11406.8301296546
286	ADARB1	ENSG00000197381	104	1023.19287619814	1738.21616992698	2095.81091678122	1021.7721211844	1134.90046794003	826.083442699456	1779.69766482516	1239.6729568851	1332.93993721379	1774.10245196496	1533.16908723846	1653.11395806371	1385.45415967676	1048.94858312183	2085.13129400772	1210.05975840955	1998.98954219146	1269.60830624161	1338.30029164264	976.979229930758	1313.98854411628	1019.35271138353	1951.38689358398	2112.35487655276	1212.66915021275	1631.25380100881	974.922772911436	1623.29250447266	1247.76487968546	1237.72173335525	1134.07851731825	1150.58012159032	2295.57014166948	1738.68676678742	2046.55369690225	1717.55209761748	2027.12855676219	892.744537799781	1887.88804742326	2137.67622204479	1561.04326166317	2160.81557117476	2154.06785290016	1300.49302176114	1288.56226258186	1131.55042098507
287	ADARB2	ENSG00000185736	105	972.930769998935	1397.72144399972	991.068037530032	659.207820118965	904.806318189995	715.085150657152	1489.29074581987	1666.01550819479	1461.90375882276	2205.32589466885	858.772676790549	1025.53329768	904.21943539059	1912.61559408475	952.490192344685	1266.10656574666	1026.76325383287	1250.99522150504	774.302311593239	619.833047350177	873.739006184071	935.38477324476	2334.60230802383	2501.54025986915	1517.34473272889	1798.97601207979	909.15769980711	1824.24523926826	729.583562432315	897.035700689288	851.822719917346	735.847010227822	1491.78251106283	2101.20295766259	1981.33191672535	1507.98913727925	962.350102152673	590.070721240925	895.466806106128	1912.06887545306	877.166408234083	937.486126624385	1168.56655476029	851.443861780837	1105.83447663161	884.302199076915
288	ADAT1	ENSG00000065457	23536	720.7227013922	728.019110131754	694.189081967027	655.404698079817	719.692979669288	568.866246716809	664.878998775261	595.942555237281	675.883386242588	695.396362558527	777.102652773004	686.80598760535	705.273236523681	654.857620117177	815.760271426147	744.228097427284	741.492972890538	673.009958632705	611.794419036633	641.423748564117	716.567386116143	638.336906065681	643.884978191627	763.008185712392	570.889643477024	766.552623931787	597.217961163615	762.329870073193	720.734166122489	752.218090473479	662.247930618234	618.822994606349	791.954794824855	629.404609577045	693.642445935431	707.545046502798	756.302369884836	650.223561755777	763.652349246223	706.654416184018	778.680777928682	738.595146668892	644.796514985223	633.723056941902	714.815950219918	562.434018304587
289	ADAT2	ENSG00000189007	134637	366.195345165651	366.831334562512	391.791930203966	406.934058188823	337.356084219979	298.841555498511	371.606222016633	406.665202787704	346.413768993415	358.705386273206	442.998009064865	383.406065697994	344.123154796815	353.897606081289	379.70268579405	447.455658576651	445.734813972388	386.956235312836	392.886728475088	266.285314971919	303.358126905301	341.289038886602	286.632667711111	258.603445493126	302.413140071713	341.656355885318	323.493062296958	261.791636155728	317.595000897086	353.188272396828	247.711058017507	312.688169740576	291.594881765822	252.109581184176	315.532395990959	280.857575711034	489.512242555382	331.318026327833	327.902078634969	346.801375752579	263.24196511537	274.849344159601	366.130513240821	270.207070291179	249.002112460713	212.722569299359
290	ADAT3	ENSG00000213638	113179	2.69261283210037	6.58415215881431	7.7254746800782	0	2.59504680169215	3.20187380891262	2.86585775334164	7.49613277028026	6.58939234498344	10.3597223472406	1.23742460632644	2.0780816568997	1.79230809790008	4.90162889309264	4.61925408508577	2.75640036084179	2.09757559516418	0	0	2.69883765174243	3.38003484017049	5.41728633153336	7.26966910861514	13.6556274847855	6.78732733328034	17.3934144814344	1.77743440822504	10.1398168933556	3.9330650265893	3.12555993271529	5.89788233375017	5.6171527498307	4.22601277921481	4.34671691696854	10.5765048935517	18.3637645657215	17.8654103122402	4.77403496149616	5.44687838264068	9.3226176277575	3.68170580580937	4.99726080290184	5.08514601723362	3.88787151498099	7.57420874405211	11.1373072931601
291	ADAT3	ENSG00000213638	113179	2.69261283210037	6.58415215881431	7.7254746800782	0	2.59504680169215	3.20187380891262	2.86585775334164	7.49613277028026	6.58939234498344	10.3597223472406	1.23742460632644	2.0780816568997	1.79230809790008	4.90162889309264	4.61925408508577	2.75640036084179	2.09757559516418	0	0	2.69883765174243	3.38003484017049	5.41728633153336	7.26966910861514	13.6556274847855	6.78732733328034	17.3934144814344	1.77743440822504	10.1398168933556	3.9330650265893	3.12555993271529	5.89788233375017	5.6171527498307	4.22601277921481	4.34671691696854	10.5765048935517	18.3637645657215	17.8654103122402	4.77403496149616	5.44687838264068	9.3226176277575	3.68170580580937	4.99726080290184	5.08514601723362	3.88787151498099	7.57420874405211	11.1373072931601
292	ADCK1	ENSG00000063761	57143	237.847466835533	283.118542829015	201.965980922044	361.296593719048	300.160413395725	232.669496780984	297.09392042975	205.206634586422	272.989111435028	244.74844045356	226.448702957738	286.775268652158	241.065439167561	294.097733585559	305.794620432678	272.883635723337	320.92906606012	254.705370079335	266.704129548782	254.590351814369	255.192630432872	263.641268134624	201.473686724477	299.570327947483	313.725352293847	241.023029242734	296.831546173582	294.054689907314	245.816564161831	346.937152531397	244.340839541079	235.920415492889	333.85500955797	343.390636440515	232.683107658137	246.290489469676	312.049166787129	267.345957843785	286.5058029269	298.32376408824	285.332199950226	290.840578728887	200.354753079005	331.441046652129	274.565066971889	249.475683366787
293	ADCK2	ENSG00000133597	90956	506.21121243487	396.930315859949	434.833860564402	512.153767938581	544.959828355351	568.866246716809	529.228398450423	654.974600803238	546.919564633626	453.237852691777	587.776688005059	391.718392325593	693.623233887331	527.415268896768	445.296093802268	518.203267838257	436.295723794149	601.496527802738	516.201541062159	592.844670832753	544.185609267449	523.671012048225	509.915361761434	609.382376508554	621.417524735889	257.174056975494	602.55026438829	617.607028958935	641.089599334056	653.242025937495	637.813846664126	613.205841856518	649.960765443237	778.062328137369	586.996021592119	418.045699231424	382.319780681941	585.296686279429	549.045340970181	592.918481125377	753.829263739469	834.542554084607	491.225105264767	770.770527844981	813.280663892595	912.145467309816
294	ADCY1	ENSG00000164742	107	2964.56672814251	2974.15558945298	2735.9216759877	3005.7341182732	2729.98923538014	2142.05357816254	4603.52283778446	2421.25088480053	3353.059361833	3855.11167846692	3406.62994121669	2780.4732569318	3608.81235512181	2958.62319987072	3038.54533716942	3262.6592271164	2934.50825763469	3012.38081920752	2738.73595396868	1748.84679832909	2761.48846441929	3012.01120033255	3120.76509591264	4162.40595270619	3150.82817760503	2281.02207056525	2934.54420797955	3010.60381579087	2914.40118470267	2894.26849769436	4714.0930939046	3429.27175377164	5028.11000470978	9520.17939154451	4042.86899556013	3329.2424936208	2691.72182037753	2396.56555067107	3197.31761061008	8594.52119102964	18657.9645973904	22485.6747087371	19112.0127911708	14060.4873339288	15637.9007281886	15784.9056265959
295	ADCY10	ENSG00000143199	55811	27.8236659317039	55.4949967671492	79.4620252808044	38.0312203914788	49.3058892321508	43.7589420551392	45.8537240534663	32.7955808699762	29.181594670641	63.4532993768488	74.2454763795863	56.1082047362919	37.6384700559017	38.2327053661226	62.8218555571664	72.5852095021671	48.2442386887761	59.7577983647671	42.0608663087685	54.8763655854293	40.5604180820459	32.5037179892002	28.040152276087	31.5786385585665	24.132719407219	81.9975254124764	42.658425797401	35.9502598946246	49.1633128323663	44.7996923689191	42.9702855744655	44.9372219986456	52.4025584622636	53.89928977041	43.1873949820027	45.3693006917825	82.180887436305	87.8422432915293	57.7369108559912	55.0034440037692	41.4191903153554	41.9769907443755	65.0898690205903	32.0749399985932	75.7420874405211	113.600534390233
296	ADCY2	ENSG00000078295	108	3154.84470161094	3770.83800066951	3408.0379731545	2868.82172486388	2801.78553022695	2258.38832655304	3423.74472932548	3328.28295000444	2772.25149371089	4242.30630119503	3452.41465165076	4006.54143450262	3011.07760447213	3413.49436114972	2238.49052963256	2703.10995386552	2850.60523382812	3023.15681563396	2593.43477944748	2291.31316632932	3640.29752286362	2336.65617100139	3868.50248994163	3444.63203303715	3047.50997264287	3291.08249723712	2617.27216611138	3748.96684593431	2172.03516093394	3635.02620174788	2541.14473122722	2444.39763830133	2545.750098199	5467.30053816304	3776.69362240575	3467.51083858623	2181.96211280161	2652.45382460727	2062.18815566776	4376.03671446937	7749.99072122873	7026.14868887999	6968.68410201695	6641.45651546628	6313.10298816743	6202.36643156088
297	ADCY3	ENSG00000138031	109	2877.5055799046	2694.79941928614	2436.83544194467	2427.65956832273	2672.03319014235	2684.23754313841	2226.77147434645	1482.36025532292	2095.42676570474	1928.20332188016	2232.3139898129	2172.63437228863	2364.95053517915	1704.78652901762	4581.37620158806	2811.52836805863	3487.21942696045	2461.82536542065	3123.97525220581	2965.12296671435	1873.38431016449	2681.55673410901	1830.91809121264	1547.35328936976	2013.57377553983	2790.40063752155	2109.81464256313	1674.9133904752	2875.07053443678	2432.7274809634	4451.21605274317	3852.43059425889	2589.70063110283	1960.36932955281	2222.82877846145	2717.83715572678	3449.21521761651	2257.16372979538	3903.23304900031	2580.50055936327	1515.02193909056	2125.83474555444	1625.21266710786	1498.77446902517	1540.4047033216	1692.87070856034
298	ADCY4	ENSG00000129467	196883	5.38522566420075	0	0	0	0	0	0	2.8110497888551	0	0	0	0	0	0	1.84770163403431	0	0	1.95927207753335	0	7.19690040464647	0	0	1.03852415837359	0	0	7.45432049204331	0	3.68720614303842	0.983266256647325	0	2.5276638573215	2.80857637491535	1.69040511168592	3.47737353357484	0	0	2.3820547082987	0	5.44687838264068	0	0.920426451452343	1.99890432116074	0	0	1.89355218601303	0
299	ADCY5	ENSG00000173175	111	6258.52975941197	11970.92921789	10322.3378118245	5258.45007279513	6147.66587320869	6100.63689724818	9340.78570405819	3369.51168024098	5872.08992114382	8884.75687805224	9311.62016260645	9745.16393003114	7833.2825418723	4440.87577714194	15075.3976320859	7720.67741071786	11979.2542239826	6179.54413254018	7654.12173941613	6109.26883099427	4623.88766135323	6461.01683140879	6802.33323734703	4525.13355777081	5573.90403558611	13428.958366416	4859.50567208727	4350.90324878533	6778.63757332666	6251.11986543058	8316.01409058774	8530.58264274289	8446.10914053871	4782.25795204879	7786.07035246963	12308.0431448136	14035.0663412959	5074.79916407042	13013.6818318051	7907.44427186391	1583.13349649803	2289.74489988962	1955.74715822805	1314.10057206357	1584.9031796929	1394.39087310365
300	ADCY6	ENSG00000174233	112	505.31367482417	979.157485332243	834.351265448446	565.397476486651	575.235374375092	452.531498326317	859.757326002492	640.919351858963	824.6153848865	1152.51911113052	811.750541750144	1100.34423732839	730.365549894282	848.962124283646	576.482909818704	706.557292495779	682.760856225941	771.95319854814	469.361030854667	469.597751403182	966.689964288759	697.927055712548	1039.56268253197	1281.92203013424	925.338959770553	945.456315740827	827.395717028758	1204.7946072378	530.963778589556	763.678476893435	514.800872274479	536.438087608832	933.103621650629	1290.97492433966	1133.44877442562	1039.17303013083	738.436959572596	533.73710869527	509.827816615168	1204.48219750627	1394.4460739503	1639.1015433518	1723.8644998422	1206.21213752285	1327.38008239513	1379.91237362254
301	ADCY7	ENSG00000121281	113	242.335154889034	217.277021240872	441.455696004469	289.037274975239	411.747425868487	218.794710275696	287.541061251945	230.506082686118	402.894274807559	207.194446944812	262.334016541205	302.360881078906	231.20774462911	493.10386664512	366.76877435581	249.913632716322	344.002397606925	276.257362932202	344.134360708106	365.242695535808	367.578788868541	409.005118030769	475.644064535105	668.272270036692	379.336183182223	185.115625552409	431.027843994573	598.249196707983	363.80851495951	515.717388898022	443.18372965037	397.881653113008	452.183367375984	665.047688296187	423.941571149863	271.135582705652	287.037592349993	359.007429104511	356.2258462247	447.48564613236	667.309177302948	540.703618873979	387.488126513202	330.469078773384	627.712549663318	370.872332862233
302	ADCY8	ENSG00000155897	114	464.924482342665	809.85071553416	399.517404884044	395.524692071379	420.397581874128	430.118381663929	509.167394177031	654.974600803238	418.897084788233	686.331605504691	767.203255922392	669.142293521703	594.150134453876	643.093710773755	365.844923538793	449.293258817212	398.539363081194	438.87694536747	451.198384039517	349.949282175935	621.92641059137	278.990246073968	694.772661951933	1188.89306789414	545.248629106854	647.283496059094	438.137581627473	978.9532309767	319.561533410381	743.883263986238	423.804973410905	356.689199614249	649.115562887394	884.991564294796	839.950763629563	502.302971944734	365.64539772385	480.267917126514	373.655857049151	727.164174965085	781.442057283039	1041.42915132474	834.98097602976	686.209322394145	691.146547894755	853.117738656067
303	ADCY9	ENSG00000162104	115	1012.42242486974	1508.71143753402	1484.39477781503	1071.21270769332	1168.63607636203	1101.44459026594	1339.31085672833	605.312721200131	1213.38953324052	1394.67762099727	1249.7988523897	1538.81946693423	1247.44643613846	885.234178092531	2260.66294924097	1348.79857657192	1602.54775470543	1068.78291829444	1217.8532653948	1352.11766352296	872.048988763986	1202.63756560041	1344.8887850938	1046.36245602169	1097.28458554699	1903.33649896839	971.367904094986	974.344223297902	1380.50582433284	1225.21949362439	1379.26191147843	1554.07892745316	1604.19445098994	1097.11134984286	1465.7273031647	1636.5354892393	2142.65821011468	1162.95491662046	2219.05825308781	1628.66129956923	865.200864365202	1419.22206802412	1343.49557775312	982.659525411445	1020.62462826102	1102.59342202285
304	ADCYAP1	ENSG00000141433	116	13.4630641605019	12.2277111520837	9.93275316010055	8.87395142467838	20.7603744135372	66.1720587175275	23.8821479445137	24.3624315034109	26.3575693799338	9.06475705383554	2.47484921265288	3.11712248534955	11.6500026363505	8.82293200756676	12.9339114382401	26.6452034881373	24.1221193443881	7.8370883101334	40.1490087492791	53.9767530348485	17.7451829108951	4.5144052762778	101.775367520612	104.12415957149	22.6244244442678	29.8172819681732	3.55486881645009	104.163573540835	18.6820588762992	7.29297317633567	86.7831257680382	52.4267589984198	61.6997865765362	283.405942986349	88.1375407795974	2.16044289008488	10.7192461873441	13.3672978921892	29.4131432662597	127.719861500278	384.738256707079	503.723888932506	577.672587557739	838.808279357149	482.855807433322	338.574141712068
305	ADCYAP1R1	ENSG00000078549	117	6447.91019526969	8150.23977944657	6384.55300346463	6959.71333164061	6190.91665323689	4172.04157301315	6665.02984835487	8284.16372775598	8296.04496233416	9163.17441613433	6310.86549226484	9788.80364482603	7094.85160553746	7907.30773033705	6400.43846029484	6793.60808935473	6786.7058381537	6889.78026064602	7006.95795552894	4897.49072536192	9058.49337165691	6692.15438155421	10595.0234637274	12270.4347717976	8313.72183578694	9722.91869512182	7378.13022854216	9453.9965507505	5672.46303459842	7704.50523414318	6472.50458398126	5035.77744022322	8131.69378976513	8484.7914219226	9743.60513318449	7856.45056979366	7012.76906123136	4987.91172777119	6269.35701841942	8073.38686563799	5028.28970428415	5143.18081834657	4599.00605798608	5649.07731126738	5231.88468995399	4923.8035543061
306	ADD1	ENSG00000087274	118	8435.95600297047	8785.14016618938	8719.85363532827	8185.58633559261	8481.47796353049	9689.93743703923	9343.65156181153	10729.7770440599	8983.22444973957	10024.3263362487	8814.17547086323	8331.02936251089	9179.30592339526	8745.48627105589	9607.12464616138	8589.8623245033	9531.38350442603	8836.3170696754	8903.5206545425	9445.03216854791	7213.83935763386	8088.00849297931	9377.87315011354	9866.19085775755	9168.92507978026	9568.86273828626	8000.23227142092	9093.5721502685	8735.33742405484	8595.28981496704	8738.97650937954	9370.34697884258	9683.48568229281	9027.26169316027	9484.48076329247	9020.92928754941	8917.22180051617	8639.09366632345	10088.7081403271	9302.10786897643	9739.03228281724	9906.56981567261	9976.03945660891	9794.52031411586	9625.87253759722	10268.5973242937
307	ADD2	ENSG00000075340	119	10529.0137111232	8055.23986972654	8701.09176824808	9273.2792387889	9617.24344707109	8803.01839197044	10427.9010784924	7004.19905723062	10363.2314751318	7289.35963657718	11485.775195922	8027.62944060354	10661.5447203586	8361.19856583743	10424.7326192216	9902.82769638427	10430.1946469539	10270.5042304298	10804.8629974548	8934.05223981801	9059.33838036695	9305.99503651906	7936.40161829099	8242.02466378587	8530.16216297043	6328.71809774477	9121.79338301092	7718.24425891517	9152.2423168733	9333.96381239876	10642.3073939426	10755.9113238008	9811.1112682251	10886.7871902394	10387.0091808756	8008.76179354465	10101.1029905406	8509.23991537075	11226.0163466224	11925.4924694274	15403.336665055	16350.0378949342	13315.963360728	13418.9885339569	12449.1588469426	12241.0144459123
308	ADD3	ENSG00000148700	120	13835.5422689424	12433.7010553381	11346.5150265549	11759.2533450452	11345.5446169981	11169.2031367569	10986.7433403941	13468.6765550011	13428.2402573127	12610.3720271786	12111.9120467232	12827.9980680418	11404.4564269382	12017.8137200845	9146.12308846982	10359.4713561637	9765.26318328684	11630.239052238	10793.3918520979	12813.1815579225	12136.8601023422	13146.8510455762	12563.0267438453	10752.9531675508	11936.6463367957	12929.5188934491	12594.0114994785	11179.6090256925	11853.2747238835	12723.112632773	12030.8374062312	10371.1363604374	10448.3939953307	10719.8732606278	10402.8739382159	11322.8811869349	10816.9104303844	13347.246945351	9895.88864558159	12644.2662885275	9481.31287641058	7535.86929077598	9331.24294162369	9157.88135353772	8703.71262300888	8992.2619084975
309	ADGB	ENSG00000118492	79747	306.957862859443	0	66.2183544006703	399.327814110527	185.97835412127	14.9420777749256	10.508145095586	5.6220995777102	2.82402529070719	11.6546876406457	0	254.565002970213	0	2.94097733585559	109.938247225041	248.994832596042	140.537564876	77.3912470625673	192.141684728693	0.899612550580809	299.978092065131	98.4140350228561	34.2712972263285	0.853476717799096	3.77073740737797	7.45432049204331	36.4374053686134	34.1066568231054	120.941749567621	397.987964765747	391.787897884833	6.55334487480248	0.845202555842961	15.6481809010868	0.881375407795974	355.392855418963	4.76410941659739	202.419082367437	0	7.458094102206	1.84085290290469	3.99780864232147	7.11920442412706	0	0.946776093006513	2.22746145863203
310	ADGRA1	ENSG00000197177	84435	86.163610627212	261.484900021483	268.184335322715	76.0624407829575	108.126950070506	51.2299809426019	239.776765362917	234.254149071258	240.042149710111	350.935594512776	155.915500397131	257.682125455563	132.630799244606	184.301246380283	152.43538480783	148.845619485457	196.123318147851	144.986133737468	97.5047355339634	62.0732659900758	208.717151380528	125.500466680523	392.562131865218	629.865817735733	260.18088110908	265.870764216211	148.415773086791	356.737194338967	144.540139727157	193.784715828348	126.383192866075	58.9801038732223	278.916843428177	638.098043410982	396.618933508188	343.510419523496	219.14903316348	105.028769152915	120.920700094623	564.018366479329	555.937576677215	830.544745442286	1056.69334238115	571.517112702206	454.452524643126	515.657327673315
311	ADGRA2	ENSG00000020181	25960	112.192201337516	123.217704686382	167.753164481698	178.74673583995	189.438416523527	73.6430976049903	145.203459502643	137.7414396539	214.625922093746	182.590106370116	28.4607659455081	241.057472200365	138.903877587256	105.875184090801	282.698350007249	161.708821169385	144.732716066328	177.314123016768	192.141684728693	299.570979343409	123.371271666223	193.21654582469	329.212158204429	213.369179449774	177.97880562824	336.686808890623	172.411137597829	173.298688722806	230.084304055474	189.617302584727	192.102453156434	194.727961994131	156.362472830948	205.165038480915	189.495712676134	214.964067563445	226.295197288376	187.142170490649	298.488935368709	213.487943675647	231.94746576599	278.847152801923	357.994279613247	360.600083014487	352.200706598423	220.518684404571
312	ADGRA3	ENSG00000152990	166647	2696.20298254317	2516.08671783261	2112.36550538138	2560.7688396929	2549.20097486225	1491.00590368364	2041.44600629703	2820.41995481795	2013.53003227423	3032.80871715469	1957.60572720843	2753.4581953921	2453.66978602521	2386.1129451575	1730.37258027313	2277.7054981756	2431.09011479528	2436.35482841272	2628.80414429803	1877.49139306215	2861.19949220432	1989.94984578325	2539.19156722343	2529.70499155652	2385.3684839073	3021.48457277489	2542.61992096592	2535.87602487467	2081.57466532239	2819.25505930919	2265.62937077917	1899.53382156775	2112.16118705156	2359.39794253053	2279.23680456039	2885.27147970836	2221.26601548853	2062.38310336634	1746.2692094746	2279.38000998671	1461.63720490632	1289.29328714868	1677.08115648365	1600.83109629342	1765.73741345715	1496.85410020072
313	ADGRB1	ENSG00000181790	575	405.687000036456	1454.15703393242	1356.37262597373	546.381866290911	677.30721524165	454.666080865592	779.513308908926	498.492829223638	610.930804556322	2022.73578829873	785.764625017289	1576.22493675842	617.450139726577	540.159504018809	1777.488971941	1064.88933940521	1262.74050828884	783.70883101334	690.180578975702	565.856294315329	745.297682257593	692.509769381015	1568.17147914412	1677.93522719302	986.424905770076	3332.08125994336	798.956766497157	1236.13585945363	778.746875264682	985.593232116221	721.226753955735	941.809277721614	1150.32067850227	1431.80855244944	1638.47688309272	2288.98924204493	2460.66251367255	734.246577078109	1698.33667970736	1652.9001054014	859.678305656488	1118.38696768943	1308.91658483593	998.211011471369	783.930605009393	796.31747146095
314	ADGRB2	ENSG00000121753	576	1997.02118380778	4514.84719461553	5651.73654809721	2826.98738243325	2614.07714490455	1720.47352665572	2778.92673482361	1771.898383575	2467.25676231452	3866.76636610756	2797.81703490408	4470.9926848197	2514.60826135381	2039.07761952654	6163.00880032143	3966.46011925134	4981.74203851493	2777.26816990352	2891.68455872784	2867.96481125162	2363.48936198921	3111.32811641066	3540.32885589557	2919.74385159071	3107.84177116092	7287.84066772101	2824.34327466959	2707.33111052596	3253.628043246	3721.500026553	3916.19386961011	4032.17948225347	3878.63452876335	5079.57338916944	4080.76813809536	6380.86807586569	6917.48687289942	2791.85564548295	6064.55439123213	5057.52006305844	3812.4063619156	4939.29257758818	4148.46212085919	3414.52315803206	3558.93133361148	3286.61938221156
315	ADGRB3	ENSG00000135298	577	9842.39743893757	6827.76578869044	7429.69936375521	9710.63827329091	9642.32889948745	8665.33781818719	7977.59269938535	7869.06537560171	8520.08430206359	6736.40945629321	9160.65436063463	7976.71644000949	9027.8558891227	8914.10230497828	8090.16160461921	10285.9673465413	8992.30657646884	9913.91671231875	10824.9375018294	7955.27378478609	8385.02142975294	9786.32775791502	6186.48841143149	6437.77488235858	8602.56032119209	7372.32296663083	9461.28335498191	7057.31255777553	9366.59436082242	8499.43931036377	9736.56117840243	9279.53634272031	6759.08483907616	8424.80672846843	6640.28232233487	6981.47119930929	8754.05105299771	9745.71497039826	8748.77605819746	7509.36849915866	12321.7489055925	10693.1386660494	10833.3950751145	11677.2220952454	11900.9754890919	10259.6874784591
316	ADGRD1	ENSG00000111452	283383	190.277973468426	365.890741396967	142.369461961441	167.337369722507	199.818603730295	429.051090394291	128.963598900374	204.269617990137	142.142606298929	222.734030465673	365.040258866299	237.940349715015	416.711632761768	179.399617487191	431.438331547011	275.640036084179	190.87937915994	180.253031133068	187.362040829969	297.771754242248	118.301219405967	156.198422559212	244.053177217794	179.23011073781	125.188481924948	742.947275706983	167.078834373154	215.701559367747	132.740944647389	155.236143324859	119.642755913218	138.556434495824	152.981662607576	116.492013374757	157.766197995479	239.809160799422	246.542662308915	120.305681029703	257.09265966064	116.532720346969	147.268232232375	234.871257736387	141.367059279095	115.664177570684	118.347011625814	202.698992735515
317	ADGRE1	ENSG00000174837	2015	16.1556769926022	0.940593165544902	0	1.26770734638263	2.59504680169215	8.53833015710033	11.4634310133666	43.1027634291115	9.41341763569064	1.29496529340508	12.3742460632644	18.7027349120973	17.0269269300507	1.96065155723706	5.54310490210292	14.7008019244896	0	9.79636038766675	0	0.899612550580809	3.38003484017049	0.90288105525556	3.11557247512078	2.56043015339729	4.52488488885356	3.72716024602166	3.55486881645009	6.45261075031723	9.83266256647325	2.08370662181019	0.842554619107167	0	2.53560766752888	0.869343383393709	1.76275081559195	0	2.3820547082987	2.86442097689769	0	3.729047051103	8.28383806307108	0.999452160580368	0	0	0.946776093006513	16.7059609397402
318	ADGRE5	ENSG00000123146	976	123.860190276617	220.098800737507	93.8093354009496	120.432197906349	116.777106076147	161.160981715269	169.085607447157	355.129289992028	142.142606298929	155.395835208609	159.627774216111	143.387634326079	91.407712992904	168.616033922387	145.044578271693	84.5296110658149	139.488777078418	122.454504845834	142.433388181966	179.922510116162	126.751306506393	82.162176028256	186.934348507247	159.600146228431	126.6967768879	77.0279784177809	104.868630085278	111.537985826912	124.87481459421	148.985023459429	115.429982817682	146.045971495598	158.898080498477	129.532164125663	171.868204520215	146.910116525772	82.180887436305	99.2999271991201	142.708213625186	105.34557919366	115.053306431543	101.944120379198	108.822124768799	128.299759994373	107.932474602743	126.965303142026
319	ADGRF1	ENSG00000153292	266977	0	0	2.20727848002234	0	4.32507800282024	0	0.955285917780547	0	0	0	0	1.03904082844985	0	0.980325778618529	0	0	0	0.979636038766675	0	0	0	0	0	0	0	0	0	0	0	1.0418533109051	0	1.87238424994357	0	1.73868676678742	0	0	1.19102735414935	0	0	0	0	0	1.01702920344672	0	0	0
320	ADGRF3	ENSG00000173567	165082	15.2581393819021	28.217794966347	18.7618670801899	15.2124881565915	21.6253900141012	12.8074952356505	21.016290191172	6.55911617399523	26.3575693799338	14.2446182274559	6.18712303163219	25.9760207112462	13.4423107342506	29.4097733585559	32.3347785956004	18.3760024056119	22.0245437492239	6.85745227136672	16.2507892556606	22.4903137645202	10.9851132305541	25.2806695471557	18.6934348507247	19.6299645093792	21.1161294813166	19.8781879787822	18.663061286363	12.9052215006345	8.84939630982593	30.2137460162478	24.4340839541079	10.2981133746896	21.975266451917	26.0803015018113	21.1530097871034	28.0857575711034	27.393629145435	19.0961398459846	13.0725081183376	15.8484499671877	4.60213225726171	31.9824691385718	23.3916716792746	27.2151006048669	11.3613131160782	11.1373072931601
321	ADGRF4	ENSG00000153294	221393	0	0	3.31091772003352	0	0	0	0	0	0	0	0	1.03904082844985	0	0	0	0.918800120280597	0	0.979636038766675	0.955928779744739	0	0.845008710042622	0.90288105525556	3.11557247512078	1.70695343559819	0.754147481475593	4.96954699469554	0.888717204112522	0.921801535759604	0	1.0418533109051	0.842554619107167	0	0	0	0.881375407795974	0	0	0	0	0	3.68170580580937	0.999452160580368	8.13623362757379	2.91590363623574	3.78710437202605	4.45492291726406
322	ADGRF5	ENSG00000069122	221395	1138.97522797846	973.513926338973	1323.2634487734	1057.26792688311	1172.09613876429	1119.58854184978	897.013476795933	1200.31825984113	1257.63259612827	1089.06581175367	553.128799027918	1018.26001188085	768.900173999134	850.922775840883	1284.15263565384	777.304901757385	1510.25442851821	859.140805998374	1182.48390054424	1946.76155945687	915.14443297616	1181.87130132953	1395.77646885411	877.37406589747	998.491265473685	1751.76531563018	1102.00933309953	1201.10740109476	1059.96102466582	1098.11338969397	1268.04470175629	1220.79453096321	1255.97099798264	965.840498950411	1001.24246325623	1464.78027947755	1531.66117743606	1069.38383137514	1708.14106079612	977.010327388986	1734.08343453621	1785.02155879654	2220.1747511242	1736.90659931776	1485.49168992722	1503.53648457662
323	ADGRG1	ENSG00000205336	9289	1463.8838430519	2847.17551210442	3783.2753147583	1293.06149331028	1115.00510912706	1634.02293381507	1685.12435896488	3032.18570557837	1483.55461938484	2175.54169292053	1989.77876697291	2727.48217468085	2035.16584516554	1582.24580669031	1962.25913534443	2408.17511525544	1629.81623744257	1364.63300200198	1194.91097468092	1130.81297608008	1673.96225459443	1474.40476323233	1847.53447774662	2509.22155032934	2069.38068916903	3501.04585776301	1566.80843085038	2586.57510934145	1202.53463187968	1779.4854550259	1422.2321970529	1343.43569933451	1978.61918322837	2588.90459574647	2996.67638650631	2628.17877578826	2258.18786346716	1153.40684669747	1704.87293376653	2164.71181316529	1476.36402812956	1465.19686741082	1794.03951488002	975.855750260229	942.988988634487	1731.8512840864
324	ADGRG2	ENSG00000173698	10149	18.8482898247026	5.64355899326941	13.2436708801341	15.2124881565915	6.92012480451239	10.6729126963754	18.1504324378304	14.0552489442755	8.47207587212157	16.834548814266	6.18712303163219	15.5856124267477	9.85769453845043	3.92130311447411	8.31465735315438	4.59400060140298	5.24393898791045	7.8370883101334	17.2067180354053	8.99612550580809	5.91506097029835	0.90288105525556	12.4622899004831	11.0951973313882	9.04976977770712	11.181480738065	8.88717204112522	10.1398168933556	1.96653251329465	2.08370662181019	19.3787562394649	11.2343054996614	10.1424306701155	3.47737353357484	12.3392557091436	5.4011072252122	8.33719147904544	14.3221048844885	15.2512594713939	10.2548793905332	5.52255870871406	3.99780864232147	10.1702920344672	7.77574302996198	3.78710437202605	10.0235765638441
325	ADGRG3	ENSG00000182885	222487	9.87291371770137	6.58415215881431	15.4509493601564	0	4.32507800282024	12.8074952356505	3.82114367112219	61.8430953548122	0.941341763569063	5.17986117362031	13.6116706695908	2.0780816568997	16.1307728811007	0.980325778618529	2.77155245105146	6.43160084196418	9.43909017823881	1.95927207753335	1.91185755948948	5.39767530348485	0	0	1.03852415837359	0	3.01658992590237	7.45432049204331	1.77743440822504	0	0.983266256647325	4.16741324362038	0.842554619107167	2.80857637491535	1.69040511168592	3.47737353357484	11.4578803013477	0	1.19102735414935	1.90961398459846	3.26812702958441	5.5935705766545	7.36341161161874	3.99780864232147	1.01702920344672	1.9439357574905	0	5.56865364658007
326	ADGRG4	ENSG00000156920	139378	0	0	4.41455696004469	0	0.865015600564048	0	0	0	0.941341763569063	0	0	0	0.896154048950039	0	0.923850817017153	0	0	0	0	0	0	0	1.03852415837359	0.853476717799096	0.754147481475593	0	0	0	0	0	0	0	0	0.869343383393709	0	0	0	0	0	1.8645235255515	0	0	0	0.971967878745248	0	0
327	ADGRG5	ENSG00000159618	221188	6.28276327490087	0	15.4509493601564	7.60624407829575	2.59504680169215	6.40374761782524	1.91057183556109	1.87403319257007	6.58939234498344	0	3.71227381897932	4.1561633137994	7.16923239160032	3.92130311447411	2.77155245105146	5.51280072168358	7.34151458307463	9.79636038766675	11.4711453569369	11.6949631575505	10.9851132305541	11.7374537183223	12.4622899004831	6.82781374239277	4.52488488885356	1.24238674867389	2.66615161233757	17.5142291794325	6.88286379653128	14.5859463526713	5.055327714643	13.106689749605	14.3684434493303	6.08540368375596	5.28825244677584	8.64177156033952	2.3820547082987	5.72884195379539	1.08937567652814	9.3226176277575	6.4429851601664	0	17.2894964585943	2.91590363623574	5.68065655803908	2.22746145863203
328	ADGRG6	ENSG00000112414	57211	141.81094249062	143.91075432837	184.307753081866	111.558246481671	157.432839302657	188.910554725845	150.935175009326	76.8353608953727	145.907973353205	214.964238705243	181.901417129987	260.799247940912	172.061577398408	198.025807280943	150.587683173796	128.632016839284	127.952111305015	241.970101575369	191.185755948948	183.520960318485	256.882647852957	260.029743913601	267.939232860387	139.116705001253	155.354381183972	257.174056975494	140.417318249778	235.981193154459	150.439737267041	222.956608533691	184.51946158447	144.173587245655	169.040511168592	169.521959761773	163.054450442255	184.717867102257	186.991294601448	210.057538305831	110.026943329342	129.584385025829	122.416718043162	84.9534336493313	154.588438923902	130.243695751863	138.229309578951	124.737841683394
329	ADGRG7	ENSG00000144820	84873	5.38522566420075	734.603262290568	0	1.26770734638263	0.865015600564048	1527.29380685132	0	0.937016596285033	0	0	1.23742460632644	1.03904082844985	0.896154048950039	0	0.923850817017153	0	0	0	6.69150145821318	2.69883765174243	4.22504355021311	0.90288105525556	0	3.41390687119638	0.754147481475593	1.24238674867389	2.66615161233757	0	0	3.12555993271529	2.5276638573215	1.87238424994357	0.845202555842961	0	0	0	1.19102735414935	1.90961398459846	2.17875135305627	1.8645235255515	0	574.684992333712	0	0	0	1196.1468032854
330	ADGRL2	ENSG00000117114	23266	3581.1750666935	2560.29459661322	2695.08702410728	3619.3044739224	3739.46244123838	3202.94110018226	3282.36241349396	2250.71386427665	3331.40850127092	2727.19690791109	3352.18325853832	2541.49386638833	3429.5815453318	3001.75753412993	3122.61576151798	3684.38848232519	3756.75789093905	3253.37128474413	3463.32996901519	2475.73373919839	2975.27566806007	3444.49122579996	2502.84322168036	2170.3912933631	3074.65928197599	2534.46896729473	3231.37575415313	2478.72432965758	3186.76593779398	2734.86494112588	2997.8093347833	2961.17569128575	1994.67803178939	2835.79811663028	2536.59842363681	2314.91455672595	3361.07919340946	2926.48343139714	2994.69373477585	3139.85761702872	5926.62592090163	5398.04111929457	4559.34191905166	5374.98236946122	4843.70649182132	4371.39311256536
331	ADGRL3	ENSG00000150471	23284	11786.463903714	9107.76362197128	8550.99683160656	10246.8784808108	9930.37909447528	9887.38632192218	9941.66054634215	9739.35050178663	10538.3210431557	9152.81469378709	9625.92601261337	8482.72932346457	10903.5063135751	9862.0773329024	9422.35448275795	9647.40126294627	9117.11232438111	10957.2290936053	10514.2606484124	9109.47668718127	10257.5607312074	9888.35331715889	9313.48465229437	9149.27041480631	10043.7361582919	8449.47227773109	9922.52758391631	9259.49642670523	10573.0620577287	9074.54233798339	10899.2865527703	11356.9466680327	9249.05156858953	10727.6973510784	9176.88074597168	8028.20577955541	9889.10012150204	10236.4857644401	9529.85841826813	9965.87824407276	12810.4953513137	11215.8521460329	10223.1775530465	12047.5418570473	11113.2577797105	11023.7067587699
332	ADGRL4	ENSG00000162618	64123	314.138163745044	322.623455781901	272.598892282759	107.755124442523	113.31704367389	246.544283286272	265.569485142992	331.703875084902	209.919213275901	235.683683399724	165.814897247743	150.660920125228	155.034650468357	101.953880976327	314.109277785832	203.054826582012	159.415745232478	214.540292489902	162.507892556606	340.053544119546	76.8957926138786	138.140801454101	216.013024941707	155.332762639435	162.895855998728	351.595449874709	141.306035453891	125.365008863306	120.941749567621	150.026876770334	136.493848295361	147.918355745542	293.285286877508	143.441658259962	133.969061984988	210.643181783276	228.677251996675	190.961398459846	194.998246098536	154.755452620774	342.398639940271	260.857013911476	315.279053068484	172.038314537909	126.867996462873	217.177492216623
333	ADGRV1	ENSG00000164199	84059	23827.8284888669	15009.0451426	20796.9778387705	29389.2594111884	30386.2680166139	19773.7053525747	10363.8969220012	5976.29185110594	17245.3811085852	11377.565067857	15274.7693404936	32722.5128103711	10899.0255433304	12460.9209720201	29702.7276179185	21606.5036285185	31469.9266542482	21406.0270830906	31951.9194629679	24429.8784235724	18712.7178838939	25380.8893442891	12203.6973850481	5450.30231986503	15687.0217621738	41279.5421114385	20005.912981777	10274.3999175766	28903.1116141481	21058.9809733247	35774.8691272903	31467.2897045516	10805.9146764523	12459.4293707986	11356.5221294511	21560.1398216021	26478.9201374483	31351.0875921453	30961.1461026062	17048.2708558801	12220.5019959328	11505.6932726012	10805.9352866214	16880.1661501687	15187.2353079175	10305.3504383611
334	ADH1A	ENSG00000187758	124	0	2.82177949663471	1.10363924001117	0	0	2.13458253927508	0	0	0	0	1.23742460632644	2.0780816568997	0	0	0	0	1.04878779758209	0	0.955928779744739	0.899612550580809	2.53502613012787	0	0	0	0.754147481475593	0	0	1.84360307151921	0	0	0	0	0.845202555842961	0	0	0	1.19102735414935	0	0	0	0	0	2.03405840689345	0	0	3.34119218794804
335	ADH1B	ENSG00000196616	125	8.07783849630112	51.7326241049696	92.7056961609385	7.60624407829575	13.8402496090248	29.8841555498511	12.4187169311471	44.0397800253966	71.5419740312488	40.1439240955574	21.0362183075495	23.8979390543465	27.7807755174512	11.7639093434223	6.46695571912007	3.67520048112239	30.4148461298806	1.95927207753335	28.6778633923422	115.150406474344	22.8152351711508	15.3489779393445	69.5811186110307	48.6481729145485	29.4117517775481	78.2703651664548	23.1066473069256	71.9005197892491	20.6485913895938	27.0881860835325	16.0085377630362	20.5962267493792	15.2136460051733	7.82409045054338	59.9335277301262	45.3693006917825	20.2474650205389	30.5538237535754	59.9156622090475	94.1584380403507	1.84085290290469	20.9884953721877	80.3453070722912	2.91590363623574	4.73388046503257	37.8668447967445
336	ADH1C	ENSG00000248144	126	0	0.940593165544902	2.20727848002234	0	0	3.20187380891262	0	0	0	0	1.23742460632644	0	0	0	0	0	0	0	0	1.79922510116162	0.845008710042622	0	0	0.853476717799096	0.754147481475593	1.24238674867389	0	0	0	1.0418533109051	0.842554619107167	2.80857637491535	0	0	0.881375407795974	0	0	0	3.26812702958441	1.8645235255515	0	0	0	0.971967878745248	0	0
337	ADH4	ENSG00000198099	127	0	0	0	1.26770734638263	0.865015600564048	7.47103888746278	0.955285917780547	0.937016596285033	0	0	0	4.1561633137994	1.79230809790008	0	0	0	0	0	0.955928779744739	0	0	0	0	0	0	0	0	0	0	0	0	0	0	0.869343383393709	0	0	0	0	0	0.93226176277575	0	0.999452160580368	0	0	0	2.22746145863203
338	ADH5	ENSG00000197894	128	3000.46823257052	2105.04750448949	2077.04904970103	2901.78211586983	2910.77749589802	2832.59102961803	2438.84494809374	3076.22548560376	2982.17070698679	2330.93752812914	2843.60174533816	2077.04261607125	2706.38522782912	2888.03974381019	1958.56373207637	2437.57671910442	2207.6983139103	2586.23914234402	2683.29208474348	2957.9260663097	2635.58216662294	2816.08601134209	2505.95879415548	2409.36477434685	2621.41664560916	1852.39864227276	2784.35100048453	2609.62014773544	2796.40923390499	2482.73643988684	2680.1662433799	2497.76058942472	2262.60724199161	2611.5075237147	2694.36462163229	1712.15099039227	1911.5989034097	2662.00189453026	2259.36515311935	2248.61537181511	2760.35892790558	2230.77722241538	2311.7073794344	2554.33158534251	2901.86872506496	2553.78456232162
339	ADHFE1	ENSG00000147576	137872	157.966619483222	161.782024473723	203.069620162056	210.439419499516	181.65327611845	203.85263250077	156.66689051601	180.844203083011	164.734808624586	235.683683399724	207.887333862842	231.706104744316	191.776966475308	155.871798800346	195.856373207637	228.781229949869	229.684527670478	213.560656451135	188.317969609714	146.636845744672	177.451829108951	160.71282783549	202.51221088285	208.248319142979	180.241248072667	237.295868996712	175.077289210167	188.047513294959	176.987926196519	231.291435020931	292.366452830187	194.727961994131	206.229423625683	209.511755397884	148.95244391752	268.975139815568	216.766978455181	223.42483619802	188.461992039368	166.874855536859	112.292027077186	117.935354948483	201.371782282451	159.402732114221	166.632592369146	148.12618699903
340	ADI1	ENSG00000182551	55256	409.277150479257	383.76201154232	472.357594724782	396.792399417762	390.98705145495	339.398623744738	373.516793852194	420.72045173198	442.43062887746	415.68385918303	392.263600205481	507.051924283526	398.788551782768	457.812138614853	388.017343147204	348.225245586346	409.027241057015	377.15987492517	390.018942135854	458.802400796212	395.464076299947	454.149170793547	520.30060334517	455.756567304717	408.747934959771	465.895030752707	428.361692382236	419.41969877062	465.084939394185	460.499163420052	429.702855744655	378.2216184886	347.378250451457	404.244673278075	479.46822184101	596.282237663427	444.253203097707	397.19970879648	397.62212193277	481.979331355063	370.011433483842	276.848248480762	473.935608806173	367.403858165704	315.276438971169	287.342528163532
341	ADIG	ENSG00000182035	149685	1.79507522140025	0.940593165544902	3.31091772003352	5.0708293855305	0.865015600564048	0	1.91057183556109	9.37016596285033	4.70670881784532	3.88489588021523	1.23742460632644	1.03904082844985	1.79230809790008	0	0	0.918800120280597	2.09757559516418	0.979636038766675	1.91185755948948	0.899612550580809	3.38003484017049	2.70864316576668	0	4.26738358899548	1.50829496295119	3.72716024602166	1.77743440822504	0.921801535759604	2.94979876994198	25.0044794617223	3.37021847642867	0	2.53560766752888	1.73868676678742	0.881375407795974	0	0	13.3672978921892	0	0.93226176277575	0	4.99726080290184	0	0.971967878745248	0.946776093006513	0
342	ADIPOQ	ENSG00000181092	9370	0	0.940593165544902	0	1.26770734638263	0.865015600564048	1.06729126963754	0	1.87403319257007	0	1.29496529340508	0	0	0.896154048950039	0	0.923850817017153	0	1.04878779758209	0	0	0	0.845008710042622	0	0	0	0	1.24238674867389	0	0	0	0	0.842554619107167	0.936192124971783	0	0	0.881375407795974	0	0	0	0	0	0.920426451452343	0.999452160580368	1.01702920344672	1.9439357574905	0.946776093006513	1.11373072931601
343	ADIPOR1	ENSG00000159346	51094	2058.95127894609	1424.05805263498	1606.89873345627	1778.59340697482	1839.88818239973	2195.41814164442	1755.81551688065	2089.54700971562	1901.51036240951	1135.68456231625	1747.24354413293	1244.77091248292	1813.81579507488	1741.05858282651	1432.89261719361	1857.81384320737	1447.32716066328	1790.77467886548	1771.336028867	2002.53753759288	1675.65227201452	1824.72261267149	1527.66903696755	1352.76059771157	1777.52561383797	1329.35382108106	1882.30303831032	1567.98441232709	1873.12221891315	1748.22985569875	1850.24994355934	1950.08819631622	1675.19146568075	1519.6122341722	1451.62529663997	1173.12048931609	1536.42528685266	1748.25160289989	1561.07534446482	1500.00917630618	1713.83405260426	1476.1908411772	1586.56555737689	1666.9249120481	1554.6063447167	1644.98028719975
344	ADIPOR2	ENSG00000006831	79602	33.2088915959046	14.1088974831735	9.93275316010055	0	13.8402496090248	30.9514468194887	9.55285917780547	25.2994480996959	17.8854935078122	20.7194446944812	14.8490952759173	19.7417757405471	18.8192350279508	26.4687960227003	19.4008671573602	13.782001804209	14.6830291661493	13.7149045427334	43.972723868258	44.0810149784596	11.8301219405967	18.0576211051112	13.5008140588567	18.7764877915801	15.0829496295119	13.6662542354127	7.9984548370127	65.4479090389319	17.6987926196519	8.33482648724077	13.4808739057147	8.42572912474605	16.0588485610163	22.6029279682364	8.81375407795974	19.4439860107639	7.14616412489609	17.1865258613862	5.44687838264068	21.4420205438422	11.0451174174281	19.9890432116074	10.1702920344672	12.6355824236882	14.2016413950977	20.0471531276883
345	ADK	ENSG00000156110	132	1672.11256873433	1139.99891664042	1154.40664505169	1660.69662376124	1694.56556150497	1729.01185681282	1412.86787239743	1234.98787390367	1399.7752024272	1082.59098528664	1500.99604747397	1163.72572786383	1544.07342634092	1261.67927708205	1658.31221654579	1500.40059641821	1769.30501452099	1486.10787080905	1774.20381520624	1532.04017363912	1370.60412768913	1386.82530087254	1113.29789777649	1007.95600372073	1397.43528317427	1128.08716779589	1390.8424244361	1075.74239223146	1673.51916881375	1668.00715075906	1412.12154162361	1535.35508495372	1336.26524078772	1003.22226443634	1264.77371018722	1209.84801844753	1663.86521374664	1662.31897359296	1758.25234191641	1109.39149770314	1079.6602275536	1050.42422076997	942.786071595113	865.05141208327	954.350301750566	963.377080858352
346	ADM	ENSG00000148926	133	368.887957997751	1763.61218539669	210.795094842134	39.2989277378614	93.4216848609172	1557.17796240117	427.968091165685	291.412161444645	100.72356870189	268.057815734851	1338.89342404521	103.904082844985	396.100089635917	91.1702974115232	387.093492330187	508.09646651517	117.464233329194	383.03769115777	28.6778633923422	224.903137645202	54.9255661527704	63.2016738678892	208.743355833092	193.739214940395	194.570050220703	545.407782667835	119.088105351078	175.142291794325	67.8453717086654	208.370662181019	37.9149578598225	105.789710121811	228.2046900776	96.4971155567017	185.97021104495	58.3319580322917	46.4500668118246	81.1585943454347	80.6138000630821	78.309988073163	336.876081231557	740.594050990053	141.367059279095	34.0188757560837	50.1791329293452	1026.85973242937
347	ADM2	ENSG00000128165	79924	0	0	7.7254746800782	0	0	1.06729126963754	0.955285917780547	0.937016596285033	0	0	0	1.03904082844985	0	0	0	0	0	0	0	0	0	0	0	0	0	2.48477349734777	0.888717204112522	0	0	0	0	0	0	0	0.881375407795974	2.16044289008488	1.19102735414935	0	0	0.93226176277575	0	0	3.05108761034017	0	0.946776093006513	0
348	ADNP	ENSG00000101126	23394	3242.80338745955	3363.56115998857	3611.10759331656	3208.56729369442	3018.03943036796	2241.31166623884	3622.44420022383	3268.3138878422	3399.18510824789	3508.06097983436	3396.73054436607	3692.75110431076	3172.38533328314	3262.52419124246	3430.25808358469	2888.7075781622	3520.78063648308	3151.48913671239	3419.35724514693	2560.29731895298	3308.20909981687	3098.68778163708	3538.25180757883	3812.48049840856	3610.10399382366	3313.44545871325	2849.22735638474	3211.55655058646	2748.22918732927	3119.30881284986	3093.86056136152	2859.13074966383	3398.55947704455	3570.39327559796	3493.77211650324	3512.88013927801	3606.43082836423	2670.59515746095	3459.85714865336	3997.53843878241	3054.89539237033	3745.94669785522	3325.68549527079	3035.45568532141	2946.36720143627	2605.01617587016
349	ADNP2	ENSG00000101544	22850	1056.40176779405	961.28621518689	1184.20490453199	1090.22831788906	1029.36856467122	988.311715684363	1017.37950243628	1844.04866148895	1107.95925572079	962.159212999973	1098.83305041788	915.394969864317	999.211764579294	1065.61412135834	982.053418489234	927.069321363122	954.396895799702	994.330579348175	1085.93509379002	1004.86721899876	1021.61553044153	1022.06135454929	1038.52415837359	1135.9775113906	988.687348214503	826.187187868133	1019.35863311706	1057.30636151627	1025.54670568316	1027.26736455242	1043.92517307378	1136.53723971574	1199.34242674116	1096.24200645947	1137.8556514646	1014.32793689485	940.911609777985	1054.10691949835	1056.69440623229	1038.53960373219	1242.57570946066	1341.26479949885	1319.0868768704	1289.80137509494	1303.71068006997	1344.27299028443
350	ADO	ENSG00000181915	84890	1013.31996248044	772.226988912364	805.656645208156	1075.01582973247	1086.45959430844	1214.57746484752	1140.61138582997	1513.28180300033	1101.3698633758	695.396362558527	914.456784075238	726.289539086445	910.49251373324	1073.45672758729	958.957148063805	894.911317153301	913.494171694	998.249123503241	1041.00644114202	1352.11766352296	992.885234300081	1278.47957424187	954.403701545331	1094.15715221844	1202.86523295357	621.193374336942	1245.98152016576	1018.59069701436	1202.53463187968	1004.34659171251	1122.28275265075	1320.03089621021	1268.64903632028	1219.68876690137	997.716961625042	905.225570945564	882.551269424667	1218.33372217382	1190.68761444525	1132.69804177254	1471.7618958723	1506.17440599461	1449.26661491158	1934.21607870304	1697.56953476068	1512.44633041115
351	ADORA1	ENSG00000163485	134	804.193699187312	1189.8503544143	872.978638848837	855.702458808272	820.034789334718	1010.72483234675	926.62734024713	1144.09726406403	866.975764247107	1134.38959702285	1025.82499864462	962.15180714456	935.584827103841	1000.91261996952	947.870938259599	926.150521242842	908.25023270609	864.038986192207	769.522667694515	973.380779728435	868.668953923815	1039.21609459915	989.713522930033	1040.3881189971	1091.25140569518	1183.99457148621	934.930498726373	988.171246334296	906.571488628834	952.253926167258	1103.74655103039	1152.45250584027	1360.77611490717	1297.92967140681	1005.64934029521	951.675093082389	898.034625028609	751.433102939495	912.896816930578	913.616527520235	1196.55438688805	1558.14591834479	1119.74915299484	1048.75334116612	1233.64924918749	1416.66548768997
352	ADORA2A	ENSG00000128271	135	92.4463739021128	70.5444874158676	54.0783227605474	68.4561967046618	79.5814352518925	100.325379345929	92.662734024713	22.4883983108408	58.3631893412819	47.9137158559879	33.4104643708139	68.5766946776901	83.3423265523537	49.996614709545	121.024457029247	70.747609261606	98.5860529727164	55.8392542097004	88.9013765162608	99.8569931144698	40.5604180820459	74.9391275862115	20.7704831674718	30.7251618407674	61.085945999523	110.572420631976	84.4281343906896	36.8720614303842	97.3433594080852	87.5156781160281	117.115092055896	127.322128996163	87.055863251825	16.5175242844805	64.3404047691061	89.6583799385225	103.619379810993	98.3451202068209	133.993208212961	61.5292763431995	11.0451174174281	19.9890432116074	19.3235548654877	23.3272290898859	19.8822979531368	31.1844604208484
353	ADORA2B	ENSG00000170425	136	193.868123911227	412.920399674212	243.904272042469	166.069662376124	175.598166914502	185.708680916932	149.024603173765	113.379008150489	160.96944157031	128.201564047103	452.897405915477	283.658146166809	193.569274573209	154.891473021728	199.551776475705	221.430828987624	154.171806244567	192.988299637035	163.46382133635	137.640720238864	192.661985889718	170.644519443301	122.545850688084	116.926310338476	147.058758887741	460.925483758011	229.289038661031	100.476367397797	207.469180152586	198.993982382873	158.400268392147	209.707035993679	112.411939927114	154.74312224408	109.290550566701	162.033216756366	256.07088114211	133.672978921892	120.920700094623	166.874855536859	208.936804479682	331.818117312682	213.576132723812	183.701929082852	149.590622695029	230.542260968415
354	ADORA3	ENSG00000282608	140	98.7291371770137	24.4554223041674	118.089398681195	62.1176599727486	91.6916536597891	89.6524666495534	42.9878663001246	102.134808995069	81.8967334305085	18.1295141076711	94.0442700808094	41.561633137994	103.953869678205	96.0719263046158	44.3448392168234	43.1836056531881	53.4881776766866	52.9003460934004	22.9422907138737	90.8608676086617	76.8957926138786	65.9103170336559	61.2729253440419	94.7359156756996	91.2518452585468	21.120574727456	103.979912881165	106.007176612355	103.242956947969	77.0971450069771	70.7745880050021	34.639108623956	24.5108741194459	70.4168140548904	104.883673527721	35.6473076864005	32.1577385620324	127.944136968097	61.0050378855756	107.210102719211	24.8515141892133	13.9923302481252	45.7663141551026	30.1310042411027	23.6694023251628	76.847420322805
355	ADPGK	ENSG00000159322	83440	840.992741226017	797.623004382077	846.491297088569	949.512802440586	863.28556936292	1003.25379345929	769.960449731121	1152.53041343059	838.735511340035	744.60504370792	952.816946871358	795.905274592585	988.457915991894	980.325778618529	820.379525511232	769.95450079514	790.785999376896	752.360477772806	815.407249122263	853.732310501187	801.913265830448	830.650570835115	882.745534617553	1042.0950724327	791.854855549373	817.490480627416	818.508544987633	920.879734223845	793.495869114392	920.998326840105	658.877712141805	911.851129722517	893.37910152601	826.745557607417	894.596038912913	640.571316910167	730.099768093551	812.540750446646	726.613576244267	806.406424801023	762.11310180254	792.565563340232	731.243997278194	746.47133087635	763.10153096325	935.533812625452
356	ADPRH	ENSG00000144843	141	56.5448694741078	50.7920309394247	96.016613880972	62.1176599727486	83.9065132547127	91.7870491888285	70.6911579157605	149.922655405605	124.257112791116	53.0935770296082	68.0583533479541	69.6157355061399	86.0307886992038	92.1506231901417	70.2126620933037	63.3972082993612	56.6345410694328	74.4523389462673	55.4438692251949	108.853118620278	72.6707490636655	55.9786254258447	91.3901259368761	83.6407183443114	68.627420814279	67.0888844283898	75.5409623495644	101.398168933556	100.293158178027	87.5156781160281	89.3107896253597	97.3639809970654	76.0682300258665	62.592723604347	68.747281808086	41.0484149116127	45.2590394576752	83.0682083300331	86.0606784457227	58.7324910548722	24.8515141892133	35.9802777808933	44.7492849516558	37.9067472710647	63.4339982314364	76.847420322805
357	ADPRHL1	ENSG00000153531	113622	63.7251703597088	90.2969438923106	135.747626521374	77.3301481293401	86.5015600564048	60.8356023693398	106.992022791421	85.268510261938	82.8380751940776	157.985765795419	73.0080517732599	108.060246158784	62.7307834265028	72.5441076177711	183.846312586414	77.1792101035701	100.683628567881	71.5134308299672	84.1217326175371	107.953506069697	106.47109746537	41.5325285417558	132.93109227182	150.211902332641	109.351384813961	212.448134023234	55.1004666549764	112.459787362672	72.7617029919021	117.729424132276	92.6810081017884	91.7468282472347	116.637952706329	163.436556078017	139.257314431764	170.674988316705	145.30533720622	107.893190129813	130.725081183376	122.126290923623	170.278893518683	322.823047867459	385.454068106308	240.076066050076	200.716531717381	260.612990659947
358	ADPRM	ENSG00000170222	56985	220.794252232231	207.871089585423	241.696993562447	257.344591315673	233.554212152293	240.140535668447	205.386472322818	311.089509966631	218.391289148023	204.604516358002	256.146893509573	200.534879890821	248.234671559161	205.868413509891	170.912401148173	192.029225138645	198.220893743015	184.171575288135	212.216189103332	230.300812948687	214.632212350826	234.749074366446	265.86218454364	184.350971044605	188.536870368898	159.025503830257	241.731079518606	200.030933259834	198.61978384276	239.626261508172	214.008873253221	245.282336742607	245.953943750302	184.300797279466	238.852735512709	217.12451045353	159.597665456013	230.108485144115	305.025189427878	240.523534796143	157.392923198351	219.879475327681	246.121067234107	241.048033928821	171.366472834179	174.855724502614
359	ADPRS	ENSG00000116863	54936	386.838710211754	287.82150865674	248.318829002514	406.934058188823	392.717082656078	447.19504197813	336.260643058752	398.232053421139	352.06181957483	282.302433962307	424.436639969969	306.517044392706	299.315452349313	415.658130134256	291.013007360403	380.383249796167	295.758158918149	366.383878498736	355.605506065043	392.231072053233	357.438684348029	371.986994765291	335.44330315467	392.599290187584	423.830884589283	291.960885938363	450.579622485049	426.794111056697	468.034738164127	421.950590916564	443.18372965037	432.520761736964	382.876757796862	424.23957109613	350.787412302798	315.424661952392	295.374783829038	351.368973166117	336.617084047194	312.307690529876	415.112329605007	403.778672874469	324.432315899505	408.226509073004	422.262137480905	462.198252666146
360	ADRA1A	ENSG00000120907	148	289.90464825614	331.088794271805	386.27373400391	299.1789337463	352.926365030132	145.151612670706	638.130993077405	462.886198564806	468.788198257394	734.245321360679	350.191163590382	556.925884049119	371.903930314266	659.75924901027	262.373632032872	442.861657975248	273.733615168925	419.284224592137	321.192069994232	258.188802016692	506.160217315531	245.583647029512	756.045587295975	941.384819732403	656.862456365242	487.015605480163	399.922741850635	762.329870073193	296.946409507492	471.959549840008	235.915293350007	230.303262743059	769.134325817095	587.676127174147	688.354193488656	409.403927671085	182.22718518485	322.72476339714	272.343919132034	779.370833680527	520.961371522026	709.611034012061	650.898690205903	657.050286031787	678.83845868567	651.532476649868
361	ADRA1B	ENSG00000170214	147	30.5162787638042	79.0098259057717	25.383702520257	29.1572689668004	25.0854524163574	34.1533206284013	70.6911579157605	50.5988961993918	53.6564805234366	28.4892364549117	34.6478889771403	43.6397147948937	40.3269322027518	19.6065155723706	31.4109277785832	48.6964063748716	22.0245437492239	30.3687172017669	13.3830029164264	19.7914761127778	29.5753048514918	15.3489779393445	12.4622899004831	59.7433702459367	36.1990791108285	34.7868289628688	52.4343150426388	38.7156645019034	32.4477864693617	32.297452638058	47.1830586700014	44.9372219986456	49.0217482388918	215.59715908164	52.0011490599625	22.6846503458912	20.2474650205389	17.1865258613862	15.2512594713939	148.229620281344	264.162391566822	195.892623473752	199.337723875558	243.963937565057	239.534351530648	161.490955750822
362	ADRA1D	ENSG00000171873	146	17.9507522140025	11.2871179865388	16.5545886001676	10.141658771061	18.165327611845	7.47103888746278	28.6585775334164	12.1812157517054	16.9441517442431	12.9496529340508	8.66197224428507	11.4294491129483	15.2346188321507	12.7442351220409	9.23850817017154	10.1068013230866	18.8781803564776	17.6334486978001	15.2948604759158	8.09651295522728	15.2101567807672	5.41728633153336	14.5393382172303	20.4834412271783	18.8536870368898	12.4238674867388	26.6615161233757	15.6706261079133	7.8661300531786	12.5022397308612	18.5362016203577	16.8514582494921	15.2136460051733	6.95474706714967	22.9157606026953	25.9253146810186	8.33719147904544	6.68364894609462	28.3237675897315	31.6968999343755	70.8728367618304	84.9534336493313	74.2431318516108	44.7105224222814	25.5629545111759	42.3217677140085
363	ADRA2A	ENSG00000150594	150	3.5901504428005	18.811863310898	8.82911392008938	5.0708293855305	9.51517160620453	3.20187380891262	37.2561507934413	36.5436472551163	10.3547593992597	24.6043405746965	18.5613690948966	25.9760207112462	13.4423107342506	9.80325778618529	7.39080653613723	18.3760024056119	3.14636339274627	14.6945405815001	8.60335901770265	0	32.1103309816196	14.446096884089	44.6565388100645	87.9081019333069	52.0361762218159	18.6358012301083	26.6615161233757	35.9502598946246	8.84939630982593	20.8370662181019	10.9532100483932	0.936192124971783	57.4737737973214	127.793477358875	48.4756474287786	16.2033216756366	10.7192461873441	5.72884195379539	4.35750270611254	106.277840956435	143.586526426565	178.901936743886	127.12865043084	104.000563025741	127.814772555879	104.690688555705
364	ADRA2B	ENSG00000274286	151	42.1842677029058	77.1286395746819	34.2128164403463	81.133270168488	100.34180966543	34.1533206284013	98.3944495313963	42.1657468328265	131.787846899669	94.5324664185707	21.0362183075495	96.630797045836	87.8230967971039	63.7211756102044	77.6034686294409	95.5552125091821	88.0981749968956	41.1447136282003	35.3693648505554	34.1852769220707	94.6409755247737	106.539964520156	77.8893118780194	36.6994988653611	118.401154591668	109.330033883302	147.527055882679	53.4644890740571	99.3098919213799	129.189810552232	95.2086719591099	57.1077196232788	81.1394453609243	88.6730251061583	60.8149031379222	102.621037279032	121.484790123234	71.6105244224424	94.7756838579478	119.329505635296	10.1246909659758	1.99890432116074	9.15326283102051	7.77574302996198	11.3613131160782	42.3217677140085
365	ADRA2C	ENSG00000184160	152	127.450340719418	193.76219210225	228.453322682313	177.479028493568	214.523868939884	223.063875354246	170.996179282718	129.308290287335	197.681770349503	204.604516358002	200.462786224883	144.426675154529	242.857747265461	164.694730807913	319.652382687935	238.888031272955	202.416044933343	183.191939249368	211.260260323587	282.478340882374	172.381776848695	262.738387079368	250.284322168036	147.651472179244	215.68617970202	334.202035393275	296.831546173582	200.030933259834	327.427663463559	326.100086313295	399.370889456797	379.157810613572	319.486566108639	207.773068631096	299.667638650631	310.02355472718	332.296631807668	309.357465504951	376.923984078735	268.491387679416	85.5996599850679	73.9594598829472	73.2261026481641	91.3649806020533	104.145370230716	40.0943062553765
366	ADRB1	ENSG00000043591	153	518.776738984672	470.296582772451	590.446993405977	536.240207519851	513.819266735045	330.860293587638	496.748677245884	318.585642736911	494.204425873758	419.568755063245	393.501024811808	583.940945588815	337.850076454165	327.428810058589	608.817688414304	535.660470123588	667.029039262209	513.329284313738	503.774466925478	503.783028325253	411.519241790757	674.452148275903	436.180146516909	307.251618407674	519.607614736684	761.583076937092	500.34778591535	271.009651513324	763.014615158324	459.457310109147	540.920065466801	695.590748854035	387.947973131919	417.28482402898	524.418367638604	580.07891598779	775.358807551226	629.217807925194	641.642273475072	422.314578537415	319.387978653963	501.724984611345	416.981973413157	368.375826044449	409.95404827182	317.413257855064
367	ADRB2	ENSG00000169252	154	93.343911512813	121.336518355292	133.540348041352	74.7947334365749	100.34180966543	90.719757919191	80.2440170935659	67.4651949325224	137.435897481083	72.5180564306843	136.116706695908	91.4355929035867	95.8884832376542	136.265283227975	78.5273194464581	65.2348085399224	77.6102970210746	67.5948866749006	96.5488067542187	111.55195627202	108.161114885456	91.1909865808116	104.890939995733	157.893192792833	120.663597036095	108.087647134628	119.088105351078	136.426627292421	120.941749567621	103.143477779604	151.65983143929	104.85351799684	123.399573153072	86.9343383393709	102.239547304333	116.663916064583	88.1360242070518	115.531646068207	70.8094189743288	148.229620281344	65.3502780531163	46.9742515472773	88.481540699865	59.2900406034601	86.1566244635927	109.145611472969
368	ADRB3	ENSG00000188778	155	1.79507522140025	4.70296582772451	7.7254746800782	0	1.7300312011281	0	3.82114367112219	0	4.70670881784532	2.58993058681016	0	4.1561633137994	2.68846214685012	0	0	0.918800120280597	1.04878779758209	0	0.955928779744739	0	1.69001742008524	0.90288105525556	3.11557247512078	0.853476717799096	0.754147481475593	0	3.55486881645009	0.921801535759604	0	7.29297317633567	0	0.936192124971783	3.38081022337185	4.34671691696854	3.5255016311839	1.08022144504244	2.3820547082987	0	2.17875135305627	5.5935705766545	0.920426451452343	5.99671296348221	7.11920442412706	0.971967878745248	10.4145370230716	3.34119218794804
369	ADRM1	ENSG00000130706	11047	317.728314187844	325.445235278536	431.522942844368	522.295426709642	519.874375938993	455.73337213523	474.777101136932	607.186754392701	449.020021222443	442.878130344537	454.134830521803	391.718392325593	455.24625686662	424.481062141823	418.504420108771	484.207663387875	453.076328555463	442.795489522537	504.730395705222	640.524136013536	499.40014763519	544.437276319103	639.730881558133	609.382376508554	629.71314703212	442.289682527903	592.774375143052	624.059639709252	614.541410404578	642.823492828444	502.162552987872	577.63054110759	660.103196113353	792.841165655063	700.693449197799	501.222750499692	494.27635197198	604.392826125414	545.777213940596	474.521237252857	616.68572247307	605.668009311703	498.344309688895	710.508519362776	599.309266873123	704.991551657037
370	ADRM1	ENSG00000130706	11047	317.728314187844	325.445235278536	431.522942844368	522.295426709642	519.874375938993	455.73337213523	474.777101136932	607.186754392701	449.020021222443	442.878130344537	454.134830521803	391.718392325593	455.24625686662	424.481062141823	418.504420108771	484.207663387875	453.076328555463	442.795489522537	504.730395705222	640.524136013536	499.40014763519	544.437276319103	639.730881558133	609.382376508554	629.71314703212	442.289682527903	592.774375143052	624.059639709252	614.541410404578	642.823492828444	502.162552987872	577.63054110759	660.103196113353	792.841165655063	700.693449197799	501.222750499692	494.27635197198	604.392826125414	545.777213940596	474.521237252857	616.68572247307	605.668009311703	498.344309688895	710.508519362776	599.309266873123	704.991551657037
371	ADSL	ENSG00000239900	158	210.023800903829	238.910664048405	253.83702520257	275.09249416503	262.099726970907	265.755526139748	253.150768211845	209.891717567847	285.226554361426	239.568579279939	238.822949021003	306.517044392706	210.596201503259	293.11740780694	244.820466509546	243.482031874358	234.928466658388	222.377380800035	234.202551037461	252.791126713207	278.852874314065	330.454466223535	320.90396493744	267.991689388916	339.366366664017	318.051007660515	279.945919295444	293.132888371554	311.695403357202	280.258540633471	281.413242781794	305.198632740801	274.690830648962	315.571648171916	249.429240406261	303.542226056926	289.419647058292	295.990167612762	270.165167778978	334.681972836494	316.626699299606	280.846057123083	283.751147761636	276.03887756365	333.265184738293	273.977759411739
372	ADSS1	ENSG00000185100	122622	70.0079336346097	110.989993534298	108.156645521095	101.41658771061	89.961622458661	161.160981715269	126.097741147032	193.962435431002	127.081138081824	200.719620477787	194.275663193251	113.255450301034	159.515420713107	152.93082146449	120.10060621223	130.469617079845	96.4884773775523	131.271229194734	125.226670146561	150.235295946995	121.681254246138	116.471656127967	160.971244547907	211.662226014176	113.122122221339	145.359249594845	108.423498901728	152.097253400335	124.87481459421	135.440930417662	111.217209722146	85.1934833724323	190.170575064666	105.190549390639	182.444709413767	124.225466179881	86.9449968529024	121.260488022002	80.6138000630821	100.684270379781	47.8621754755218	70.9611034012061	39.6641389344222	48.5983939372624	72.9017591615015	100.235765638441
373	ADSS2	ENSG00000035687	159	1656.85442935243	1084.50391987327	989.964398290021	1578.29564624637	1560.48814341754	1606.2733608045	1449.16873727309	1954.61661985058	1421.42606298929	1015.25279002958	1402.00207896786	1002.6743994541	1610.38882596322	1664.59317209426	1125.25029512689	1425.97778667549	1144.22748716206	1593.86783507338	1422.42202426017	1586.91653922455	1521.01567807672	1497.87967066897	1338.65764014356	1695.004761549	1745.09727213452	739.220115460962	1562.36484482981	1781.84236862332	1651.88731116751	1515.89656736691	1441.61095329236	1598.07995732683	1710.68997302615	1666.53126596574	1385.52214105527	1076.98078070731	1090.9810564008	1621.2622729241	1221.19013338804	1274.40182971445	2404.15389119352	2056.8725464744	1442.14741048745	2383.26523868335	2181.37211828701	2168.43372997828
374	ADTRP	ENSG00000111863	84830	11.6679889391016	5.64355899326941	3.31091772003352	7.60624407829575	10.3801872067686	13.874786505288	19.1057183556109	4.68508298142517	5.64805058141438	1.29496529340508	2.47484921265288	5.19520414224925	8.06538644055036	5.88195467171117	4.61925408508577	6.43160084196418	6.29272678549254	3.9185441550667	6.69150145821318	1.79922510116162	0.845008710042622	2.70864316576668	1.03852415837359	1.70695343559819	4.52488488885356	0	6.22102042878765	9.21801535759604	9.83266256647325	25.0044794617223	7.58299157196451	10.2981133746896	10.1424306701155	79.9795912722212	3.5255016311839	9.72199300538196	1.19102735414935	1.90961398459846	10.8937567652814	34.4936852227027	260.480685761013	183.899197546788	199.337723875558	246.879841201293	201.663307810387	191.561685442354
375	AEBP1	ENSG00000106624	165	927.156351853229	2543.36391963341	869.667721128804	586.948501375156	1005.14812785542	351.138827710751	575.082122503889	1583.55804772171	786.020372580168	1349.35383572809	1350.03024550214	1392.3147101228	703.480928425781	944.053724809643	775.110835477392	1071.32094024718	715.273277950985	768.034654393073	864.159616889244	552.362106056617	1280.18819571457	617.570641794803	1931.65493457488	1153.90052246438	909.501862659565	1085.84601834098	894.938224541309	1237.97946252515	474.917601960658	2007.65133011412	815.592871295738	354.816815364306	579.808953308271	1037.99599977209	1364.36913126817	1245.49532613393	792.033190509317	695.099490393841	225.500765041324	1279.9954002911	297.297743819107	706.61267753032	462.748287568259	280.898716957377	372.08300455156	395.374408907185
376	AEBP2	ENSG00000139154	121536	2549.90435199905	2648.71035417444	2048.35442946074	2432.73039770826	2442.80405599287	2298.94539479926	2453.17423686044	2637.70171854237	2445.60590175243	2277.84395109953	2867.11281285836	2126.91657583684	2460.83901841681	2176.32322853313	2668.08115954554	2431.14511826246	2938.70340882502	2594.07623065415	2685.20394230297	2345.28991936417	2368.55941424947	2209.34994221036	2064.5860268467	2106.38053952817	2155.35350205725	1986.57641112954	2108.0372081549	2113.69092149677	2216.28214248307	2422.30894785435	2151.88449719971	2104.55989693657	2076.66267970616	2080.33871646115	2212.25227356789	2079.4262817067	2486.86511546384	2205.60415221123	2469.61465868928	2322.26405107439	2326.83806927152	2761.48631968356	2427.64870862733	2355.07817019973	2152.02205940381	2079.335271633
377	AEN	ENSG00000181026	64782	233.359778782032	343.316505423889	295.775316322994	183.817565225481	140.99754289194	244.409700746997	164.309177858254	556.58785819331	218.391289148023	133.381425220723	167.052321854069	187.027349120973	277.807755174512	166.65538236515	150.587683173796	168.140422011349	120.61059672194	152.823222047601	125.226670146561	167.32793440803	217.167238480954	187.799259493157	229.513839000564	279.940363438103	174.962215702338	191.327559295778	203.516239741767	244.277406976295	152.406269780335	148.985023459429	148.289612962861	144.173587245655	234.1211079685	233.853370132908	297.904887835039	153.391445196026	175.081021059954	178.548907559956	176.478859597558	240.523534796143	255.878553503751	318.825239225137	265.444622099595	198.281447264031	134.442205206925	360.848756298389
378	AFAP1	ENSG00000196526	60312	1340.92119038599	2187.81970305744	2301.08781542329	1537.72901116212	1285.41318243818	1196.43351326368	1733.84394077169	1588.24313070313	1394.12715184578	1890.64932837141	2024.42665595005	1731.04202019745	1674.91191748762	1304.81361134126	1912.37119122551	1478.34939353148	2307.3331546806	1563.49911787161	1561.9876261029	1102.02537446149	1443.2748767528	1438.28952102211	1848.57300190499	1415.9178748287	1530.16523991398	2002.7274388623	1179.32772985732	1289.60034852769	1135.67252642766	1609.66336534837	1163.567928987	1133.72866334083	1747.87888548324	1779.54590580692	1903.7708808393	1664.6212468104	2258.18786346716	1086.57035723653	1869.36866092228	2318.53500402329	1167.10074044157	1539.15632729377	1664.87680604229	1171.22129388802	1184.41689235115	1160.50741994729
379	AFAP1L1	ENSG00000157510	134265	75.3931592988105	152.376092818274	73.9438290807485	34.2280983523309	56.2260140366632	74.7103888746278	61.138298737955	138.678456250185	82.8380751940776	75.1079870174945	85.3822978365243	41.561633137994	38.5346241048517	49.996614709545	134.882219284504	55.1280072168358	144.732716066328	79.3505191401006	87.945447736516	80.065517001692	91.2609406846032	112.860131906945	92.4286500952497	107.538066442686	79.9396330364129	85.7246856584981	82.6506999824645	101.398168933556	69.8119042219601	53.1345188561599	94.3661173400028	101.108749496953	61.6997865765362	75.6328743552527	82.8492883328215	90.7386013835649	94.0911609777985	93.5710852453247	83.8819270926665	72.7164174965085	162.915481907065	271.85098767786	97.6348035308855	100.112691510761	156.218055346075	170.40080158535
380	AFAP1L2	ENSG00000169129	84632	569.038845183879	473.118362269086	611.416138966189	513.421475284963	669.522074836574	359.677157867851	740.346586279924	527.540343708474	649.525816862654	850.792197767136	389.788750992828	703.430640860548	412.230862517018	615.644588972436	740.928355247757	507.177666394889	728.907519319552	524.105280740171	542.967546895012	650.419874069925	718.257403536229	619.376403905314	866.129148083576	1125.73579077701	726.998172142472	719.341927482179	709.196328881792	811.185351468452	533.913577359498	573.019320997803	736.392737099664	577.63054110759	800.406820383284	1027.56387917136	920.155925738997	642.731759800252	676.50353715683	571.92938838724	765.83110059928	804.541901275472	1144.09007915526	1035.43243836126	1055.6763131777	1078.88434540722	1085.00540258546	761.791818852154
381	AFDN	ENSG00000130396	4301	4668.99065086205	6555.93436384796	5535.85442789604	5274.9302682981	4836.30222275359	5730.28682668396	5789.98794766789	6543.18689185839	5248.9216736611	6205.47368599713	6007.69646371486	5339.63081740378	5677.1359000985	5407.4769948598	4655.28426694944	5665.32154165016	5120.18202779576	5580.00687681498	4706.9933114631	4642.90037354755	5194.268540632	4978.48613867916	5434.59692076901	5636.36024434523	5235.29181640357	5580.80127504309	4874.61386455718	5390.69538112217	4856.35204158114	5057.15597113334	4267.5391457778	4495.5945841145	4974.86224369167	5520.33048455005	5186.89427487931	5105.12654927057	5264.34090534012	4920.12043131794	4866.24114705118	5340.92763894227	5159.91068684183	5757.8438971035	4815.63327832024	5474.12309309323	5115.43123051419	5620.99899085792
382	AFF1	ENSG00000172493	4299	2014.07439841108	1899.9981944007	2007.51977758032	1252.49485822603	1456.68627134986	1949.94114962779	1577.17705025568	2059.5624786345	1721.71408556782	2501.87294685861	1477.48497995377	1817.28240895879	1736.74654686518	1446.96084924095	1734.99183435821	1385.55058138314	1798.67107285328	1223.56541241958	1275.20899217948	1409.69286676013	1190.61727245005	1116.86386535113	1939.96312784187	1920.32261504797	1340.12007458213	2797.85495801359	1133.11443524347	1769.85894865844	1231.04935332245	1252.30767970793	1364.93848295361	1205.81545696366	1698.01193468851	1610.02394604515	1893.19437594575	1787.76649154524	1293.45570660619	1316.67884238064	1895.51367715896	1879.43971375591	1962.34919449639	2048.87692918975	2303.57114580683	1490.99872599521	1593.42416452996	2006.94277422746
383	AFF2	ENSG00000155966	2334	466.719557564065	461.831244282547	384.066455523888	571.736013218564	410.882410267923	274.293856296848	858.802040084712	1046.64753805038	638.229715699825	745.900009001325	756.066434465454	544.457394107721	840.592497915137	747.988569085937	224.495748535168	419.891654968233	260.099373800358	613.252160267938	325.971713892956	248.293063960303	1079.92113143447	369.278351599524	737.35215244525	1927.15042879036	886.877438215298	232.326322002016	470.131400975524	1403.90373896188	411.005295278582	410.490204496608	322.698419118045	306.134824865773	917.889975645456	1403.98956418084	1169.58516614526	297.060897386671	216.766978455181	383.832410904291	259.271411013696	926.668192199095	1462.55763135777	1350.25986894408	1563.17388569761	1776.75728234631	1216.60727951337	1041.33823191047
384	AFF3	ENSG00000144218	3899	1582.35880766432	1233.11764002937	1417.07278417434	1042.05543872652	949.787129419325	1214.57746484752	1730.02279710057	1036.34035549125	1633.22795979233	1276.83577929741	1064.18516144074	1147.10107460863	1311.07337361391	851.903101619501	1650.92141000965	1217.41015937179	1378.10716602287	1086.41636699224	1159.54160983037	1180.29166636202	1088.3712185349	942.607821686805	1224.41998272246	1768.40375927973	1138.76269702815	1420.04805373425	734.969127801055	1238.90126406091	1104.20800621495	909.537940420149	1276.47024794736	1060.70567759303	1831.5539385117	1980.36422737087	1419.89578195931	1419.41097878577	1472.10980972859	941.439694407042	1635.15289046873	2204.79906896465	3065.0200833363	2859.43263142043	3339.92390411904	2246.21776778027	1958.87973643048	1969.07592943071
385	AFF4	ENSG00000072364	27125	11004.7086447942	10260.9308429293	10211.9738878234	10134.0525269827	9618.10846267165	9997.31732269484	10634.242836733	11611.5096611641	10403.7091709653	9224.03778492437	11238.2902746567	9403.31949747114	10433.9215919253	10266.9518794719	10102.3086840826	10198.6813351146	10430.1946469539	10241.1151492668	10277.1903110357	9587.17095153968	9415.93205600494	8920.46482592493	8884.57417488608	8369.19269473793	9588.98522696217	8538.92412363561	8991.15195400638	8545.10023649153	9522.93369562934	9083.91901778153	9601.75243934528	9382.51747646721	8993.80039672495	8310.05340186046	9777.09739868074	8714.14639715736	10022.4951851668	9673.14963898352	10039.6862348833	10000.3719292955	8608.74860043376	8600.28584179407	8891.8863257347	7819.48158450552	7829.83828916387	8435.39654383949
386	AFG1L	ENSG00000135537	246269	534.932415977274	515.445054718606	464.632120044703	560.32664710112	583.885530380733	469.608158640518	532.094256203765	421.657468328265	537.506146997935	618.993410247627	524.66803308241	580.823823103466	486.611648579871	598.979050735921	473.9354691298	617.433680828561	517.05238420797	578.964898911105	540.099760555778	525.373729539192	610.941297360816	573.329470087281	499.530120177698	460.023950893713	572.397938439975	535.468688678444	645.208690185691	474.727790916196	542.762973669324	513.633682276212	609.166989614482	523.331397859227	464.016203157786	416.415480645587	489.163351326765	481.778764488928	533.580254658908	563.336125456547	455.359032788761	573.340984107086	620.367428278879	629.654861165632	563.434178709485	582.208759368403	678.83845868567	531.249557883739
387	AFG3L2	ENSG00000141385	10939	2487.97425686075	1728.81023827153	1781.27373337803	2819.38113835496	2440.20900919118	2690.64129075624	2418.78394382034	2998.45310811211	2326.99683954272	1706.76425670789	2598.59167328552	1753.90091842335	2899.95450240233	2483.16519724073	1897.58957815323	2588.25993883044	2211.89346510063	2453.98827711052	2667.04129548782	2408.26279790482	2349.96922262853	2319.50143095153	1873.49758170596	2272.80849949899	2496.22816368421	1431.22953447232	2557.72811343584	2297.12942711293	2502.41262316744	2402.51373494715	2441.72328617257	2530.52731379873	2161.18293529045	2590.64328251325	2514.56403844191	1694.86744727159	1850.85650834809	2595.16540506931	2210.34324767559	2065.89206631106	3206.76575685996	2746.49453727485	2125.59103520365	3051.97913926008	2962.46239501738	3039.3711603034
388	AFMID	ENSG00000183077	125061	489.157997831568	617.969709763	254.940664442581	389.186155339466	418.667550672999	742.834723667728	610.427701461769	470.382331335087	503.617843509449	606.043757313576	555.603648240571	297.165676936657	470.480875698771	768.575410436927	388.941193964222	409.784853645146	315.685127072209	496.675471654704	317.368354875253	664.813674879218	436.869503092036	567.009302700492	574.303859580596	606.821946355157	564.856463625219	345.38351613134	450.579622485049	559.53353220608	400.189366455461	456.331750176432	381.677242455547	438.137914486795	775.895946263838	565.942542589305	392.212056469208	404.002820445872	258.452935850409	386.696831881189	313.740194840103	452.146954946239	480.462607658123	558.693757764426	475.969667213067	434.469641799126	636.233534500377	723.924974055409
389	AFP	ENSG00000081051	174	3.5901504428005	0	0	2.53541469276525	0.865015600564048	0	0	0	0	0	0	0	0	0	0	0	1.04878779758209	2.93890811630002	0.955928779744739	0	0	0	0	0	0	0	0.888717204112522	0	0.983266256647325	1.0418533109051	0.842554619107167	0	0	0	0	0	0	0	1.08937567652814	2.79678528832725	3.68170580580937	2.9983564817411	0	5.83180727247149	12.3080892090847	3.34119218794804
390	AFTPH	ENSG00000119844	54812	2800.31734538439	2106.92869082058	2109.05458766135	2862.48318813197	2768.04992180495	2583.91216379249	2607.93055554089	2768.88404202227	2716.71232966032	1761.15279903091	2607.25364552981	1868.19540955283	2429.47362670356	2709.62045210161	1993.67006312302	2595.61033979269	2213.99104069579	2609.75040727442	2696.67508765991	2563.8957691553	2835.004222193	2690.58554466157	2000.19752902754	2399.12305373326	2700.6021311641	1484.65216466529	2950.54111765357	2465.81910815694	2667.60135428419	2568.16841138106	2748.41316752758	2875.04601578835	2101.1735538256	2493.27682357316	2249.27004069533	1824.49402067668	2222.45704284268	2761.30182172938	2199.44949091031	2475.15498016962	3862.10939029403	3536.06174413334	2897.51620061972	3767.34749801658	3599.64270561076	3654.15052288584
391	AGA	ENSG00000038002	175	425.432827471859	293.465067650009	272.598892282759	418.343424306266	257.774648968086	450.396915787042	369.695650181072	430.09061769483	468.788198257394	341.870837458941	340.291766739771	256.643084627113	412.230862517018	562.706996927035	307.642322066712	260.93923415969	313.587551477045	308.585352211502	419.652734307941	429.115186627046	355.748666927944	316.008369339446	295.979385136474	439.540509666534	366.515675997138	257.174056975494	489.683179466	415.732492627582	464.101673137538	396.946111454842	456.664603556085	398.81784523798	300.892109880094	481.616234400115	272.345001008956	279.777354265992	209.620814330285	347.54974519692	306.114565104406	204.165326047889	275.20750898425	253.860848787414	255.274330065128	280.898716957377	220.598829670518	359.735025569073
392	AGAP1	ENSG00000157985	116987	3881.85016627804	6482.56809693546	5938.68275050012	3748.61062325342	3606.25003875152	4143.22470873293	5895.06939862375	4934.32939603698	5244.21496484325	6700.15042807787	4907.62598869066	5071.55828366371	5340.18197769329	4728.11123027716	5465.50143347348	4405.64657674546	5337.28110189526	4698.33444192497	4060.78545635565	4366.71932051925	4501.36139839705	4066.57627287104	6008.9007803496	6962.66306380502	5207.38835958897	5256.53833363921	4224.96158835093	5264.4085707231	3897.66744135	4321.60753363434	3531.14640867814	4078.05289637709	5815.83878675542	6607.87905717558	6098.23644654034	6109.73249316004	5453.71425464987	3752.39147973598	5095.01003912209	6773.8139683286	5832.7424228535	7197.05500833923	6958.51380998248	5148.51385371358	5431.65444557837	5644.38733617356
393	AGAP2	ENSG00000135439	116986	4221.11938312269	9152.91209391744	10126.9936663425	4335.55912462858	4916.74867360605	3880.6710564021	5835.84167172136	2545.87409210644	4921.33473993906	8009.36033971041	5760.21154244957	9585.15164244986	4873.28571819031	3506.62531011848	12698.3294799008	6797.28328983586	9770.50712227475	4977.53071297347	5110.39525651538	4298.3487666751	4168.42796664025	5168.09116028283	6342.26703518753	3936.23462248943	5175.714165367	14450.200273826	4684.4283828771	3754.49765514887	5403.04808027705	5662.4727447692	6100.937996955	6129.24984219026	6651.74411448411	6817.39081257347	6371.46282295709	11877.0347882416	12935.7480934161	4748.25517270408	11840.4242281843	8794.02520826365	5010.80160170655	6449.46479222512	6218.11654987327	4365.10774344491	4037.05326057977	3860.19070780931
394	AGAP3	ENSG00000133612	116988	1207.18808639167	1741.03794942361	2247.00949266275	1442.65096018343	1638.33954746831	1250.8653680152	1626.85191798027	1537.64423450374	1472.25851822202	2144.46252587881	1510.89544432458	1845.33651132693	1570.06189376047	1544.9934271028	2223.70891656029	1845.86944164372	1965.42833266884	1595.82710715091	1545.73683684724	1428.58473032232	1565.80113970898	1472.59900112182	1927.50083794139	2138.81265480453	1733.78505991239	2710.88788560642	1563.25356203393	1783.68597169483	1566.34314683919	1695.09533684259	1444.13861714968	1578.41992270243	2239.78677298385	2583.6885354461	2239.57491120957	2317.07499961603	2477.33689663064	1535.32964361716	2016.43437725358	2295.2284599539	2396.7904795819	2462.65012367003	2639.19078294425	2283.15254717259	2154.86238768282	2288.71664874441
395	AGBL1	ENSG00000273540	123624	1564.40805545032	330.148201106261	650.04351236658	1440.11554549066	1274.16797963084	1368.26740767533	179.593752542743	169.600003927591	406.659641861835	170.93541872947	245.010072052635	542.379312450821	551.134740104274	316.645226493785	932.165474370308	719.420494179707	1278.47232525257	607.374344035338	2298.05278650635	1072.33816029232	353.213640797816	497.487461445814	137.085188905314	144.237565308047	365.007381034187	878.367431312437	759.853209516206	77.4313290038068	898.705358575655	909.537940420149	881.312131586097	1396.7986504579	136.92281404656	120.838730291726	185.088835637155	533.629393850965	696.751002177369	1074.15786633664	1512.05343902105	159.416761434653	184.085290290469	174.904128101564	91.5326283102051	198.281447264031	99.4114897656839	119.169188036814
396	AGBL2	ENSG00000165923	79841	4.48768805350062	0	4.41455696004469	0	5.19009360338429	0	1.91057183556109	0	0	0	2.47484921265288	6.2342449706991	0	0	0	0	14.6830291661493	0	3.82371511897896	2.69883765174243	0	0	8.30819326698873	1.70695343559819	0.754147481475593	0	0	0	11.7991950797679	2.08370662181019	22.7489747158935	3.74476849988713	0	1.73868676678742	0	6.48132867025464	0	5.72884195379539	4.35750270611254	1.8645235255515	0	0	0	0	0	0
397	AGBL3	ENSG00000146856	340351	298.880024363141	296.286847146644	311.226265683151	469.051718161571	298.430382194597	284.966768993223	355.366361414363	282.041995481795	342.648401939139	369.065108620447	419.486941544663	333.532105932402	368.319314118466	439.185948821101	246.66816814358	392.327651359815	314.636339274627	404.589684010637	429.212022105388	357.146182580581	418.279311471098	343.997682052368	289.748240186232	227.878283652359	326.545859478932	318.051007660515	323.493062296958	275.618659192122	359.875449932921	360.481245573163	292.366452830187	299.581479990971	229.049892633443	250.370894417388	260.005745299812	389.959941660321	237.01444347572	350.414166173818	277.790797514675	264.762340628313	235.6291715718	207.886049400717	262.393534489255	311.029721198479	250.895664646726	207.153915652779
398	AGBL4	ENSG00000186094	84871	604.042812001184	605.741998610917	696.39636044705	692.168211124913	595.995748788629	437.589420551392	619.025274721794	422.59448492455	627.874956300565	629.353132594868	649.64791832138	592.253272216414	713.338622964231	608.782308522106	553.386639393275	736.877696465039	631.370254144418	644.600513508472	568.77762394812	364.343082985228	732.622551606953	548.048800540125	471.489967901611	506.111693654864	556.560841328988	627.405308080312	540.340060100413	568.751547563676	597.825884041574	615.735306744912	512.273208417158	541.119048233691	450.492962264298	687.650616264424	597.57252648567	599.522901998554	709.852303073012	720.87927918592	470.610292260155	705.722154421243	1255.461679781	1216.33327942631	1177.71981759131	1175.109165403	1103.94092444559	1109.27580639875
399	AGBL5	ENSG00000084693	60509	315.933238966444	288.762101822285	303.500791003072	396.792399417762	438.562909485973	353.273410250026	359.187505085486	392.609953843429	380.302072481902	400.144275662169	372.464806504258	381.327984041095	380.865470803767	412.717152798401	291.013007360403	374.870449074484	328.270580643194	364.424606421203	422.520520647175	366.142308086389	470.66985149374	372.889875820546	376.984269489614	326.028106199255	380.090330663699	359.049770366753	416.808368728773	431.403118735495	421.821224101703	414.657617740228	407.796435647869	378.2216184886	315.260553329425	365.993564408751	389.56793024582	304.622447501968	323.959440328623	408.657392704071	355.136470548172	418.585531486312	433.520858634053	376.793464538799	299.006585813337	390.73108725559	405.220167806788	354.166371922493
400	AGER	ENSG00000204305	177	0	0	6.62183544006703	0	0	0	0	0	0	0	0	0	0	0	3.69540326806861	0	0	0	0	0	0	0	0	0	0	0	0	0	0	0	0	0	0	1.73868676678742	0	0	0	0	0	0	0	0	0	0	0	0
401	AGFG1	ENSG00000173744	3267	5273.93100047393	3995.63976723474	3910.19382735958	4741.22547547102	4721.25514787858	5335.38905691807	4839.47845947625	5892.89737403657	4881.79838586916	3669.93164150999	4686.12698415822	3952.51131142323	4875.07802628821	4604.59018217123	4730.11618312783	4491.09498793156	4872.66810756639	4928.54891103514	4970.82965467264	4840.81513467533	4312.0794473475	4675.11810411329	3867.46396578326	3648.61296859113	4168.1731301156	3545.77178071527	4544.89978183144	3834.69438875995	4775.72420853606	4218.46405585473	4864.06781610568	5218.33490459272	4137.2665108513	4048.5321364645	3773.16812077456	3746.20797140718	4516.37572693433	4877.15411666447	4839.00675513798	4554.09871115954	5228.94267070076	5024.24601123751	5035.31158626473	5462.45947854829	5142.88773721138	5063.0198954706
402	AGFG2	ENSG00000106351	3268	927.156351853229	878.514016618938	1455.70015757474	1010.36275506695	971.412519433426	1104.64646407485	832.054034386856	722.439795735761	826.498068413638	1074.82119352621	720.181120881987	1008.9086444248	943.650213544392	724.460750399093	1220.40692927966	1151.25655071159	1224.98414757588	854.24262580454	1060.12501673692	1281.04827202707	752.057751937934	1059.07947781477	772.661973829952	754.473418534401	848.415916660042	1683.43404445311	887.828486908409	798.280129967818	1012.76424434675	963.714312587214	1342.18950823772	1341.56331508457	1017.62387723493	621.580519126502	1092.02413025921	1239.01399746368	1501.88549358233	1047.42327055226	1465.21028493034	1078.62685953154	569.743973449	614.663078756926	911.258166288264	501.535425432548	551.023686129791	697.195436551825
403	AGGF1	ENSG00000164252	55109	955.877555395633	614.207337100821	645.628955406536	854.434751461889	906.536349391123	889.053627608071	864.533755591395	1025.09615633583	886.743941282058	701.871189025552	782.052351198309	559.003965706019	859.411732943088	886.21450387115	585.721417988875	808.544105846925	653.394797893642	863.05935015344	911.000127096737	895.114487827905	930.354589756927	919.13291425016	752.930014820854	903.831844149242	905.731125252187	561.558810400596	995.363268606024	819.481565290288	866.257572106294	748.050677229859	864.461039203954	924.957819472122	807.168440830028	896.293028278914	852.290019338707	663.255967256058	664.593263615336	980.586781091311	720.077322185098	831.577492395969	1236.1327243005	960.473526317734	1027.19949548119	1195.52049085665	1206.1927424903	1097.02476837627
404	AGK	ENSG00000006530	55750	575.32160845878	495.692598242163	498.84493648505	647.798454001521	531.98459434689	552.856877672246	557.886975983839	649.352501225528	568.570425195714	467.482470919233	666.971862809951	432.240984635137	676.59630695728	569.569277377365	436.981436449114	546.686071566955	530.686625576537	592.679803453838	636.648567309996	562.257844113005	616.856358331114	533.602703656036	482.91373364372	584.631551692381	564.102316143744	403.775693319013	566.112859019676	589.952982886147	616.507942917873	541.76372167065	546.817947800552	534.565703358888	501.205115614876	593.761530857903	492.688852957949	454.773228362867	443.062175743558	550.923634556657	496.75530849683	496.895519559475	771.317366317063	638.649930610855	676.324420292071	801.873499964829	710.082069754885	704.991551657037
405	AGL	ENSG00000162688	178	3627.8470224499	3030.59117938567	2648.73417602681	3610.43052249772	3414.2165754263	3197.60464383407	3372.15928976533	3070.60338602605	3578.04004332601	2838.56392314393	3715.9860927983	3082.8341380107	4634.9087411696	3224.29148587634	2926.75938831034	3254.39002603387	3673.90365493006	3679.51296160763	3912.61649549522	3370.84822702629	3163.71261039958	3058.05813415058	3102.07166106192	2925.7181886153	3463.04523493592	2891.03396416413	3117.61995202673	2910.12744839307	3549.59118649684	3092.22062676633	3325.56308161599	3591.23299139176	3185.56843297212	3231.34935607442	3057.49128964423	3068.90912536557	3057.36721810138	3612.98965886029	3091.64816998685	2371.67392450151	3238.98068266079	2801.46440610677	2348.32043075848	3057.81094653255	3019.26896059777	2953.61389414607
406	AGMAT	ENSG00000116771	79814	19.7458274354027	22.5742359730776	49.6637658005027	44.3697571233919	58.8210608383553	25.614990471301	185.325468049426	59.9690621622421	59.304531104851	23.3093752812914	42.0724366150989	20.780816568997	25.9884674195511	39.2130311447411	28.6393753275318	70.747609261606	22.0245437492239	48.0021658995671	45.8845814277475	37.783727124394	76.050783903836	56.8815064811003	41.5409663349437	85.3476717799096	67.1191258513278	9.93909398939108	60.4327698796515	104.163573540835	48.1800465757189	83.3482648724077	36.2298486216082	44.0010298736738	65.080596799908	124.3161038253	89.9002915951893	32.4066433512732	44.0680121035259	56.3336125456547	35.9493973254285	42.8840410876845	128.859703203328	145.920015444734	72.2090734447174	186.617832719088	121.187339904834	114.714265119549
407	AGMO	ENSG00000187546	392636	22.4384402675031	38.564319787341	26.4873417602681	21.5510248885046	13.8402496090248	49.0953984033269	64.9594424090772	188.340335853292	25.4162276163647	64.7482646702539	12.3742460632644	36.3664289957447	45.703856496452	77.4457365108638	13.8577622552573	45.9400060140298	17.8293925588955	14.6945405815001	16.2507892556606	53.0771404842677	27.8852874314065	19.8633832156223	146.431906330676	40.9668824543566	23.3785719257434	39.7563759575643	39.103556980951	43.3246721807014	31.4645202127144	14.5859463526713	12.6383192866075	12.1704976246332	35.4985073454044	19.9948978180553	44.0687703897987	37.8077505764854	44.0680121035259	14.3221048844885	14.1618837948658	40.0872557993572	11.9655438688805	0.999452160580368	14.2384088482541	8.74771090870723	4.73388046503257	25.6158067742683
408	AGO1	ENSG00000092847	26523	4259.71350038279	3965.54078593731	5008.3148711707	3953.97921336741	4055.19313544426	3365.16937316717	4395.2705077083	3486.63875477661	4150.375835576	4497.41446399583	3963.47101406358	4675.68372802432	3991.47013402348	3869.34584820733	4507.46813622669	3810.26409880364	4731.08175489281	4055.69320049403	4273.00164545898	3481.50057074773	4278.2790989458	3770.43128674722	4289.10477408293	4514.03836043942	4133.48234596773	4514.8334446809	3650.85027449424	3984.02623755301	3716.74645012689	4013.21895360643	4059.42815485833	3876.77158950815	4337.57951658608	4304.11909118225	4434.19967662154	4784.30078009297	4706.94010359822	3721.8376559824	4513.28342785607	4300.52351168453	4115.22666444342	4141.72975344505	4786.13943142028	4010.33946770289	3661.18315165619	3477.0673369246
409	AGO2	ENSG00000123908	27161	3159.33238966444	5877.76669149009	4900.1582256496	3041.22992397192	3354.53049898738	3377.97686840282	3897.56654454463	3991.69070017424	3663.70214381079	4975.25665726231	4478.23965029538	4734.90905524596	3659.89313591196	3133.12118846482	4664.52277511961	3596.18367077826	4714.30115013149	3391.49996621023	3274.05607062573	3387.94086548733	3385.10489243074	3087.85320897402	3938.08360855266	3724.57239647525	3437.40422056575	5044.09019961597	3063.40820257586	3355.35759016496	3245.76191319282	3491.25044484298	3595.18055973028	3740.08753926227	3970.76160735023	3372.1829841842	3845.44090421383	4867.47783136123	5144.04714257104	2932.21227335094	4574.28846574164	4485.11134071413	2881.85521949728	3811.91054045352	3784.36566602526	2757.47287200027	2718.1941630217	2721.95790244834
410	AGO3	ENSG00000126070	192669	4610.65070616654	4412.32253957113	4826.21439656886	4570.08498370936	4461.75046770936	4475.15229359021	4891.0638990364	3755.56251791041	4707.65015960889	4615.2563056957	4635.39257529884	4669.44948305362	4827.58186169386	5002.60244829035	4345.79424324869	4216.37375196766	4607.32479477812	4337.82837965883	4353.29966295754	4551.13989338831	4871.47521339572	4581.21847436671	4382.57194833656	4547.32395243358	4444.19110833567	4323.50588538512	4519.12698291217	4424.6473716461	4296.87354154881	4183.04104328396	4124.30486052958	4459.0830912406	4430.5517977288	4172.8482402898	4109.85352655263	4394.34083843264	4581.88223141254	4604.07931686689	4282.3357844321	4509.3501465463	3817.92892062432	3781.92697563611	4068.11681378689	3650.71135256715	3955.63051658121	3818.98267082461
411	AGO4	ENSG00000134698	192670	1972.78766831887	1886.82989008307	1690.77531569712	2247.64512513639	1890.92410283301	1890.17283852808	1664.10806877371	2378.14812137141	1717.00737674997	1657.5555755585	2268.19930339636	1890.01526695028	2036.95815326344	1760.66509839888	1974.26919596566	1706.21182336107	1995.84317879872	1960.25171357212	2153.7075407649	1820.81580237556	1825.21881369206	1886.11852442886	1728.10419953366	1730.85078369657	1652.33713191302	1848.67148202674	1768.54723618392	1603.93467222171	1885.90468024957	1762.81580205142	2028.02896819095	1925.74720106696	1600.81364076657	1633.49621739678	1656.98576665643	1948.71948685656	1918.7450675346	1953.53510624423	2092.69067461055	1713.49711998183	1757.09409582252	1733.05004644636	1734.03479187666	1796.19663992122	1745.85511550401	1875.52254816817
412	AGPAT1	ENSG00000204310	10554	58.3399446955081	68.6633010847778	9.93275316010055	22.8187322348873	1.7300312011281	2.13458253927508	3.82114367112219	37.4806638514013	6.58939234498344	20.7194446944812	27.2233413391817	1.03904082844985	1.79230809790008	0.980325778618529	90.537380067681	3.67520048112239	79.7078726162388	8.81672434890007	11.4711453569369	25.1891514162626	3.38003484017049	23.4749074366446	44.6565388100645	34.9925454297629	27.9034568145969	7.45432049204331	39.103556980951	3.68720614303842	44.2469815491296	2.08370662181019	41.2851763362512	3.74476849988713	5.07121533505777	7.82409045054338	37.8991425352269	9.72199300538196	25.0115744371363	38.1922796919693	19.6087621775064	42.8840410876845	41.4191903153554	142.921658962993	10.1702920344672	39.8506830285552	5.68065655803908	2.22746145863203
413	AGPAT2	ENSG00000169692	10555	41.2867300922057	72.4256737469574	66.2183544006703	96.3457583250795	47.5758580310227	66.1720587175275	64.9594424090772	97.4497260136434	73.424657558387	111.367015232837	86.6197224428507	78.9671029621885	86.0307886992038	73.5244333963897	65.5934080082179	97.3928127497433	56.6345410694328	102.861784070501	78.3861599390686	71.9690040464647	80.2758274540491	37.018123265478	122.545850688084	161.307099664029	119.909449554619	104.360486888606	74.6522451454518	127.208611934825	70.7951704786074	93.7667979814586	81.7277980533952	73.9591778727709	97.1982939219406	141.702971493175	171.868204520215	62.6528438124615	72.6526686031102	75.4297523916393	102.401313593645	63.393799868751	88.3609393394249	116.935902787903	115.941329192926	133.159599388099	123.080892090847	112.486803660917
414	AGPAT3	ENSG00000160216	56894	2522.97822367805	3641.97673698986	3537.16376423581	2665.98854944266	2605.42698889891	2198.62001545333	3329.17142346521	2996.57907491954	2830.61468305217	3868.06133140097	2807.71643175469	3045.42866818651	3358.78537546475	2843.92508377235	3014.52521592697	3094.51880510505	3230.26641655284	2902.66158286566	2724.39702227251	2729.42447846217	2993.86585968101	2843.17244299976	3879.92625568374	4151.3107553748	3190.04384664176	3794.24913045004	2865.22426605877	3614.38382171341	2944.88243865874	3099.51359994266	3003.70721711705	2888.15270553795	3624.22855945462	3835.54300753304	3906.25580735176	3905.00052382842	3255.07775889017	2548.37986244665	3043.71564021961	3856.76691260328	3676.18324710066	4009.80206824844	4158.63241289365	3335.79375985369	3663.0767038422	3481.52225984186
415	AGPAT4	ENSG00000026652	56895	4008.40296938676	4918.36166263429	3040.52610623078	4087.08848473758	3970.42160658898	4786.80134432437	4269.17276656126	5249.16697238876	4248.27537898718	4501.29935987605	3816.21748591074	3556.63675578383	4299.74712686229	5238.86096093742	3115.22495498184	4109.79293801511	3884.71000224406	4273.17240110023	3478.62482949111	4409.90072294712	4752.32898527971	4145.12692467828	4454.23011526434	4528.547464642	4214.17612648561	3246.35657428486	4335.16252166088	4205.25860613532	4167.08239567136	3872.56875663424	3071.11158664563	3850.55821000894	4949.50616701638	4371.92787508696	3803.13488463963	4202.06142121509	4042.34683998289	3726.6116909439	3202.76448899272	3769.13430690236	3841.86000836208	3773.93135835147	2703.26362276139	3427.15874045574	4011.4903060686	4329.07134485135
416	AGPS	ENSG00000018510	8540	2557.98219049536	1957.37437749894	1719.46993593741	2327.5106879585	2363.22262074098	2560.43175586046	2482.78810031164	3184.91941077283	2506.79311638442	1888.0593977846	2231.07656520657	1591.81054918517	2235.90435213035	2463.55868166836	1756.24040314961	2069.1378708719	1854.25682612513	2291.36869467525	2152.75161198515	2671.849275225	2280.67850840504	2412.49817964286	2051.08521278784	2428.99473885623	2254.90096961202	1370.3525837873	2401.31388551203	2285.14600714806	2328.37449574087	2088.91588836472	2289.22090011417	2285.24497705612	2545.750098199	2476.75929928868	2176.99725725606	1619.25194611862	1701.97808907942	2168.36667951156	1868.27928524575	2189.88288076024	3009.79449624916	2575.58821781561	2316.79252545164	2833.2863665424	2911.33648599503	2709.70686442586
417	AGR2	ENSG00000106541	10551	0	0	1.10363924001117	0	0.865015600564048	0	0	0	0	0	0	0	1.79230809790008	0	0	0	0	0	0	0	0	0	0	0	1.50829496295119	0	0	0	0	0	1.68510923821433	0	0	0	0	0	1.19102735414935	0	0	0	0	2.9983564817411	2.03405840689345	0	2.84032827901954	0
418	AGR3	ENSG00000173467	155465	3.5901504428005	0.940593165544902	0	1.26770734638263	6.05510920394834	1.06729126963754	0	0	0.941341763569063	0	0	0	0.896154048950039	0.980325778618529	1.84770163403431	5.51280072168358	2.09757559516418	0.979636038766675	0.955928779744739	0	3.38003484017049	1.80576211051112	0	0	0.754147481475593	0	0	0.921801535759604	0	4.16741324362038	2.5276638573215	0	0	0.869343383393709	0	4.32088578016976	0	2.86442097689769	0	0	0	0.999452160580368	0	0	0	0
419	AGRN	ENSG00000188157	375790	246.822842942534	1027.12773677503	554.026898485608	405.66635084244	555.340015562119	246.544283286272	480.508816643615	486.311613471932	362.416578974089	1559.13821325971	391.026175599155	704.469681688998	370.111622216366	490.162889309264	1352.51759611311	524.634868680221	725.761155926806	467.286390491704	498.994823026754	746.678416982071	322.793327236282	485.750007727491	1058.25611738269	1298.13808777242	692.307387994594	1263.50732340134	559.891838590889	759.564465465914	566.361363828859	843.901181833128	560.298821706266	583.247693857421	994.803408227166	1379.64794944582	1010.93759274198	1566.32109531154	939.720582423836	476.448689157317	1131.86132791273	1018.02984495112	878.086834685535	1439.21111123573	833.963946826313	1110.95928540582	1072.69731337638	941.102466272032
420	AGRP	ENSG00000159723	181	1.79507522140025	7.52474532435921	3.31091772003352	6.33853673191313	0	1.06729126963754	3.82114367112219	0.937016596285033	2.82402529070719	0	4.94969842530576	4.1561633137994	3.58461619580016	5.88195467171117	0.923850817017153	3.67520048112239	4.19515119032836	1.95927207753335	1.91185755948948	5.39767530348485	0	3.61152422102224	4.15409663349437	0	2.26244244442678	8.6967072407172	0	6.45261075031723	0.983266256647325	3.12555993271529	1.68510923821433	0	1.69040511168592	6.95474706714967	1.76275081559195	5.4011072252122	4.76410941659739	7.63845593839385	3.26812702958441	3.729047051103	0	0	6.10217522068034	0.971967878745248	0.946776093006513	0
421	AGT	ENSG00000135744	183	2540.03143828135	2911.13584736147	2365.09889134394	2546.82405888269	2270.66595148063	3083.40447798286	3104.67923278678	4824.69845427164	2423.95504119034	4471.51515812773	2254.58763272677	2196.53231134298	3478.87001802405	3063.5180581829	1867.10250119167	1996.55266136974	2557.99343830272	1785.87649867165	2008.4063662437	3564.26492540116	2832.46919606287	2661.69335089339	4296.37444319155	3747.61626785583	2279.78783650072	3123.36028616615	2342.65855004061	3084.34793865164	2477.83096675126	2789.04131329294	1961.46715328149	2184.13622755917	4069.65030638386	3494.76040124271	4300.23061463656	3431.86353089983	2389.20087242359	2340.23193812542	1411.83087678046	3213.50629628801	2775.08575112881	2462.65012367003	2719.53609001654	2540.72403504008	3021.16251278378	3622.96606246499
422	AGTPBP1	ENSG00000135049	23287	5041.4687593026	5451.67798749825	3330.78322635372	5111.39602061474	5206.52889979501	5643.83623384332	6162.54945560231	7559.84989882765	5444.72076048346	5062.01933192045	5678.54151843203	3451.6936321104	5585.7281871056	6620.13998301092	3579.92191594147	4809.91862966892	3850.10000492385	5080.39249704397	4603.75300325066	5674.75596906374	4518.2615725979	5247.54469314532	5400.32562354268	6578.59854079543	5873.30058573192	2922.09363288098	5056.80089140025	6268.25044316531	4787.52340361583	4719.59549840008	4607.08865727799	4957.13730172559	7568.78888757372	6538.33158650408	4949.80429018219	4146.97012751793	3138.35707818353	4589.75721198241	3507.7896784206	4765.72213130963	8329.8593856437	7110.10267036874	5994.37012511499	7036.07547423685	7424.61812135708	7359.53265932022
423	AGTR1	ENSG00000144891	185	11.6679889391016	5.64355899326941	2.20727848002234	6.33853673191313	4.32507800282024	4.26916507855016	17.1951465200498	10.3071825591354	1.88268352713813	10.3597223472406	1.23742460632644	0	2.68846214685012	2.94097733585559	3.69540326806861	0	1.04878779758209	4.89818019383337	2.86778633923422	6.29728785406566	4.22504355021311	0.90288105525556	71.6581669277778	25.6043015339729	0.754147481475593	4.96954699469554	1.77743440822504	28.5758476085477	2.94979876994198	11.4603864199561	7.58299157196451	9.36192124971783	31.2724945661896	14.7788375176931	13.2206311169396	1.08022144504244	0	2.86442097689769	3.26812702958441	5.5935705766545	3.68170580580937	3.99780864232147	2.03405840689345	3.88787151498099	4.73388046503257	4.45492291726406
424	AGTR1	ENSG00000144891	185	11.6679889391016	5.64355899326941	2.20727848002234	6.33853673191313	4.32507800282024	4.26916507855016	17.1951465200498	10.3071825591354	1.88268352713813	10.3597223472406	1.23742460632644	0	2.68846214685012	2.94097733585559	3.69540326806861	0	1.04878779758209	4.89818019383337	2.86778633923422	6.29728785406566	4.22504355021311	0.90288105525556	71.6581669277778	25.6043015339729	0.754147481475593	4.96954699469554	1.77743440822504	28.5758476085477	2.94979876994198	11.4603864199561	7.58299157196451	9.36192124971783	31.2724945661896	14.7788375176931	13.2206311169396	1.08022144504244	0	2.86442097689769	3.26812702958441	5.5935705766545	3.68170580580937	3.99780864232147	2.03405840689345	3.88787151498099	4.73388046503257	4.45492291726406
425	AGTR2	ENSG00000180772	186	0	0.940593165544902	0	0	0	0	0	0	0	0	0	0	0	0	0	0	0	0	0	0	0	0	0	0	0	0	0	0	0	0	0	0	0	0.869343383393709	0	0	0	0	0	0	0	0	0	0	0	0
426	AGTRAP	ENSG00000177674	57085	105.011900451915	172.128549294717	185.411392321877	139.447808102089	121.967199679531	163.295564254544	102.215593202519	199.584535008712	157.204074516034	173.52534931628	115.080488388359	162.090369238176	150.553880223607	137.245609006594	113.63365049311	96.4740126294627	88.0981749968956	136.169409388568	86.9895189567713	177.223672464419	106.47109746537	107.442845575412	166.163865339775	184.350971044605	113.876269702815	151.571183338214	139.528601045666	127.208611934825	98.3266256647325	122.938690686801	137.336402914468	82.3849069975169	191.015777620509	150.396405327112	174.512330743603	144.749673635687	104.810407165143	110.757611106711	113.295070358926	134.245693839708	69.952410310378	76.9578163646884	112.890241582586	83.5892375720913	71.954983068495	169.287070856034
427	AGXT2	ENSG00000113492	64902	0	0.940593165544902	0	0	0	0	0	0	0	0	0	0	0	0	0	0.918800120280597	0	1.95927207753335	0	0	0.845008710042622	0	0	0	0	0	0	0	0.983266256647325	0	0	0	0	0	0	1.08022144504244	0	0.954806992299232	0	0.93226176277575	0	0	0	0	0	0
428	AHCTF1	ENSG00000153207	25909	4788.36315308516	4222.32272013106	4236.87104240289	4125.11970512906	3925.44079535965	5130.46913314766	4180.33117620767	5692.37582243158	4034.59079865701	3869.35629669437	5505.30207354633	3515.07512264584	4563.2164172536	4150.69934667085	4132.38470451773	4176.86534679559	4573.76358525549	4294.7243939531	3986.22301153556	4469.27515128546	3780.56896873069	3863.42803543854	3711.68534202722	3562.41182009343	4175.71460493036	3863.82278837578	3923.68645615678	3379.32443009471	4263.4424888228	3548.55237694276	3848.78950008154	4173.54449312421	3116.261823393	3424.34358718782	3895.6793024582	3987.09735365164	4168.59573952272	4380.65448066887	4301.94454660961	4060.93223865117	4071.04619477371	3809.91163613236	4006.07803237664	3649.7393846884	3531.4748269143	3910.30859062853
429	AHCY	ENSG00000101444	191	1252.06496692667	769.40520941573	916.020569209273	1451.52491160811	1353.74941488274	1381.07490291098	1044.12750813414	942.638695862743	1094.78047103082	713.525876666198	1170.60367758481	794.866233764135	1194.5733472504	1172.46963122776	1075.36235100797	1489.37499497485	1247.0086913251	1121.68326438784	1624.12299678631	1347.61960077005	989.50519945991	1059.98235887003	894.169300359663	865.425391848283	1163.64956391684	865.943563825698	1189.99233630667	1154.09552277102	1377.5560255629	1303.35849194228	1337.13418052307	1416.45868508231	1064.95522036213	1096.24200645947	1046.19260905382	860.936491698824	1040.95790752653	1389.24417379538	1201.58137121053	987.265206779519	1138.56752044655	920.495439894519	863.457793726268	1110.95928540582	1007.36976295893	1023.51854024142
430	AHCY	ENSG00000101444	191	1252.06496692667	769.40520941573	916.020569209273	1451.52491160811	1353.74941488274	1381.07490291098	1044.12750813414	942.638695862743	1094.78047103082	713.525876666198	1170.60367758481	794.866233764135	1194.5733472504	1172.46963122776	1075.36235100797	1489.37499497485	1247.0086913251	1121.68326438784	1624.12299678631	1347.61960077005	989.50519945991	1059.98235887003	894.169300359663	865.425391848283	1163.64956391684	865.943563825698	1189.99233630667	1154.09552277102	1377.5560255629	1303.35849194228	1337.13418052307	1416.45868508231	1064.95522036213	1096.24200645947	1046.19260905382	860.936491698824	1040.95790752653	1389.24417379538	1201.58137121053	987.265206779519	1138.56752044655	920.495439894519	863.457793726268	1110.95928540582	1007.36976295893	1023.51854024142
431	AHCYL1	ENSG00000168710	10768	11311.6665076537	23169.6314468676	14232.5316391841	12840.6077115096	12966.5838524551	15085.094805057	12717.7214234124	22614.8955513393	14748.9427516001	17573.9739968003	18226.0270265821	15345.5939953758	15500.7765846888	14370.595588769	11119.4684336185	12545.2968423113	14322.246163781	13568.9387729572	13686.9882683852	14534.1403671835	14485.1393075506	10325.3477479026	17697.4901828444	18284.8852021278	11746.6011714638	19406.0810142861	10732.1489568628	16688.2950033919	11812.960807361	12929.3995883322	12163.1184814311	11351.3295152829	12448.988445011	11860.4517796404	18078.772364711	12516.5258837067	12074.6353163661	11559.8482557668	13683.6478728699	13053.529202386	7764.71754445196	10355.3238357732	13606.8337129137	9224.94713717115	9521.72716736651	11916.9188036814
432	AHCYL2	ENSG00000158467	23382	3021.11159761662	2435.19570559575	3427.9034794747	2788.95616204178	2796.59543662357	2145.25545197146	2441.71080584708	1903.0807070549	2373.12258595761	2859.28336783841	2291.71037091656	3335.32105932402	2330.0005272701	2244.94603303643	2962.78957017401	2631.44354448363	3295.29126000293	2501.01080697132	2876.38969825192	2690.7411387872	2809.65396089172	2770.03907752406	2986.79547948245	3058.86055659196	2291.10004872285	4322.26349863645	2381.76210702156	2671.38085063133	2443.4166477686	2498.36423955042	2724.82163819258	2691.55235929388	2360.65073846939	2476.75929928868	2668.80473480621	2684.35029093046	3505.19350326153	2526.41930162377	3356.36645938319	2807.97242948056	2753.91594274541	2498.63040145092	2980.91259530235	2555.30355322126	2521.26473567635	2253.0772654063
433	AHDC1	ENSG00000126705	27245	255.798219049536	929.306047558363	1173.16851213188	367.635130450961	414.342472670179	320.187380891262	491.016961739201	327.955808699762	362.416578974089	1111.08022174156	486.30787028629	1034.88466513605	446.28471637712	295.078059364177	1370.99461245346	713.907693458024	982.714166334418	476.103114840604	448.330597700283	354.447344928839	364.19875402837	440.605954964713	886.899631251047	895.297076971251	526.394942069964	1729.40235415405	422.140671953448	757.720862394395	490.649862067015	667.827972290166	556.928603229838	557.034314358211	700.672918793815	908.463835646426	1009.17484192639	1419.41097878577	1467.345700312	463.081391265127	1028.37063864256	1204.48219750627	426.157447022435	794.564467661393	1038.3868167191	526.806590279924	494.2171205494	628.144131334232
434	AHI1	ENSG00000135541	54806	3731.96138529112	4185.63958667481	5287.53559889353	4760.24108566676	3756.76275324966	3285.12252794435	4663.70585060463	5677.38355689102	4665.28978024828	3994.96793015466	6298.49124620157	4753.61179015806	5375.13198560234	6029.98386428257	2514.72192392069	4412.07817758743	5190.45081023376	6115.86779002035	5124.73418821155	3543.57383673781	5298.20461196724	4963.13716073981	5731.61483006385	6476.18133465954	5693.81348514073	4348.3536203586	5729.55981491343	6802.89533390588	4748.19275334993	4922.75689402658	3756.10849197975	3906.72973750725	5655.25030114525	6283.61397516973	5789.75505381175	4156.69212052331	4608.08483320383	5051.88379625523	4138.53819513039	4270.69113527571	5875.0820396203	5875.77925205198	7153.78341704425	7021.49595605567	5552.8417854832	5321.40542467192
435	AHNAK	ENSG00000124942	79026	22118.9168780939	21689.1378042999	25255.6803684157	17668.0372865346	18232.798828689	13930.2856513092	20297.9151810011	17370.4136619319	19588.3807581086	26700.8893847193	14876.3186172564	25930.3029147944	17941.0040599798	19365.3554308304	17834.0161716991	16972.9946219435	19103.6697329578	19133.2714731519	17513.5711737034	20007.3831249172	19090.4367772829	15063.6675258838	23267.095244202	15442.8077318568	20481.8914493956	27769.8286063587	16357.7288588951	22649.5855351492	13953.5314480822	23394.8160963739	17961.5793701266	15316.1031645384	15957.4242543151	19388.0961364465	19389.3775961036	25098.9452755611	12965.5237772698	15235.8551761188	18818.9648120236	26194.691010473	11296.3938386746	9919.56269376015	19966.3173220661	15385.2795526585	12788.104688239	11859.0048057569
436	AHNAK2	ENSG00000185567	113146	700.976873956797	874.751643956759	730.609176887396	668.081771543644	779.379056108208	469.608158640518	1473.0508852176	1545.14036727402	925.338953588389	1493.09498329605	929.305879351156	932.019623119515	1173.0656500756	831.316260268512	606.96998678027	963.821326174346	675.419341642866	968.860042340241	779.081955491963	546.064818202551	1243.0078124727	517.350844661436	2501.80469752198	4916.87937124059	976.620988510893	571.497904389987	630.989214919891	2098.02029538886	571.277695112096	1277.31215916965	770.094921863951	465.287486110976	5636.65584491671	3348.71071283257	2934.0987325528	868.498041814122	650.300935365544	631.127421909792	588.262865325193	1592.30309082098	6174.22063634231	6474.45109623963	3736.56529346326	4322.34115678012	5130.5796480023	3969.33631928227
437	AHR	ENSG00000106546	196	578.91175890158	540.841070188318	288.049841642916	507.08293855305	569.180265171144	878.380714911696	534.004828039326	1305.26411862505	607.165437502046	318.561462177649	543.229402177307	430.162902978238	541.277045565824	599.95937651454	453.610751155422	335.362043902418	445.734813972388	354.628246033536	555.394621031694	681.906313340253	416.589294051013	518.253725716692	413.33261503269	393.452766905383	512.066139921928	289.476112441015	424.806823565785	459.978966344043	437.55348420806	559.475227956037	534.179628513944	599.162959981941	480.920254274645	496.395071917808	319.057897622143	374.836841429727	375.173616557045	499.364056972498	587.173489648665	527.660157731074	407.748917993388	488.7321065238	432.237411464858	495.703618160076	533.981716455674	598.0734016427
438	AHRR	ENSG00000063438	57491	0.897537610700124	15.0494906487184	6.62183544006703	1.26770734638263	5.19009360338429	2.13458253927508	19.1057183556109	1.87403319257007	3.76536705427625	15.5395835208609	8.66197224428507	13.507530769848	5.37692429370024	4.90162889309264	3.69540326806861	4.59400060140298	3.14636339274627	3.9185441550667	3.82371511897896	0	5.91506097029835	8.12592949730004	8.30819326698873	22.1903946627765	4.52488488885356	2.48477349734777	5.33230322467513	11.9834199648749	3.9330650265893	1.0418533109051	1.68510923821433	4.68096062485892	9.29722811427257	15.6481809010868	5.28825244677584	10.8022144504244	3.57308206244804	0.954806992299232	4.35750270611254	9.3226176277575	12.8859703203328	5.99671296348221	4.06811681378689	11.663614544943	9.46776093006513	3.34119218794804
439	AHSA1	ENSG00000100591	10598	1764.55894263644	1336.58288823931	1372.9272145739	1588.43730501743	1746.46649753881	1987.2963440651	1679.3926434582	1703.49617204619	1609.6944157031	1328.63439103361	1648.24957562682	974.620297085959	1579.91958829892	1838.11083490974	1541.90701360163	1910.18545006336	1347.69231989299	1561.53984579408	1734.05480645696	1863.09759225285	1891.97450178543	1902.37038342347	1499.62888469147	1866.55358182662	1953.24197702179	1026.21145440463	2130.25513825771	1885.08414062839	1607.64032961838	1702.38831001893	1701.11777597737	1899.53382156775	2062.29423625683	2176.83583201785	1571.49235210022	1166.63916064583	1339.90577341802	1878.10535385259	1418.36713083963	1951.22386948964	2706.05376726989	2451.65614990364	2046.26275733481	2394.92885322829	2401.97094795752	2857.83305142489
440	AHSG	ENSG00000145192	197	1.79507522140025	2.82177949663471	6.62183544006703	1.26770734638263	0.865015600564048	3.20187380891262	4.77642958890273	0.937016596285033	2.82402529070719	1.29496529340508	2.47484921265288	5.19520414224925	5.37692429370024	3.92130311447411	3.69540326806861	0	5.24393898791045	4.89818019383337	4.7796438987237	2.69883765174243	0.845008710042622	0.90288105525556	1.03852415837359	1.70695343559819	1.50829496295119	0	0.888717204112522	5.53080921455763	1.96653251329465	1.0418533109051	0.842554619107167	0.936192124971783	0.845202555842961	1.73868676678742	1.76275081559195	4.32088578016976	1.19102735414935	0	2.17875135305627	1.8645235255515	8.28383806307108	13.9923302481252	6.10217522068034	6.80377515121673	4.73388046503257	6.68238437589609
441	AICDA	ENSG00000111732	57379	0	0	0	1.26770734638263	0	0	0	0	0	0	1.23742460632644	0	0	0	0	0	0	0.979636038766675	0	0	0	0	1.03852415837359	0	0	0	0.888717204112522	0	0	0	0	0	0	0	0	0	0	0	0	0	0	0	1.01702920344672	0.971967878745248	0	0
442	AIDA	ENSG00000186063	64853	744.956216881103	664.999368040245	656.665347806647	665.546356850878	693.742511652367	716.15244192679	616.159416968453	676.525982517794	762.486828490941	643.597750822324	741.217339189537	554.847802392219	683.76553934888	608.782308522106	565.396700014498	577.006475536215	595.711469026627	592.679803453838	608.926632697399	639.624523462955	593.196114449921	594.998615413414	542.109610671015	623.03800399334	588.989183032438	606.284733352856	592.774375143052	583.50037213583	609.625079121342	604.274920324956	589.788233375017	574.821964732675	567.130914970627	606.801681608809	656.624678808	461.254557033122	552.636692325298	593.889949210122	676.502295123972	655.380019231352	623.128707633236	589.676774742417	627.507018526628	523.890686643688	502.738105386459	600.300863101332
443	AIF1L	ENSG00000126878	83543	3152.15208877884	4239.25339711087	1514.19303729533	1810.28609063439	2593.31677049102	2888.09017563918	3390.30972220316	5973.48080131709	2513.3825087294	3746.33459382089	2754.50717368265	1831.82898055708	3259.31227603129	3829.15249128397	2448.20466509546	1887.21544705635	2152.11256063845	1980.82407038622	1971.12514383365	3416.72846710591	2611.0769140317	2515.42661994199	3743.8795909368	3722.01196632186	3119.90813086453	2307.1121922874	2712.36490695142	3286.22247498299	2467.01503792814	2814.04579275466	2280.7953539231	2586.69884129704	3680.01192814025	3062.69673969604	2554.22593179273	3114.27842605735	2277.24430113355	2116.8071019274	2112.29943678806	1923.25601660637	1786.547742269	1696.07031650488	1227.5542485602	1133.31454661696	1961.7200647095	1760.80828304862
444	AIFM1	ENSG00000156709	9131	548.395480137776	389.405570535589	423.79746816429	579.34225729686	559.665093564939	582.741033222097	530.183684368203	504.114928801348	511.148577618001	363.885247446827	461.559378159762	387.562229011794	572.642437279075	543.100481354665	434.209883998062	563.224473732006	530.686625576537	515.288556391271	537.231974216544	430.914411728207	541.650583137321	491.167294059025	419.563759982931	548.785529544819	508.29540251455	352.837836623383	495.904199894787	555.846326063041	559.478500032328	504.257002478066	512.273208417158	502.735171109847	514.728356508364	490.309668234052	539.401749571136	421.286363566551	372.791561848746	570.974581394941	448.822778729592	412.991960909657	635.094251502116	536.705810231658	502.412426502681	634.695024820647	546.289805664758	581.367440702959
445	AIFM2	ENSG00000042286	84883	304.265250027342	428.910483488475	460.217563084659	457.642352044128	335.626053018851	341.533206284013	321.931354292044	236.128182263828	322.880224904189	385.899657434713	408.350120087725	355.351963329848	310.069300936714	332.330438951681	446.219944619285	373.032848833922	448.881177365134	319.361348637936	384.283369457385	303.169429545733	370.113814998668	361.152422102224	310.518723353704	241.533911137144	296.379960219908	586.406545374074	287.055656928345	285.758476085477	322.511332180323	391.736844900316	300.791999021259	315.496746115491	264.548399978847	252.109581184176	254.717492853036	486.099650269098	521.669981117415	403.883357742575	444.465276023479	332.817449310943	157.392923198351	300.835100334691	232.8996875893	205.085222415247	172.313248927185	223.859876592519
446	AIFM3	ENSG00000183773	150209	478.387546503166	665.93996120579	551.819620005586	806.26187229935	696.337558454059	653.182257018175	592.277269023939	709.32156338777	742.718651455991	1161.58386818435	559.31592205955	1118.00793141204	653.296301684579	803.867138467194	788.044746915632	838.864509816185	839.030238065672	711.215764144606	829.746180818434	833.94083438841	791.773161309937	871.280218321616	954.403701545331	1225.5925667595	907.239420215139	1263.50732340134	951.816125604511	1127.363278234	903.621689858892	862.65454142942	1102.06144179217	999.853189469864	903.521532196126	1138.83983224576	1143.14390391138	1032.69170146057	919.473117403297	855.507065100112	881.304922311262	946.245689217386	823.781674049847	846.535980011572	706.835296395473	943.780810261635	978.019704075728	1079.20507670722
447	AIG1	ENSG00000146416	51390	1238.60190276617	1237.82060585709	1325.47072725342	1276.5812978073	1271.57293282915	1116.38666804087	1334.53442713942	1523.58898555946	1285.87284903534	1377.843072183	1336.41857483255	1325.81609710201	1284.18875214541	1316.57752068468	1107.69712960357	1184.33335504169	1127.44688240075	1339.16246499404	1252.26670146561	1167.69709065389	1439.04983320259	1284.79974162866	1307.50191539235	1588.32017182412	1411.00993784083	1110.69375331445	1345.51784702636	1460.13363264321	1152.38805279067	1409.62752965459	1208.22332379968	1211.43260971349	1343.02686123447	1502.22536650433	1333.52099199531	1215.24912567274	1295.83776131449	1236.4750550275	1043.62189811395	1235.24683567787	1762.61665453124	1378.24452944033	1735.05182108011	1763.14973204388	1525.25628583349	1354.29656684827
448	AIM2	ENSG00000163568	9447	29.6187411531041	30.0989812974369	14.3473101201452	45.6374644697745	19.8953588129731	20.2785341231133	24.8374338622942	11.2441991554204	26.3575693799338	7.76979176043047	30.935615158161	35.3273881672949	22.403851223751	12.7442351220409	10.1623589871887	22.0512028867343	33.5612095226269	30.3687172017669	11.4711453569369	15.2934133598737	26.1952700113213	7.22304844204448	36.3483455430757	5.97433702459367	16.591244592463	23.6053482248038	37.3261225727259	15.6706261079133	15.7322601063572	19.7952129071968	14.3234285248218	15.9152661245203	9.29722811427257	6.95474706714967	19.3902589715114	14.0428787855517	20.2474650205389	13.3672978921892	20.6981378540346	11.187141153309	2.76127935435703	11.9934259269644	12.2043504413607	1.9439357574905	6.62743265104559	5.56865364658007
449	AIMP1	ENSG00000164022	9255	1384.90053331029	1476.7312699055	1300.08702473316	1545.33525524042	1470.52652095888	1775.97267267687	1440.57116401306	1911.51385642147	1537.21109990828	1471.08057330817	1638.35017877621	1263.47364739502	1563.78881541782	1656.75056586531	1271.2187242156	1147.58135023047	1245.95990352752	1432.22788867688	1515.14711589541	1543.73513679667	1363.84405800879	1474.40476323233	1376.04450984501	1310.94023853941	1467.5709989515	1114.42091356047	1557.92125880925	1509.91091557423	1383.45562310279	1527.35695378687	1391.05767614593	1542.8446219535	1430.92792704213	1183.17634479884	1153.72040880493	1227.13156156821	1164.82475235806	1516.23350377118	1407.47337407435	1193.29505635296	1209.44035720838	1277.29986122171	1298.74629280147	1262.58627449008	1441.93998964892	1209.51157203719
450	AIMP2	ENSG00000106305	7965	238.745004446233	221.039393903052	214.106012562167	295.375811707152	238.744305755677	169.699311872369	261.74834147187	343.885090836607	261.6930102722	227.913891639294	191.800813980598	199.495839062371	196.257736720059	311.743597600692	188.465566671499	226.024829589027	205.56240832609	232.173741187702	293.470135381635	277.98027812947	246.742543332446	260.932624968857	226.398266525443	219.343516474368	268.476503405311	168.964597819648	271.947464458432	264.557040763006	304.812539560671	272.965567457135	294.051562068401	276.176676866676	265.39360253469	226.029279682364	267.938123969976	184.717867102257	217.958005809331	265.436343859186	277.790797514675	192.97818489458	245.753862537775	244.86577934219	218.661278741046	302.282010289772	219.652053577511	212.722569299359
451	AIP	ENSG00000110711	9049	526.854577480973	438.316415143924	432.626582084379	690.900503778531	738.723322881697	669.191626062738	666.789570610822	551.902775211884	638.229715699825	577.554520858665	532.092580720369	508.090965111976	668.530920516729	660.739574788888	600.50303106115	842.539710297307	581.028439860478	696.521223563106	643.34006876821	823.14548378144	677.696985454183	768.351778022482	607.536632648551	611.089329944152	713.423517475911	443.532069276577	832.728020253433	739.284831679203	795.462401627686	779.306276557012	748.188501767165	844.445296724548	705.744134128873	704.168140548904	708.625827867963	482.858985933971	535.962309367207	760.026365870188	663.429787005635	655.380019231352	598.277193444023	649.643904377239	550.212799064677	651.218478759316	746.059561289133	704.991551657037
452	AIPL1	ENSG00000129221	23746	1.79507522140025	0	0	1.26770734638263	0.865015600564048	0	1.91057183556109	1.87403319257007	2.82402529070719	1.29496529340508	2.47484921265288	1.03904082844985	1.79230809790008	2.94097733585559	0.923850817017153	0	1.04878779758209	0	0	1.79922510116162	1.69001742008524	0	0	2.56043015339729	0.754147481475593	1.24238674867389	4.44358602056261	1.84360307151921	0	0	1.68510923821433	1.87238424994357	6.76162044674369	4.34671691696854	0	0	2.3820547082987	0.954806992299232	0	1.8645235255515	3.68170580580937	0.999452160580368	1.01702920344672	0.971967878745248	0.946776093006513	0
453	AIRE	ENSG00000160224	326	17.0532146033024	36.6831334562512	40.8346518804134	11.4093661174436	17.300312011281	16.0093690445631	30.5691493689775	65.5911617399523	22.5922023256575	102.302258179001	45.7847104340782	25.9760207112462	45.703856496452	12.7442351220409	19.4008671573602	31.2392040895403	26.2196949395522	31.3483532405336	20.0745043746395	11.6949631575505	46.4754790523442	6.32016738678892	102.813891678986	118.633263774074	57.3152085921451	52.1802434443032	25.7727989192631	91.2583520402008	48.1800465757189	40.6322791252987	12.6383192866075	16.8514582494921	61.6997865765362	75.6328743552527	99.595421080945	37.8077505764854	42.8769847493765	21.0057538305831	19.6087621775064	63.393799868751	7.36341161161874	15.9912345692859	13.2213796448074	22.3552612111407	13.2548653020912	14.4784994811082
454	AJAP1	ENSG00000196581	55966	4519.10186987513	3908.16460283907	4645.21756120702	4526.98293393235	4302.58759720558	2637.27672727436	4541.42925312872	2781.06525777398	4861.08886707064	3702.30577384512	4073.60180402664	4269.41876410043	4176.97402215613	3469.37293053097	5569.89657579642	4100.6049368123	5959.21226586143	4125.24735924647	4873.32491913868	3288.98348492344	3778.03394260056	4152.34997312032	3965.08523667037	2772.09237941146	3761.68763760026	4425.38159877638	3734.38969168082	2732.21975199147	3836.70493343786	4047.6001128663	4683.76112761674	4227.84363637257	3663.10787702339	3800.7692721973	4215.61857548814	4432.14858900913	6507.77346307204	3343.73408703191	5284.56140683799	5307.36621548234	4509.16918566503	5813.813218096	4497.30313764141	3769.29143377407	3891.24974225677	3480.40852911254
455	AJM1	ENSG00000232434	389813	52.0571814206072	280.296763332381	338.81724668343	68.4561967046618	119.372152877839	52.2972722122395	106.992022791421	38.4176804476864	84.7207587212157	413.09392859622	79.1951748048921	333.532105932402	61.8346293775527	88.2293200756676	412.03746438965	189.272824777803	259.050586002776	77.3912470625673	97.5047355339634	122.34730687899	81.9658448741343	121.888942459501	382.176890281482	273.112549695711	176.470510665289	918.123807270001	178.632158026617	128.130413470585	155.356068550277	181.282476097487	125.540638246968	160.088853370175	262.012792311318	254.717611334357	304.074515689611	695.662610607331	585.985458241479	148.94989079868	416.141508433748	332.817449310943	102.16733611121	200.889884276654	295.955498202997	176.898153931635	153.377727067055	114.714265119549
456	AJUBA	ENSG00000129474	84962	39.4916548708055	15.9900838142633	62.9074366806368	62.1176599727486	63.1461388411755	9.60562142673787	20.0610042733915	10.3071825591354	34.8296452520554	32.3741323351269	11.136821456938	56.1082047362919	5.37692429370024	10.7835835648038	37.8778834977033	25.7264033678567	39.8539363081194	10.7759964264334	45.8845814277475	57.5752032371718	65.0656706732819	32.5037179892002	42.5794904933173	38.4064523009593	24.132719407219	16.1510277327605	31.9938193480508	35.028458358865	30.4812539560671	71.8878784524516	65.7192602903591	29.9581479990971	32.9628996778755	12.1708073675119	22.0343851948993	71.294615372801	36.9218479786298	36.2826657073708	53.3794081498787	39.1549940365815	7.36341161161874	12.9928780875448	39.6641389344222	47.6264260585171	25.5629545111759	8.90984583452811
457	AK1	ENSG00000106992	203	161.556769926022	129.801856845196	157.820411321598	186.352979918246	195.493525727475	92.854340458466	131.829456653715	110.567958361634	122.374429263978	155.395835208609	92.8068454744829	175.597900008025	144.280801880956	147.048866792779	145.96842908871	188.354024657522	192.976954755105	121.474868807068	114.711453569369	139.439945340025	216.322229770911	175.158924719579	182.780251873752	183.497494326806	136.500694147082	208.720973777213	165.301399964929	165.924276436729	156.339334806925	320.89081975877	223.276974063399	104.85351799684	134.387206379031	174.738020062135	180.681958598175	222.525617678743	83.3719147904544	172.820065606161	163.40635147922	200.436278996786	143.586526426565	154.915084889957	158.656555737689	135.103535145589	129.708324741892	134.761418247238
458	AK2	ENSG00000004455	204	1447.7281660593	2003.46344261064	1523.02215121542	1346.30520185835	1349.42433687992	1550.77421478335	1423.37601749301	1591.05418049199	1429.89813886141	1577.26772736738	1820.25159590619	1542.97563024803	1501.95418604027	1544.01310132418	1411.64404840221	1354.3113772936	1376.0095904277	1455.73915360728	1382.27301551089	1381.80487769212	1598.75647940064	1384.11665770677	1611.78949379581	1538.81852219177	1505.27837302528	1575.34639731849	1414.83778894713	1537.56496164702	1347.07477160684	1430.4645958727	1335.44907128486	1294.75370883598	1561.93432319779	1340.5274971931	1464.84592775691	1499.34736571891	1280.35440571055	1375.87687590319	1321.41269562863	1347.11824721096	1191.95225463078	1431.21549395109	1518.42460074596	1150.80996843437	1295.18969523291	1384.36729653981
459	AK3	ENSG00000147853	50808	2121.77891169509	1957.37437749894	1553.92404993573	1918.04121507691	1793.17733996927	1976.62343136873	2117.86887971947	3044.36692133007	1910.9237800452	1942.44794010762	2092.48500929801	1514.92152787988	2080.86970166199	2104.75944669398	1728.52487863909	1738.36982757089	1677.01168833376	1623.25691623638	1500.80818419924	2329.09689345371	1979.85540762986	2097.39269135867	2709.5095291967	1937.39214940395	1912.5180130221	1893.397404979	2053.82545870404	2103.55110460342	1977.34844211777	1843.03850699111	1766.83703626773	1695.4439383239	2096.94754104639	1576.98889747619	2048.31644771784	1601.96840299794	1510.22268506137	1558.24501143235	1908.58618527729	1586.70952024433	1637.43865713372	1435.21330259341	1503.16916269426	1492.9426617527	1596.26449280898	1633.84297990659
460	AK4	ENSG00000162433	205	3299.34825693366	4025.73874853218	2495.32832166526	2711.62601391244	2800.05549902582	2957.46410816563	2521.95482294064	2544.93707551015	2914.39410000982	2689.64291440235	3984.50723237113	3219.98752736608	2784.35063008777	2348.86056556999	2511.95037146964	2565.28993582343	2776.14130019979	2847.80196469472	2791.31203685464	2504.52134081697	2634.7371579129	2575.01676958886	2846.59471810202	2536.53280529891	2451.73346227715	3575.58906268344	2919.43601550963	2110.92551688949	2515.19508450386	2542.12207860843	3148.62661160348	2834.78975441456	2696.19615313905	2551.52283026054	2373.54397319456	2815.0570857806	2736.9808598352	2725.97396301431	2912.99055903624	2933.82776745528	2432.68711118854	3261.21239997374	2108.30153874506	2423.1159217119	2152.02205940381	2528.16875554735
461	AK4P3	ENSG00000233381	NA	16.1556769926022	15.0494906487184	23.1764240402346	11.4093661174436	12.1102184078967	19.2112428534757	7.64228734224437	5.6220995777102	25.4162276163647	5.17986117362031	32.1730397644874	6.2342449706991	21.5076971748009	7.84260622894823	7.39080653613723	10.1068013230866	14.6830291661493	3.9185441550667	14.3389316961711	7.19690040464647	3.38003484017049	17.1547400498556	12.4622899004831	24.7508248161738	9.80391725918271	7.45432049204331	9.77588924523774	10.1398168933556	17.6987926196519	7.29297317633567	11.7957646675003	8.42572912474605	5.91641789090073	20.864241201449	14.1020065247356	11.8824358954668	17.8654103122402	17.1865258613862	16.340635147922	13.9839264416362	9.20426451452343	14.9917824087055	3.05108761034017	7.77574302996198	5.68065655803908	14.4784994811082
462	AK5	ENSG00000154027	26289	10704.0335452097	5430.04434469072	7167.03322463255	10819.8822013757	11197.6269493016	9022.88039351577	8690.23599404964	6834.59905330303	8984.16579150314	4918.27818435248	8725.08089920772	5924.61080382104	7629.85557276064	8012.20258864923	8602.89880806373	10022.2717120208	9419.16321008475	9924.69270874518	12087.7194198722	10507.4745907838	8556.55819789159	9803.48249796487	5433.55839661063	4242.63276417931	8561.83635719241	4855.24741381754	9270.20915609772	6396.3808566359	9695.98855679928	9562.12968748697	7674.83002544719	11335.4142491583	4199.81149998368	9923.55472143919	5908.74073386421	6375.46696864048	8437.23777679398	10041.705138011	8888.21614479306	8813.60270528194	14713.0168264657	12761.0051862901	11233.0875520691	15595.2246144675	13887.3117322195	12306.724558942
463	AK7	ENSG00000140057	122481	725.210389445701	163.663210804813	226.24604420229	811.33270168488	471.433502307406	445.060459438854	256.016625965187	225.820999704693	239.100807946542	192.949828717357	324.205246857527	350.156759187599	332.473152160465	252.92405088358	324.271636773021	627.540482151648	423.710270223164	457.490030104037	627.089279512549	376.937658693359	471.514860203783	353.026492604924	164.086817023028	156.186239357235	260.935028590555	168.964597819648	351.043295624446	226.763177796863	451.319211801122	711.585811348181	588.94567875591	361.370160239108	114.1023450388	160.828525927836	170.986829112419	414.805034896297	287.037592349993	469.765040211222	237.483897483134	179.92652021572	122.416718043162	85.9528858099117	61.0217522068034	116.63614544943	130.655100834899	121.396649495446
464	AK8	ENSG00000165695	158067	160.659232315322	108.168214037664	80.5656645208156	176.211321147185	124.562246481223	98.1907968066537	85.9757326002492	76.8353608953727	98.8408851747517	97.1223970053808	131.167008270603	150.660920125228	96.7846372866043	80.3867138467193	88.6896784336467	166.302821770788	126.903323507433	78.370883101334	163.46382133635	57.5752032371718	107.316106175413	62.2987928126336	59.1958770272947	63.1572771171331	86.7269603696932	115.541967626671	101.313761268827	64.5261075031723	149.456471010393	135.440930417662	145.76194910554	72.0867936228273	52.4025584622636	84.3263081891898	94.3071686341692	177.15631698696	129.821981602279	138.447013883389	111.11631900587	83.9035586498175	38.6579109609984	45.9747993866969	53.9025477826764	54.4302012097339	57.7533416733973	55.6865364658007
465	AK9	ENSG00000155085	221264	1078.84020806155	495.692598242163	528.643195965351	1075.01582973247	735.263260479441	933.879860932848	701.179863650921	669.966866343799	621.285563955582	591.79913908612	563.02819587853	670.181334350153	543.069353663724	626.42817253724	909.069203944879	771.792101035701	647.102071108149	750.401205695273	950.193207066271	1012.96373195399	763.042865168488	672.646386165392	684.387420368197	686.195281110473	627.450704587694	518.07527419701	700.309156840667	831.464985255163	821.027324300517	966.839872519929	906.588770159312	736.783202352793	622.06908110042	642.444760327951	548.215503649096	662.175745811016	670.548400386083	940.484887414743	774.546106011505	534.185990070505	800.771012763538	644.646643574338	610.217522068034	860.191572689544	707.241741475866	805.227317295478
466	AKAIN1	ENSG00000231824	642597	6.28276327490087	3.76237266217961	3.31091772003352	2.53541469276525	6.92012480451239	22.4131166623884	17.1951465200498	30.9215476774061	11.2961011628288	6.47482646702539	12.3742460632644	2.0780816568997	23.300005272701	18.626189793752	3.69540326806861	5.51280072168358	4.19515119032836	6.85745227136672	10.5152165771921	8.09651295522728	11.8301219405967	3.61152422102224	11.4237657421095	23.0438713805756	23.3785719257434	2.48477349734777	7.10973763290017	40.5592675734226	6.88286379653128	3.12555993271529	7.58299157196451	8.42572912474605	27.0464817869748	41.728482402898	29.0853884572671	2.16044289008488	2.3820547082987	7.63845593839385	9.80438108875322	23.3065440693937	50.6234548298788	55.9693209925006	31.5279053068484	87.4771090870723	58.7001177664038	71.2787666762249
467	AKAP1	ENSG00000121057	8165	2117.29122364159	1910.3447192217	2222.7294293825	2060.02443787177	1932.44485166008	2447.29888127888	1893.37668904104	1415.83207698669	1977.7590452586	1789.64203548582	1869.74858015925	1882.74198115113	2307.59667604635	1791.05519753605	2164.58246427119	1966.23225740048	2201.40558712481	1932.82190448665	2035.17237207655	1872.09371775866	1756.77310817861	1947.51443618624	1638.79112191353	1608.8036130513	1954.75027198474	2032.54472083048	1749.88417489756	1744.97030719293	1990.13090345419	1972.22831754335	2020.44597661899	1974.42919156549	1789.29381071955	1981.23357075426	1893.19437594575	2017.85365933928	1875.86808278522	1963.08317616722	2485.95529383721	1895.2881637231	1437.70611716856	1736.0484029281	1856.07829629027	1487.11085448023	1484.54491383421	1908.93447004765
468	AKAP10	ENSG00000108599	11216	2166.6557922301	1741.03794942361	1748.1645561777	2117.07126845898	1998.18603730295	2485.72136698583	2124.55588114394	1985.53816752799	2213.09448615087	1604.46199852889	2304.08461697983	1573.10781427307	2039.64661541029	2036.13664219068	1861.55939628956	2032.38586606068	1823.84197999525	1896.57537105228	2122.16189103332	2275.12014041887	1820.14876143181	2043.21982804333	1924.38526546627	1815.34497875868	1873.30234398537	1898.3669519737	1955.17784904755	1885.08414062839	2054.04321013626	1788.86213482405	2258.04637920721	2242.18013930742	1760.55692382089	1868.21893091308	1877.32961860542	1698.10811160672	1682.92165141303	2103.43980403521	2050.20502322595	1832.82662561712	2594.68216664415	2660.54165146494	2364.59289801363	2384.23720656209	2570.49709251268	2785.44055401935
469	AKAP11	ENSG00000023516	11215	28521.0526552179	20297.0599192934	22350.9018887063	24573.2392022808	24783.5619717606	23493.2154272615	26796.7252796621	18645.6932494759	25116.8809355498	18150.2335523656	29403.6834955288	20352.7317476756	25355.7826609924	20427.0482490743	30559.1373252934	25172.3668953275	30786.1170102247	24723.0747103546	29302.0848855155	23559.0534746102	20675.6731173229	22902.4808476125	18631.1234012222	16012.9301793466	21972.0868727914	17287.8116077971	22417.8914737384	17830.407106198	24146.0694644884	22848.8849614597	24027.1300730791	25049.69268787	18573.3261646491	18049.3073260202	21761.1588184826	20502.6030269055	27596.1037956404	22035.990575274	32183.4256116707	25362.1812563143	21311.5540569275	22706.5536362254	22124.45329178	18257.4446343507	19104.9947807784	18135.991196182
470	AKAP12	ENSG00000131016	9590	13820.2841295605	15281.817160608	8389.86550256493	9168.05952903914	9862.04286203072	19814.2624208209	11192.1298127169	13149.1538956679	9177.1408530348	7501.73394469561	14076.9423215696	7482.13300566737	13963.8723907395	7947.50108726041	11303.3147462049	12494.7628356958	9983.41104518391	10892.5731150467	9872.83243720367	9291.19842239859	7496.91727549814	9002.62700195319	7892.7836036393	11966.5970602611	8845.39581022723	8439.5331837417	9615.03143129337	10478.1180569794	9018.51810596927	8332.74278061896	10695.3883349464	11078.8976069161	14092.9074161255	11983.0291966989	12941.2351126683	7063.56802913251	8145.43607502739	8581.80524678549	9846.86674013782	9968.67502936109	15665.6582037189	19852.1182656079	10611.6827087631	13390.8014654733	12836.3902689823	18666.1270233364
471	AKAP13	ENSG00000170776	11214	4678.86356457975	4311.67907085783	4112.15980828163	4064.2697525027	4398.60432886819	4382.29795313174	3165.81753152473	3888.61887458289	3207.1513884798	2874.82295135927	4031.52936741154	3692.75110431076	3756.67777319857	2851.7676900013	4201.67351579401	4531.5221932239	4454.20177633114	3757.88384470896	4514.8516267344	3608.34594037962	3248.21348140384	3488.73239750748	2745.85787473978	2638.9500114348	3086.7256416796	4005.45487772461	3188.71732835573	3408.82207923902	3656.7672084714	3890.28026291963	3666.79770235439	3699.83127788849	2492.50233718089	3096.60113164839	3236.41049742682	3465.35039569615	4155.49443862708	4001.59610472608	3831.33425434945	3303.93568727726	3252.78707943258	3385.14446788571	3021.59376344022	2576.68684655365	2822.33953325242	3396.87872441384
472	AKAP14	ENSG00000186471	158798	26.9261283210037	8.46533848990411	8.82911392008938	36.7635130450961	19.8953588129731	2.13458253927508	5.73171550668328	5.6220995777102	6.58939234498344	5.17986117362031	9.89939685061151	27.0150615396961	8.06538644055036	12.7442351220409	6.46695571912007	20.2136026461731	14.6830291661493	15.6741766202668	11.4711453569369	4.49806275290404	34.6453571117475	10.8345726630667	3.11557247512078	10.2417206135891	3.01658992590237	2.48477349734777	7.9984548370127	8.29621382183644	19.6653251329465	50.0089589234446	27.8043024305365	0	10.1424306701155	11.3014639841182	7.93237867016376	35.6473076864005	2.3820547082987	21.9605608228823	0	8.39035586498175	3.68170580580937	6.99616512406258	5.08514601723362	1.9439357574905	1.89355218601303	1.11373072931601
473	AKAP3	ENSG00000111254	10566	61.9300951383086	48.9108446083349	34.2128164403463	70.991611397427	82.1764820535846	85.3833015710032	67.8253001624188	64.6541451436673	43.3017211241769	69.9281258438742	25.9859167328552	64.4205313638907	71.6923239160032	105.875184090801	33.2586294126175	65.2348085399224	40.9027241057015	64.6559785586005	64.0472282428975	41.3821773267172	88.7259145544753	53.269982260078	86.1975051450081	80.226811473115	46.0029963700112	32.302055465521	73.7635279413393	127.208611934825	30.4812539560671	69.8041718306414	91.8384534826812	83.3210991224887	66.7710019115939	87.8036817227646	42.3060195742067	71.294615372801	59.5513677074674	37.23747269967	45.7537784141817	61.5292763431995	35.8966316066414	48.973155868438	18.306525662041	34.9908436348289	60.5936699524169	64.5963823003288
474	AKAP5	ENSG00000179841	9495	13125.5900188786	5741.38068248608	4675.01582068732	14062.6775934225	10964.0727371493	12594.036981723	7948.93412185193	4406.78905232851	9965.0439091421	3756.69431616813	9227.47528937626	6033.71009080827	11077.3601990714	8796.46321154406	8461.54963306011	11859.8719525819	11600.6418290555	10970.943998148	14555.9275291731	11355.8092259815	7749.57487980089	11533.4025998345	4280.79658081595	2255.73896514301	7906.48219579012	4904.9428837645	10597.9526590418	4320.48379810527	11990.9319998141	10022.628850907	12836.3196220977	12251.9463395057	3162.74796396436	4282.38550659741	6360.00494265575	5899.08931137676	9700.91779954644	11230.4398434236	11412.2995873088	5698.91615584816	4488.91980373308	3901.86123490576	2846.66474044738	4994.94292887183	4038.00003667278	3716.51944372754
475	AKAP6	ENSG00000151320	9472	11483.0961912974	10559.0988764071	8354.54904688457	9858.96003281768	9862.90787763128	10211.842867892	13647.2146214129	15896.4865559756	11668.8725012021	10920.442319285	12677.4150918144	8072.30819622688	12540.7797610069	10870.8325591009	10314.7943719965	10648.8933940521	10661.9767502195	10956.2494575665	11399.450698456	10847.5281349034	10967.3680476432	9317.73249023738	11313.6821813219	14914.5056435392	11551.2769737617	8069.30193263688	9362.63574532542	12252.5860133167	10312.4964997171	9875.72753406941	10218.5024205317	9831.88969645367	14744.5585866805	14153.779625033	12819.6053063924	9146.23497517434	9798.58204258669	9422.03540000882	10831.6623517193	11871.4212871864	17919.7825833257	20120.970896804	14891.3415968669	15057.7263775214	15713.6428156291	15753.721166175
476	AKAP7	ENSG00000118507	9465	970.238157166835	799.504190713167	866.35680340877	853.167044115507	1059.64411069096	945.620064898861	1027.88764753187	1074.75803593893	1164.43976153493	1102.01546468772	853.822978365243	992.283991169606	914.97328397799	1161.68604766296	853.63815492385	884.804515830215	811.761755328538	810.15900406004	1050.56572893947	1001.26876879644	1201.60238568061	915.521390029138	1002.17581283052	1042.94854915049	1087.48066828781	742.947275706983	1116.22880836533	1121.83246901944	1066.84388846235	858.487128185799	990.001677450922	1083.17428859235	1144.40426061137	993.659487219009	1033.85335334468	790.722097771066	863.494831758278	972.948325152917	983.706235904907	916.413312808562	982.09502369965	874.520640507822	863.457793726268	971.967878745248	1087.84573086448	915.486659497764
477	AKAP8	ENSG00000105127	10270	469.412170396165	607.623184942007	493.326740284994	550.184988330059	403.097269862847	626.499975277236	505.346250505909	812.393388979124	480.084299420222	611.223618487197	621.187152375872	528.871781680973	645.230915244028	444.087577714194	484.097828116988	540.254470724991	577.882076467732	531.942369050304	549.659048353225	533.47024249442	485.880008274508	439.703073909458	615.84482591554	518.91384442185	534.690564366196	607.52712010153	547.449797733313	565.986142956397	498.515992120194	555.307814712416	745.660837909843	630.05730010601	586.570573755015	557.249108755368	600.216652709058	634.089988239912	552.636692325298	607.257247102311	655.804157269938	441.892075555705	660.866192142782	691.620895121615	474.95263800962	651.218478759316	483.802583526328	797.431202190266
478	AKAP8L	ENSG00000011243	26993	1262.83541825508	1888.71107641416	1520.8148727354	1362.78539736132	1211.88685639023	1856.01951789968	1355.5507173306	1845.92269468152	1136.19950862786	1512.51946269713	1731.15702425069	1500.37495628158	1551.24265873252	1244.03341306691	1841.23467831519	1538.99020147	1477.74200679316	1425.37043640551	1202.55840491888	1401.5963538049	1241.31779505261	1292.92567112596	1328.27239855982	1274.24073967405	1248.11408184211	2155.54100894919	1320.63376531121	1158.70453044982	1382.47235684614	1389.8323167474	1324.49586123647	1537.22746920367	1305.83794877738	1450.06476350071	1455.15079827115	1766.16206264439	1773.43973032838	1463.71911919472	1526.21532281592	1380.67967067089	1432.18355845985	1451.20453716269	1409.60247597716	1288.8294072162	1228.91536872245	1884.4323940027
479	AKAP9	ENSG00000127914	10142	13041.2214834728	10267.5149950881	9797.00553357917	13234.8646962346	12887.0024172032	11862.9424620213	12290.7086181645	11483.1383874731	11786.5402216482	11191.0900656067	11755.5337601012	10830.9615957612	11263.760241253	12803.054668758	11364.288900128	13397.9433539317	12529.8678177132	13003.6887785888	13685.0764108257	12067.402753491	12195.1657033351	12588.8705534283	10170.2670829526	10636.0268572123	12473.5993436063	11031.1519414754	12212.7518189143	11122.4573304754	12493.3810569609	12121.9632723808	13040.2178399216	12244.456802506	10128.907429222	10707.7024532603	9274.71341623703	11261.3085645674	11682.787316851	12813.5098366557	11254.3401142122	11315.793276572	10237.9034195044	10016.5095533364	9276.32336463757	10163.8681080391	10749.695759996	10099.3102534376
480	AKIP1	ENSG00000166452	56672	333.883991180446	332.02938743735	328.884493523329	428.485083077327	343.411193423927	343.667788823288	314.2890669498	279.23094569294	287.109237888564	281.007468668902	304.406453156304	325.219779304803	356.669311482116	327.428810058589	374.159580891947	315.148441256245	327.221792845612	331.116981103136	360.385149963767	386.833396749748	305.893153035429	260.932624968857	297.017909294847	343.097640555236	361.236643626809	280.779405200298	362.596619277909	400.061866519668	374.624443782631	345.895299220492	380.83468783644	376.349234238657	299.201704768408	360.777504108389	326.990276292306	307.863111837095	315.622248849577	362.826657073708	331.170205664553	293.662455274361	377.374845095461	306.831813298173	306.125790237464	401.422733921787	317.169991157182	386.464563072657
481	AKIRIN1	ENSG00000174574	79647	2269.87261746061	2114.45343614494	1864.04667637887	2322.43985857297	2114.9631433791	2421.68389080758	2029.98257528366	3594.39566334939	2334.52757365128	1763.74272961772	2354.81902583921	1773.64269416389	2112.23509337524	2466.49965900422	1802.43294400047	2188.58188650838	1739.93895618869	1977.88516226992	2164.22275734209	2231.03912544041	2123.50688833711	2288.80347507284	2036.54587457061	2044.07673912883	2297.13322857466	1785.30975784437	2308.88729628433	2192.9658535721	2439.48358274201	2052.45102248304	2166.20792572453	2456.56813592596	2114.69679471909	2310.71471306048	2110.89410167136	2015.69321644919	1987.82465407526	2514.00681072388	1861.74303118658	1990.37886352623	2203.50092477691	2287.74599556846	1753.35834674215	2421.17198595441	2177.58501391498	2275.35187999262
482	AKIRIN2	ENSG00000135334	55122	640.841854039889	586.930135300019	720.676423727295	612.302648302808	641.841575618524	601.952276075573	693.537576308677	633.423219088682	615.637513374167	454.532817985182	690.482930330153	621.34641541301	590.565518258076	531.336572011243	753.862266685997	712.988893337743	707.931763367911	621.089248578072	700.695795552894	578.45087002346	569.535870568727	640.142668176192	582.612052847585	611.089329944152	674.20784843918	546.650169416509	678.979943941967	663.697105746915	660.754924467003	658.451292492021	617.592535805554	662.824024480022	777.586351375524	688.519959647817	653.980552584613	629.769102459742	739.627986926745	601.528405148516	725.524200567739	788.693451308284	662.707045045687	757.584737719919	717.00558842994	596.788277549582	662.743265104559	606.983247477228
483	AKNA	ENSG00000106948	80709	772.779882812807	1130.59298498497	1252.63053741268	836.686848612533	752.563572490722	752.440345094466	802.440170935659	744.928194046601	645.760449808378	1218.56234109418	869.909498247487	1201.13119768803	757.250171362783	786.22127445206	1095.68706898234	983.116128700239	1002.64113448848	734.727029075006	739.888875522428	854.631923051768	830.643561971897	690.704007270503	830.819326698874	961.014784241782	719.456697327716	1483.40977791662	770.517815965556	895.069291222576	872.157169646178	901.203113932908	925.12497177967	765.805158226919	835.905327728689	652.007537545282	1053.24361231619	1471.2616081478	1131.47598644188	769.574435793181	1053.42627920271	815.729042428781	401.305932833221	384.789081823442	498.344309688895	362.544018771977	421.315361387898	539.045672988951
484	AKNAD1	ENSG00000162641	254268	6.28276327490087	1.8811863310898	3.31091772003352	6.33853673191313	12.9752340084607	5.3364563481877	17.1951465200498	11.2441991554204	3.76536705427625	2.58993058681016	8.66197224428507	10.3904082844985	9.85769453845043	12.7442351220409	8.31465735315438	3.67520048112239	2.09757559516418	0.979636038766675	1.91185755948948	8.99612550580809	11.8301219405967	9.93169160781116	11.4237657421095	9.38824389579005	6.03317985180475	3.72716024602166	6.22102042878765	2.76540460727881	4.91633128323663	8.33482648724077	3.37021847642867	9.36192124971783	12.6780383376444	14.7788375176931	3.5255016311839	5.4011072252122	2.3820547082987	3.81922796919693	6.53625405916882	5.5935705766545	4.60213225726171	3.99780864232147	13.2213796448074	7.77574302996198	4.73388046503257	5.56865364658007
485	AKR1A1	ENSG00000117448	10327	790.73063502681	445.841160468283	508.77768964515	789.781676796375	842.525194949383	852.765724440395	677.297715706408	744.928194046601	741.777309692422	573.669624978449	653.36019214036	518.481373396475	695.415541985231	797.004858016864	603.274583512201	686.343689849606	596.760256824209	719.052852454739	789.597172069155	896.014100378486	761.352847748402	695.218412546781	607.536632648551	655.470119269705	723.227434735094	448.501616271272	811.398807354732	806.576343789654	828.893454353695	857.445274874894	791.15878734163	831.338606974943	799.561617827441	743.288592801621	710.388578683555	555.233822751814	549.06361026285	803.947487515953	783.26111142373	570.544198818759	809.054850826609	663.636234625365	567.502295523272	812.565146631027	859.672692449914	757.33689593489
486	AKR1B1	ENSG00000085662	231	2137.037051077	1229.35526736719	1268.08148677284	1981.42658239604	2025.00152092044	1955.27760597597	1697.54307589603	1784.0795993267	1877.03547655671	1222.44723697439	1793.02825456701	1195.93599354578	1848.76580298393	1711.64880946795	1742.38264089435	2013.09106353479	1734.69501720078	1845.63429703641	2354.45258451129	1899.08209427609	1708.60761170618	1908.69055081025	1218.18883777222	1439.81522292707	1654.59957435745	990.182238693086	1873.4158662692	1513.59812171727	2007.82969607384	1778.443601715	2188.11434582131	2089.58082293702	1823.10191295327	1476.14506500252	1713.39379275537	1192.56447532685	1603.12281868502	2080.52443622003	1725.57107162057	1446.87025582796	1526.06705650798	1221.33054022921	1000.75673619158	1287.85743933745	1236.48957746651	1268.53930069094
487	AKR1B10	ENSG00000198074	57016	0	0	0	0	0	0	0	0	2.82402529070719	0	0	0	0	0	0	0	0	0	0	0	0.845008710042622	0	3.11557247512078	0.853476717799096	0	0	0	0	0	1.0418533109051	0	0	6.76162044674369	0	0	0	1.19102735414935	0	0	0	0	0.999452160580368	0	0	0	0
488	AKR1B10	ENSG00000198074	57016	0	0	0	0	0	0	0	0	2.82402529070719	0	0	0	0	0	0	0	0	0	0	0	0.845008710042622	0	3.11557247512078	0.853476717799096	0	0	0	0	0	1.0418533109051	0	0	6.76162044674369	0	0	0	1.19102735414935	0	0	0	0	0.999452160580368	0	0	0	0
489	AKR1B10	ENSG00000198074	57016	0	0	0	0	0	0	0	0	2.82402529070719	0	0	0	0	0	0	0	0	0	0	0	0.845008710042622	0	3.11557247512078	0.853476717799096	0	0	0	0	0	1.0418533109051	0	0	6.76162044674369	0	0	0	1.19102735414935	0	0	0	0	0.999452160580368	0	0	0	0
490	AKR1D1	ENSG00000122787	6718	0	0	0	0	0.865015600564048	1.06729126963754	0	0	0	0	1.23742460632644	0	1.79230809790008	0	1.84770163403431	0	0	0.979636038766675	0	0	0	0	1.03852415837359	0.853476717799096	2.26244244442678	1.24238674867389	0	0.921801535759604	0	0	0.842554619107167	0	0	0	0	0	0	0	0	0	0	0	0	0	0	0
491	AKR1E2	ENSG00000165568	83592	202.843500018228	190.940412605615	240.593354322436	212.974834192281	227.499102948345	149.420777749256	236.910907609576	219.261883530698	110.13698633758	246.043405746965	98.9939685061151	232.745145572766	165.788499055757	205.868413509891	263.297482849889	226.024829589027	349.246336594836	262.542458389469	216.039904222311	215.007399588813	153.791585227757	225.72026381389	239.8990805843	117.779787056275	177.224658146764	264.628377467538	112.86708492229	281.149468406679	176.987926196519	152.110583392144	260.349377304115	215.32418874351	244.263538638616	199.079634797159	208.885971647646	137.18812352039	229.868279350824	180.458521544555	178.657610950614	200.436278996786	283.491347047322	253.860848787414	369.181600851161	242.020001807567	296.340917111039	185.993031795774
492	AKR7L	ENSG00000211454	246181	35.901504428005	48.9108446083349	30.9018987203128	40.566635084244	31.1405616203057	28.8168642802136	43.9431522179052	88.0795600507931	34.8296452520554	46.6187505625828	22.2736429138759	35.3273881672949	51.0807807901523	19.6065155723706	45.2686900338405	33.9956044503821	46.146663093612	35.2668973956003	40.1490087492791	31.4864392703283	38.8704006619606	40.6296474865002	58.1573528689211	34.1390687119638	39.9698165182064	64.604110931042	29.3276677357132	29.4976491443073	60.9625079121342	41.6741324362038	32.8596301451795	39.3200692488149	34.6533047895614	53.89928977041	53.7638998755544	74.5352797079283	95.2821883319479	28.6442097689769	59.9156622090475	36.3582087482542	38.6579109609984	20.9884953721877	42.7152265447624	64.1498799971863	29.3500588832019	52.3453442778527
493	AKT1	ENSG00000142208	207	1431.5724890667	1870.83980626881	1738.2318030176	1760.84550412547	1614.98412625308	1769.56892505904	1705.18536323828	1865.6000432035	1693.47383266075	1627.77137381018	1736.10672267599	1705.0659994862	1958.09659695584	1714.58978680381	1633.36824448633	1683.24182035405	1509.20564072063	1693.79071102758	1652.80086017865	1828.0127027802	1714.52267267648	1705.54231337775	1677.21651577335	1805.10325814509	1793.36271094896	1703.3122324319	1854.75280498283	1952.37565273884	1888.85447901951	1799.2806679331	1865.41592670327	1951.0243884412	1809.57867205978	1985.58028767123	2001.60355110466	1774.80383420473	1893.73349309746	1933.48415940594	1759.34171759294	1762.90699340894	1741.44684614783	1811.00731497163	1622.16157949752	1744.68234234772	1678.63401290055	1822.063473161
494	AKT1S1	ENSG00000204673	84335	244.130230110434	303.811592471003	273.702531522771	212.974834192281	260.369695769779	238.005953129172	268.435342896334	304.530393792636	277.695820252874	370.360073913852	199.225361618557	315.868411848754	242.857747265461	342.133696737867	330.738592492141	321.580042098209	284.221493144746	249.807189885502	235.158479817206	301.370204444571	307.583170455514	332.260228334046	379.061317806361	411.375777979164	345.399546515822	378.927958345535	358.153033257346	355.815392803207	247.783096675126	347.979005842302	333.651629166438	381.966386988487	402.31641658125	402.505986511287	320.820648437734	400.762156110745	368.027452432149	304.583430543455	302.846438074822	367.311134533645	271.525803178441	290.840578728887	295.955498202997	281.870684836122	312.436110692149	290.68372035148
495	AKT2	ENSG00000105221	208	1550.94499128982	2626.13611820137	2634.38686590667	1565.61857278254	1827.77796399183	2011.84404326676	1976.48656388795	1388.65859569442	1770.66385727341	2924.03163250867	1932.8572350819	2838.65954332499	1940.17351597684	1837.13050913112	2963.71342099103	2166.53068362165	2292.65012551445	1948.49608110692	1759.86488351007	1673.2793440803	1999.29060796084	2242.75654125481	2222.44169891949	2061.99975020262	1911.76386554063	3368.1104756549	1903.63225120902	1984.63870649043	1784.6282558149	2088.91588836472	1813.17754031862	1932.30054594176	2053.8422106984	2095.11755397884	2063.29982965037	2806.41531422026	2752.46421543914	1657.54493863147	2107.94193408194	2175.8989543186	1702.78893518683	1786.02101095712	2331.03093429989	1642.62571507947	1701.3566391327	1820.94974243168
496	AKT3	ENSG00000117020	10000	202.843500018228	148.613720156094	143.473101201452	135.644686062941	115.912090475582	128.074952356505	129.918884818154	208.017684375277	154.380049225326	141.151216981153	111.36821456938	91.4355929035867	265.261598489212	129.403002777646	151.511533990813	270.127235362495	103.829991960627	159.680674318968	147.21303208069	188.019023071389	131.821358766649	182.381973161623	229.513839000564	121.193693927472	255.655996220226	142.874476097497	132.418863412766	144.722841114258	740.399491255436	198.993982382873	173.566251536076	178.812695869611	105.65031948037	328.611798922822	199.19084216189	69.1341724827161	98.8552703943959	187.142170490649	171.031981214917	178.994258452944	234.708745120347	499.726080290184	399.692476954562	286.730524229848	294.447364925026	310.730873479168
497	AKTIP	ENSG00000166971	64400	1822.89888733195	1543.51338465918	1462.3219930148	1760.84550412547	1661.69496868354	1920.05699407794	1792.11638175631	2272.26524599121	1794.19740136263	1544.89359503226	1795.50310377966	1366.33868941155	1896.26196757828	1845.95344113869	1475.38975477639	1742.04502805201	1517.59594310128	1625.21618831391	1697.72951282666	1700.26772059773	1758.4631255987	1732.62874503542	1614.90506627094	1985.1868456007	1920.81363531834	1421.29044048292	1849.42050175816	1795.66939165971	1759.06333314206	1676.3419772463	1713.75609526398	1849.91563894424	2077.507882262	2061.21316202648	1754.81843692178	1397.80654988492	1455.4354267705	1718.65258613862	1603.56099584942	1600.69344668596	2488.83312472713	2179.80516222578	1740.13696709734	1926.44033567308	2167.17047689191	2309.87753260141
498	ALAD	ENSG00000148218	210	1950.34922805137	2295.04732392956	1999.79430290024	1623.93311071614	1838.1581511986	1885.90367344953	1780.65295074294	2527.13376018073	2291.2258525271	2580.86582975632	1619.78880968131	1938.85018588742	2035.16584516554	2392.97522560783	1806.12834726853	1947.85625499487	1931.86712314621	2012.17242362675	2065.76209302838	2332.69534365604	1737.33790784763	2071.20914075625	2234.90398881997	2502.39373658695	1926.09266768866	1705.79700592924	1939.18093937352	2222.46350271641	1984.2313059143	2050.36731586123	1883.95212832363	1888.29951606809	2331.91385157073	2036.87154729146	2437.00300255587	2086.98783182199	1654.33699491344	1695.73721832344	1858.474904157	1704.17450235407	1420.21801459096	1477.19029333778	1640.46810515957	1390.88603448445	1322.6462019301	1469.01083196782
499	ALAS1	ENSG00000023330	211	1177.56934523856	989.504010153237	740.541930047497	1113.04705012394	1015.52831506219	1426.96842750539	1067.05437016087	1185.32599430057	1063.71619283304	783.454002510072	1285.68416597317	687.8450284338	1204.43104178885	967.581543496488	854.562005740867	1120.01734662205	848.469328243911	1015.88257220104	1062.03687429641	1105.62382466381	953.169824928078	1034.70168932287	777.85459462182	966.135644548576	1054.29817910288	629.89008157766	1019.35863311706	1085.88220912481	1100.27494118836	967.881725830834	1171.15092055896	1129.98389484094	1087.77568936989	1157.96538668042	1085.85450240464	635.170209684955	815.853737592304	1015.91463980638	944.488711549894	1000.31687145838	1511.34023328475	1427.21768530877	961.092597257154	1503.6343084189	1286.66871039585	1651.66267157565
500	ALAS2	ENSG00000158578	212	13.4630641605019	23.5148291386225	0	0	4.32507800282024	5.3364563481877	2.86585775334164	20.6143651182707	8.47207587212157	11.6546876406457	17.3239444885701	52.9910822509423	82.4461725034036	6.8622804503297	29.5632261445489	30.3204039692597	8.39030238065672	0.979636038766675	2.86778633923422	72.8686165970455	5.07005226025573	11.7374537183223	170.317961973269	7.68129046019186	4.52488488885356	36.0292157115427	17.7743440822504	10.1398168933556	7.8661300531786	2.08370662181019	8.42554619107167	5.6171527498307	129.315991043973	4.34671691696854	14.1020065247356	12.9626573405093	23.820547082987	5.72884195379539	18.5193865009783	110.006888007538	16.5676761261422	16.9906867298663	0	1.9439357574905	0	2.22746145863203
501	ALB	ENSG00000163631	213	126.552803108718	75.2474532435921	70.632911360715	148.321759526767	73.5263260479441	232.669496780984	66.8700142446383	66.5281783362373	96.9582016476135	69.9281258438742	121.267611419991	81.0451846190882	123.669258755105	55.8785693812561	80.3750210804923	101.068013230866	92.2933261872239	112.658144458168	85.0776613972818	101.656218215631	68.4457055134524	46.9498148732891	43.6180146516909	25.6043015339729	42.2322589626332	140.389702600149	40.880991389176	40.5592675734226	96.3600931514379	88.5575314269332	133.96618443804	102.981133746896	39.7245201246192	47.813886086654	87.2561653718014	78.8561654880981	104.810407165143	94.5258922376239	87.1500541222509	13.0516646788605	18.4085290290469	24.9863040145092	23.3916716792746	31.1029721198479	9.46776093006513	120.28291876613
502	ALCAM	ENSG00000170017	214	12291.7775785382	7301.82474412507	6039.11392134113	11266.1151873024	11150.9161068711	12100.9484151504	12585.8919667587	12698.4489128548	11679.2272606014	7352.81293595403	11953.5216971134	6339.18809437253	13077.5760363279	11771.7519496513	8961.35292506639	10395.3045608547	8847.57386040251	11878.0869700459	11709.1716230933	12321.0934927548	10267.7008357279	12389.3338402168	7534.49276900041	8946.99643268792	11672.6947182792	4998.12188991504	12006.5694275602	9855.90202034169	12059.7606377794	9893.43904035479	10991.125006253	11987.0039681387	10232.0221410349	10025.2678972963	8343.09961019669	6726.53893827927	8409.84414764855	11595.1761144819	9464.49587767645	9472.71177156439	5945.03444993068	4515.5248615021	3691.81600851161	5164.0653397735	5859.59723961731	5656.63837419604
503	ALDH16A1	ENSG00000161618	126133	43.081805313606	70.5444874158676	112.57120248114	64.6530746655139	69.2012480451239	33.0860293587638	54.4512973134912	94.6386762247883	49.8911134691604	85.4677093647351	32.1730397644874	57.1472455647417	75.2769401118033	44.1146600378338	80.3750210804923	101.068013230866	98.5860529727164	60.7374344035338	58.3116555644291	58.4748157877526	49.0105051824721	88.4823434150449	166.163865339775	161.307099664029	103.318204962156	115.541967626671	98.6476096564899	89.4147489686816	69.8119042219601	159.40355656848	96.0512265782171	87.0658676223758	131.006396155659	118.230700141544	119.867055460252	61.5726223674191	119.102735414935	125.079715991199	61.0050378855756	160.349023197429	82.8383806307108	46.9742515472773	127.12865043084	78.7293981783651	57.7533416733973	49.0041520899046
504	ALDH18A1	ENSG00000059573	5832	992.676597434338	1044.05841375484	859.734967968703	936.83572897676	978.332644237939	1136.66520216398	892.237047207031	971.686210347579	880.154548937074	753.669800761755	1306.72038428072	758.49980476839	1059.25408585895	877.391571863583	821.303376328249	972.090527256871	841.127813660836	897.346611510274	1019.97600798764	847.435022647122	902.46930232552	920.035795305416	887.938155409421	1002.83514341394	987.179053251551	860.974016831002	843.392626702783	943.924772617835	981.299724134031	959.546899343593	963.039929639492	924.957819472122	797.871212715756	803.273286255787	906.935294622057	760.475897309877	861.112777049979	930.936817491751	863.874911486812	842.764633549278	812.736556632419	1008.44723002559	1024.14840787085	895.182416324373	930.680899425403	926.623966790924
505	ALDH1A1	ENSG00000165092	216	337.474141623247	547.425222347133	207.4841771221	77.3301481293401	391.852067055514	566.731664177534	1075.6519434209	714.006646369195	507.383210563725	404.029171542384	352.666012803035	205.73008403307	474.065491894571	449.969532385905	454.53460197244	211.324027664537	240.172405646299	354.628246033536	217.951761781801	999.469543695279	245.05252591236	288.921937681779	701.003806902175	840.674567032109	325.037564515981	439.804909030555	261.282858009081	631.434051995329	322.511332180323	379.234605169455	888.052568538954	627.248723731095	1239.06694686578	1664.79257919895	562.317510173831	382.398391545024	227.486224642526	656.907210701871	498.934059849886	875.393795246429	1540.79387973122	1423.21987666644	1117.71509458795	473.348356948936	1496.8530030433	1455.64606321603
506	ALDH1A1	ENSG00000165092	216	337.474141623247	547.425222347133	207.4841771221	77.3301481293401	391.852067055514	566.731664177534	1075.6519434209	714.006646369195	507.383210563725	404.029171542384	352.666012803035	205.73008403307	474.065491894571	449.969532385905	454.53460197244	211.324027664537	240.172405646299	354.628246033536	217.951761781801	999.469543695279	245.05252591236	288.921937681779	701.003806902175	840.674567032109	325.037564515981	439.804909030555	261.282858009081	631.434051995329	322.511332180323	379.234605169455	888.052568538954	627.248723731095	1239.06694686578	1664.79257919895	562.317510173831	382.398391545024	227.486224642526	656.907210701871	498.934059849886	875.393795246429	1540.79387973122	1423.21987666644	1117.71509458795	473.348356948936	1496.8530030433	1455.64606321603
507	ALDH1A2	ENSG00000128918	8854	65.5202455811091	44.2078787806104	30.9018987203128	65.9207820118965	77.8514040507644	50.1626896729644	85.9757326002492	94.6386762247883	71.5419740312488	31.0791670417219	42.0724366150989	56.1082047362919	69.003861769153	68.622804503297	84.9942751655781	65.2348085399224	51.3906020815224	92.0857876440674	85.0776613972818	54.8763655854293	55.770574862813	68.6189601994226	76.8507877196458	67.4246607061286	33.9366366664017	34.7868289628688	80.8732655742395	88.492947432922	78.661300531786	82.3064115615026	45.497949431787	58.9801038732223	150.446054940047	140.833628109781	84.6120391484135	64.8132867025464	40.4949300410778	83.0682083300331	94.7756838579478	154.755452620774	157.392923198351	128.929328714867	84.4134238860781	206.057190293993	113.613131160782	104.690688555705
508	ALDH1A3	ENSG00000184254	220	129.245415940818	196.583971598884	76.1511075607709	178.74673583995	120.237168478403	141.949738861793	128.963598900374	242.687298437824	172.265542733139	160.57569638223	139.828980514888	134.036266870031	133.526953293556	112.737464541131	124.719860297316	118.525215516197	120.61059672194	158.701038280201	165.37567889584	153.833746149318	147.031515547416	174.256043664323	143.316333855556	182.644017609006	128.205071850851	136.662542354127	136.862449433328	152.097253400335	117.991950797679	114.603864199561	75.8299157196451	176.940311619667	154.672067719262	143.441658259962	120.748430868048	115.583694619541	151.260473976967	132.718171929593	141.618837948658	202.300802522338	315.706272848154	356.804421327191	320.364199085718	384.899279983118	379.657213295612	468.880637042042
509	ALDH1B1	ENSG00000137124	219	198.355811964728	220.098800737507	205.276898642078	129.306149331028	155.702808101529	140.882447592155	262.70362738965	348.570173818032	260.751668508631	209.784377531623	149.728377365499	155.856124267477	266.157752538162	184.301246380283	110.862098042058	181.003623695278	108.025143150955	207.682840218535	136.697815503498	188.019023071389	261.952700113213	241.97212280849	234.706459792432	337.123303530643	178.732953109716	104.360486888606	109.31221610584	410.201683413024	150.439737267041	135.440930417662	144.919394486433	198.472730494018	395.554796134506	246.893520883813	287.328382941487	138.268344965432	132.204036310578	135.582592906491	101.311937917117	175.265211401841	413.271476702102	332.817569473263	278.666001744402	359.628115135742	498.004224921426	345.256526087964
510	ALDH1L1	ENSG00000144908	10840	1789.68999573605	4137.66933523202	3987.44857416036	1488.2884246532	1544.91786260739	3150.64382797002	1961.20198920346	3999.18683294452	2087.89603159618	2517.41253037947	3638.02834259973	2111.33096341009	3085.45839053499	1521.46560841596	1610.2719740609	2714.13555530888	1717.91441243946	1504.72095554561	1052.47758649896	2212.14726187821	1385.8142844699	1673.03859538855	2319.02444564823	1665.98655314383	1257.16385161981	4422.89682527903	1446.83160829519	2001.2311341341	1425.73607213862	1289.81439890051	1783.68812864987	1470.75782833067	1842.54157173766	1369.21582884509	2765.75602966377	2145.31978985429	1838.94623480659	1471.35757513312	1211.38575229929	2469.56140959296	1540.79387973122	2148.82214524779	2994.13397494715	1280.08169630749	1204.29919030429	2417.90941334507
511	ALDH1L2	ENSG00000136010	160428	364.400269944251	601.039032783192	452.492088404581	272.557079472264	420.397581874128	440.791294360304	458.537240534662	469.445314738802	256.986301454354	438.993234464321	566.740469697509	428.084821321338	511.703961950473	415.658130134256	332.586294126175	358.332046909433	383.856333915045	441.81585348377	398.622301153556	245.594226308561	334.623449176878	343.094800997113	442.41129146715	522.327751293047	322.775122071554	424.896268046469	305.718718214708	475.649592451956	295.963143250845	321.932673069675	385.890015551083	447.499835736512	415.839657474737	399.897956361106	388.686554838024	305.70266894701	427.578820139616	304.583430543455	370.387730019566	423.24684030019	713.330499875566	819.550771675902	808.538216740145	497.647553917567	641.914191058416	727.266166243357
512	ALDH2	ENSG00000111275	217	3630.539635282	2845.29432577333	2804.34730886839	3711.84711020833	3662.47605278818	4576.54496420577	3467.68788154339	3585.96251398282	3065.95012394444	3631.08268270784	3190.08063510956	3481.82581613545	3385.66999693325	3096.84913465593	3269.50804142371	3122.08280871347	3423.24337130794	3675.59441745256	3899.23349257879	4128.32199461533	3106.25201811668	3152.86064495242	3463.47806817593	3444.63203303715	3037.70605538369	4014.15158496532	3606.41441428861	3485.33160670706	3637.10188333846	3468.32967200306	4466.38203588709	3932.94311700646	3612.39572367282	3488.67499755895	3472.61910671614	3143.4444050735	3201.48152795345	2239.977203934	3776.86547052305	3088.58322007606	3192.95936008818	2293.74270853195	2970.74230326788	3175.41905986072	3154.6579418977	3176.36004000927
513	ALDH3A1	ENSG00000108602	218	8.97537610700125	6.58415215881431	9.93275316010055	93.8103436323143	34.6006240225619	1.06729126963754	2.86585775334164	13.1182323479905	0.941341763569063	1.29496529340508	0	12.4684899413982	0	0	5.54310490210292	36.7520048112239	23.073331546806	4.89818019383337	21.0304331543843	0.899612550580809	42.2504355021311	41.5325285417558	9.34671742536233	0.853476717799096	1.50829496295119	6.21193374336942	7.9984548370127	3.68720614303842	5.89959753988395	90.6412380487433	27.8043024305365	2.80857637491535	20.2848613402311	4.34671691696854	6.16962785457182	66.9737295926313	1.19102735414935	21.9605608228823	1.08937567652814	1.8645235255515	0	5.99671296348221	5.08514601723362	7.77574302996198	7.57420874405211	5.56865364658007
514	ALDH3A2	ENSG00000072210	224	4891.57997831568	5439.45027634617	5053.56408001116	3905.80633420487	3924.57577975909	9495.6904259652	4798.40116501169	4390.85977019167	4100.48472210684	4694.24918859341	5877.76688005059	3427.79569305605	6008.71289821001	4284.02365256297	4661.75122266856	4899.04224133614	4305.27390907448	4689.51771757607	3680.32580201725	5713.43930873872	3505.0961292568	4265.21010502727	4092.82370815033	3123.72478714469	3601.80837152743	4586.89187610398	3721.05893361913	3406.05667463174	4110.05295278582	3871.52690332334	4413.30109488334	4496.53077623947	3829.61278052446	3033.13906466065	4406.87703897987	4265.79448647259	4190.03423189741	4583.07356303631	5116.79755265265	4000.33522407074	2384.82493571302	3326.17679041147	3241.27207138471	2482.40596231536	2936.8994405062	3792.25313332103
515	ALDH3B1	ENSG00000006534	221	43.9793429243061	59.2573694293288	78.3583860407932	65.9207820118965	74.3913416485082	50.1626896729644	41.0772944645635	90.8906098396482	81.8967334305085	69.9281258438742	29.6981905518345	95.5917562173861	34.0538538601015	63.7211756102044	43.4209883998062	55.1280072168358	45.0978752960299	51.9207100546338	76.4743023795791	66.5713287429798	65.9106793833245	91.1909865808116	81.0048843531402	68.2781374239277	67.8732733328034	93.1790061505414	69.3199419207767	82.9621382183644	83.5776318150227	79.1808516287873	90.9958988635741	50.5543747484763	76.9134325817095	50.4219162368351	58.1707769145343	91.8188228286074	69.0795865406622	43.9211216457647	64.27316491516	45.6808263760117	24.8515141892133	23.9868518539288	23.3916716792746	37.9067472710647	22.7226262321563	44.5492291726406
516	ALDH4A1	ENSG00000159423	8659	898.435148310825	1492.72135371976	1722.78085365744	985.0086081393	1120.19520273044	1190.02976564586	1441.52644993085	1313.69726799162	1715.12469322283	1869.92988367693	1119.86926872543	1404.7832000642	1273.43490355801	1054.83053779354	980.2057168552	1258.75616478442	954.396895799702	984.534218960508	814.451320342518	1251.3610578579	1016.54547818127	1354.32158288334	1543.24689934316	1652.33092565905	1053.5440316214	2329.47515376353	1285.08507714671	1662.92997051033	1054.06142712593	1049.14628408143	1482.05357500951	1080.36571221744	1475.72366250181	1576.98889747619	1937.26314633555	1475.58249392797	1090.9810564008	986.315623045106	1427.08213625186	1671.54534065692	1131.20410883493	1185.35026244832	1536.731126408	1211.07197691658	1051.86823933024	1386.59475799844
[truncated: 18,080 more rows]
[truncated: 44 more columns]
