# Supplementary material for: Functional genomic mechanisms of opioid action and opioid use disorder: a systematic review of animal models and human studies
Source: Mol Psychiatry. 2023 Sep 15;28(11):4568–84. doi: 10.1038/s41380-023-02238-1 (PMC10914629; doi:10.1038/s41380-023-02238-1)
Supplement: Supplementary file 12 — Supplementary Files [file 41380_2023_2238_MOESM12_ESM.zip › suppl_file1/study characteristics.ods]

## Sheet: Sheet1
Author	Year	Species	Region	Treatment	Drug used
Lefevre	2020	Mice	Dorsal Striatum	Chronic	Morphine
Valderrama	2018	Rat	Dorsal Striatum	Acute	Morphine
Kuntz-Melcavage	2009	Rat	Frontal Cortex	Chronic	Heroin
Liu	2021	Rat	Frontal Cortex	Chronic	Morphine
Seney	2021	Human	Frontal Cortex	Chronic	Opioids
Mendez	2021	Human	Frontal Cortex	Chronic	Opioids
Albertson	2006	Human	Nac	Chronic	Heroin
Grice	2007	Mice	Nac	Chronic	Morphine
Imperio (SS/LS)	2016	Rat	Nac	Chronic	Heroin
Lefevre	2020	Mice	Nac	Chronic	Morphine
Seney	2021	Human	Nac	Chronic	Opioids
Townsend	2021	Rat	Nac	Chronic	Fentanyl
Ye	2014	Mice	Nac	Acute	Morphine
Coffey	2020	Mice	Striatum	Chronic	Morphine
Korostynski	2007	Mice	Striatum	Acute	Morphine
Korostynski	2013	Mice	Striatum	Acute	Heroin
Korostynski	2013	Mice	Striatum	Acute	Morphine
Korostynski	2007	Mice	Striatum	Chronic	Morphine		276 total JI
Piechota	2010	Mice	Striatum	Acute	Heroin
Piechota	2010	Mice	Striatum	Acute	Morphine
Piechota	2012	Mice	Striatum	Chronic	Heroin vs Methamphetamine
Skupio	2017	Mice	Striatum	Chronic	Morphine
Skupio	2017	Mice	Striatum	Acute	Morphine
Species	4 studies human	6 JI for human			Treatment	8 studies acute	28 JI for acute
	6 studies rat	15 JI for rat				16 studies chronic	120 JI for chronic	148 JI for intra
	14 studies mice	91 JI for mice	112 JI for intra				128 JI for inter	128 JI for inter
		164 JI for inter	164 JI for inter
Region	2 studies dStriatum	1 JI for dStriatum			Drug used	13 studies morphine	78 JI for morphine
	4 studies fCortex	6 JI for fCortex				5 studies heroin	10 JI for heroin	88 JI for intra
	8 studies Nac	28 JI for Nac				6 studies discarded
	10 studies Striatum	45 JI for Striatum	80 JI for intra				65 JI for inter	65 JI for inter
		196 JI for inter	196 JI for inter
Study	7 data from same study	7 JI for intrastudy	7 JI for intra
		269 JI for interstudy	269 JI for inter
