# Supplementary material for: Functional genomic mechanisms of opioid action and opioid use disorder: a systematic review of animal models and human studies
Source: Mol Psychiatry. 2023 Sep 15;28(11):4568–84. doi: 10.1038/s41380-023-02238-1 (PMC10914629; doi:10.1038/s41380-023-02238-1)
Supplement: Supplementary file 12 — Supplementary Files [file 41380_2023_2238_MOESM12_ESM.zip › suppl_file1/DEG_striatum.xlsx]

## Sheet: Piechota_acute_2010
Gene symbol	1h Morphine	2h Morphine	4h Morphine	8h Morphine	1h Heroin	2h Heroin	4h Heroin	8h Heroin
Areg	1	0.919993	1	1	1	0.999981	0.999994	1
Fosl2	1	1	0.50177	0.996277	1	1	0.39906	1
Mest	1	0.999998	0.999852	1	0.983592	0.999944	0.20343	1
Dusp1	1	0.000844205	0.261087	1	0.999999	0.0293572	0.0795027	1
Egr2	0.778469	1	0.107301	1	1	1	0.972329	1
Fosb	0.999998	1	1	1	0.999323	0.998714	0.134695	1
Fos	1	0.296757	0.112045	0.999998	0.999789	0.443108	0.0016223	1
Axud1	0.0734875	0.00048428	1	0.999999	0.7974	0.174742	0.708893	1
Pim3	0.981248	0.0363779	1	1	0.394897	0.00177538	0.0124284	1
Npas4	1	0.999895	0.15274	1	0.999918	0.396562	0.141123	1
Egr4	1	0.999991	0.156507	1	1	0.999999	0.491542	1
Sgk	0.000695743	7.92463e-08	0.879544	0.999998	0.117314	6.50193e-06	3.407e-07	0.999975
Usp36	0.999944	0.958022	1	1	0.999793	0.921042	1	0.994915
Junb	0.999646	0.890873	0.999858	1	1	0.968857	0.86717	1
Dnajb5	0.99997	1	0.989829	1	1	1	0.476607	0.999992
Tnfrsf25	0.461207	1	0.00865735	1	1	0.439252	0.00428666	1
Sox18	0.00233696	0.0438241	1	0.977152	0.000376209	0.196803	0.109029	1
A130092J06Rik	0.335715	0.0797964	1	1	0.655954	0.035261	0.632261	0.999925
Cdkn1a	0.982673	0.00612578	0.000729451	1	0.999999	0.000682265	1.17327e-05	1
8430408G22Rik	0.426313	0.000302181	0.771007	1	0.934438	0.000406521	0.000721092	1
Dusp14	0.38168	0.958408	0.999236	1	1	0.87576	1	1
Slc2a1	0.232925	0.503747	0.0234142	0.999992	0.936499	0.281683	0.0606152	1
Errfi1	0.333525	0.00539806	0.999981	1	0.993745	0.12879	0.0865747	1
Tmem46	1	1	1	1	1	1	0.99999	1
Asah3l	0.737421	0.803492	0.64506	0.999998	0.999908	0.998281	0.985983	1
Zfp189	0.452938	0.000565001	1	0.999863	1	0.0284699	0.00076507	0.999998
Bcl6	1	0.999972	0.98825	1	1	0.949733	0.0404616	1
Arc	0.37553	0.990112	0.482254	1	0.999989	0.302046	0.0314479	1
Gpr3	1	1	1	1	0.999999	0.999999	0.821515	1
Polr3e	0.00626539	0.0103646	1	1	0.138543	0.00023314	9.62073e-05	1
Midn	0.95686	1	0.977544	0.999996	1	1	0.999995	1
Ddit4	0.725978	0.0643463	1	1	0.992399	0.0432268	0.0602364	1
Rasd1	0.999098	0.00473496	0.963093	1	0.995917	0.031321	0.00176312	1
Sertad1	0.980481	1	1	1	1	1	1	1
Klhdc1	1	0.999941	1	0.983219	1	1	1	1
Shmt1	0.0421209	1	1	1	1	0.999605	1	1
Crem	1	1	0.521969	0.997814	1	0.999919	0.947948	1
Rhou	0.918983	0.174486	0.999854	0.999996	0.998227	0.00675694	0.00161359	1
Plekhf1	0.943679	0.132768	0.999999	1	0.998307	0.0190201	0.000161091	0.947375
Pdk4	0.923422	0.509268	0.998971	0.999641	1	0.0904528	0.020315	1
Map3k6	0.999976	0.395752	0.0945298	1	1	0.160459	0.0139895	1
Dclre1b	0.187784	0.728426	0.999284	1	0.59669	0.015299	0.00597856	0.999948
Gadd45g	1	0.980741	1	1	0.889665	0.312577	0.418074	1
Angptl4	0.683084	0.0610835	0.997484	1	1	0.00100635	0.00424884	1
Dusp5	1	0.782452	0.913828	1	1	0.116753	0.00672166	0.999845
C130075A20Rik	0.993799	0.994594	1	1	1	0.611075	0.0394516	1
Ppp1r3g	0.996795	0.811821	0.96224	0.999992	0.588964	0.0184924	0.000398332	0.999897
Fgf5	1	1	0.870815	1	1	0.724528	0.00360348	1
Mfsd2	0.999646	0.777721	8.76797e-05	0.0412426	1	0.489157	0.638509	0.993932
Cdkn1a	1	0.976443	0.756033	1	1	0.303844	0.0324668	1
Cldn5	0.768879	0.0444001	1	1	0.99962	5.38797e-05	0.000157075	1
Cfp	0.945199	1	0.0100332	1	1	1	0.974512	1
Sgk	0.24701	0.0404721	1	1	0.991233	0.174904	0.352051	1
Ldlrap1	1	1	0.999321	0.999998	1	1	1	1
Trp53inp1	0.999313	0.541668	0.990568	0.999978	1	0.427892	0.534298	0.999988
	1	1	0.999997	1	1	1	0.999906	1
Abcc4	1	1	0.219908	1	1	1	1	1
Irak2	0.721527	0.99989	0.968675	0.999879	0.0251638	1	1	1
P2ry13	0.995827	0.0462298	0.656234	1	0.998304	0.0783105	0.0162256	1
Spsb1	0.64542	0.0500149	0.997903	1	1	0.00160446	0.000836467	1
ENSMUSG00000052976	0.96103	0.630726	1	0.999913	0.998584	0.0130678	0.00205694	0.988692
Arrdc2	0.0365986	0.00218665	0.996172	1	0.026117	0.000326674	7.83549e-05	1
Pparg	1	1	1	1	1	0.556093	0.0133658	1
Ccdc38	0.999726	1	0.0227858	0.999297	1	1	0.997666	1
Edn1	0.877571	1	1	1	0.992849	1	0.999999	1
Xdh	0.979738	0.940918	0.00201541	1	1	0.219835	0.374604	1
LOC385751	0.999981	1	1	0.95712	0.991538	1	0.996718	1
Gpsm1	0.998523	0.939025	0.999995	1	1	0.372457	0.973658	1
Pglyrp1	0.864134	0.929785	1	1	0.0481435	0.828074	0.14215	1
Plekhk1	0.999993	0.684457	0.853421	1	1	0.0278596	0.00418924	1
Amigo3	1	1	1	1	1	1	1	1
Pla2g4e	1	1	0.899441	0.0924065	1	0.997248	1	0.915907
Adipor2	0.999997	0.966829	0.0110878	1	1	0.992123	0.443177	1
Homer1	0.999997	1	1	0.0332644	1	1	0.0424457	0.999997
Arl13a	1	0.998208	1	0.978163	0.0308985	1	0.998941	0.999844
Pla2g3	0.921048	0.812814	0.153494	0.974641	1	0.299712	0.242522	1
Dusp12	0.000223284	0.44728	0.755808	1	0.23074	0.999993	0.998194	1
Taar1	1	0.999041	1	0.746134	1	1	1	0.0311182
Adamts9	0.997356	0.434628	1	1	1	0.0495706	0.0189846	1
Gpm6b	1	0.710406	1	1	1	0.0414104	0.234358	1
Cybrd1	1	0.999945	1	1	0.999927	1	1	1
Sh3bp2	1	0.24619	1	1	0.999991	0.247118	0.540115	0.999999
Pphln1	1	1	0.0250456	1	1	1	0.999795	1
Tmem10	1	1	0.00776703	0.481376	1	1	0.999497	1
Copz2	0.99996	0.928004	1	0.711713	1	1	1	1
4932417H02Rik	1	1	0.0276655	1	1	1	0.99972	1
Arhgef12	0.997405	1	0.961025	1	0.0274555	1	1	1
Arid5b	1	0.518098	0.972591	1	0.999904	0.0257483	0.000349765	1
Cldn1	0.96281	0.439303	0.991574	1	1	0.932325	0.758002	1
Fbxo32	1	1	0.999997	0.999997	0.999993	0.99675	0.0228352	1
Nts	1	1	1	0.380309	1	1	0.999327	0.0237088
Sult1a1	0.999938	0.862397	0.00282576	0.367365	1	0.708823	0.485616	0.999993
D430036J16Rik	0.998593	0.999989	1	1	0.889848	0.951852	1	0.999988
Zbtb16	0.991956	0.999998	0.999999	1	1	0.999997	0.999507	0.984431
Cmtm3	0.999997	0.00764982	0.633845	0.999821	1	0.339491	0.983546	1
Sbf2	1	1	1	1	1	1	1	0.99871
Pnpla2	0.9994	0.517797	0.201938	1	1	0.901143	0.999882	1
Pkp2	0.752438	0.213104	0.999999	0.999309	0.997014	0.602959	0.120878	0.998395
Gjb6	0.999867	1	0.0379002	0.449822	0.999996	0.999998	0.778706	1
Rasl11a	1	0.793158	0.993423	1	0.998366	0.0804787	0.00491568	1
Trib2	1	1	0.971803	0.999806	1	0.958367	1	1
Olfr1196	1	1	1	1	1	0.999997	0.999975	1
9628654_322_rc-S	0.996527	1	1	0.994546	0.0226261	1	0.999979	1
Galntl2	0.220116	0.0851648	0.956243	0.999998	0.999968	0.0130909	0.00603137	1
2810055F11Rik	1	1	0.981608	0.491915	1	1	1	0.992018
Ada	0.999004	0.0596995	1	1	1	0.00704072	0.0383017	1
Hif3a	0.252589	0.0931644	0.0868357	1	1	0.0104807	0.00347281	0.970439
Zbtb37	0.99999	1	1	0.999995	0.846222	1	1	1
LOC386286	1	1	1	1	1	1	0.99998	1
Spag9	1	1	1	1	0.99782	1	0.970893	0.936865
Phactr3	0.275026	0.0111003	0.0460244	1	0.987585	0.000250575	0.000226503	1
Galntl2	0.998355	0.887068	0.567869	1	1	0.14163	0.0119948	1
S3-12	0.956602	0.438554	3.27383e-06	0.46379	1	0.151196	0.324151	1
Txnip	0.0164526	0.0214225	0.999996	1	0.355867	0.070587	0.232201	1
Ddx20	1	0.999989	1	1	0.0427328	1	1	0.999999
Dbp	0.995505	1	0.999879	0.99859	0.999998	1	0.000185863	1
C330001P17Rik	1	0.983568	1	0.853942	1	1	0.999998	0.997229
Slc6a2	1	0.999904	0.999999	1	0.92518	1	1	0.985925
Itgad	0.995126	0.398508	0.000132535	0.999958	1	0.00732201	0.0990525	1
Btf3l4	0.996942	1	1	1	1	1	0.999981	1
LOC386090	0.999943	1	1	0.998205	0.228404	1	1	1
Cdh23	1	1	1	0.973053	1	0.999999	1	0.999937
4930428F12Rik	1	0.999999	1	1	1	0.999998	1	1
Tcfcp2l1	1	0.999999	0.12872	0.851898	1	0.999991	0.999808	0.999999
B230220B15Rik	0.99284	1	0.999984	1	0.00714714	1	0.999987	0.999998
LOC383741	1	0.973936	0.999999	1	1	1	0.962884	1
Gpr68	1	0.999351	1	1	1	0.251977	0.0424239	1
Itpk1	0.745509	0.999963	0.405388	1	1	0.979959	0.998859	1
4930474B08Rik	1	1	0.999988	1	0.974497	1	1	0.999809
Fkbp5	1	1	0.343101	0.999984	1	0.821425	0.900829	1
Hhex	0.961294	0.342576	1	0.998271	0.999866	0.769852	0.0182997	0.970203
Podxl2	0.692708	0.999994	1	0.999997	0.720037	1	1	0.999973
1110002E23Rik	1	0.930125	0.981709	1	1	0.291497	0.028326	1
4930519N13Rik	1	1	1	0.999004	0.999932	0.999183	1	0.999973
2900002J02Rik	1	0.885112	1	1	1	0.0216283	0.00348216	1
Sox10	0.965768	0.926536	1	1	1	0.348169	0.0344214	1
Sash1	1	0.999999	0.99999	0.999994	1	0.999719	0.998795	1
Car12	1	1	0.999687	1	1	0.143292	0.313158	0.999843
LOC383913	0.965424	1	0.99975	1	0.998599	1	1	1

## Sheet: Korostynski_acute_2007
ACUTE	Probe set	Gene	Fold change (Log2)	ACUTE	Probe set	Gene	Fold change (Log2)
UP	1416125_at	FK506 binding protein 5	0.940347	DOWN	1449273_at	cytoplasmic FMR1 interacting protein 2	-0.466631
	1418595_at	plasma membrane associated protein, S3-12	1.20446		1437107_at	RAB6B, member RAS oncogene family	-0.485888
	1419874_x_at	zinc finger and BTB domain containing 16	1.6606		1455799_at	RAR-related orphan receptor beta	-0.304048
	1420772_a_at	TSC22 domain family 3	1.21491		1435527_at	RIKEN cDNA 1500041O16 gene	-0.350576
	1424633_at	calcium/calmodulin-dependent protein kinase I gamma	0.65569		1443589_at	DNA segment, Chr X, ERATO Doi 242, expressed	-0.296382
	1424638_at	cyclin-dependent kinase inhibitor 1A (P21)	1.79865		1459464_at	Microtubule-actin crosslinking factor (Macf)	-0.305824
	1425281_a_at	TSC22 domain family 3	1.53724		1424349_a_at	lysophosphatidylglycerol acyltransferase 1	-0.299046
	1427345_a_at	sulfotransferase family 1A, phenol-preferring, member 1	1.09963		1456120_at	RIKEN cDNA 3110001I20 gene	-0.302284
	1435119_at	gb:BE956710 /DB_XREF=gi:10601528 /DB_XREF=UI-M-BG2-bbn-d-11-0-UI.s1 /CLONE=UI-M-BG2-bbn-d-11-0-UI /FEA=EST /CNT=22 /TID=Mm.93670.1 /TIER=Stack /STK=20 /UG=Mm.93670 /UG_TITLE=ESTs	1.35483		1450395_at	solute carrier family 22 (organic cation transporter), member 5	-0.275993
	1439163_at	PREDICTED: zinc finger and BTB domain containing 16 [Mus musculus], mRNA sequence	1.53935		1439108_at	myeloid/lymphoid or mixed-lineage leukemia 5	-0.300772
	1442025_a_at	gb:AI467657 /DB_XREF=gi:4320994 /DB_XREF=ve44f05.x1 /CLONE=IMAGE:821025 /FEA=EST /CNT=11 /TID=Mm.34106.1 /TIER=ConsEnd /STK=3 /UG=Mm.34106 /LL=102538 /UG_GENE=AI467657 /UG_TITLE=expressed sequence AI467657	1.69355		1423754_at	interferon induced transmembrane protein 3	-0.320789
	1448231_at	FK506 binding protein 5	1.04691		1428795_at	RIKEN cDNA 1110021L09 gene	-0.291009
	1425557_x_at	TSC22 domain family 3	0.942226		1434141_at	guanylate cyclase 1, soluble, alpha 3	-0.278462
	1439341_at	cDNA sequence AK220484	0.432452		1443129_at	16 days embryo head cDNA, RIKEN full-length enriched library, clone:C130018E23 product:hypothetical protein, full insert sequence	-0.331338
	1449799_s_at	plakophilin 2	0.669704		1454078_a_at	galactose-3-O-sulfotransferase 1	-0.408325
	1418534_at	frizzled homolog 2 (Drosophila)	0.836792		1447807_s_at	pleckstrin homology domain containing, family H (with MyTH4 domain) member 1	-0.493034
	1417109_at	tubulointerstitial nephritis antigen-like	0.64247		1433463_at	RIKEN cDNA 0610010K06 gene	-0.315282
	1428384_at	DNA segment, Chr 4, Brigham & Women's Genetics 0951 expressed	0.405795		1448882_at	RIKEN cDNA 0610009E20 gene	-0.31967
	1418135_at	AF4/FMR2 family, member 1	0.703329		1449019_at	A kinase (PRKA) anchor protein 1	-0.293705
	1428547_at	5' nucleotidase, ecto	0.77917		1418912_at	plexin domain containing 2	-0.289577
	1426368_at	similar to Ras and Rab interactor 2 (Ras interaction/interference protein 2)	0.786377		1448908_at	phosphatidic acid phosphatase type 2B	-0.398064
	1429642_at	AN1, ubiquitin-like, homolog (Xenopus laevis)	0.608327		1434736_at	hepatic leukemia factor	-0.435534
	1434628_a_at	rhophilin, Rho GTPase binding protein 2	0.612726		1442138_at	G protein-coupled receptor 62	-0.551578
	1450036_at	serum/glucocorticoid regulated kinase 3	0.437723		1459214_at	ODZ2 (Odz2)	-0.346546
	1450718_at	adaptor protein with pleckstrin homology and src	0.529028		1435705_at	similar to hypothetical protein FLJ12895	-0.282744
	1417273_at	pyruvate dehydrogenase kinase, isoenzyme 4	1.07003		1434807_s_at	metaxin 3	-0.311641
	1435264_at	elastin microfibril interfacer 2	0.360498		1418737_at	nudix (nucleoside diphosphate linked moiety X)-type motif 2	-0.381794
	1442026_at	gb:AI467657 /DB_XREF=gi:4320994 /DB_XREF=ve44f05.x1 /CLONE=IMAGE:821025 /FEA=EST /CNT=11 /TID=Mm.34106.1 /TIER=ConsEnd /STK=3 /UG=Mm.34106 /LL=102538 /UG_GENE=AI467657 /UG_TITLE=expressed sequence AI467657	0.544686		1453055_at	sema domain, transmembrane domain (TM), and cytoplasmic domain, (semaphorin) 6D	-0.464129
	1421321_a_at	neuroepithelial cell transforming gene 1	1.27179		1439724_at	resistance to inhibitors of cholinesterase 8 homolog B (C. elegans)	-0.314362
	1420918_at	serum/glucocorticoid regulated kinase 3	0.694623		1442180_at	deleted in lymphocytic leukemia, 7	-0.333114
	1418532_at	frizzled homolog 2 (Drosophila)	0.575667		1425560_a_at	S100 calcium binding protein A16	-0.395113
	1451601_a_at	cDNA sequence BC011467	0.312341		1452222_at	utrophin	-0.289349
	1426081_a_at	deiodinase, iodothyronine, type II	0.573896		1424694_at	RIKEN cDNA 2010011I20 gene	-0.297559
	1416559_at	RIKEN cDNA 1500003O22 gene	0.431787		1428582_at	RIKEN cDNA 2010208K18 gene	-0.293793
	1418533_s_at	frizzled homolog 2 (Drosophila)	0.43273		1435822_at	RIKEN cDNA D830012I24 gene	-0.397906
	1424443_at	transmembrane 6 superfamily member 1	0.696264		1455392_at	RIKEN cDNA 9630019K15 gene	-0.56844
	1420919_at	serum/glucocorticoid regulated kinase 3	0.278222		1418412_at	tumor protein D52-like 1	-0.265155
	1457373_at	Transcribed locus	0.367163		1429907_at	RIKEN cDNA 1700094D03 gene	-0.294542
	1416926_at	transformation related protein 53 inducible nuclear protein 1	0.716111		1447676_x_at	S100 calcium binding protein A16 (S100a16), mRNA	-0.404063
	1435292_at	TBC1 domain family, member 4	0.463208		1430068_at	RIKEN cDNA C030011L09 gene	-0.289114
	1435577_at	disabled homolog 1 (Drosophila)	0.26919		1417011_at	syndecan 2	-0.333249
	1448188_at	uncoupling protein 2 (mitochondrial, proton carrier)	0.553341		1435893_at	very low density lipoprotein receptor	-0.401757
	1449901_a_at	mitogen-activated protein kinase kinase kinase 6	0.586694		1429284_at	RIKEN cDNA 8430436F23 gene	-0.642674
	1435553_at	PDZ domain containing 3	0.316443		1434036_at	metastasis suppressor 1	-0.390158
	1437247_at	fos-like antigen 2	0.279339		1436309_at	neuropilin (NRP) and tolloid (TLL)-like 2	-0.270916
	1452218_at	cDNA sequence BC018601	0.289399		1440962_at	solute carrier family 8 (sodium/calcium exchanger), member 3	-0.63382
	1429183_at	plakophilin 2	0.408879		1448945_at	plasma membrane proteolipid	-0.597806
	1428143_a_at	patatin-like phospholipase domain containing 2	0.443481		1416357_a_at	melanoma cell adhesion molecule	-1.06696
	1456231_at	phospholipase A2, group III	0.399759		1415802_at	solute carrier family 16 (monocarboxylic acid transporters), member 1	-0.67518
	1448397_at	gap junction membrane channel protein beta 6	0.748079		1418472_at	aspartoacylase (aminoacylase) 2	-0.797579
	1427127_x_at	heat shock protein 1B	0.491843		1422903_at	lymphocyte antigen 86	-0.694508
	1427126_at	heat shock protein 1B	0.662999		1457867_at	sphingosine-1-phosphate phosphotase 2	-0.549748
	1449254_at	secreted phosphoprotein 1	0.83699		1435168_at	RIKEN cDNA 5430400N05 gene	-0.395007
	1451006_at	xanthine dehydrogenase	1.20851		1451008_at	ST8 alpha-N-acetyl-neuraminide alpha-2,8-sialyltransferase 3	-0.440025
	1434773_a_at	solute carrier family 2 (facilitated glucose transporter), member 1	0.740504		1418174_at	D site albumin promoter binding protein	-0.479778
	1428394_at	phytanoyl-CoA dioxygenase domain containing 1 /// leucine rich repeat containing 8	0.301161		1431469_a_at	CXXC finger 5	-0.460219
	1455007_s_at	glutamic pyruvate transaminase (alanine aminotransferase) 2	0.48785		1455242_at	Forkhead box P1 (Foxp1), mRNA	-0.353222
	1431182_at	heat shock protein 8 /// similar to heat shock protein 8 /// similar to heat shock protein 8 /// similar to Heat shock cognate 71 kDa protein	0.652422		1421140_a_at	forkhead box P1	-0.465299
	1448471_a_at	cytotoxic T lymphocyte-associated protein 2 alpha	0.344931		1419066_at	immediate early response 5-like	-0.335917
	1419423_at	stabilin 2	0.315071		1435854_at	transmembrane protein 10	-0.815103
	1418091_at	transcription factor CP2-like 1	0.480112		1450853_at	transducin-like enhancer of split 4, homolog of Drosophila E(spl)	-0.760288
	1418203_at	phorbol-12-myristate-13-acetate-induced protein 1	0.535761		1434094_at	RIKEN cDNA 6330530A05 gene	-0.883224
	1434283_at	Modulator recognition factor 2 (Mrf2)	0.433675		1423424_at	zinc finger protein of the cerebellum 3	-0.360686
	1416811_s_at	cytotoxic T lymphocyte-associated protein 2 alpha /// cytotoxic T lymphocyte-associated protein 2 beta	0.554666		1417693_a_at	growth factor receptor bound protein 2-associated protein 1	-0.73928
	1437967_at	PREDICTED: Mus musculus similar to hypothetical protein FLJ39502 (LOC546765), mRNA	0.48369		1448748_at	pleckstrin	-0.318432
	1455179_at	membrane protein, palmitoylated 7 (MAGUK p55 subfamily member 7)	0.662254		1420377_at	ST8 alpha-N-acetyl-neuraminide alpha-2,8-sialyltransferase 2	-0.306716
	1426243_at	cystathionase (cystathionine gamma-lyase)	0.314286		1445421_at	Transcribed locus	-0.300854
	1427308_at	disabled homolog 1 (Drosophila)	0.288485		1424468_s_at	pleckstrin homology-like domain, family B, member 1	-0.640271
	1441075_at	nitric oxide synthase trafficker	0.759354		1436931_at	regulatory factor X, 4 (influences HLA class II expression)	-0.333748
	1454984_at	expressed sequence AW061234	0.286588		1449065_at	acyl-CoA thioesterase 1	-0.39681
	1423233_at	CCAAT/enhancer binding protein (C/EBP), delta	1.0251		1417903_at	deafness, autosomal dominant 5 homolog (human)	-0.426563
	1434202_a_at	cDNA sequence BC055107	0.265367		1448182_a_at	CD24a antigen	-0.339208
	1438385_s_at	glutamic pyruvate transaminase (alanine aminotransferase) 2	0.494351		1423796_at	splicing factor proline/glutamine rich (polypyrimidine tract binding protein associated)	-0.263163
	1423062_at	insulin-like growth factor binding protein 3	0.474122		1439096_at	RIKEN cDNA 5330420D20 gene	-0.297041
	1434378_a_at	Max dimerization protein 4, mRNA (cDNA clone MGC:19425 IMAGE:3490469)	0.32611		1433670_at	epithelial membrane protein 2	-0.264405
	1448181_at	Kruppel-like factor 15	0.543699		1435649_at	nexilin	-0.618081
	1419442_at	matrilin 2	0.483717		1440545_at	Adult male corpora quadrigemina cDNA, RIKEN full-length enriched library, clone:B230378A03 product:hypothetical protein, full insert sequence	-0.322464
	1433428_x_at	transglutaminase 2, C polypeptide	0.270005		1419073_at	transmembrane protein with EGF-like and two follistatin-like domains 2	-0.465056
	1433653_at	cDNA sequence BC029169	0.584166		1460587_at	RIKEN cDNA B230215L15 gene	-0.609617
	1455091_at	Premature mRNA for mKIAA1585 protein	0.313972		1435343_at	dedicator of cytokinesis 10	-0.372231
	1439386_x_at	methionine adenosyltransferase II, alpha	0.266149		1452353_at	G protein-coupled receptor 155	-0.399446
	1415996_at	thioredoxin interacting protein	0.570836		1433762_at	RIKEN cDNA C630043F03 gene	-0.496976
	1437418_at	gb:BG070683 /DB_XREF=gi:12553252 /DB_XREF=H3090A03-3 /CLONE=H3090A03 /FEA=EST /CNT=20 /TID=Mm.11171.1 /TIER=Stack /STK=18 /UG=Mm.11171 /UG_TITLE=ESTs	0.551417		1435618_at	paraneoplastic antigen MA2	-0.356961
	1417130_s_at	angiopoietin-like 4	0.459576		1458104_a_at	cDNA sequence BC038167	-0.531535
	1416041_at	serum/glucocorticoid regulated kinase	1.18606		1448767_s_at	gap junction membrane channel protein beta 1	-0.586335
	1452385_at	ubiquitin specific peptidase 53	0.527673		1423285_at	coagulation factor C homolog (Limulus polyphemus)	-0.264546
	1452318_a_at	heat shock protein 1B	0.470991		1424133_at	RIKEN cDNA 6530411B15 gene	-1.00406
	1426501_a_at	Traf2 binding protein	0.274399		1452595_at	a disintegrin-like and metallopeptidase (reprolysin type) with thrombospondin type 1 motif, 4	-0.635914
	1455978_a_at	matrilin 2	0.595617		1455845_at	cDNA sequence BC030477	-0.664748
	1454699_at	sestrin 1	0.475637		1435171_at	13 days embryo stomach cDNA, RIKEN full-length enriched library, clone:D530019O13 product:hypothetical protein, full insert sequence	-0.78697
	1416653_at	syntaxin binding protein 3A	0.407191		1433630_at	Similar to hypothetical protein FLJ12748 (LOC208158), mRNA	-0.550788
	1438386_x_at	methionine adenosyltransferase II, alpha	0.270743		1434606_at	v-erb-b2 erythroblastic leukemia viral oncogene homolog 3 (avian)	-0.688974
	1417408_at	coagulation factor III	0.346665		1450483_at	gap junction membrane channel protein alpha 12	-0.414939
	1438976_x_at	methionine adenosyltransferase II, alpha	0.269635		1450020_at	chemokine (C-X3-C) receptor 1	-0.494921
	1435454_a_at	cDNA sequence BC006779	0.343881		1422445_at	integrin alpha 6	-0.578889
	1415806_at	plasminogen activator, tissue	0.647429		1417111_at	mannosidase 1, alpha	-0.384738
	1424671_at	pleckstrin homology domain containing, family F (with FYVE domain) member 1	0.490093		1450241_a_at	ecotropic viral integration site 2a	-0.370879
	1416129_at	ERBB receptor feedback inhibitor 1	0.356041		1423499_at	synuclein, alpha interacting protein (synphilin)	-0.462912
	1427131_s_at	RIKEN cDNA 1810012N18 gene	0.267001		1438030_at	RAS, guanyl releasing protein 3	-0.679096
	1458527_at	PREDICTED: Mus musculus similar to ORF2 (LOC546044), mRNA	0.40616		1438169_a_at	FERM domain containing 4B	-0.667863
	1448842_at	cysteine dioxygenase 1, cytosolic	0.327366		1455154_at	GLI-Kruppel family member GLI3	-0.664978
	1416260_a_at	sorting nexin 1	0.304513		1417694_at	growth factor receptor bound protein 2-associated protein 1	-0.919854
	1423289_a_at	RIKEN cDNA 1810029B16 gene	0.444639		1434410_at	cDNA sequence BC043118	-0.340593
	1456551_at	Transcribed locus	0.468405		1452123_s_at	FERM domain containing 4B	-0.383437
	1428288_at	RIKEN cDNA 2310051E17 gene	0.271643		1460710_at	gb:BB748999 /DB_XREF=gi:16153235 /DB_XREF=BB748999 /CLONE=G030102C24 /FEA=EST /CNT=27 /TID=Mm.153916.2 /TIER=Stack /STK=23 /UG=Mm.153916 /LL=11540 /UG_GENE=Adora2a /UG_TITLE=adenosine A2a receptor	-0.276767
	1437520_a_at	pericentrin 1	0.533554		1416232_at	oligodendrocyte transcription factor 2	-0.544547
					1416318_at	serine (or cysteine) peptidase inhibitor, clade B, member 1a	-1.27248
					1419063_at	UDP galactosyltransferase 8A	-0.7441

## Sheet: Korostynski_acute_2013
1h Morphine	2h Morphine	4h Morphine	8h Morphine	1h Heroin	2h Heroin	4h Heroin	8h Heroin
ENSMUSG00000035112	ENSMUSG00000058233	ENSMUSG00000034579	ENSMUSG00000031209	ENSMUSG00000032359	ENSMUSG00000041378	ENSMUSG00000047988	ENSMUSG00000071516
ENSMUSG00000031708	ENSMUSG00000038393	ENSMUSG00000074561	ENSMUSG00000030711	ENSMUSG00000055148	ENSMUSG00000055148	ENSMUSG00000015943	ENSMUSG00000052305
ENSMUSG00000030122	ENSMUSG00000031431	ENSMUSG00000025509	ENSMUSG00000047617	ENSMUSG00000045009	ENSMUSG00000047988	ENSMUSG00000026380	ENSMUSG00000052305
ENSMUSG00000030880	ENSMUSG00000018899	ENSMUSG00000069304	ENSMUSG00000024869	ENSMUSG00000061808	ENSMUSG00000036362	ENSMUSG00000071862	ENSMUSG00000027288
ENSMUSG00000061991	ENSMUSG00000030087	ENSMUSG00000050121	ENSMUSG00000030275	ENSMUSG00000002910	ENSMUSG00000021342	ENSMUSG00000022508	ENSMUSG00000028047
ENSMUSG00000076609	ENSMUSG00000025509	ENSMUSG00000038007	ENSMUSG00000002831	ENSMUSG00000037727	ENSMUSG00000039960	ENSMUSG00000061991	ENSMUSG00000062151
ENSMUSG00000070319	ENSMUSG00000019947	ENSMUSG00000028862	ENSMUSG00000025915	ENSMUSG00000020713	ENSMUSG00000050074	ENSMUSG00000028582	ENSMUSG00000082895
ENSMUSG00000037860	ENSMUSG00000024644	ENSMUSG00000004328	ENSMUSG00000030882	ENSMUSG00000051111	ENSMUSG00000020713	ENSMUSG00000028862	ENSMUSG00000061524
ENSMUSG00000036006	ENSMUSG00000050592	ENSMUSG00000033863	ENSMUSG00000037166	ENSMUSG00000052188	ENSMUSG00000002910	ENSMUSG00000027848	ENSMUSG00000024621
ENSMUSG00000063931	ENSMUSG00000050370	ENSMUSG00000006235	ENSMUSG00000022307	ENSMUSG00000066747	ENSMUSG00000004364	ENSMUSG00000037727	ENSMUSG00000017344
ENSMUSG00000074884	ENSMUSG00000031875	ENSMUSG00000015354	ENSMUSG00000018171	ENSMUSG00000050592	ENSMUSG00000033006	ENSMUSG00000027163
ENSMUSG00000043154	ENSMUSG00000032515	ENSMUSG00000016942	ENSMUSG00000040502	ENSMUSG00000004364	ENSMUSG00000037846	ENSMUSG00000002043
ENSMUSG00000041957	ENSMUSG00000074170	ENSMUSG00000024222	ENSMUSG00000041377	ENSMUSG00000038023	ENSMUSG00000035828	ENSMUSG00000050121
ENSMUSG00000073412	ENSMUSG00000026932	ENSMUSG00000048218	ENSMUSG00000035754	ENSMUSG00000027301	ENSMUSG00000028655	ENSMUSG00000016179
ENSMUSG00000032359	ENSMUSG00000006575	ENSMUSG00000073412	ENSMUSG00000040055	ENSMUSG00000002910	ENSMUSG00000074170	ENSMUSG00000014782
ENSMUSG00000004328	ENSMUSG00000034579	ENSMUSG00000047988	ENSMUSG00000044715	ENSMUSG00000051495	ENSMUSG00000030103	ENSMUSG00000042737
ENSMUSG00000020108	ENSMUSG00000024981	ENSMUSG00000021215	ENSMUSG00000030032	ENSMUSG00000038393	ENSMUSG00000007659	ENSMUSG00000024066
ENSMUSG00000015354	ENSMUSG00000063632	ENSMUSG00000041377	ENSMUSG00000036093	ENSMUSG00000048489	ENSMUSG00000048489	ENSMUSG00000081058
ENSMUSG00000053310	ENSMUSG00000035673	ENSMUSG00000025915	ENSMUSG00000031517	ENSMUSG00000018900	ENSMUSG00000056501	ENSMUSG00000019577
ENSMUSG00000048489	ENSMUSG00000076609	ENSMUSG00000021250	ENSMUSG00000052459	ENSMUSG00000050423	ENSMUSG00000019970	ENSMUSG00000000305
ENSMUSG00000025408	ENSMUSG00000002043	ENSMUSG00000026822	ENSMUSG00000044117	ENSMUSG00000030880	ENSMUSG00000022602	ENSMUSG00000063646
ENSMUSG00000026977	ENSMUSG00000024393	ENSMUSG00000022415	ENSMUSG00000025492	ENSMUSG00000046470	ENSMUSG00000002910	ENSMUSG00000068855
ENSMUSG00000030707	ENSMUSG00000017754	ENSMUSG00000069270	ENSMUSG00000063077	ENSMUSG00000038578	ENSMUSG00000030022	ENSMUSG00000002831
ENSMUSG00000002910	ENSMUSG00000030122	ENSMUSG00000035352	ENSMUSG00000019158	ENSMUSG00000019970	ENSMUSG00000031875	ENSMUSG00000034579
ENSMUSG00000005982	ENSMUSG00000055148	ENSMUSG00000019947	ENSMUSG00000025139	ENSMUSG00000074561	ENSMUSG00000031609	ENSMUSG00000082895
ENSMUSG00000030268	ENSMUSG00000059588	ENSMUSG00000002831	ENSMUSG00000049686	ENSMUSG00000021250	ENSMUSG00000028211	ENSMUSG00000028443
ENSMUSG00000068855	ENSMUSG00000024190	ENSMUSG00000035112	ENSMUSG00000033020	ENSMUSG00000042286	ENSMUSG00000021453	ENSMUSG00000001156
ENSMUSG00000047417	ENSMUSG00000002289	ENSMUSG00000052572	ENSMUSG00000032652	ENSMUSG00000032265	ENSMUSG00000002289	ENSMUSG00000026548
ENSMUSG00000027346	ENSMUSG00000048489	ENSMUSG00000032135	ENSMUSG00000027848		ENSMUSG00000024981	ENSMUSG00000004328
ENSMUSG00000026509	ENSMUSG00000079228	ENSMUSG00000021903	ENSMUSG00000021650		ENSMUSG00000039634	ENSMUSG00000022494
ENSMUSG00000032892	ENSMUSG00000047988	ENSMUSG00000047731	ENSMUSG00000005982		ENSMUSG00000023067	ENSMUSG00000044365
ENSMUSG00000059776	ENSMUSG00000059409	ENSMUSG00000063632	ENSMUSG00000040212		ENSMUSG00000070369	ENSMUSG00000070369
ENSMUSG00000046470	ENSMUSG00000038007	ENSMUSG00000030168	ENSMUSG00000075318		ENSMUSG00000020108	ENSMUSG00000037868
ENSMUSG00000020456	ENSMUSG00000068855	ENSMUSG00000026548	ENSMUSG00000023224		ENSMUSG00000021903	ENSMUSG00000031431
ENSMUSG00000067847	ENSMUSG00000004328	ENSMUSG00000028676	ENSMUSG00000027333		ENSMUSG00000032515	ENSMUSG00000029452
ENSMUSG00000027845	ENSMUSG00000002831	ENSMUSG00000022678	ENSMUSG00000022090		ENSMUSG00000030711	ENSMUSG00000023067
ENSMUSG00000021286	ENSMUSG00000049892	ENSMUSG00000028691	ENSMUSG00000055593		ENSMUSG00000023905	ENSMUSG00000029592
ENSMUSG00000020668	ENSMUSG00000040918	ENSMUSG00000061991	ENSMUSG00000027963		ENSMUSG00000034579	ENSMUSG00000078670
ENSMUSG00000032366	ENSMUSG00000017344	ENSMUSG00000070369	ENSMUSG00000020305		ENSMUSG00000024190	ENSMUSG00000028464
ENSMUSG00000020831	ENSMUSG00000021250	ENSMUSG00000052632	ENSMUSG00000068855		ENSMUSG00000045903	ENSMUSG00000021250
ENSMUSG00000030717	ENSMUSG00000039911	ENSMUSG00000028645	ENSMUSG00000025920		ENSMUSG00000022018	ENSMUSG00000030275
ENSMUSG00000027560	ENSMUSG00000015092	ENSMUSG00000017754	ENSMUSG00000020897		ENSMUSG00000024066	ENSMUSG00000024793
ENSMUSG00000023944	ENSMUSG00000063021	ENSMUSG00000071341	ENSMUSG00000052160		ENSMUSG00000050592	ENSMUSG00000029135
ENSMUSG00000000948	ENSMUSG00000032840	ENSMUSG00000032010	ENSMUSG00000028081		ENSMUSG00000029641	ENSMUSG00000028655
ENSMUSG00000036565	ENSMUSG00000069270	ENSMUSG00000028655	ENSMUSG00000037242		ENSMUSG00000038393	ENSMUSG00000058600
ENSMUSG00000059070	ENSMUSG00000000948	ENSMUSG00000024190	ENSMUSG00000048424		ENSMUSG00000028645	ENSMUSG00000075392
ENSMUSG00000038393	ENSMUSG00000042625	ENSMUSG00000045903	ENSMUSG00000024911		ENSMUSG00000042286	ENSMUSG00000074561
ENSMUSG00000052459	ENSMUSG00000002910	ENSMUSG00000026380	ENSMUSG00000013033		ENSMUSG00000023067	ENSMUSG00000019960
ENSMUSG00000031431	ENSMUSG00000021025	ENSMUSG00000030711	ENSMUSG00000029715		ENSMUSG00000039911	ENSMUSG00000071341
ENSMUSG00000042520	ENSMUSG00000062077	ENSMUSG00000048489	ENSMUSG00000044783		ENSMUSG00000002831	ENSMUSG00000024190
ENSMUSG00000074794	ENSMUSG00000020108	ENSMUSG00000044365	ENSMUSG00000027347		ENSMUSG00000041309	ENSMUSG00000017144
ENSMUSG00000002831	ENSMUSG00000034430	ENSMUSG00000025324	ENSMUSG00000019769		ENSMUSG00000049892	ENSMUSG00000022602
ENSMUSG00000002910	ENSMUSG00000039634	ENSMUSG00000029695	ENSMUSG00000020456		ENSMUSG00000038578	ENSMUSG00000002661
ENSMUSG00000020780	ENSMUSG00000019232	ENSMUSG00000039999	ENSMUSG00000050121		ENSMUSG00000037580	ENSMUSG00000029059
ENSMUSG00000019232	ENSMUSG00000030880	ENSMUSG00000050211	ENSMUSG00000022884		ENSMUSG00000028967	ENSMUSG00000055866
ENSMUSG00000028967	ENSMUSG00000017697	ENSMUSG00000040055	ENSMUSG00000020150		ENSMUSG00000019947
ENSMUSG00000036570	ENSMUSG00000023067	ENSMUSG00000020427	ENSMUSG00000003380		ENSMUSG00000004328
ENSMUSG00000060675	ENSMUSG00000049760	ENSMUSG00000023067	ENSMUSG00000020882		ENSMUSG00000031431
ENSMUSG00000018565	ENSMUSG00000022415	ENSMUSG00000023067	ENSMUSG00000056999		ENSMUSG00000027845
ENSMUSG00000074561	ENSMUSG00000019577	ENSMUSG00000050074	ENSMUSG00000036503		ENSMUSG00000031342
ENSMUSG00000054455	ENSMUSG00000055471	ENSMUSG00000027333	ENSMUSG00000052331		ENSMUSG00000052976
ENSMUSG00000032177	ENSMUSG00000038042	ENSMUSG00000024066	ENSMUSG00000035783		ENSMUSG00000019577
ENSMUSG00000027333	ENSMUSG00000019970	ENSMUSG00000031431	ENSMUSG00000018821		ENSMUSG00000021250
ENSMUSG00000021259	ENSMUSG00000032359	ENSMUSG00000019970	ENSMUSG00000020326		ENSMUSG00000050423
ENSMUSG00000038271	ENSMUSG00000028967	ENSMUSG00000080113	ENSMUSG00000079306		ENSMUSG00000028862
ENSMUSG00000020778	ENSMUSG00000022512	ENSMUSG00000061808	ENSMUSG00000032802		ENSMUSG00000016526
ENSMUSG00000062591	ENSMUSG00000020456	ENSMUSG00000037095	ENSMUSG00000073412		ENSMUSG00000030880
ENSMUSG00000032515	ENSMUSG00000004885		ENSMUSG00000020235		ENSMUSG00000032035
ENSMUSG00000027502	ENSMUSG00000027845		ENSMUSG00000021719		ENSMUSG00000032359
ENSMUSG00000026204	ENSMUSG00000050074		ENSMUSG00000028464
ENSMUSG00000032324			ENSMUSG00000042616
ENSMUSG00000009687			ENSMUSG00000028655
ENSMUSG00000026126			ENSMUSG00000041444
ENSMUSG00000028645			ENSMUSG00000029068
ENSMUSG00000020150			ENSMUSG00000040688
ENSMUSG00000041203			ENSMUSG00000024614
ENSMUSG00000026659			ENSMUSG00000045193
ENSMUSG00000021182			ENSMUSG00000024780
ENSMUSG00000034858			ENSMUSG00000039483
ENSMUSG00000048001			ENSMUSG00000066202
ENSMUSG00000024892			ENSMUSG00000020713
ENSMUSG00000019970			ENSMUSG00000032518
ENSMUSG00000070733			ENSMUSG00000040488
ENSMUSG00000025139			ENSMUSG00000015092
ENSMUSG00000059518			ENSMUSG00000006235
ENSMUSG00000039244			ENSMUSG00000035352
ENSMUSG00000004364			ENSMUSG00000017344
ENSMUSG00000026547			ENSMUSG00000020475
ENSMUSG00000015092			ENSMUSG00000031740
ENSMUSG00000038007			ENSMUSG00000016344
ENSMUSG00000047988			ENSMUSG00000030122
ENSMUSG00000025006			ENSMUSG00000042625
ENSMUSG00000069304			ENSMUSG00000078570
ENSMUSG00000018821			ENSMUSG00000021303
ENSMUSG00000035596			ENSMUSG00000053907
ENSMUSG00000042312			ENSMUSG00000020015
			ENSMUSG00000022678

## Sheet: Skupio_acute
Probe.Id	Gene
ILMN_2588249	Plin4
ILMN_2701664	Tsc22d3
ILMN_3150811	Tsc22d3
ILMN_2718266	Fkbp5
ILMN_1254031	Klf9
ILMN_2745370	Sult1a1
ILMN_1260219	Adipor2
ILMN_1225764	Mfsd2a
ILMN_2978838	Mat2a
ILMN_3092056	Itgad
ILMN_2966104	Htra1
ILMN_2759365	Angptl4
ILMN_3154640	Aff1
ILMN_2649671	Hif3a
ILMN_2746738	Htra1
ILMN_2947292	Map3k6
ILMN_2723920	Itpk1
ILMN_1234929	LOC100044968
ILMN_2714638	Mertk
ILMN_1239055	Xdh
ILMN_1258159	Slc2a1
ILMN_2846776	Cdkn1a
ILMN_2506012	Trp53inp1
ILMN_1234702	Gpt2
ILMN_2439044	Nde1
ILMN_3159720	Rin2
ILMN_2749448	Plekho2
ILMN_2846775	Cdkn1a
ILMN_1246770	A130040M12Rik
ILMN_1214701	Sema6a
ILMN_1213954	Sgk1
ILMN_2640883	Nde1
ILMN_2821676	Nostrin
ILMN_2945588	Nde1
ILMN_1247133	Tns3
ILMN_2645208	Arhgef3
ILMN_1228546	Camk1g
ILMN_1225071	Fgfr2
ILMN_2993109	Ddit4
ILMN_2759563	Gatsl3
ILMN_2777427	Nostrin
ILMN_2693835	Arrdc2
ILMN_2625125	Cx3cr1
ILMN_3136744	Sesn1
ILMN_2710211	Adamtsl1
ILMN_2592486	Pglyrp1
ILMN_2769832	Tfcp2l1
ILMN_2733356	Endod1
ILMN_2621708	Abcc4
ILMN_2636666	Prodh
ILMN_1256786	Plec
ILMN_2908406	Prodh
ILMN_2757838	Ippk
ILMN_1250356	Gjb6
ILMN_2654074	Sesn1
ILMN_1245874	Ptpn11
ILMN_1236649	B130019G13Rik
ILMN_2856865	Camk1g
ILMN_2987863	Per2
ILMN_2623064	Snx24
ILMN_2772281	Emilin2
ILMN_2447100	Micall1
ILMN_2687745	Pnpla2
ILMN_1238021	Ppp1r3g
ILMN_2570160	Cspg5
ILMN_2749686	Cdc37l1
ILMN_1237406	Itgad
ILMN_2670950	Pnma1
ILMN_2585137	8030402P03Rik
ILMN_1213609	Txnip
ILMN_1254295	Sox21
ILMN_2632665	Cav1
ILMN_1259322	Pdk4
ILMN_2987862	Per2
ILMN_2993334	Plekhf1
ILMN_2597030	Smox
ILMN_2416424	Wbp1l
ILMN_2634235	Nrros
ILMN_2634083	Cdkn1a
ILMN_1223010	Syn3
ILMN_2840430	Fam20a
ILMN_1225029	Mboat1
ILMN_2686132	Ada
ILMN_2760979	Tgfbr2
ILMN_2560567	Hmha1
ILMN_2993661	Trim59
ILMN_2944272	C2cd2
ILMN_2675922	Zcchc24
ILMN_2653567	Rhoj
ILMN_3112011	Dusp16
ILMN_2770894	Map3k6
ILMN_2638473	Gkn3
ILMN_1213779	Atg2a
ILMN_2824889	Opalin
ILMN_1217065	Fam83d
ILMN_2629191	Cpm
ILMN_2684397	Lrrc24
ILMN_2922808	Kcnk9
ILMN_2707079	Sirt5
ILMN_2589741	Tmem51
ILMN_1220697	Notch4
ILMN_3024681	Mobp
ILMN_1250774	Mdm2
ILMN_2741063	Aif1l
ILMN_2670951	Pnma1
ILMN_1218538	Lypd6
ILMN_2800466	Tpmt
ILMN_1231074	Sp7
ILMN_1256142	Marcks
ILMN_1259365	Emcn
ILMN_1221619	Nkx2-2
ILMN_2834950	1700007K09Rik
ILMN_2678421	Pcolce2
ILMN_2907540	Lmcd1
ILMN_1215042	Pla2g3
ILMN_2621433	Fgfrl1
ILMN_2655929	Tppp3
ILMN_2768209	BC029214
ILMN_2433213	Klf7
ILMN_2595408	Pld1
ILMN_2566321	9930108O06Rik
ILMN_1214498	Cyp2d22
ILMN_1232144	A130087I02Rik
ILMN_2903364	Swap70
ILMN_2418324	Usp54
ILMN_1230030	D11Wsu47e
ILMN_2483304	Lyve1
ILMN_2687403	Fcgr3
ILMN_2628204	Elmo1
ILMN_2565436	Cacnb2
ILMN_2642403	Lmo4
ILMN_2627205	Zmynd8
ILMN_3001914	Nfkbia
ILMN_3137980	Zfp41
ILMN_2790241	Herpud1
ILMN_2593774	Rgcc
ILMN_2466926	Zfp235
ILMN_2650911	Atp6v0e
ILMN_2588417	Fam203a
ILMN_2745925	Farp2
ILMN_1217097	Cables1
ILMN_2665490	Litaf
ILMN_2554688	Tmem65
ILMN_1243030	Zfand6
ILMN_1229960	Mcam
ILMN_1249941	Gdf10
ILMN_2665948	Pkp2
ILMN_2509327	Wipf3
ILMN_1249150	Pdzrn4
ILMN_2974798	Lamc1
ILMN_2557028	5930404A08Rik
ILMN_1219978	Appl2
ILMN_2977129	Atp8b1
ILMN_2765524	Swap70
ILMN_2793260	Micall2
ILMN_1212894	Cask
ILMN_2467596	Dusp16
ILMN_2927565	Pkp2
ILMN_2612448	Nfat5
ILMN_1230951	Pdhb
ILMN_2799351	Acot11
ILMN_2714031	Errfi1
ILMN_2609887	Fgfr2
ILMN_2666999	Mvb12b
ILMN_1246541	Il2rb
ILMN_2645390	Pak2
ILMN_2940642	St6galnac2
ILMN_2435450	1700027M01Rik
ILMN_2856537	Slc16a4
ILMN_2761046	Slc25a33
ILMN_2658908	Cxcl12
ILMN_1244070	Nsun4
ILMN_2469264	Aff1
ILMN_2620930	Ddb1
ILMN_1247267	Smox
ILMN_2728134	Ism1
ILMN_2872698	Trak2
ILMN_1248290	Wnt7a
ILMN_2677472	Nxn
ILMN_1246543	Siat7c
ILMN_2663196	Rin2
ILMN_1245509	B3galt5
ILMN_2690077	Nde1
ILMN_2733887	Mknk2
ILMN_2895213	Lrrc8a
ILMN_1260397	Gm16039
ILMN_2955919	Mcam
ILMN_2973774	Ano4
ILMN_2967750	Amer2
ILMN_3104529	Crip3
ILMN_1254927	Ly6c1
ILMN_2906855	Ky
ILMN_2596932	Rapgef2
ILMN_2888181	Echs1
ILMN_2853601	Hs2st1
ILMN_2685392	Ccr5
ILMN_2606746	Car2
ILMN_2916173	Gm1698
ILMN_2665008	Rab31
ILMN_1253062	Insc
ILMN_2681916	Chrna2
ILMN_2679037	Cmtm3
ILMN_2666080	Hapln2
ILMN_2896843	Cd248
ILMN_2857947	Trim36
ILMN_2701543	Ptpdc1
ILMN_2678218	Mmp2
ILMN_2584574	Tmem74b
ILMN_1213374	D330040L23Rik
ILMN_2511953	Tnfaip8
ILMN_1214108	9430024O13Rik
ILMN_3122383	Otud7b
ILMN_1213378	Lonrf3
ILMN_2600465	Phactr4
ILMN_2515081	Trim59
ILMN_2639360	Slc7a4
ILMN_2590219	Arhgap28
ILMN_2786567	Nln
ILMN_2891085	Nacad
ILMN_2767039	2310007B03Rik
ILMN_3138743	Acsl3
ILMN_2660110	Apba3
ILMN_2668849	Zmynd8
ILMN_1219253	Olfml1
ILMN_1222009	Gab1
ILMN_1237773	Rhou
ILMN_1249906	Pak7
ILMN_2479290	Fas
ILMN_2665359	Sgk3
ILMN_2775937	Plat
ILMN_2670022	Fermt2
ILMN_2776056	Rassf3
ILMN_1229216	Zbtb16
ILMN_2774349	Frrs1
ILMN_1249905	Dbndd2
ILMN_1233606	Sfxn1
ILMN_2760417	Mxd4
ILMN_2755666	Apbb1ip
ILMN_3020240	Hbp1
ILMN_2604179	Lrrc3
ILMN_1219154	Mt2
ILMN_2664819	Slc2a8
ILMN_1254307	1810011O10Rik
ILMN_1222173	Nol8
ILMN_2726261	Elmo1
ILMN_1236157	Akap17b
ILMN_2523316	Unc5b
ILMN_2739675	Dnd1
ILMN_2498357	Zmynd8
ILMN_2672850	Elmo1
ILMN_1258728	Slc25a35
ILMN_2728729	Sdc4
ILMN_2857114	Strbp
ILMN_1253332	Smc1a
ILMN_1240332	Zdhhc14
ILMN_2701582	Cbs
ILMN_2925653	Ear2
ILMN_2608133	Rhpn2
ILMN_1232600	Rnf125
ILMN_2677859	Insl6
ILMN_2908687	Rasgrp3
ILMN_1232126	B230380O10Rik
ILMN_2759073	Zfp780b
ILMN_1227579	Acot11
ILMN_1243249	2810410A03Rik
ILMN_2701741	Dph2
ILMN_2521893	Hmga2-ps1
ILMN_1240671	Arrdc2
ILMN_2742840	Gpr34
ILMN_2909283	Tmem120b
ILMN_1250472	Elmo1
ILMN_2711410	Pmf1
ILMN_1220996	Ptpn6
ILMN_1242377	Jmjd6
ILMN_1229990	Etnppl
ILMN_1246004	2810458H16Rik
ILMN_1238543	D130007C19Rik
ILMN_1245701	Prmt6
ILMN_3158698	Fam211a
ILMN_2819586	Gpr156
ILMN_1239896	Hnrnpr
ILMN_2599233	Scrg1
ILMN_2939666	Fzd2
ILMN_2545782	Wfdc1
ILMN_1215596	Tbl1x
ILMN_3049961	Syne1
ILMN_1224336	Spsb1
ILMN_1236960	Nacad
ILMN_1238603	Pcolce2
ILMN_2743013	Ncf4
ILMN_2824599	Ppapdc2
ILMN_2476452	Cpm
ILMN_2808722	Nlrc3
ILMN_1230987	Odf3
ILMN_2614752	Elovl6
ILMN_2449088	Agl
ILMN_2729103	Adamts2
ILMN_1219722	Olfr1274-ps
ILMN_2637714	Rasa3
ILMN_1234367	D830015B12Rik
ILMN_2791357	Ganc
ILMN_1246126	Mtmr2
ILMN_1243671	4930420O11Rik
ILMN_1260450	Ddc
ILMN_1242437	C130090G16Rik
ILMN_1235750	Cd320
ILMN_2637122	Pkp2
ILMN_1237990	Gale
ILMN_1243900	Eppk1
ILMN_2798079	Swt1
ILMN_1240788	Efcab4b
ILMN_2945275	Rbm15
ILMN_2537678	LOC385770
ILMN_2745689	Stard13
ILMN_2930707	Tcf21
ILMN_1214832	9330151E04Rik
ILMN_1241890	Klf7
ILMN_2908933	Eaf2
ILMN_3127335	Sytl2
ILMN_2991166	2610301F02Rik
ILMN_2733465	Acot11
ILMN_2786070	Gtf3c5
ILMN_1230152	Adamts4
ILMN_2497293	2310038D14Rik
ILMN_3134079	Prrx1
ILMN_2679513	Rab40c
ILMN_2619528	Klhl6
ILMN_2589048	Ghsr
ILMN_2661820	Etnppl
ILMN_3040543	Gsdmc2
ILMN_1224376	E530016P10Rik
ILMN_2986948	Olfr173
ILMN_2522863	Gli2
ILMN_2589256	Adap2
ILMN_1247543	Akr1a1
ILMN_1245354	Tlr7
ILMN_1212714	Prlr
ILMN_2449396	Gli3
ILMN_2578199	Axcam
ILMN_2996561	Wls
ILMN_1239569	Lsg1
ILMN_1236822	Cuedc2
ILMN_1219200	P2ry14
ILMN_2721789	Slc12a8
ILMN_2597606	Gjc2
ILMN_3119014	Elk3
ILMN_2639004	Il1rapl1
ILMN_1215172	Folh1
ILMN_2831407	Brinp3
ILMN_2466164	Wfdc1
ILMN_2754148	Dusp16
ILMN_2598999	9530043G02Rik
ILMN_1239113	Mrps25
ILMN_1255180	Casp9
ILMN_1235647	Sox11
ILMN_1246317	F730019F02Rik
ILMN_1240445	Stard4
ILMN_2723293	Smtnl2
ILMN_2755224	Cdca4
ILMN_2596522	Mt1
ILMN_2900042	Gba2
ILMN_3161013	Hk3
ILMN_2707217	Chd5
ILMN_2833985	Rilpl2
ILMN_1250081	Wbscr22
ILMN_2963792	Trmt1l
ILMN_3160475	Xrcc1
ILMN_2749556	Cdhr5
ILMN_2695047	Pnpla7
ILMN_1236111	Fcrla
ILMN_1244272	Epb4.1l3
ILMN_2445862	Itgad
ILMN_2482896	2410005O16Rik
ILMN_2864559	Fmo9
ILMN_1259355	Ccdc117
ILMN_2834379	Tgfbi
ILMN_2724583	Otog
ILMN_2577598	1190008K20Rik
ILMN_1230373	Ddr2
ILMN_2676765	2810459M11Rik
ILMN_2654501	Wdr52
ILMN_2416641	Usp42
ILMN_1249162	1110062G22Rik
ILMN_2715400	Tef
ILMN_1248248	Kif7
ILMN_1223386	LOC383729
ILMN_2894211	8430408G22Rik
ILMN_3154419	P2ry14
ILMN_2750905	Cep97
ILMN_2974601	Rpp25l
ILMN_2435373	Aak1
ILMN_2695228	Fam220a
ILMN_2621921	Clcn7
ILMN_2428113	Baiap2
ILMN_2730410	Mif4gd
ILMN_1224289	9629553_1729
ILMN_2498442	Tnip1
ILMN_1251865	Msi1h
ILMN_1220170	Tek
ILMN_2999447	1700123O20Rik
ILMN_3091641	Dab2
ILMN_2768972	Fam107a
ILMN_2689931	Megf10
ILMN_2630211	Extl3
ILMN_2981363	Emilin2
ILMN_2592530	Zfp655
ILMN_2790188	Fam135a
ILMN_1226329	Cd93
ILMN_1243846	Nrf1
ILMN_1216215	Nudt18
ILMN_1241293	Cldn5
ILMN_2605109	Olfr1212
ILMN_2511456	Lrrc17
ILMN_2685275	Tmem109
ILMN_2630756	Aste1
ILMN_2685770	Vangl2
ILMN_1228105	Sox10
ILMN_2493616	Nespas
ILMN_2815594	Fam69b
ILMN_2684515	Srpk3
ILMN_1242415	Kcnj9
ILMN_2747031	Dhcr24
ILMN_2425569	Zan
ILMN_1218141	Shcbp1l
ILMN_2663230	Slco3a1
ILMN_3006575	Ccp110
ILMN_2839886	Mxd4
ILMN_2494251	Tuba1a
ILMN_2745153	Cep89
ILMN_2620799	Dennd2c
ILMN_2638256	Tex16
ILMN_2829457	Ncf1
ILMN_1249549	LOC380781
ILMN_2770236	Nxpe2
ILMN_1257999	9630001P16Rik
ILMN_2726005	Plekhg4
ILMN_2641890	Stk33
ILMN_2697361	Dennd2a
ILMN_1257927	9630023E17Rik
ILMN_2738156	Zfp362
ILMN_1228426	Ccp110
ILMN_2900462	Atp2a3
ILMN_1220893	Zfp281
ILMN_2563312	A730049L07Rik
ILMN_2856588	Gkn3
ILMN_1223971	Gm318
ILMN_2884126	Phldb1
ILMN_2790373	Snn
ILMN_1223049	Tns1
ILMN_2816271	Dcpp2
ILMN_3126646	Grip1
ILMN_2704177	Stx6
ILMN_2727847	Kalrn
ILMN_2636183	Scube2
ILMN_2706477	Tfap4
ILMN_2679711	Ift27
ILMN_2778151	Sox9
ILMN_2685393	Ccr5
ILMN_1221311	Ttyh3
ILMN_2605819	Egln3
ILMN_1248614	Syne1
ILMN_1244503	D030015B04Rik
ILMN_1224768	Ehd4
ILMN_1236904	Mrpl23
ILMN_1251970	G3bp2
ILMN_1236544	Utrn
ILMN_1258468	E530015N03Rik
ILMN_2738503	Pop1
ILMN_2424713	Kalrn
ILMN_2608547	Tfec
ILMN_2460292	8430427H17Rik
ILMN_2607377	Itm2a
ILMN_2490719	Rangap1
ILMN_1223628	Mobp
ILMN_1229983	LOC384781
ILMN_2744193	Phyhd1
ILMN_2737982	Dapk1
ILMN_1227414	3010022N24Rik
ILMN_2613696	Ankrd13a
ILMN_1249741	Vmn1r45
ILMN_1220261	Tspan8
ILMN_2495051	4930518I15Rik
ILMN_2680665	Oxld1
ILMN_2710086	Coro6
ILMN_2660781	Polr3e
ILMN_2811737	Casp4
ILMN_1221981	Diablo
ILMN_1232090	Samd3
ILMN_2483145	Cdkn3
ILMN_2782503	Trim8
ILMN_1227128	Sox12
ILMN_2727309	LOC100044204
ILMN_1240997	Mobp
ILMN_2757551	Pcdha10
ILMN_1251054	LOC228141
ILMN_2731509	Defa1
ILMN_1226048	AI504432
ILMN_1218206	Klf13
ILMN_2449120	Sept11
ILMN_2645737	Nr1i2
ILMN_1258949	Wdr64
ILMN_2908133	Gja5
ILMN_2987834	Adamts16
ILMN_3082864	Pvrl3
ILMN_2613908	Alox12
ILMN_1259485	Aup1
ILMN_1243835	2310020N23Rik
ILMN_2440868	Eea1
ILMN_1248312	Arhgap8
ILMN_2687534	Uqcc1
ILMN_3123836	Nudt7
ILMN_1243796	Rif1
ILMN_2774224	Olfr311
ILMN_1233325	LOC380953
ILMN_2995370	Mief2
ILMN_2833082	Noto
ILMN_2819679	Tmem50a
ILMN_2610442	Wscd1
ILMN_3028295	Ksr2
ILMN_2629400	1810007P19Rik
ILMN_1231439	Aatk
ILMN_2733214	Mppe1
ILMN_2609011	Ank1
ILMN_2623090	Rhoh
ILMN_2667091	Ppp1r3c
ILMN_1253986	Dlg5
ILMN_2677772	Srxn1
ILMN_1239456	3830408P06Rik
ILMN_2462737	2900009J06Rik
ILMN_2602341	Dnah8
ILMN_2680939	Olfr812
ILMN_2424203	scl000209.1_5
ILMN_2773012	Hbp1
ILMN_2687014	Cyp2e1
ILMN_1243381	C230066G23Rik
ILMN_2746830	Dhrs11
ILMN_2690596	Hey1
ILMN_2430813	Pdlim7
ILMN_2439840	Zmym4
ILMN_1220599	Clgn
ILMN_3129924	Xkr7
ILMN_2759914	Scnn1g
ILMN_1215781	Elmo1
ILMN_3131063	Ccnd3
ILMN_1257234	Abracl
ILMN_1258290	Lce1e
ILMN_1241294	Olfr420
ILMN_2614531	Mcam
ILMN_2572467	E330019D12Rik
ILMN_2599748	Map2k6
ILMN_1216053	Rnf10
ILMN_2720983	Olfr148

## Sheet: Korostynski_chronic_2007
CHRONIC	Probe set	Gene	Fold change (Log2)	CHRONIC	Probe set	Gene	Fold change (Log2)
UP	1416125_at	FK506 binding protein 5	0.747496	DOWN	1439386_x_at	methionine adenosyltransferase II, alpha	-0.278195
	1418595_at	plasma membrane associated protein, S3-12	1.25165		1417130_s_at	angiopoietin-like 4	-0.405429
	1419874_x_at	zinc finger and BTB domain containing 16	1.29177		1417408_at	coagulation factor III	-0.437391
	1420772_a_at	TSC22 domain family 3	0.74217		1438976_x_at	methionine adenosyltransferase II, alpha	-0.266031
	1424633_at	calcium/calmodulin-dependent protein kinase I gamma	0.627622		1435454_a_at	cDNA sequence BC006779	-0.428821
	1424638_at	cyclin-dependent kinase inhibitor 1A (P21)	1.28323		1437520_a_at	pericentrin 1	-1.07353
	1425281_a_at	TSC22 domain family 3	0.988862		1452268_at	RIKEN cDNA 2810485I05 gene	-0.397157
	1427345_a_at	sulfotransferase family 1A, phenol-preferring, member 1	1.31824		1428259_at	RIKEN cDNA 2310075M15 gene	-0.404083
	1435119_at	gb:BE956710 /DB_XREF=gi:10601528 /DB_XREF=UI-M-BG2-bbn-d-11-0-UI.s1 /CLONE=UI-M-BG2-bbn-d-11-0-UI /FEA=EST /CNT=22 /TID=Mm.93670.1 /TIER=Stack /STK=20 /UG=Mm.93670 /UG_TITLE=ESTs	1.45298		1443870_at	ATP-binding cassette, sub-family C (CFTR/MRP), member 4	-0.54093
	1439163_at	PREDICTED: zinc finger and BTB domain containing 16 [Mus musculus], mRNA sequence	1.77936		1436427_at	PRP4 pre-mRNA processing factor 4 homolog B (yeast)	-0.451807
	1442025_a_at	gb:AI467657 /DB_XREF=gi:4320994 /DB_XREF=ve44f05.x1 /CLONE=IMAGE:821025 /FEA=EST /CNT=11 /TID=Mm.34106.1 /TIER=ConsEnd /STK=3 /UG=Mm.34106 /LL=102538 /UG_GENE=AI467657 /UG_TITLE=expressed sequence AI467657	1.26886		1450966_at	carnitine O-octanoyltransferase	-0.452732
	1448231_at	FK506 binding protein 5	0.805781		1429762_a_at	Bardet-Biedl syndrome 5 (human)	-0.322519
	1425557_x_at	TSC22 domain family 3	0.475151		1433674_a_at	RNA, U22 small nucleolar	-0.291345
	1439341_at	cDNA sequence AK220484	0.307115		1434699_at	RIKEN cDNA 6030408C04 gene	-0.347694
	1449799_s_at	plakophilin 2	0.369952		1434866_x_at	carnitine palmitoyltransferase 1a, liver	-0.446282
	1418534_at	frizzled homolog 2 (Drosophila)	0.968191		1435744_at	RIKEN cDNA 6720401G13 gene	-0.396534
	1417109_at	tubulointerstitial nephritis antigen-like	0.894158		1440936_at	serine active site containing 1	-0.425297
	1428384_at	DNA segment, Chr 4, Brigham & Women's Genetics 0951 expressed	0.35884		1439610_at	10 days neonate skin cDNA, RIKEN full-length enriched library, clone:4732466D14 product:hypothetical protein, full insert sequence	-0.404896
	1429642_at	AN1, ubiquitin-like, homolog (Xenopus laevis)	0.474132		1440056_at	Adult male hippocampus cDNA, RIKEN full-length enriched library, clone:C630001C05 product:unclassifiable, full insert sequence	-0.262947
	1434628_a_at	rhophilin, Rho GTPase binding protein 2	0.324509		1449601_x_at	gb:AV348780 /DB_XREF=gi:6389839 /DB_XREF=AV348780 /CLONE=6430711G14 /FEA=EST /CNT=2 /TID=Mm.86760.3 /TIER=ConsEnd /STK=2 /UG=Mm.86760 /UG_TITLE=ESTs	-0.336728
	1450036_at	serum/glucocorticoid regulated kinase 3	0.276417		1434686_at	CBP-interacting protein 3 (CIP3 gene)	-0.524941
	1450718_at	adaptor protein with pleckstrin homology and src	0.497876		1426832_at	RIKEN cDNA 6330505F04 gene	-0.574225
	1442026_at	gb:AI467657 /DB_XREF=gi:4320994 /DB_XREF=ve44f05.x1 /CLONE=IMAGE:821025 /FEA=EST /CNT=11 /TID=Mm.34106.1 /TIER=ConsEnd /STK=3 /UG=Mm.34106 /LL=102538 /UG_GENE=AI467657 /UG_TITLE=expressed sequence AI467657	0.739276		1433859_at	RIKEN cDNA D030070L09 gene	-0.399337
	1421321_a_at	neuroepithelial cell transforming gene 1	1.19306		1427177_at	FYVE and coiled-coil domain containing 1	-0.467818
	1420918_at	serum/glucocorticoid regulated kinase 3	0.684958		1429418_at	CDC14 cell division cycle 14 homolog B (S. cerevisiae)	-0.344191
	1418532_at	frizzled homolog 2 (Drosophila)	0.85696		1433545_s_at	RIKEN cDNA 5730439E10 gene	-0.283954
	1426081_a_at	deiodinase, iodothyronine, type II	0.299049		1435391_at	gb:BM236842 /DB_XREF=gi:17872112 /DB_XREF=K0442A11-3 /CLONE=K0442A11 /FEA=EST /CNT=20 /TID=Mm.89914.1 /TIER=Stack /STK=17 /UG=Mm.89914 /UG_TITLE=ESTs	-0.366763
	1416559_at	RIKEN cDNA 1500003O22 gene	0.405797		1436096_at	Adult male corpora quadrigemina cDNA, RIKEN full-length enriched library, clone:B230209O07 product:unclassifiable, full insert sequence	-0.277664
	1418533_s_at	frizzled homolog 2 (Drosophila)	0.514881		1451219_at	ORM1-like 1 (S. cerevisiae)	-0.698396
	1420919_at	serum/glucocorticoid regulated kinase 3	0.363669		1435025_at	RIKEN cDNA 4930415J21 gene	-0.310046
	1457373_at	Transcribed locus	0.441175		1428100_at	splicing factor, arginine/serine-rich 1 (ASF/SF2)	-0.380513
	1448188_at	uncoupling protein 2 (mitochondrial, proton carrier)	0.30947		1429240_at	StAR-related lipid transfer (START) domain containing 4	-0.45577
	1449901_a_at	mitogen-activated protein kinase kinase kinase 6	0.274927		1434073_at	G protein-coupled receptor associated sorting protein 2	-0.312016
	1435553_at	PDZ domain containing 3	0.459655		1451302_at	RIKEN cDNA 1110012L19 gene	-0.305415
	1437247_at	fos-like antigen 2	0.614904		1453310_at	peptidylprolyl isomerase (cyclophilin)-like 6	-0.876962
	1452218_at	cDNA sequence BC018601	0.563663		1456901_at	ADAMTS20 B long isoform (Adamts20) mRNA, complete cds; alternatively spliced	-0.937268
	1429183_at	plakophilin 2	0.405543		1438838_at	RIKEN cDNA B230206F22 gene	-0.637118
	1428143_a_at	patatin-like phospholipase domain containing 2	0.377381		1437030_at	phospholipase C, delta 4	-0.386404
	1448397_at	gap junction membrane channel protein beta 6	0.600024		1455238_at	melanoma associated antigen (mutated) 1-like 1	-0.406807
	1427127_x_at	heat shock protein 1B	1.12117		1456914_at	expressed sequence AW209116	-0.788391
	1427126_at	heat shock protein 1B	1.2381		1428387_at	acyl-CoA synthetase long-chain family member 3	-0.523231
	1449254_at	secreted phosphoprotein 1	0.894749		1437076_at	RIKEN cDNA A930017M01 gene	-0.507926
	1451006_at	xanthine dehydrogenase	0.775719		1454836_at	transmembrane protein 18	-0.683083
	1434773_a_at	solute carrier family 2 (facilitated glucose transporter), member 1	0.364866		1442119_at	expressed sequence AI449212	-0.690759
	1428394_at	phytanoyl-CoA dioxygenase domain containing 1 /// leucine rich repeat containing 8	0.420307		1436274_at	Transcribed locus	-0.423175
	1455007_s_at	glutamic pyruvate transaminase (alanine aminotransferase) 2	0.401937		1425458_a_at	growth factor receptor bound protein 10	-0.366763
	1431182_at	heat shock protein 8 /// similar to heat shock protein 8 /// similar to heat shock protein 8 /// similar to Heat shock cognate 71 kDa protein	0.361805		1429215_at	RIKEN cDNA 2310058N22 gene	-0.263068
	1418091_at	transcription factor CP2-like 1	0.264674		1433640_at	gb:BG070740 /DB_XREF=gi:12553309 /DB_XREF=H3090F06-3 /CLONE=H3090F06 /FEA=EST /CNT=123 /TID=Mm.25703.3 /TIER=Stack /STK=78 /UG=Mm.25703 /LL=51886 /UG_GENE=D3Ertd330e /UG_TITLE=DNA segment, Chr 3, ERATO Doi 330, expressed	-0.621089
	1418203_at	phorbol-12-myristate-13-acetate-induced protein 1	0.343666		1434238_at	gb:BQ176372 /DB_XREF=gi:20351864 /DB_XREF=UI-M-DJ2-bwg-j-18-0-UI.s1 /CLONE=UI-M-DJ2-bwg-j-18-0-UI /FEA=EST /CNT=48 /TID=Mm.24067.1 /TIER=Stack /STK=38 /UG=Mm.24067 /LL=105829 /UG_GENE=AI425886 /UG_TITLE=expressed sequence AI425886	-0.338175
	1434283_at	Modulator recognition factor 2 (Mrf2)	0.411467		1434846_at	RIKEN cDNA 1700065A05 gene	-0.611688
	1416041_at	serum/glucocorticoid regulated kinase	0.403697		1436678_at	gb:AI844814 /DB_XREF=gi:5488760 /DB_XREF=UI-M-AH1-agx-f-12-0-UI.s1 /CLONE=UI-M-AH1-agx-f-12-0-UI /FEA=EST /CNT=8 /TID=Mm.200820.1 /TIER=Stack /STK=8 /UG=Mm.200820 /LL=100745 /UG_GENE=AI844814 /UG_TITLE=expressed sequence AI844814	-0.422483
	1452385_at	ubiquitin specific peptidase 53	0.436487		1418967_a_at	Suppression of tumorigenicity 7	-0.271112
	1452318_a_at	heat shock protein 1B	0.963297		1436443_a_at	KDEL (Lys-Asp-Glu-Leu) containing 1	-0.280674
	1426501_a_at	Traf2 binding protein	0.368431		1420131_s_at	pituitary tumor-transforming 1 interacting protein	-0.406626
	1416260_a_at	sorting nexin 1	0.355276		1434910_at	RIKEN cDNA A830080D01 gene	-0.355094
	1423289_a_at	RIKEN cDNA 1810029B16 gene	0.304231		1457467_at	Transcribed locus	-0.501588
	1426260_a_at	UDP glucuronosyltransferase 1 family, polypeptide A2 /// UDP glucuronosyltransferase 1 family, polypeptide A6A /// UDP glycosyltransferase 1 family, polypeptide A10 /// UDP glucuronosyltransferase 1 family, polypeptide A7C /// UDP glucuronosyltransferase 1 family, polypeptide A5 /// UDP glucuronosyltransferase 1 family, polypeptide A9 /// UDP glucuronosyltransferase 1 family, polypeptide A6B /// …	0.409515		1416067_at	interferon-related developmental regulator 1	-0.412448
	1426215_at	dopa decarboxylase	0.359425		1433501_at	cathepsin O	-0.2862
	1449620_s_at	DNA segment, Chr 16, Wayne State University 65, expressed	0.383367		1435590_at	RIKEN cDNA D430047L21 gene	-0.535333
	1456401_at	calcium channel, voltage-dependent, beta 2 subunit	0.464752		1444517_at	gene model 872, (NCBI)	-0.283666
	1416371_at	apolipoprotein D	0.426574		1422573_at	AMP deaminase 3	-0.282723
	1431062_a_at	SEC8-like 1 (S. cerevisiae)	0.795268		1422636_at	cyclin D binding myb-like transcription factor 1	-0.414916
	1449335_at	tissue inhibitor of metalloproteinase 3	0.273647		1423191_at	formin binding protein 4	-0.298866
	1428484_at	oxysterol binding protein-like 3	0.44258		1423447_at	caseinolytic peptidase X (E.coli)	-0.43146
	1453782_at	RIKEN cDNA 3021401C12 gene	0.449282		1434087_at	5,10-methylenetetrahydrofolate reductase	-0.26439
	1418025_at	basic helix-loop-helix domain containing, class B2	0.427467		1434354_at	monoamine oxidase B	-0.277967
	1425072_at	S-phase kinase-associated protein 2 (p45)	0.439644		1434806_at	metaxin 3	-0.582317
	1441467_at	Tetraspanin 5 (Tspan5), mRNA	0.712607		1435655_at	ribosomal protein L12 /// similar to 60S ribosomal protein L12 /// similar to 60S ribosomal protein L12 /// similar to 60S ribosomal protein L12	-0.685752
	1444017_at	Pellino 1, mRNA (cDNA clone MGC:29041 IMAGE:3600130)	0.549821		1436222_at	growth arrest specific 5	-0.424332
	1439946_at	Myocyte enhancer factor 2C, mRNA (cDNA clone MGC:46981 IMAGE:4500786)	0.72765		1449312_at	neuropeptide Y receptor Y5	-0.525044
	1438012_at	protein phosphatase 1 (formerly 2C)-like	0.564532		1451125_at	cDNA sequence BC017133	-0.285375
	1421028_a_at	myocyte enhancer factor 2C	0.550068		1455110_at	0 day neonate head cDNA, RIKEN full-length enriched library, clone:4833405J22 product:unclassifiable, full insert sequence	-0.336176
	1436909_at	RIKEN cDNA B430110G05 gene	0.787006		1455721_at	G1 to S phase transition 2	-0.273345
	1437560_at	neurotrophic tyrosine kinase, receptor, type 2	0.450223		1455904_at	growth arrest specific 5	-0.518507
	1444111_at	RIKEN cDNA 2200002K05 gene (2200002K05Rik), mRNA	0.483466		1434510_at	3'-phosphoadenosine 5'-phosphosulfate synthase 2	-0.366219
	1423597_at	ATPase, aminophospholipid transporter (APLT), class I, type 8A, member 1	0.454704		1429497_s_at	sorting nexin 6	-0.317355
	1424387_at	prolactin-like protein C 3	0.448676		1450660_at	6-pyruvoyl-tetrahydropterin synthase	-0.461391
	1442206_at	MAM domain containing 1	0.485383		1434287_at	1-acylglycerol-3-phosphate O-acyltransferase 5 (lysophosphatidic acid acyltransferase, epsilon)	-0.471913
	1435135_at	arylacetamide deacetylase-like 1	0.619976		1450976_at	N-myc downstream regulated gene 1	-0.306969
	1422733_at	four jointed box 1 (Drosophila)	0.574398		1456174_x_at	N-myc downstream regulated gene 1	-0.36922
	1441430_at	Transcribed locus	0.3395		1417647_at	sorting nexin 5	-0.337247
	1460399_at	cDNA sequence BC018601	0.31924		1433514_at	ethanolamine kinase 1	-0.358563
	1452388_at	heat shock protein 1A	0.868568		1449010_at	heat shock 70kDa protein 4 like	-0.296824
	1458941_at	RIKEN cDNA D130016B08 gene	0.382162		1457683_at	glutamate receptor, ionotropic, kainate 2 (beta 2)	-0.416818
	1459219_at	Rap guanine nucleotide exchange factor (GEF) 2, mRNA (cDNA clone IMAGE:30545886)	0.562388		1417946_at	abhydrolase domain containing 3	-0.39913
	1437311_at	RIKEN cDNA A930034L06 gene	0.400628		1426524_at	glucosamine-6-phosphate deaminase 2	-0.330717
	1417236_at	EH-domain containing 3	0.447593		1427916_at	suppression of tumorigenicity 7-like	-0.313319
	1417342_at	protein phosphatase 1, regulatory (inhibitor) subunit 2	0.352867		1435588_at	CDNA, clone:Y1G0111C17, strand:plus, reference:ENSEMBL:Mouse-Transcript-ENST:ENSMUST00000048820, based on BLAT search	-0.29611
	1423420_at	adrenergic receptor, beta 1	0.494761		1449415_at	chromodomain helicase DNA binding protein 1-like	-0.4637
	1433697_at	expressed sequence AV312086	0.265711		1450047_at	heparan sulfate 6-O-sulfotransferase 2	-0.399205
	1435899_at	RIKEN cDNA 9430079B08 gene	0.318779		1454951_at	zinc finger protein 606	-0.352714
	1436408_at	gb:BE946298 /DB_XREF=gi:10524057 /DB_XREF=UI-M-BZ0-axt-c-11-0-UI.s1 /CLONE=UI-M-BZ0-axt-c-11-0-UI /FEA=EST /CNT=13 /TID=Mm.44618.1 /TIER=Stack /STK=9 /UG=Mm.44618 /LL=104582 /UG_GENE=AW049332 /UG_TITLE=expressed sequence AW049332	0.355031		1456824_at	Zinc finger protein 612, mRNA (cDNA clone IMAGE:3586510)	-0.424722
	1444585_at	arginine decarboxylase	0.298418		1434444_s_at	gb:AV113524 /DB_XREF=gi:16382126 /DB_XREF=AV113524 /CLONE=2610021O03 /FEA=EST /CNT=55 /TID=Mm.200869.1 /TIER=Stack /STK=32 /UG=Mm.200869 /LL=98851 /UG_GENE=AI047775 /UG_TITLE=expressed sequence AI047775	-0.302223
	1453391_at	spermatogenesis associated glutamate (E)-rich protein 7, pseudogene 1	0.282097		1416149_at	oligodendrocyte transcription factor 1	-0.401116
	1420530_at	neuronal d4 domain family member	0.489662		1423664_at	quininoid dihydropteridine reductase	-0.300263
	1423249_at	natural killer tumor recognition sequence	0.509154		1434235_at	solute carrier family 20, member 2	-0.375283
	1428118_at	leucine rich repeat neuronal 6A	0.535688		1434520_at	sterol-C5-desaturase (fungal ERG3, delta-5-desaturase) homolog (S. cerevisae)	-0.311
	1441129_at	Septin 11, mRNA (cDNA clone MGC:28420 IMAGE:4037515)	0.606637		1418693_at	heterogeneous nuclear ribonucleoprotein C /// similar to heterogeneous nuclear ribonucleoprotein C isoform b	-0.441115
	1429009_at	U1 small nuclear ribonucleoprotein polypeptide A	0.286767		1424408_at	LIM and senescent cell antigen like domains 2	-0.44869
	1444430_at	Armadillo repeat containing 8, mRNA (cDNA clone MGC:47965 IMAGE:1230321)	0.306524		1428525_at	RIKEN cDNA 4930488B01 gene	-0.278194
	1450733_at	bicaudal D homolog 2 (Drosophila)	0.532112		1433991_x_at	diazepam binding inhibitor	-0.347857
	1447467_at	Protein-tyrosine phosphatase alpha (Ptpra gene)	0.418364		1434509_at	Rap guanine nucleotide exchange factor (GEF) 6	-0.381615
	1426596_a_at	survival motor neuron 1	0.812231		1436493_at	expressed sequence BB181834	-0.355901
	1417380_at	IQ motif containing GTPase activating protein 1	0.731033		1439971_at	RIKEN cDNA 6330439K17 gene	-0.29788
	1438241_at	RGM domain family, member A	0.636427		1449024_a_at	hexosaminidase A	-0.331503
	1436403_at	cDNA sequence BC025575	0.340967		1416286_at	regulator of G-protein signaling 4	-0.279083
	1423367_at	wingless-related MMTV integration site 7A	0.706286		1416655_at	C1GALT1-specific chaperone 1	-0.329579
	1437107_at	RAB6B, member RAS oncogene family	0.427372		1418087_at	ubiquitin fusion degradation 1 like	-0.369389
	1455799_at	RAR-related orphan receptor beta	0.643718		1418988_at	peroxisome biogenesis factor 7	-0.263305
	1443589_at	DNA segment, Chr X, ERATO Doi 242, expressed	0.691683		1423106_at	ubiquitin-conjugating enzyme E2B, RAD6 homology (S. cerevisiae)	-0.270375
	1459464_at	Microtubule-actin crosslinking factor (Macf)	0.539607		1424594_at	gb:BC011507.1 /DB_XREF=gi:15079329 /FEA=FLmRNA /CNT=78 /TID=Mm.20973.2 /TIER=FL+Stack /STK=23 /UG=Mm.20973 /LL=16858 /UG_GENE=Lgals7 /DEF=Mus musculus, lectin, galactose binding, soluble 7, clone MGC:18368 IMAGE:3671281, mRNA, complete cds. /PROD=lectin, galactose binding, soluble 7 /FL=gb:BC011507.1 gb:AF331640.1	-0.29145
	1424349_a_at	lysophosphatidylglycerol acyltransferase 1	0.358894		1426689_s_at	succinate dehydrogenase complex, subunit A, flavoprotein (Fp)	-0.265292
	1439108_at	myeloid/lymphoid or mixed-lineage leukemia 5	0.272699		1427944_at	C1q domain containing 1	-0.412284
	1434736_at	hepatic leukemia factor	0.368024		1428291_at	exosome component 8	-0.272119
	1418174_at	D site albumin promoter binding protein	0.436534		1428552_at	RIKEN cDNA 2610001J05 gene	-0.276895
	1431469_a_at	CXXC finger 5	0.28588		1428929_s_at	solute carrier family 25 (mitochondrial carrier, phosphate carrier), member 26	-0.520145
					1428989_at	RIKEN cDNA 0710001D07 gene	-0.288475
					1433791_at	RAB9B, member RAS oncogene family	-0.264804
					1435554_at	transmembrane and coiled coil domains 3	-0.421429
					1436235_x_at	RIKEN cDNA 4732471D19 gene	-0.26591
					1436379_at	RIKEN cDNA 2610312F20 gene	-0.2777
					1437993_x_at	quininoid dihydropteridine reductase	-0.304595
					1438685_at	zinc finger, MYM-type 6	-0.299431
					1451968_at	X-ray repair complementing defective repair in Chinese hamster cells 5	-0.452716
					1452062_at	phosphoribosyl pyrophosphate synthetase-associated protein 2	-0.308979
					1452704_at	RIKEN cDNA 1200015F23 gene	-0.318688
					1453065_at	aldehyde dehydrogenase 1, mitochondrial	-0.265666
					1454677_at	tissue inhibitor of metalloproteinase 2	-0.313665
					1455159_at	RIKEN cDNA 2900057D21 gene	-0.338299
					1457733_at	Adult male diencephalon cDNA, RIKEN full-length enriched library, clone:9330152O10 product:unclassifiable, full insert sequence	-0.437976
					1428792_at	breast carcinoma amplified sequence 1	-0.324608
					1418148_at	abhydrolase domain containing 1	-0.400627
					1448125_at	Ras-like without CAAX 2	-0.371514
					1423723_s_at	TAR DNA binding protein	-0.498027
					1435668_at	gb:AW049283 /DB_XREF=gi:5909777 /DB_XREF=UI-M-BH1-anb-e-06-0-UI.s1 /CLONE=UI-M-BH1-anb-e-06-0-UI /FEA=EST /CNT=21 /TID=Mm.40632.1 /TIER=Stack /STK=14 /UG=Mm.40632 /LL=106764 /UG_GENE=AW049283 /UG_TITLE=expressed sequence AW049283	-0.307933
					1441108_at	12 days embryo eyeball cDNA, RIKEN full-length enriched library, clone:D230035N06 product:unclassifiable, full insert sequence	-0.373559
					1448843_at	signal sequence receptor, alpha	-0.282034
					1450684_at	ets variant gene 1	-0.401993
					1455908_a_at	serine carboxypeptidase 1	-0.583634
					1434511_at	phosphorylase kinase beta	-0.554706
					1452053_a_at	transmembrane protein 33	-0.346467
					1428220_at	RIKEN cDNA 5730419I09 gene	-0.507775
					1434749_at	cDNA sequence BC067068	-0.578451
					1428331_at	RIKEN cDNA 2210016F16 gene	-0.502705
					1451074_at	ring finger protein 13	-0.506918
					1416471_at	choline/ethanolaminephosphotransferase 1	-0.365095
					1434793_at	WD repeat domain 78	-0.503364
					1420441_at	centromere autoantigen C1	-0.443785
					1455706_at	syntaxin binding protein 4	-0.62096
					1427501_at	cDNA sequence BC007180	-0.459417
					1455655_a_at	TAR DNA binding protein	-0.480653
					1435941_at	rhomboid, veinlet-like 4 (Drosophila)	-0.512127
					1444640_at	GPI7 protein	-0.494912
					1453851_a_at	growth arrest and DNA-damage-inducible 45 gamma	-0.33667
					1428751_at	Park2 co-regulated	-0.424355
					1454918_at	alkylglycerone phosphate synthase	-0.431203
					1418408_at	zinc finger, AN1-type domain 1	-0.492028
					1452953_at	RIKEN cDNA 1810036I24 gene	-0.496812
					1427306_at	ryanodine receptor 1, skeletal muscle	-0.86164
					1434594_at	dynein, axonemal, heavy chain 1	-0.500076
					1450889_at	SWI/SNF related, matrix associated, actin dependent regulator of chromatin, subfamily a, member 3	-0.331211
					1427934_at	RIKEN cDNA 2610208E05 gene	-0.605969
					1428573_at	chimerin (chimaerin) 2	-0.387253
					1441764_at	PR domain containing 10	-0.558772
					1457472_at	trinucleotide repeat containing 15	-0.673003
					1429028_at	dedicator of cytokinesis 11	-0.303416
					1453016_at	RIKEN cDNA 2900042B11 gene	-0.411353
					1436045_at	expressed sequence AI843383	-0.36336
					1417648_s_at	sorting nexin 5	-0.400811
					1430030_at	RIKEN cDNA 5330426P16 gene	-0.598905
					1416111_at	CD83 antigen	-0.418815
					1420437_at	indoleamine-pyrrole 2,3 dioxygenase	-0.390619
					1416101_a_at	histone 1, H1c	-0.63527
					1428310_at	DNA segment, Chr 3, Wayne State University 161, expressed	-0.502915
					1426002_a_at	cell division cycle 7 (S. cerevisiae)	-0.312733
					1437502_x_at	CD24a antigen	-1.06022
					1442051_at	histone 2, H3c1	-0.612951
					1415897_a_at	microsomal glutathione S-transferase 1	-0.464168
					1418072_at	histone 1, H2bc	-0.361991
					1434369_a_at	crystallin, alpha B	-0.990559
					1427762_x_at	histone 1, H2bp	-0.369174
					1452540_a_at	histone 1, H2bc /// histone 1, H2be /// histone 1, H2bl /// histone 1, H2bm /// histone 1, H2bp	-0.409531
					1419824_a_at	RIKEN cDNA A230062G08 gene	-0.639458
					1420667_at	double C2, beta	-0.362249
					1420703_at	colony stimulating factor 2 receptor, alpha, low-affinity (granulocyte-macrophage)	-0.505322
					1423804_a_at	isopentenyl-diphosphate delta isomerase	-1.00079
					1437234_x_at	Heterogeneous nuclear ribonucleoprotein methyltransferase-like 1 (S. cerevisiae) (Hrmt1l1), mRNA	-0.277156
					1417857_at	methylmalonic aciduria (cobalamin deficiency) type A	-0.625148
					1433551_at	expressed sequence AI427515	-0.523288
					1460408_at	gamma-aminobutyric acid (GABA-A) receptor, subunit gamma 1	-0.694366
					1434098_at	glycine receptor, alpha 2 subunit	-0.660817
					1435463_s_at	myosin ID	-0.734806
					1436948_a_at	RIKEN cDNA 6430550H21 gene	-0.687256
					1431939_a_at	myc induced nuclear antigen	-0.478684
					1450779_at	fatty acid binding protein 7, brain	-0.878763
					1450395_at	solute carrier family 22 (organic cation transporter), member 5	-0.469811
					1428795_at	RIKEN cDNA 1110021L09 gene	-0.479708
					1434141_at	guanylate cyclase 1, soluble, alpha 3	-0.346601
					1443129_at	16 days embryo head cDNA, RIKEN full-length enriched library, clone:C130018E23 product:hypothetical protein, full insert sequence	-0.409825
					1454078_a_at	galactose-3-O-sulfotransferase 1	-0.328191
					1447807_s_at	pleckstrin homology domain containing, family H (with MyTH4 domain) member 1	-0.431768
					1433463_at	RIKEN cDNA 0610010K06 gene	-0.318207
					1449019_at	A kinase (PRKA) anchor protein 1	-0.28945
					1442138_at	G protein-coupled receptor 62	-0.571156
					1459214_at	ODZ2 (Odz2)	-0.901366
					1435705_at	similar to hypothetical protein FLJ12895	-0.546749
					1434807_s_at	metaxin 3	-0.679274
					1418737_at	nudix (nucleoside diphosphate linked moiety X)-type motif 2	-0.661104
					1453055_at	sema domain, transmembrane domain (TM), and cytoplasmic domain, (semaphorin) 6D	-0.415533
					1439724_at	resistance to inhibitors of cholinesterase 8 homolog B (C. elegans)	-0.507329
					1442180_at	deleted in lymphocytic leukemia, 7	-0.581961
					1425560_a_at	S100 calcium binding protein A16	-0.4464
					1452222_at	utrophin	-0.354137
					1424694_at	RIKEN cDNA 2010011I20 gene	-0.476421
					1428582_at	RIKEN cDNA 2010208K18 gene	-0.58681
					1435822_at	RIKEN cDNA D830012I24 gene	-0.642983
					1455392_at	RIKEN cDNA 9630019K15 gene	-0.382797
					1418412_at	tumor protein D52-like 1	-0.616191
					1447676_x_at	S100 calcium binding protein A16 (S100a16), mRNA	-0.493113
					1430068_at	RIKEN cDNA C030011L09 gene	-0.331688
					1417011_at	syndecan 2	-0.409594
					1435893_at	very low density lipoprotein receptor	-0.458683
					1429284_at	RIKEN cDNA 8430436F23 gene	-0.922813
					1434036_at	metastasis suppressor 1	-0.347888
					1436309_at	neuropilin (NRP) and tolloid (TLL)-like 2	-0.455299
					1440962_at	solute carrier family 8 (sodium/calcium exchanger), member 3	-0.493107
					1448945_at	plasma membrane proteolipid	-0.881371
					1416357_a_at	melanoma cell adhesion molecule	-1.05216
					1415802_at	solute carrier family 16 (monocarboxylic acid transporters), member 1	-0.873227
					1418472_at	aspartoacylase (aminoacylase) 2	-0.882939
					1422903_at	lymphocyte antigen 86	-0.743553
					1457867_at	sphingosine-1-phosphate phosphotase 2	-0.394195
					1451008_at	ST8 alpha-N-acetyl-neuraminide alpha-2,8-sialyltransferase 3	-0.369188
					1435854_at	transmembrane protein 10	-1.13794
					1450853_at	transducin-like enhancer of split 4, homolog of Drosophila E(spl)	-0.321866
					1434094_at	RIKEN cDNA 6330530A05 gene	-0.804859
					1423424_at	zinc finger protein of the cerebellum 3	-0.902476
					1448748_at	pleckstrin	-0.769285
					1420377_at	ST8 alpha-N-acetyl-neuraminide alpha-2,8-sialyltransferase 2	-0.412122
					1445421_at	Transcribed locus	-0.464778
					1424468_s_at	pleckstrin homology-like domain, family B, member 1	-0.829524
					1436931_at	regulatory factor X, 4 (influences HLA class II expression)	-0.406441
					1449065_at	acyl-CoA thioesterase 1	-0.764181
					1417903_at	deafness, autosomal dominant 5 homolog (human)	-0.731287
					1448182_a_at	CD24a antigen	-0.625253
					1423796_at	splicing factor proline/glutamine rich (polypyrimidine tract binding protein associated)	-0.529702
					1439096_at	RIKEN cDNA 5330420D20 gene	-1.2022
					1433670_at	epithelial membrane protein 2	-0.711058
					1435649_at	nexilin	-1.05542
					1440545_at	Adult male corpora quadrigemina cDNA, RIKEN full-length enriched library, clone:B230378A03 product:hypothetical protein, full insert sequence	-0.483675
					1419073_at	transmembrane protein with EGF-like and two follistatin-like domains 2	-0.325858
					1460587_at	RIKEN cDNA B230215L15 gene	-0.897502
					1435343_at	dedicator of cytokinesis 10	-0.551808
					1452353_at	G protein-coupled receptor 155	-0.529736
					1433762_at	RIKEN cDNA C630043F03 gene	-1.2213
					1435618_at	paraneoplastic antigen MA2	-0.413142
					1458104_a_at	cDNA sequence BC038167	-0.714665
					1448767_s_at	gap junction membrane channel protein beta 1	-0.407373
					1423285_at	coagulation factor C homolog (Limulus polyphemus)	-0.451277
					1424133_at	RIKEN cDNA 6530411B15 gene	-0.545161
					1452595_at	a disintegrin-like and metallopeptidase (reprolysin type) with thrombospondin type 1 motif, 4	-0.521366
					1455845_at	cDNA sequence BC030477	-0.624195
					1435171_at	13 days embryo stomach cDNA, RIKEN full-length enriched library, clone:D530019O13 product:hypothetical protein, full insert sequence	-0.836377
					1433630_at	Similar to hypothetical protein FLJ12748 (LOC208158), mRNA	-0.660358
					1450483_at	gap junction membrane channel protein alpha 12	-0.418576
					1422445_at	integrin alpha 6	-0.633954
					1417111_at	mannosidase 1, alpha	-0.522449
					1450241_a_at	ecotropic viral integration site 2a	-0.510033
					1423499_at	synuclein, alpha interacting protein (synphilin)	-0.402786
					1438030_at	RAS, guanyl releasing protein 3	-0.34499
					1438169_a_at	FERM domain containing 4B	-0.467235
					1455154_at	GLI-Kruppel family member GLI3	-0.464842
					1434410_at	cDNA sequence BC043118	-0.454478
					1452123_s_at	FERM domain containing 4B	-0.498682
					1460710_at	gb:BB748999 /DB_XREF=gi:16153235 /DB_XREF=BB748999 /CLONE=G030102C24 /FEA=EST /CNT=27 /TID=Mm.153916.2 /TIER=Stack /STK=23 /UG=Mm.153916 /LL=11540 /UG_GENE=Adora2a /UG_TITLE=adenosine A2a receptor	-0.275223
					1416232_at	oligodendrocyte transcription factor 2	-0.597316
					1416318_at	serine (or cysteine) peptidase inhibitor, clade B, member 1a	-1.72309
					1419063_at	UDP galactosyltransferase 8A	-0.837112

## Sheet: Coffey
GeneID	Base mean	log2(FC)	StdErr	Wald-Stats	P-value	P-adj
Tcf7l2	680.744	3.1908	0.121877	26.1804	4.44181e-151	6.63074e-147
Ntng1	471.119	2.44755	0.12263	19.9588	1.25684e-88	9.38109e-85
Rora	866.825	2.05694	0.111752	18.4063	1.1686e-75	5.81497e-72
Synpo2	253.609	3.25026	0.18971	17.1327	8.45697e-66	3.15614e-62
Nefh	618.709	1.2494	0.0962822	12.9765	1.66325e-38	4.96579e-35
Rab37	60.8222	3.33353	0.258321	12.9046	4.24016e-38	1.05495e-34
Plekhg1	338.802	2.60911	0.207522	12.5727	2.98255e-36	6.3605e-33
Chrna4	208.921	2.3775	0.194847	12.2019	3.03635e-34	5.66582e-31
Gda	639.598	-1.42587	0.119956	-11.8866	1.38982e-32	2.30524e-29
Gas7	1567.97	-1.32761	0.112161	-11.8367	2.52169e-32	3.76438e-29
Cpne5	282.481	-1.90108	0.168273	-11.2976	1.34866e-29	1.83025e-26
Gabbr2	1684.98	1.2667	0.112885	11.2211	3.21312e-29	3.99712e-26
Hcrt	37.28	3.51333	0.316403	11.104	1.19991e-28	1.37786e-25
Sh3d19	161.568	2.13751	0.198555	10.7654	5.0164e-27	5.34892e-24
Ramp3	48.865	3.03673	0.283034	10.7292	7.42367e-27	7.38804e-24
Cpne9	100.526	2.61663	0.246447	10.6174	2.47274e-26	2.30706e-23
Amotl1	823.4	1.4313	0.135917	10.5307	6.23992e-26	5.47938e-23
Kcnc2	446.46	1.58052	0.151662	10.4213	1.98151e-25	1.64334e-22
Vangl1	85.6363	2.35057	0.231542	10.1518	3.25326e-24	2.55603e-21
Rgs3	187.868	1.56559	0.154656	10.123	4.3674e-24	3.25983e-21
Lrrtm3	301.78	-1.20188	0.119347	-10.0704	7.46386e-24	5.30574e-21
Vav3	148.597	2.01662	0.200559	10.055	8.73094e-24	5.92434e-21
Syt9	167.924	1.91113	0.192638	9.92085	3.37873e-23	2.19294e-20
Krt9	52.6492	-2.59192	0.264244	-9.80884	1.03149e-22	6.41588e-20
Ccdc136	594.834	1.69677	0.178186	9.52246	1.69125e-21	9.75401e-19
Enpp2	1404.09	1.72757	0.181429	9.522	1.69885e-21	9.75401e-19
Kndc1	445.815	1.1742	0.124105	9.46135	3.04006e-21	1.68081e-18
Slitrk6	65.5991	2.25079	0.241099	9.33553	1.00491e-20	5.35759e-18
Lypd1	588.314	-1.1236	0.120436	-9.32944	1.06435e-20	5.47885e-18
Lef1	74.672	2.46276	0.264813	9.29998	1.40472e-20	6.98988e-18
Crym	234.007	-2.22353	0.239204	-9.29552	1.46488e-20	7.05412e-18
Nsmf	670.776	1.1916	0.128372	9.28241	1.65682e-20	7.72908e-18
Fryl	371.738	1.26865	0.136948	9.26373	1.97412e-20	8.93018e-18
Ankrd63	224.467	-2.03539	0.2225	-9.14784	5.80812e-20	2.55011e-17
Flrt3	152.454	-1.26968	0.139092	-9.1283	6.95863e-20	2.96795e-17
Kcnc1	784.016	0.698999	0.0771319	9.06238	1.27631e-19	5.29245e-17
Lynx1	821.123	0.738823	0.0817553	9.03701	1.61023e-19	6.49661e-17
Meis2	1007.5	-1.88091	0.208221	-9.03322	1.66698e-19	6.54859e-17
Icam5	334.775	-1.73686	0.194091	-8.94871	3.59666e-19	1.37669e-16
Phactr1	2135.75	-1.49307	0.16692	-8.94483	3.72532e-19	1.39029e-16
Slc17a6	569.513	1.92245	0.215685	8.91322	4.95717e-19	1.80489e-16
Gm19410	45.9415	-2.12225	0.239036	-8.87836	6.78518e-19	2.41165e-16
Rnf152	134.362	1.48278	0.167752	8.83908	9.6507e-19	3.35037e-16
Dlg1	751.169	-0.916418	0.103718	-8.83567	9.94969e-19	3.37566e-16
Nefm	1391.43	0.71357	0.0810442	8.8047	1.31201e-18	4.35238e-16
Caln1	1115.68	-1.53409	0.174543	-8.78922	1.50601e-18	4.88733e-16
Chrm1	263.861	-1.98996	0.22749	-8.74748	2.18174e-18	6.85257e-16
Zdhhc22	250.178	1.68708	0.19289	8.74636	2.2034e-18	6.85257e-16
Ildr2	819.048	1.05332	0.120697	8.72697	2.61586e-18	7.96931e-16
Medag	57.2331	1.99791	0.229596	8.70186	3.26481e-18	9.74742e-16
Rgs16	105.52	2.24565	0.258875	8.67467	4.1474e-18	1.21397e-15
Nrip3	782.695	1.28008	0.150255	8.51937	1.60428e-17	4.60551e-15
Prox1	235.343	1.94124	0.228041	8.51271	1.69913e-17	4.78578e-15
Alcam	944.294	-1.22503	0.144171	-8.4971	1.94382e-17	5.37358e-15
Hpcal4	1702.86	-1.07042	0.126084	-8.48973	2.07123e-17	5.62168e-15
Dgkb	1024.85	-1.44633	0.170976	-8.45926	2.69091e-17	7.17319e-15
Gucy1a3	447.74	-1.40637	0.166545	-8.44437	3.05689e-17	8.00584e-15
Lhx9	65.7574	2.26697	0.271476	8.35052	6.7961e-17	1.74918e-14
Gbx2	49.5413	2.09835	0.251616	8.33948	7.46157e-17	1.87396e-14
Tunar	227.713	1.25334	0.15031	8.33837	7.53201e-17	1.87396e-14
Prkcd	678.402	2.55705	0.309247	8.26861	1.35532e-16	3.31675e-14
Foxg1	247.071	-1.50494	0.18242	-8.24986	1.58583e-16	3.81828e-14
Aldh1a1	340.128	1.45089	0.177577	8.17045	3.07232e-16	7.27994e-14
Gjc1	37.4462	2.31335	0.284681	8.12613	4.43217e-16	1.0338e-13
Hspa1b	55.8323	1.86411	0.229712	8.11499	4.85817e-16	1.11574e-13
Drd2	232.787	-2.00591	0.247457	-8.10608	5.22778e-16	1.18243e-13
Mmp17	244.839	-1.21207	0.150174	-8.07112	6.96587e-16	1.55204e-13
Grm5	1187.58	-1.02268	0.126951	-8.05572	7.90091e-16	1.73448e-13
Ogfrl1	737.49	0.740785	0.0921672	8.0374	9.17665e-16	1.98535e-13
Cacna1g	356.003	1.434	0.179	8.01115	1.13643e-15	2.35619e-13
Gad2	2167.35	-0.746997	0.0932397	-8.01157	1.13253e-15	2.35619e-13
Gria2	2251.82	-0.918881	0.114682	-8.01245	1.12448e-15	2.35619e-13
Kcna5	90.3187	-1.51282	0.189201	-7.99584	1.2869e-15	2.63162e-13
Kcnj4	176.459	-1.98546	0.248463	-7.99096	1.33897e-15	2.7011e-13
Mctp2	42.4046	2.02482	0.253482	7.98802	1.37119e-15	2.72921e-13
Klhl13	408.178	-1.22547	0.154385	-7.93775	2.05887e-15	4.04405e-13
Patj	265.321	1.13803	0.143638	7.9229	2.32027e-15	4.49831e-13
Pde1a	475.882	-1.11365	0.14095	-7.90105	2.76572e-15	5.29317e-13
Pou3f1	94.2919	-1.6647	0.211383	-7.8753	3.3993e-15	6.39714e-13
Zfp831	121.561	-1.49894	0.190364	-7.87404	3.4338e-15	6.39714e-13
Zmat4	205.473	1.46511	0.186101	7.87268	3.47112e-15	6.39714e-13
Adcy1	992.57	0.938763	0.119662	7.84511	4.32577e-15	7.87502e-13
Pvalb	107.559	1.52445	0.19488	7.82249	5.17896e-15	9.31464e-13
Sowaha	380.284	-1.57801	0.20187	-7.81693	5.41293e-15	9.61955e-13
Cnr1	409.087	-0.862794	0.110585	-7.8021	6.08873e-15	1.06933e-12
Lhfp	134.716	1.26189	0.162162	7.78168	7.15687e-15	1.2423e-12
Nrn1	317.938	1.61405	0.207558	7.77639	7.46243e-15	1.28045e-12
Hdac9	280.429	0.856388	0.11041	7.75643	8.73554e-15	1.48187e-12
Itpka	105.998	-1.74417	0.225447	-7.7365	1.02194e-14	1.7141e-12
Ctxn1	448.798	-1.52481	0.197625	-7.71569	1.20328e-14	1.99583e-12
Rasgef1a	628.27	-1.1135	0.144577	-7.70178	1.34185e-14	2.20123e-12
Nell1	235.801	1.00593	0.13106	7.67533	1.64994e-14	2.64842e-12
Prkar2b	387.87	-1.0082	0.131349	-7.67576	1.64443e-14	2.64842e-12
Adarb1	1367.25	1.24003	0.161773	7.66522	1.78519e-14	2.83504e-12
Mturn	498.126	0.906651	0.11886	7.62792	2.38568e-14	3.74878e-12
Tanc1	241.818	1.69973	0.223049	7.62044	2.52813e-14	3.93125e-12
Chst15	251.326	-1.49939	0.197503	-7.59175	3.15603e-14	4.85704e-12
Ankrd34c	91.6231	1.49396	0.197959	7.54682	4.45998e-14	6.79374e-12
Kcnv1	88.8066	-2.00443	0.265949	-7.53688	4.81354e-14	7.25824e-12
Ablim2	505.031	-1.30233	0.17285	-7.53447	4.90314e-14	7.3194e-12
Mef2c	554.667	-1.11879	0.148659	-7.52586	5.23733e-14	7.74088e-12
Hrk	102.712	-1.64444	0.220584	-7.45497	8.98903e-14	1.31557e-11
Arhgef2	322.101	-1.03005	0.138972	-7.41196	1.24444e-13	1.8036e-11
F2r	58.5745	1.63545	0.220752	7.40855	1.27689e-13	1.83283e-11
Rarb	110.963	-1.80331	0.243892	-7.3939	1.42583e-13	2.02712e-11
Cpne7	121.499	1.21606	0.164583	7.38872	1.48248e-13	2.08778e-11
Aldoc	2084.34	0.496161	0.067329	7.3692	1.71653e-13	2.3948e-11
F5	48.3377	2.22698	0.302802	7.35455	1.91568e-13	2.62361e-11
Psd	751.795	-1.21843	0.165646	-7.35559	1.90093e-13	2.62361e-11
Galnt9	109.032	1.30523	0.178446	7.31444	2.58457e-13	3.5075e-11
Igfbp4	130.648	-1.046	0.143244	-7.30221	2.83072e-13	3.80693e-11
Sema4g	110.711	1.18349	0.162289	7.29245	3.04367e-13	4.05678e-11
Gprin3	246.385	-1.45817	0.200506	-7.27247	3.52961e-13	4.66283e-11
Pak6	186.932	-1.03611	0.142494	-7.27127	3.56134e-13	4.66349e-11
Grid2ip	52.7332	2.15021	0.296256	7.25794	3.93037e-13	5.10196e-11
Ctif	575.077	0.753342	0.103969	7.2458	4.29905e-13	5.50183e-11
Hcn4	106.309	1.24045	0.171206	7.24538	4.31213e-13	5.50183e-11
Phyhip	1014.59	-1.13811	0.157558	-7.22342	5.06967e-13	6.41356e-11
Slc24a3	692.313	0.769042	0.106644	7.2113	5.54198e-13	6.95216e-11
Ano2	77.0997	-1.73352	0.240912	-7.19563	6.21747e-13	7.73453e-11
Plcb4	644.554	1.27558	0.177547	7.18447	6.74691e-13	8.32379e-11
Pde8b	308.161	-1.1515	0.160433	-7.17744	7.10271e-13	8.69093e-11
Rims3	933.174	1.17942	0.164723	7.15999	8.06845e-13	9.79235e-11
A830018L16Rik	226.063	-1.04447	0.146033	-7.15232	8.53213e-13	1.02716e-10
Dlgap2	276.483	-1.43237	0.200368	-7.14872	8.75919e-13	1.04606e-10
Cplx2	3702.02	-1.26921	0.178392	-7.11471	1.12147e-12	1.32867e-10
Grik2	387.848	-0.810954	0.11417	-7.10304	1.22045e-12	1.42335e-10
Prkce	1382.83	-0.586054	0.082507	-7.10308	1.22007e-12	1.42335e-10
Rin1	139.688	-1.84597	0.261511	-7.05885	1.67887e-12	1.94281e-10
Gad1	1319.55	-0.650726	0.0922756	-7.05199	1.76382e-12	2.02541e-10
Vipr2	17.868	2.38141	0.337887	7.04794	1.81586e-12	2.06925e-10
Lmo3	406.651	-1.57396	0.223772	-7.03375	2.0105e-12	2.27369e-10
Mrvi1	38.827	2.34723	0.33383	7.03122	2.04735e-12	2.28081e-10
Syt7	910.824	0.846015	0.120321	7.03134	2.04566e-12	2.28081e-10
Filip1	174.26	-1.5633	0.222451	-7.02761	2.101e-12	2.32323e-10
Celf2	1022.03	-0.882382	0.12594	-7.00635	2.44622e-12	2.68509e-10
Jcad	459.754	-1.56232	0.223833	-6.97986	2.95484e-12	3.2197e-10
Gpm6a	3756.75	-0.62696	0.0898402	-6.9786	2.98128e-12	3.22497e-10
Ina	790.176	0.780979	0.111935	6.97707	3.01409e-12	3.237e-10
Bcl11a	265.031	-1.09496	0.157	-6.97429	3.0743e-12	3.27808e-10
Epn3	29.8529	2.02747	0.291475	6.9559	3.5031e-12	3.70882e-10
Neto1	340.521	-1.45183	0.209569	-6.92771	4.27701e-12	4.49628e-10
Hist1h1d	117.655	-1.32907	0.192203	-6.91492	4.68112e-12	4.8867e-10
Tmem163	100.304	1.16815	0.169205	6.90376	5.06454e-12	5.25024e-10
Plppr4	1045.13	-0.995992	0.145079	-6.86519	6.64019e-12	6.83619e-10
Slc24a4	190.301	-1.55326	0.226995	-6.84271	7.77077e-12	7.94534e-10
Wnt3	30.1303	1.99126	0.291516	6.83069	8.45066e-12	8.58174e-10
Rxrg	115.672	-1.49171	0.218766	-6.81876	9.18308e-12	9.2625e-10
Nlgn1	426.146	-0.671809	0.0989205	-6.79141	1.11043e-11	1.11252e-09
Abi3bp	30.8785	-1.91167	0.281735	-6.78534	1.15812e-11	1.15256e-09
Pbx3	184.212	-1.05535	0.156033	-6.76362	1.34585e-11	1.33052e-09
Mapk1	1391.83	-0.902962	0.134006	-6.7382	1.60362e-11	1.57492e-09
Cul9	283.737	-1.43751	0.213513	-6.73263	1.6662e-11	1.62569e-09
Gsg1l	210.676	-1.22345	0.182065	-6.71984	1.81928e-11	1.75268e-09
Spock1	1029.26	0.574919	0.085556	6.71979	1.81984e-11	1.75268e-09
Mn1	228.232	-1.43038	0.213181	-6.7097	1.95019e-11	1.86619e-09
Kcng1	77.9042	-1.42029	0.211781	-6.7064	1.99486e-11	1.89677e-09
Sesn3	1201.52	-0.680853	0.101609	-6.70071	2.07403e-11	1.95956e-09
Maob	111.551	1.04402	0.156193	6.68415	2.32272e-11	2.18072e-09
Ap1ar	556.961	-0.549996	0.0824924	-6.66723	2.60671e-11	2.42486e-09
Sv2c	842.54	-1.13209	0.169812	-6.66675	2.61523e-11	2.42486e-09
Akap2	369.436	1.47982	0.22249	6.65117	2.90772e-11	2.67941e-09
Adra1b	41.6886	1.71804	0.259203	6.62815	3.39926e-11	3.11314e-09
Synpr	317.381	-1.53151	0.231494	-6.61575	3.6968e-11	3.36499e-09
Cacna1e	1383.01	-0.861621	0.130484	-6.60325	4.02229e-11	3.63907e-09
Kcne2	27.7149	2.21036	0.334939	6.59928	4.13169e-11	3.71553e-09
Ssbp2	389.317	-0.896706	0.135919	-6.59733	4.18618e-11	3.74199e-09
Arhgap33	363.701	-1.26251	0.191676	-6.58671	4.49674e-11	3.99568e-09
Kcnj9	243.122	0.98387	0.149457	6.58295	4.61216e-11	4.07398e-09
Adra2c	73.7352	-1.65029	0.25144	-6.56335	5.26115e-11	4.61991e-09
Shc3	564.213	0.667525	0.101782	6.55837	5.43978e-11	4.74883e-09
Mast3	503.933	-0.81105	0.124011	-6.54015	6.14571e-11	5.33391e-09
Negr1	781.473	-0.642129	0.0982346	-6.53669	6.28954e-11	5.42719e-09
Man1a	197.927	-1.01113	0.154734	-6.53464	6.37607e-11	5.47023e-09
Chrm4	56.0653	-1.71512	0.262691	-6.52906	6.61859e-11	5.64585e-09
Gpr153	179.12	1.22069	0.18734	6.51591	7.22494e-11	6.09833e-09
Gpr179	14.277	2.17058	0.333126	6.51579	7.23074e-11	6.09833e-09
Tmod1	113.382	-1.61163	0.247469	-6.51244	7.39403e-11	6.20101e-09
Acvr2a	204.967	-0.904413	0.13912	-6.50095	7.98117e-11	6.65603e-09
Osbpl8	801.417	-1.06534	0.163926	-6.49889	8.09152e-11	6.71056e-09
Zbtb7b	77.9822	1.33869	0.206612	6.47924	9.2185e-11	7.60297e-09
Pde2a	877.074	-1.1792	0.182191	-6.47232	9.65079e-11	7.91577e-09
Dchs2	93.4066	-1.34821	0.208652	-6.46152	1.03653e-10	8.45539e-09
Car11	184.135	-1.31653	0.204209	-6.44698	1.14098e-10	9.25686e-09
Mtcl1	403.362	-0.938775	0.145862	-6.43607	1.22606e-10	9.89335e-09
Rragd	619.068	-0.973031	0.151285	-6.43178	1.26116e-10	1.01218e-08
Camkv	1304.83	-0.816846	0.127256	-6.41892	1.37243e-10	1.0956e-08
Cit	1560.45	0.819426	0.127966	6.40345	1.51907e-10	1.18726e-08
Hcn1	338.93	-0.772739	0.12067	-6.40373	1.51622e-10	1.18726e-08
Napepld	75.4066	1.26283	0.197205	6.40363	1.51727e-10	1.18726e-08
Rsrc1	332.58	0.835432	0.130432	6.40511	1.50265e-10	1.18726e-08
Kcnh1	228.14	-0.928662	0.145044	-6.40261	1.52739e-10	1.18754e-08
Syt5	418.542	-0.808745	0.126482	-6.39413	1.61463e-10	1.24887e-08
Tomm20	1487.27	-0.44779	0.0700834	-6.38938	1.66556e-10	1.27813e-08
Wnt9b	9.36339	2.26511	0.354532	6.38901	1.66959e-10	1.27813e-08
Atp8a1	961.643	-0.649672	0.102002	-6.36923	1.89984e-10	1.44698e-08
Pcdhgc5	388.598	-1.14154	0.179325	-6.36578	1.94298e-10	1.47233e-08
Atp2a1	10.1021	2.27038	0.357021	6.35922	2.02784e-10	1.52887e-08
1810041L15Rik	351.337	1.34	0.210991	6.351	2.13921e-10	1.60473e-08
Vash2	22.4417	1.88877	0.297824	6.34191	2.26941e-10	1.69389e-08
Spry4	70.6017	1.19489	0.188693	6.33247	2.41267e-10	1.79186e-08
Plppr1	137.128	-1.38768	0.219216	-6.33018	2.44872e-10	1.80963e-08
Neto2	359.244	-0.922383	0.145896	-6.32218	2.57892e-10	1.89646e-08
Cd4	77.5176	-1.94138	0.307324	-6.31706	2.66589e-10	1.9508e-08
Gpr26	493.217	-0.972635	0.15422	-6.30679	2.84887e-10	2.07453e-08
Gpr6	69.3617	-1.94979	0.309267	-6.30455	2.89024e-10	2.09444e-08
Pde1c	150.939	-1.20947	0.191923	-6.30181	2.94182e-10	2.12152e-08
Tac1	272.759	-1.5362	0.243879	-6.29902	2.99538e-10	2.14976e-08
Apba1	1164.91	0.639162	0.101641	6.28842	3.20719e-10	2.29076e-08
Ido1	19.3693	-2.1793	0.346666	-6.28646	3.24795e-10	2.30883e-08
Kcnip2	272.422	-1.47206	0.23428	-6.28333	3.31387e-10	2.34452e-08
Cntnap5a	316.076	-0.800085	0.12745	-6.27762	3.43786e-10	2.42077e-08
Abi2	978.31	-0.833488	0.133063	-6.26386	3.7556e-10	2.63209e-08
Rasl10b	614.261	-0.896633	0.143508	-6.24797	4.15834e-10	2.90074e-08
Slc32a1	492.845	-0.616128	0.0986541	-6.24534	4.22892e-10	2.93625e-08
Ppp1r7	664.124	-1.00724	0.161677	-6.22995	4.66585e-10	3.22462e-08
Dlx5	71.0515	-1.36385	0.219452	-6.21479	5.1393e-10	3.53546e-08
Rorb	453.663	0.89781	0.14453	6.21192	5.23401e-10	3.5841e-08
Map2	6935.64	-0.546247	0.0879599	-6.21018	5.29236e-10	3.60751e-08
Paqr8	607.354	0.664245	0.107121	6.20088	5.61484e-10	3.80993e-08
Lhx6	147.662	-0.957835	0.154578	-6.19646	5.77488e-10	3.90079e-08
Csdc2	440.483	0.729562	0.118093	6.17787	6.49713e-10	4.36888e-08
Dach1	147.943	-1.69348	0.275077	-6.1564	7.44182e-10	4.97056e-08
Epyc	24.4242	-2.10777	0.34239	-6.15604	7.4585e-10	4.97056e-08
Lrrc55	103.675	1.0729	0.174322	6.1547	7.52199e-10	4.99059e-08
Rapgef5	332.996	-0.62916	0.102291	-6.15069	7.71467e-10	5.09578e-08
Ptpn4	1094.71	1.09091	0.177549	6.14427	8.03323e-10	5.28282e-08
Kcnq5	335.026	-1.38968	0.226779	-6.12791	8.90401e-10	5.82979e-08
Mkl2	1254.55	-0.984083	0.160942	-6.11451	9.68533e-10	6.31365e-08
Akap12	228.664	1.01315	0.165772	6.11172	9.85652e-10	6.39731e-08
Stk26	39.2228	-1.46263	0.239352	-6.11079	9.91385e-10	6.40666e-08
Htr2a	43.093	-1.43786	0.235551	-6.10424	1.03292e-09	6.6463e-08
Plcb1	1091.49	-1.23289	0.202408	-6.09109	1.12141e-09	7.18474e-08
Kcng4	21.4575	1.87813	0.308763	6.08276	1.18134e-09	7.53632e-08
Dock4	569.021	-0.768628	0.126524	-6.07497	1.24008e-09	7.87741e-08
Gdf11	177.182	1.06116	0.1747	6.07419	1.24613e-09	7.88227e-08
Strn	786.666	-1.04125	0.171727	-6.06337	1.33298e-09	8.3961e-08
Heg1	215.155	0.90177	0.148772	6.0614	1.3494e-09	8.46378e-08
Irx3	11.1251	2.11044	0.348241	6.0603	1.35867e-09	8.48628e-08
Gucy1b3	627.645	-1.00742	0.166325	-6.05693	1.38743e-09	8.62983e-08
Folr1	12.451	2.12263	0.350584	6.05453	1.40825e-09	8.723e-08
Tmem132c	75.5614	1.44973	0.239498	6.05322	1.41983e-09	8.75834e-08
Hmcn2	10.2528	2.1254	0.351322	6.04971	1.45106e-09	8.91414e-08
Hapln1	68.5926	-1.46221	0.242093	-6.03986	1.54252e-09	9.43717e-08
Kcnj10	1030.51	0.917768	0.152113	6.03345	1.60495e-09	9.77906e-08
Cacnb1	411.871	-0.804352	0.133338	-6.03241	1.61532e-09	9.80221e-08
Pdp1	628.58	0.889002	0.147732	6.01767	1.76942e-09	1.06939e-07
Fzd10	14.7758	2.07413	0.344841	6.01475	1.80164e-09	1.08447e-07
Spock2	3393.19	0.429424	0.0714812	6.00751	1.88395e-09	1.12946e-07
Jph4	784.65	-0.852189	0.141954	-6.00328	1.93365e-09	1.15462e-07
Lrrtm1	182.057	0.870402	0.145019	6.00199	1.94915e-09	1.15924e-07
Rasgef1c	56.0194	-1.49958	0.249948	-5.99959	1.9782e-09	1.17185e-07
Grm2	39.773	1.44558	0.241195	5.9934	2.05495e-09	1.2125e-07
Slc5a7	120.714	-0.907178	0.151578	-5.98488	2.16547e-09	1.27268e-07
Necab3	61.8668	1.29348	0.216195	5.98294	2.19151e-09	1.28294e-07
Sipa1l2	264.907	0.711022	0.118913	5.97934	2.24046e-09	1.30647e-07
Rgl1	562.231	-0.557537	0.0934565	-5.96573	2.43538e-09	1.41461e-07
Sytl5	95.8604	-1.14184	0.191576	-5.96026	2.51833e-09	1.45712e-07
Rap1gds1	771.162	0.528337	0.0886576	5.95929	2.53329e-09	1.46012e-07
Nos1	485.939	-1.01444	0.1703	-5.95676	2.57283e-09	1.4772e-07
Kcnab1	447.229	-1.09439	0.183752	-5.95582	2.58778e-09	1.48009e-07
Eps8l2	23.0949	1.97761	0.332294	5.95139	2.65879e-09	1.5149e-07
Adgra1	280.023	1.02778	0.172756	5.94933	2.69248e-09	1.5275e-07
Map2k1	748.943	-0.816965	0.137333	-5.94879	2.70137e-09	1.5275e-07
Kcnh2	192.791	0.981583	0.165123	5.94456	2.77193e-09	1.56148e-07
Ctxn3	37.3275	1.69015	0.284469	5.94142	2.82567e-09	1.58577e-07
Kcnk2	327.107	-1.06259	0.179041	-5.93491	2.94012e-09	1.64382e-07
Gpr83	167.005	-1.51301	0.255367	-5.92485	3.12578e-09	1.74111e-07
Slc35d3	67.4307	-1.62665	0.275027	-5.91452	3.32835e-09	1.84705e-07
Wscd2	194.849	-0.829954	0.140343	-5.91377	3.3436e-09	1.84864e-07
Uchl1	1711.61	0.469383	0.0795017	5.90406	3.54664e-09	1.95366e-07
Lamp5	136.546	-1.3405	0.227175	-5.90074	3.61879e-09	1.98608e-07
Pitx2	8.97424	2.10584	0.357219	5.89509	3.74467e-09	2.04764e-07
Cdk17	770.13	-0.95119	0.161441	-5.89186	3.81882e-09	2.08056e-07
Agap2	2989.96	-0.898872	0.152616	-5.88978	3.86713e-09	2.09922e-07
Hr	134.201	1.32745	0.225701	5.88142	4.06751e-09	2.19999e-07
Nyap2	222.095	-0.802774	0.136555	-5.87874	4.13393e-09	2.22785e-07
Ryr1	56.0363	-1.3093	0.222788	-5.87686	4.18133e-09	2.24528e-07
Ppp1r1a	235.834	-1.06279	0.181022	-5.87107	4.32993e-09	2.31675e-07
P2ry1	66.7714	-1.13662	0.194647	-5.83938	5.23955e-09	2.79343e-07
A2m	28.8827	1.80935	0.310194	5.83296	5.44533e-09	2.89281e-07
Kctd1	303.404	-1.08139	0.185473	-5.83045	5.5279e-09	2.91851e-07
Wdr17	175.05	-1.16353	0.199567	-5.8303	5.53281e-09	2.91851e-07
Ptn	1380.87	-0.577639	0.0992877	-5.81783	5.96169e-09	3.13367e-07
Plekha6	475.007	0.760504	0.130835	5.8127	6.14723e-09	3.21985e-07
Gnb4	95.2133	-1.17101	0.201534	-5.81048	6.22952e-09	3.25155e-07
Csmd1	296.318	-0.752228	0.129538	-5.80702	6.35933e-09	3.30774e-07
Ccsap	246.075	-1.09546	0.189393	-5.7841	7.29021e-09	3.77876e-07
Hist1h4m	32.0175	-1.52973	0.264927	-5.77414	7.73455e-09	3.9952e-07
Cntnap3	77.8051	-1.35204	0.234512	-5.76534	8.14922e-09	4.19488e-07
Col6a1	35.5317	-1.5115	0.262234	-5.76394	8.21721e-09	4.21534e-07
Adgrl3	993.834	-0.571697	0.0992999	-5.75727	8.54826e-09	4.37015e-07
Robo2	435.098	-1.06266	0.184614	-5.75612	8.60714e-09	4.38523e-07
Lzts3	589.865	-1.20997	0.210472	-5.74881	8.98753e-09	4.56347e-07
Nefl	1928.21	0.468184	0.081471	5.74663	9.10379e-09	4.60683e-07
Lrrc4c	437.974	-0.814253	0.142109	-5.72978	1.0056e-08	5.0715e-07
Gabrb3	1173.27	-0.537813	0.0941069	-5.71492	1.09759e-08	5.51675e-07
Arhgap44	611.615	0.558188	0.0978125	5.70671	1.15178e-08	5.76972e-07
Cbr3	33.6801	-1.73554	0.304496	-5.69972	1.20005e-08	5.99143e-07
Ncam2	819.224	-0.468241	0.0823164	-5.68832	1.28298e-08	6.36846e-07
Slc8a2	506.65	-1.03831	0.182539	-5.68817	1.2841e-08	6.36846e-07
Spon1	544.34	0.688193	0.121144	5.68079	1.34072e-08	6.62724e-07
Cdh9	88.6945	-1.09894	0.193491	-5.67953	1.35064e-08	6.65426e-07
Inpp5d	40.0844	-1.45205	0.256022	-5.67159	1.41481e-08	6.94748e-07
Irx1	25.8752	1.86526	0.328922	5.67083	1.42111e-08	6.95289e-07
Kl	85.3082	1.4399	0.253935	5.67033	1.42523e-08	6.95289e-07
Dact2	92.4134	-0.968023	0.170746	-5.66936	1.43331e-08	6.96955e-07
Spred1	1047.77	-0.433531	0.0765285	-5.66496	1.4706e-08	7.12764e-07
Shroom2	352.682	-0.635027	0.112402	-5.64959	1.60835e-08	7.77002e-07
Scrt1	348.188	0.607889	0.107807	5.63868	1.71361e-08	8.25188e-07
Zfp423	393.424	1.13004	0.200485	5.63651	1.73531e-08	8.32948e-07
Dbndd1	71.4197	1.10424	0.196141	5.62981	1.80404e-08	8.63164e-07
Atp2b4	1033.93	-0.766774	0.136244	-5.62795	1.82369e-08	8.69777e-07
Tmem158	261.028	-1.07432	0.191007	-5.62451	1.86035e-08	8.84438e-07
Rhou	178.26	0.78711	0.140087	5.61873	1.92364e-08	9.11621e-07
Snca	616.249	-0.845926	0.150646	-5.61531	1.9621e-08	9.26907e-07
Cecr6	58.4612	-1.53761	0.274037	-5.61095	2.01223e-08	9.47589e-07
Grk3	320.16	0.757332	0.13511	5.6053	2.07893e-08	9.75921e-07
Nrgn	1025.31	-1.1395	0.203461	-5.60059	2.13626e-08	9.99687e-07
Gas6	300.402	0.596639	0.106788	5.58712	2.3086e-08	1.07696e-06
Hs6st1	213.883	0.752771	0.13495	5.57813	2.43119e-08	1.13062e-06
Oprk1	82.2418	-1.0505	0.188393	-5.5761	2.45977e-08	1.14035e-06
Arl15	95.1966	-0.952104	0.170945	-5.56964	2.55262e-08	1.17974e-06
Zyx	107.135	0.960095	0.172406	5.56881	2.56483e-08	1.18172e-06
Crtc1	527.795	-0.785652	0.141157	-5.5658	2.60949e-08	1.19712e-06
Gpr151	14.2255	1.83678	0.330053	5.56512	2.61971e-08	1.19712e-06
Lmo7	274.322	-1.32709	0.238473	-5.56495	2.62232e-08	1.19712e-06
Atp1b2	1836.01	0.679296	0.122095	5.56365	2.64192e-08	1.2024e-06
Plxna2	581.513	-0.797463	0.143355	-5.56287	2.65374e-08	1.2041e-06
Fbxl16	2715.18	-1.12973	0.203352	-5.55551	2.76807e-08	1.25217e-06
Sgpp2	110.936	0.902554	0.162563	5.55202	2.82394e-08	1.27359e-06
St8sia3	944.04	-1.15466	0.208442	-5.53947	3.03392e-08	1.36417e-06
Clmn	539.005	0.849005	0.153308	5.5379	3.06114e-08	1.37227e-06
Tshz1	260.96	-0.738933	0.133793	-5.52296	3.33337e-08	1.48984e-06
Lhx8	50.7496	-1.23313	0.223394	-5.51998	3.39041e-08	1.51081e-06
Fam163b	181.155	-0.914537	0.165868	-5.51363	3.51502e-08	1.56167e-06
Foxo1	171.411	-1.02191	0.185559	-5.50719	3.646e-08	1.61506e-06
Creg1	143.981	0.877593	0.159573	5.49964	3.80561e-08	1.68077e-06
Rtn4rl1	191.297	0.844894	0.154052	5.48447	4.14715e-08	1.82621e-06
Klhl34	129.118	-1.36279	0.248533	-5.48334	4.17371e-08	1.83251e-06
D430019H16Rik	679.255	-0.704824	0.128821	-5.47134	4.46645e-08	1.95528e-06
Cab39l	192.588	0.720969	0.131875	5.46705	4.57576e-08	1.99728e-06
Syt6	183.37	-1.00672	0.184183	-5.46588	4.6062e-08	1.99992e-06
Xrn2	200.75	-0.810852	0.14835	-5.46579	4.60861e-08	1.99992e-06
Ddn	1673.84	-1.58674	0.290466	-5.46273	4.68855e-08	2.02554e-06
Reps1	177.002	0.691844	0.126653	5.4625	4.69479e-08	2.02554e-06
Ano5	31.3019	1.42594	0.261119	5.4609	4.73738e-08	2.03803e-06
Kcnc3	309.977	0.849964	0.155836	5.45423	4.91849e-08	2.10986e-06
Zcchc14	392.692	-0.85988	0.157687	-5.45309	4.95013e-08	2.11735e-06
Clip4	294.41	-0.8246	0.151255	-5.45173	4.98811e-08	2.1275e-06
Celf5	622.876	-0.841029	0.154325	-5.44974	5.04444e-08	2.1454e-06
Igfbp6	33.619	-1.53386	0.282289	-5.43366	5.52083e-08	2.34134e-06
Gnb5	494.435	-0.77111	0.142171	-5.42383	5.83346e-08	2.46691e-06
Sipa1l1	1192.4	-1.05248	0.194284	-5.41721	6.05355e-08	2.55275e-06
Nr4a2	57.0931	1.3745	0.253989	5.41166	6.24444e-08	2.62583e-06
Sh3bgrl2	174.577	0.88319	0.163306	5.40821	6.36595e-08	2.66941e-06
Sh3gl2	555.693	0.510191	0.0943723	5.40615	6.43929e-08	2.6926e-06
Nkd1	84.962	0.973568	0.180289	5.40006	6.66204e-08	2.77796e-06
Nhlrc3	41.2955	-1.4871	0.275493	-5.39797	6.73997e-08	2.80263e-06
Wnt2	21.1227	-1.78863	0.331504	-5.39549	6.8337e-08	2.83371e-06
Xylt2	101.34	0.996294	0.184674	5.39489	6.85651e-08	2.83529e-06
Dcc	156.684	-1.20362	0.223259	-5.39113	7.00165e-08	2.88731e-06
Scn1a	864.25	0.712733	0.132277	5.38818	7.1176e-08	2.92704e-06
Cdh4	161.619	-0.839056	0.155806	-5.38525	7.23444e-08	2.96691e-06
Ylpm1	1014.06	-0.477561	0.0887079	-5.38352	7.30438e-08	2.98739e-06
Tmem25	58.5197	1.16836	0.217452	5.37297	7.74506e-08	3.15897e-06
Cacng3	262.523	-1.21718	0.226689	-5.36938	7.90079e-08	3.20497e-06
Lrrtm4	136.437	-0.751016	0.139861	-5.36975	7.88452e-08	3.20497e-06
Tle4	343.685	-0.679387	0.126675	-5.36324	8.17423e-08	3.30691e-06
Trpm3	473.855	0.62229	0.11606	5.36178	8.24061e-08	3.32475e-06
Klf16	127.896	-1.21767	0.227204	-5.35938	8.35088e-08	3.36016e-06
Hspa2	160.81	-0.808259	0.150853	-5.35794	8.41764e-08	3.37792e-06
Pdyn	241.818	-1.16175	0.217444	-5.34277	9.15372e-08	3.65366e-06
Setd7	1063.3	0.484848	0.0907406	5.34323	9.13051e-08	3.65366e-06
Marcks	766.028	-0.594809	0.111407	-5.33908	9.34209e-08	3.7189e-06
Otx2	23.4922	1.5813	0.296441	5.33427	9.59312e-08	3.80867e-06
Doc2b	280.92	-0.729268	0.136763	-5.33237	9.69407e-08	3.83854e-06
Cnksr3	39.8277	1.28876	0.241828	5.32922	9.86344e-08	3.89528e-06
Pou4f1	13.3735	1.89707	0.356564	5.32041	1.03533e-07	4.07796e-06
Sgms2	35.3921	1.68458	0.316986	5.31437	1.07028e-07	4.20451e-06
Ctcfl	223.527	1.81254	0.341171	5.31269	1.0802e-07	4.22126e-06
Map7d2	1512.93	0.530007	0.0997575	5.31295	1.07863e-07	4.22126e-06
Sst	557.982	-0.696065	0.131083	-5.31011	1.09558e-07	4.2702e-06
Lmo4	183.953	-0.987458	0.18615	-5.30463	1.12904e-07	4.38914e-06
Ubxn2a	378.607	0.499104	0.0941009	5.30393	1.13338e-07	4.39456e-06
Foxp1	655.649	-1.07948	0.203601	-5.30197	1.1456e-07	4.43044e-06
Elmod1	718.211	-0.958327	0.180853	-5.29892	1.16489e-07	4.49341e-06
Arpp21	1986.83	-1.67302	0.315903	-5.29599	1.18376e-07	4.55439e-06
Syt16	178.082	-0.703163	0.132785	-5.29552	1.1868e-07	4.55439e-06
Chrna3	19.0963	1.75943	0.332444	5.29242	1.2071e-07	4.62042e-06
2900011O08Rik	760.286	0.412987	0.078042	5.29186	1.2108e-07	4.62271e-06
Agtrap	62.8781	1.07651	0.203585	5.28777	1.23817e-07	4.70314e-06
Pla2g7	625.561	0.702836	0.132915	5.28788	1.23743e-07	4.70314e-06
Cdc37l1	706.038	0.5753	0.109059	5.27512	1.32666e-07	5.02651e-06
Nr2f1	125.191	0.892841	0.169293	5.27393	1.33534e-07	5.04658e-06
Camk2n2	298.247	0.741467	0.140706	5.26962	1.36709e-07	5.15353e-06
Pnpla2	90.5708	0.968306	0.183967	5.26349	1.41347e-07	5.30219e-06
Sdc3	940.774	0.655464	0.124531	5.26347	1.41363e-07	5.30219e-06
Klf5	64.9584	-1.08882	0.207357	-5.25094	1.51323e-07	5.6555e-06
Rps6ka5	177.376	-1.09587	0.20871	-5.25068	1.51541e-07	5.6555e-06
Pigz	21.7262	1.69554	0.323131	5.24723	1.54405e-07	5.74801e-06
Mchr1	55.4961	-1.33136	0.25386	-5.24445	1.5675e-07	5.82079e-06
Kitl	201.304	1.11675	0.213116	5.24009	1.60494e-07	5.94505e-06
Relt	45.505	1.25126	0.238834	5.23906	1.61392e-07	5.96352e-06
Lix1	160.067	-0.79415	0.15171	-5.23464	1.65303e-07	6.09294e-06
Il1rap	123.398	0.841726	0.161214	5.22117	1.77792e-07	6.53714e-06
Fam19a4	18.6187	1.623	0.311465	5.21086	1.87971e-07	6.89443e-06
Nbea	1476.79	-0.616403	0.118333	-5.20906	1.89798e-07	6.93543e-06
Zfhx3	734.833	0.80147	0.153867	5.20885	1.90018e-07	6.93543e-06
Utrn	402.304	-0.839975	0.161349	-5.20594	1.93022e-07	7.02789e-06
Gpr137	136.633	0.818875	0.157402	5.20245	1.96679e-07	7.1436e-06
Kit	140.71	-1.33333	0.256642	-5.19529	2.04401e-07	7.40605e-06
Grm3	348.677	-0.735413	0.141604	-5.19344	2.06446e-07	7.46205e-06
Ttc25	12.3413	1.83802	0.354465	5.18533	2.15638e-07	7.77547e-06
Ppp1r9a	1209.67	-0.61712	0.119071	-5.18278	2.18603e-07	7.86337e-06
Coro2a	110.614	1.00656	0.19426	5.18152	2.20079e-07	7.89746e-06
Kcnj5	25.841	1.4838	0.286715	5.17517	2.27707e-07	8.15158e-06
Vamp1	360.221	0.805945	0.155961	5.16761	2.37105e-07	8.46772e-06
Adora2a	228.366	-1.81746	0.352533	-5.15543	2.53047e-07	9.01548e-06
Gng7	964.576	-1.61594	0.313511	-5.15434	2.54529e-07	9.03251e-06
Strip2	326.278	-1.21967	0.236636	-5.15419	2.54735e-07	9.03251e-06
Ptk2b	948.525	-1.0838	0.2105	-5.14869	2.62305e-07	9.2789e-06
Ank1	436.669	0.968677	0.188269	5.14516	2.67286e-07	9.43169e-06
Clstn2	253.222	0.71529	0.139033	5.14474	2.67888e-07	9.43169e-06
Chat	41.5379	-1.44201	0.280319	-5.14418	2.68698e-07	9.43793e-06
Nfyb	202.605	-0.732089	0.142404	-5.14093	2.73388e-07	9.58012e-06
Endod1	581.127	0.524268	0.101993	5.14023	2.74395e-07	9.5929e-06
Bcl11b	728.632	-1.5489	0.301399	-5.13904	2.76146e-07	9.63157e-06
Mfrp	14.7344	1.7475	0.340797	5.12769	2.93313e-07	1.02065e-05
Wfikkn2	12.5941	1.75431	0.342401	5.12356	2.9982e-07	1.04086e-05
Ripor2	324.693	-0.701162	0.137094	-5.11447	3.14625e-07	1.08973e-05
Abca8a	46.4101	1.2108	0.236807	5.11301	3.17059e-07	1.09562e-05
Cbln2	84.7661	1.32004	0.258302	5.11045	3.21398e-07	1.10804e-05
Cend1	1219.29	0.501504	0.0981567	5.10922	3.23496e-07	1.11271e-05
Abhd17c	76.2706	-0.912704	0.179185	-5.09365	3.51242e-07	1.20537e-05
Neurl1a	297.867	-0.770238	0.151292	-5.09105	3.56081e-07	1.21917e-05
Srprb	98.0947	0.930028	0.182725	5.08978	3.58481e-07	1.22458e-05
Me3	102.939	-0.860925	0.169227	-5.0874	3.63002e-07	1.23719e-05
Ago3	336.627	0.71939	0.141545	5.08242	3.72654e-07	1.26719e-05
Asic4	91.326	-1.36434	0.269425	-5.0639	4.10765e-07	1.39361e-05
Ngef	730.737	-1.40527	0.277702	-5.06036	4.18463e-07	1.41651e-05
Ctdspl	82.2647	-0.902222	0.17846	-5.05559	4.29059e-07	1.44909e-05
Cited2	200.97	0.716301	0.141703	5.05496	4.30475e-07	1.45059e-05
Dclk1	2051.56	-0.728003	0.144062	-5.05339	4.34045e-07	1.4587e-05
Gabrg3	265.747	-0.618191	0.12234	-5.05304	4.34835e-07	1.4587e-05
Atf4	370.329	0.546028	0.10809	5.05159	4.38147e-07	1.46651e-05
Lingo3	134.971	-1.34432	0.266416	-5.04594	4.51308e-07	1.50719e-05
Dab1	362.798	-0.883265	0.175122	-5.04372	4.56566e-07	1.52134e-05
Syt13	539.968	0.79257	0.157326	5.03774	4.71049e-07	1.56611e-05
Wdr13	451.184	-0.519336	0.103415	-5.02188	5.11674e-07	1.69739e-05
Bend6	881.341	0.55249	0.110055	5.0201	5.16445e-07	1.7085e-05
Unc13c	855.849	-0.87709	0.174727	-5.01978	5.17312e-07	1.7085e-05
Trpm6	9.50081	1.77014	0.35278	5.01768	5.22997e-07	1.72347e-05
Tesc	100.162	-1.22463	0.24426	-5.01365	5.34066e-07	1.75606e-05
Iyd	5.46853	1.78425	0.35594	5.01279	5.36478e-07	1.76012e-05
Fhod3	159.36	0.745673	0.148774	5.01212	5.38348e-07	1.76238e-05
Klf6	148.287	0.682393	0.136235	5.00896	5.47262e-07	1.78387e-05
Nek7	192.215	0.603829	0.12055	5.00894	5.47301e-07	1.78387e-05
Herc4	138	-0.799196	0.160215	-4.98827	6.09219e-07	1.98136e-05
Rbm24	90.7522	-0.857839	0.172062	-4.98565	6.17533e-07	2.00403e-05
Apod	739.413	0.74197	0.14907	4.97733	6.44687e-07	2.08761e-05
Fam184b	76.122	-1.28833	0.259038	-4.97353	6.57439e-07	2.1243e-05
Sptbn2	956.12	-0.584191	0.11763	-4.96633	6.82305e-07	2.19988e-05
Slc39a10	502.771	-0.623426	0.125567	-4.96487	6.8746e-07	2.21172e-05
Ccdc107	959.468	-0.907494	0.18282	-4.96387	6.9101e-07	2.21836e-05
Camk1g	115.747	-0.754206	0.152137	-4.95742	7.14346e-07	2.28836e-05
Cnksr2	1379.07	-1.37449	0.277478	-4.95349	7.28928e-07	2.33007e-05
Fgf14	280.45	-0.557754	0.11277	-4.94592	7.57849e-07	2.41735e-05
Ppp1r2	966.058	-0.945202	0.191129	-4.94535	7.6007e-07	2.41926e-05
Grin2b	2581.73	-0.817152	0.165277	-4.94413	7.64854e-07	2.42415e-05
Rfx3	429.687	-0.772	0.156144	-4.94416	7.64737e-07	2.42415e-05
C5ar2	35.5634	-1.45072	0.293486	-4.94309	7.68957e-07	2.43199e-05
Cd276	28.5625	-1.34355	0.272315	-4.93382	8.06382e-07	2.54496e-05
Thra	2367.32	-0.317334	0.0643741	-4.92953	8.24279e-07	2.59596e-05
Vstm2a	571.711	-0.570829	0.115894	-4.92542	8.41776e-07	2.64548e-05
Chst1	585.872	-0.481719	0.0978774	-4.92166	8.58126e-07	2.6912e-05
G6pdx	104.678	0.798135	0.162199	4.92072	8.62258e-07	2.69284e-05
Luzp1	462.246	0.502661	0.102151	4.92074	8.62165e-07	2.69284e-05
Asphd2	167.263	-0.861533	0.175118	-4.91974	8.66599e-07	2.70075e-05
Crocc	111.221	-0.96461	0.196138	-4.91803	8.74209e-07	2.71879e-05
Lgi1	442.933	-0.671171	0.136588	-4.91382	8.93204e-07	2.77209e-05
Adamts15	26.0416	1.41353	0.287714	4.91298	8.97039e-07	2.77821e-05
Dpf1	170.941	-0.789188	0.160654	-4.91236	8.99886e-07	2.78126e-05
Ano3	712.251	-1.66402	0.339017	-4.90839	9.18283e-07	2.83226e-05
Hist1h4h	237.039	-0.638075	0.130063	-4.90591	9.29961e-07	2.86236e-05
Abhd12b	8.56457	1.75167	0.357125	4.90492	9.34651e-07	2.87088e-05
Dlx6	108.953	-0.946645	0.193132	-4.90153	9.50915e-07	2.90579e-05
Plekhd1	37.8283	1.29862	0.264941	4.90153	9.5091e-07	2.90579e-05
Unc79	424.75	-0.653835	0.133399	-4.90134	9.51856e-07	2.90579e-05
Edil3	623.076	0.60307	0.123148	4.89712	9.72526e-07	2.96283e-05
Ahsa2	92.119	0.914243	0.18675	4.89554	9.80374e-07	2.98066e-05
Arel1	543.949	-0.895708	0.18305	-4.89323	9.91947e-07	3.00971e-05
Lrrc7	634.78	-0.813436	0.166336	-4.8903	1.0068e-06	3.04858e-05
Sorl1	975.955	-0.437849	0.0898321	-4.87408	1.09319e-06	3.30346e-05
Wasf1	666.41	-0.78728	0.161716	-4.86828	1.12574e-06	3.39495e-05
Itpkb	238.31	0.874504	0.179792	4.86398	1.15051e-06	3.45919e-05
Nacc2	615.189	0.623925	0.12828	4.86378	1.15167e-06	3.45919e-05
Glra1	46.0499	1.14265	0.234979	4.86278	1.15746e-06	3.46959e-05
Dip2c	463.586	-0.518714	0.106689	-4.86194	1.16241e-06	3.47746e-05
5330417C22Rik	172.706	-0.751786	0.154721	-4.85897	1.17999e-06	3.51594e-05
Sorcs1	296.157	-0.583099	0.119999	-4.85921	1.17855e-06	3.51594e-05
Rbfox3	707.553	-0.651636	0.134173	-4.8567	1.19359e-06	3.54937e-05
Fam212b	145.173	-1.34373	0.27711	-4.8491	1.24024e-06	3.68078e-05
Ppp1r12b	586.523	-0.517173	0.10674	-4.84517	1.26501e-06	3.74684e-05
Gpr88	906.963	-1.67491	0.34638	-4.83545	1.32843e-06	3.92688e-05
Nhlh2	18.4382	1.52627	0.31612	4.82813	1.3782e-06	4.06595e-05
Crip2	190.716	-0.739728	0.153423	-4.82149	1.42487e-06	4.19537e-05
Fam155a	267.472	0.692956	0.143788	4.81928	1.4408e-06	4.2256e-05
Pde4b	388.049	-0.672757	0.139594	-4.8194	1.4399e-06	4.2256e-05
Hmg20a	303.209	-0.898089	0.186402	-4.81802	1.4499e-06	4.24395e-05
Cds1	220.433	0.565915	0.117468	4.81761	1.45288e-06	4.24434e-05
Ace	152.785	0.879322	0.182722	4.81235	1.49164e-06	4.34906e-05
Fam107a	2502.63	0.590447	0.12282	4.80742	1.52893e-06	4.4491e-05
Wnk2	672.728	0.473658	0.0986303	4.80236	1.56807e-06	4.55413e-05
Dock9	433.707	0.875198	0.182293	4.80106	1.57831e-06	4.57494e-05
Omd	7.41939	-1.71119	0.356478	-4.80028	1.58445e-06	4.57611e-05
Penk	3221.62	-1.55023	0.32295	-4.80023	1.58484e-06	4.57611e-05
Gpm6b	1821.67	-0.571311	0.119057	-4.79863	1.59753e-06	4.60384e-05
Arpc1a	387.355	-0.492161	0.102769	-4.78901	1.67606e-06	4.82086e-05
Oxr1	1017.93	0.556377	0.116216	4.78746	1.68908e-06	4.84895e-05
Nt5e	46.6508	-1.6006	0.334469	-4.78548	1.70577e-06	4.88747e-05
Tspan18	48.2959	1.23572	0.25826	4.7848	1.71156e-06	4.89467e-05
Arhgap10	274.699	-1.50938	0.315845	-4.77887	1.76281e-06	5.02198e-05
Phf24	744.642	-0.527152	0.110306	-4.779	1.76166e-06	5.02198e-05
Sptssb	14.8141	1.59106	0.333302	4.77363	1.80936e-06	5.14479e-05
Rps14	754.359	-0.470307	0.0987039	-4.76483	1.89017e-06	5.36434e-05
Cacna2d3	471.706	-0.918587	0.192921	-4.76146	1.922e-06	5.44433e-05
Htr1b	163.715	-1.02651	0.21599	-4.75257	2.00846e-06	5.67846e-05
Gstm1	690.903	0.677977	0.142818	4.74714	2.06313e-06	5.81556e-05
Map4	1649.01	0.387223	0.0815724	4.74698	2.06474e-06	5.81556e-05
Myh7	213.528	-1.01922	0.214821	-4.74452	2.08999e-06	5.87558e-05
Kcnh3	154.614	-1.57896	0.333377	-4.73626	2.177e-06	6.1087e-05
Sez6	887.336	-0.912595	0.192999	-4.72849	2.26197e-06	6.33521e-05
Prkca	569.101	-0.669586	0.141781	-4.72268	2.32757e-06	6.50675e-05
Akap11	1655.86	-0.478606	0.101351	-4.72224	2.33265e-06	6.50874e-05
Akap5	1352.1	-1.46714	0.310818	-4.72025	2.35559e-06	6.56051e-05
Arhgap42	63.0269	1.08584	0.230162	4.71774	2.38474e-06	6.62932e-05
Mast1	299.809	0.7359	0.156024	4.71659	2.39834e-06	6.64392e-05
Sema5a	327.165	0.848406	0.179879	4.71654	2.3989e-06	6.64392e-05
Fam131a	175.865	-0.690502	0.146415	-4.71605	2.40464e-06	6.64675e-05
Pkig	198.138	-0.773197	0.163962	-4.7157	2.40882e-06	6.64675e-05
St3gal4	94.4544	0.799085	0.169542	4.7132	2.43861e-06	6.71652e-05
Arf3	2272.21	-0.638952	0.135595	-4.71222	2.45029e-06	6.73627e-05
Smpd3	439.915	-1.03351	0.219888	-4.70016	2.59952e-06	7.1334e-05
Rnf150	380.365	-0.637033	0.136059	-4.68203	2.84047e-06	7.78028e-05
Chn1	1777.32	-0.899215	0.192199	-4.67855	2.88904e-06	7.89882e-05
Slmap	846.672	-0.809936	0.173146	-4.67776	2.90024e-06	7.91495e-05
Cacnb2	364.644	0.49144	0.105095	4.67617	2.92289e-06	7.91585e-05
Gcnt2	96.5984	-1.34298	0.287198	-4.67615	2.92305e-06	7.91585e-05
Kbtbd11	509.327	-0.764333	0.163469	-4.67572	2.92929e-06	7.91585e-05
Lgi3	221.231	0.647398	0.138441	4.67636	2.92015e-06	7.91585e-05
Pde3b	101.656	-0.861821	0.184327	-4.6755	2.93239e-06	7.91585e-05
2018-09-11	450.972	-0.584455	0.12498	-4.67638	2.91989e-06	7.91585e-05
Zfp365	1150.81	-0.73648	0.157813	-4.66679	3.05935e-06	8.24369e-05
Itm2c	1498.77	-0.568088	0.12182	-4.66334	3.11125e-06	8.36841e-05
Fzd3	742.45	-0.58936	0.12666	-4.65308	3.27018e-06	8.78008e-05
Pdzrn3	46.2719	-1.14661	0.246611	-4.64946	3.32801e-06	8.91932e-05
Stxbp5l	400.074	-0.96913	0.208699	-4.64366	3.42283e-06	9.15698e-05
Wnt9a	13.7789	1.50848	0.325595	4.63301	3.60395e-06	9.6243e-05
Ttc9b	98.9127	-0.837699	0.180946	-4.62955	3.66464e-06	9.76888e-05
Kcna4	241.821	-0.950639	0.205526	-4.6254	3.73875e-06	9.94867e-05
Osbpl3	87.8461	1.06483	0.230245	4.62479	3.74984e-06	9.96043e-05
Il34	44.9605	-1.07065	0.231711	-4.62064	3.82559e-06	0.000101436
Ankrd28	219.675	-0.594674	0.128826	-4.61611	3.91006e-06	0.000103492
Smad9	93.5388	0.773418	0.167648	4.61333	3.96259e-06	0.000104697
Prima1	16.2413	-1.43911	0.312087	-4.61125	4.00264e-06	0.000105568
Tomm70a	939.719	-0.799139	0.173482	-4.60645	4.09599e-06	0.000107839
Sh3pxd2a	204.485	-0.740088	0.160681	-4.60596	4.10571e-06	0.000107905
Fads6	115.786	0.743342	0.161404	4.60546	4.11558e-06	0.000107974
Aqp1	7.00577	1.64239	0.356845	4.60254	4.17363e-06	0.000109305
Sh3rf3	131.78	-0.856335	0.186159	-4.60002	4.22449e-06	0.000110443
Cntnap2	951.931	-0.657348	0.142978	-4.59754	4.27503e-06	0.000111569
Enc1	777.734	-0.670151	0.145894	-4.5934	4.36079e-06	0.000113609
Nrbp2	146.612	0.660523	0.143909	4.58985	4.43561e-06	0.000114956
Pcdh10	1384.42	-0.593616	0.129321	-4.59025	4.42706e-06	0.000114956
Rap2b	260.185	-0.755945	0.164689	-4.59015	4.42934e-06	0.000114956
Panx2	302.332	0.551335	0.12015	4.58873	4.45945e-06	0.000115374
Me1	221.806	0.673081	0.146785	4.58549	4.52929e-06	0.000116978
Diaph2	203.391	-0.889293	0.193962	-4.58489	4.54233e-06	0.000117112
Rnf169	415.394	-0.682844	0.148995	-4.58299	4.58384e-06	0.000117978
Fam102b	481.098	-0.829746	0.181089	-4.58199	4.60581e-06	0.00011834
Vstm2l	355.48	-0.481598	0.105145	-4.58033	4.64242e-06	0.000119076
Rflnb	61.9433	1.04974	0.230014	4.56378	5.02405e-06	0.000128643
Socs6	153.81	0.731555	0.160321	4.56307	5.04111e-06	0.000128859
Plcl2	528.433	-0.522641	0.114663	-4.55806	5.16282e-06	0.000131745
Igfbp5	677.968	0.562512	0.123567	4.55226	5.3072e-06	0.000135198
Plppr5	155.545	-0.709577	0.155948	-4.55008	5.36251e-06	0.000136374
Osbpl1a	701.455	0.429195	0.0943503	4.54895	5.39151e-06	0.000136878
Kazn	688.177	-0.673542	0.148145	-4.54651	5.45431e-06	0.000138003
Slk	621.319	-0.610323	0.134232	-4.54677	5.44746e-06	0.000138003
Tnnt1	82.2576	1.62194	0.357089	4.54212	5.5691e-06	0.000140669
Ensa	865.162	-0.368272	0.0811367	-4.53891	5.65455e-06	0.000142441
Ski	659.573	-0.553714	0.121996	-4.53877	5.65831e-06	0.000142441
Mmp15	134.697	0.738947	0.162836	4.53797	5.67985e-06	0.000142742
Klhl2	694.341	-0.791561	0.174507	-4.53599	5.73341e-06	0.000143846
Mctp1	470.345	-1.36661	0.301529	-4.53226	5.83563e-06	0.000146165
Ntrk3	870.416	-0.721674	0.15931	-4.52999	5.89861e-06	0.000147495
Hist1h4a	32.2419	-1.11825	0.246983	-4.52764	5.96456e-06	0.000148895
Tiam2	165.168	-1.47638	0.326143	-4.52677	5.98907e-06	0.000149257
Ipcef1	116.632	-0.843608	0.186492	-4.52355	6.08103e-06	0.000151296
Tspan7	1772.1	-0.415196	0.0918491	-4.52042	6.17176e-06	0.000153298
Prr13	169.998	0.713171	0.157891	4.51686	6.2763e-06	0.000155635
Olfr1393	7.11926	-1.61315	0.357261	-4.51533	6.3217e-06	0.000156501
Fam171a1	407.52	-0.499508	0.110643	-4.51457	6.34455e-06	0.000156807
Dtnb	402.975	-0.625244	0.138578	-4.51186	6.42623e-06	0.000158563
Hipk4	74.8027	-1.00918	0.223838	-4.50855	6.52736e-06	0.000160793
Ttc7b	510.125	0.446027	0.0989602	4.50714	6.57082e-06	0.000161597
Speg	230.061	-0.888903	0.197273	-4.50595	6.60755e-06	0.000162233
Otof	75.6417	-1.33454	0.29636	-4.50312	6.69617e-06	0.000164139
Mei4	12.0331	-1.48101	0.328962	-4.50208	6.72921e-06	0.000164449
Nap1l1	1332.86	-0.45967	0.102103	-4.50203	6.73085e-06	0.000164449
Scamp1	844.572	-0.384907	0.0855428	-4.49958	6.80886e-06	0.000166083
Add1	1189.28	-0.415033	0.092269	-4.49807	6.85724e-06	0.00016699
Retreg1	250.048	0.524876	0.116715	4.49706	6.89006e-06	0.000167516
Sparc	2544.11	0.852724	0.189809	4.49254	7.03775e-06	0.000170828
Edaradd	7.30134	1.59555	0.355955	4.48244	7.37948e-06	0.000178833
Zfp385a	253.16	0.538241	0.1201	4.48162	7.40786e-06	0.000179229
Dclk3	354.144	-1.33442	0.298147	-4.4757	7.61596e-06	0.000183966
Oprd1	35.4772	-1.13505	0.253677	-4.47441	7.66227e-06	0.000184786
Chst8	33.3883	1.23785	0.276816	4.47173	7.75885e-06	0.000186813
Ap1s2	459.392	-0.517635	0.115855	-4.46794	7.89752e-06	0.000189846
Ap1s1	388.389	-0.566475	0.126798	-4.46754	7.91243e-06	0.000189898
Abca2	1090.38	0.379488	0.0850202	4.4635	8.0633e-06	0.000193209
Mmd	454.33	-0.84325	0.189039	-4.46071	8.16876e-06	0.000195422
Pitpnm2	680.082	-0.876192	0.196501	-4.45898	8.23501e-06	0.000196692
Pkia	690.044	-0.532578	0.119463	-4.45812	8.26832e-06	0.000197172
Nfx1	329.775	-0.558809	0.125359	-4.45766	8.28608e-06	0.00019728
Snn	561.023	-0.533813	0.119805	-4.45567	8.36316e-06	0.000198798
Fry	924.181	-0.537227	0.120628	-4.45357	8.44529e-06	0.000200431
Akap9	1421.51	-0.490176	0.110074	-4.45315	8.46201e-06	0.000200509
Itgam	87.518	-0.744305	0.16719	-4.45185	8.51342e-06	0.000201408
Diras2	674.489	-0.460837	0.103552	-4.4503	8.57518e-06	0.000202548
Islr2	125.269	-0.775691	0.174355	-4.4489	8.63096e-06	0.000203543
Smg9	60.8398	-0.946631	0.212816	-4.44813	8.66222e-06	0.000203958
Cyp26b1	27.7482	-1.51656	0.341289	-4.44363	8.84525e-06	0.00020794
Camk2a	3688.33	-0.711945	0.160248	-4.44276	8.88116e-06	0.000208456
Rps6ka3	197.943	-0.759056	0.171033	-4.43807	9.07676e-06	0.000212713
St8sia1	282.856	0.511314	0.115236	4.43711	9.11751e-06	0.000212999
Stn1	32.73	-1.13633	0.256086	-4.43731	9.10921e-06	0.000212999
Plxnd1	146.518	-1.153	0.260038	-4.43397	9.25138e-06	0.000215788
Tusc3	502.475	-0.501889	0.113268	-4.43097	9.38096e-06	0.00021847
Ccnd2	190.831	-0.928913	0.209671	-4.43033	9.40901e-06	0.000218605
Hist1h3h	9.77971	-1.58148	0.356979	-4.43017	9.41608e-06	0.000218605
Gpr155	177.587	-0.748251	0.168922	-4.42957	9.44202e-06	0.000218686
Samd8	343.622	-0.551753	0.124566	-4.42942	9.44887e-06	0.000218686
Frmpd1	111.552	0.942898	0.212993	4.4269	9.55958e-06	0.000220906
Fndc5	276.315	0.625525	0.141595	4.4177	9.9758e-06	0.000229463
Gng10	82.4423	-0.821976	0.186065	-4.41769	9.97597e-06	0.000229463
Nnt	28.8197	-1.22769	0.277872	-4.41818	9.95375e-06	0.000229463
Mbp	3558.61	0.524379	0.118754	4.41567	1.00699e-05	0.000231077
Sec14l1	564.017	-0.876982	0.198614	-4.41551	1.00771e-05	0.000231077
Endou	8.61613	1.55577	0.352769	4.41015	1.033e-05	0.000236512
4930447C04Rik	18.3715	1.33818	0.303482	4.40944	1.0364e-05	0.000236929
Ablim1	252.642	0.646207	0.146564	4.40904	1.03828e-05	0.000236994
Chrnb2	294.847	0.51512	0.11695	4.4046	1.0598e-05	0.000241536
Nxpe3	84.9892	0.769013	0.174615	4.40405	1.06248e-05	0.000241778
Homer1	762.688	-0.941769	0.214092	-4.3989	1.08803e-05	0.000247216
Tnfrsf12a	13.0435	1.51324	0.344273	4.39546	1.10539e-05	0.000250778
Gm5741	4.90231	1.53691	0.350179	4.38894	1.13904e-05	0.000258021
Plin4	81.0888	1.2651	0.288632	4.3831	1.17001e-05	0.000264635
Mink1	1379.34	-0.663434	0.151387	-4.38237	1.17396e-05	0.000265126
Celf1	648.815	-0.752972	0.171902	-4.38023	1.18554e-05	0.000267338
Zscan29	51.5206	0.910773	0.207996	4.37881	1.1933e-05	0.000268682
Gpr149	52.7623	-0.994194	0.227244	-4.37501	1.21428e-05	0.000272994
Adamts19	5.01216	1.55325	0.355411	4.37029	1.2408e-05	0.000278536
Asxl2	252.607	-0.74196	0.170095	-4.36203	1.28862e-05	0.000288837
Amigo2	143.989	1.0886	0.249631	4.36084	1.29563e-05	0.000289972
Cdk16	482.273	0.428761	0.0983643	4.35891	1.30713e-05	0.000292108
Chrnb4	12.7277	1.49155	0.342299	4.35745	1.31588e-05	0.000293624
C2cd2l	666.499	-0.676783	0.15535	-4.35651	1.3215e-05	0.000294439
Sostdc1	21.2574	1.33361	0.306522	4.3508	1.35644e-05	0.000301771
Slc35f1	376.081	-0.582873	0.134163	-4.34453	1.39577e-05	0.000310061
Npy	149.718	-0.759895	0.17501	-4.34201	1.41187e-05	0.00031317
Kirrel3	203.983	-0.533416	0.122887	-4.34069	1.42037e-05	0.000314589
Gng8	10.379	1.50547	0.346972	4.33886	1.43221e-05	0.000316742
Lrch1	125.586	0.686177	0.158464	4.33018	1.48985e-05	0.000329
Pou3f4	76.4381	-1.07796	0.249036	-4.32855	1.50097e-05	0.000330967
Tspan33	76.6288	0.904333	0.208969	4.3276	1.50745e-05	0.000331906
Obscn	12.6349	-1.45517	0.336715	-4.32167	1.54851e-05	0.000340444
Slc25a18	269.481	0.537133	0.124304	4.32111	1.55248e-05	0.000340815
1700019D03Rik	67.3419	0.820626	0.19003	4.3184	1.57164e-05	0.000344515
Ret	94.0253	1.07396	0.248792	4.31671	1.58373e-05	0.000346656
Gm42517	97.8765	-0.785822	0.182117	-4.31493	1.5965e-05	0.000348939
Klhl7	313.205	-0.435569	0.100978	-4.31349	1.60694e-05	0.000350707
Atp1a2	4275.05	0.425874	0.0987452	4.31286	1.61155e-05	0.000350754
Pds5b	870.638	-0.406693	0.0942987	-4.31282	1.61185e-05	0.000350754
Reln	327.886	-0.884561	0.205172	-4.31132	1.62281e-05	0.000352113
Tagln	21.6276	-1.29121	0.299479	-4.31152	1.62133e-05	0.000352113
Tshz2	520.018	0.63573	0.147494	4.31022	1.6309e-05	0.000353354
Slc17a8	33.42	-1.0758	0.249889	-4.3051	1.66908e-05	0.000361101
Htr7	79.3652	0.796288	0.185088	4.30222	1.69094e-05	0.000365302
Mobp	2127.96	0.559573	0.130193	4.29804	1.72317e-05	0.000371727
Kcna2	1247.43	0.405976	0.0945286	4.29474	1.74899e-05	0.000376751
Npas2	216.094	-0.931939	0.217404	-4.28667	1.81374e-05	0.000390137
Cldn1	8.97024	1.52067	0.354941	4.2843	1.83315e-05	0.000393745
Arpp19	939.203	-1.17768	0.275078	-4.28126	1.85838e-05	0.00039859
Ptpn3	237.032	1.36182	0.318797	4.27175	1.93948e-05	0.000415389
Rgs20	146.994	-0.806219	0.188809	-4.27003	1.9545e-05	0.000418005
Krt77	35.408	-1.04673	0.24523	-4.26836	1.96916e-05	0.000420486
Tmeff1	464.991	-0.43016	0.100786	-4.26807	1.97173e-05	0.000420486
Hist2h4	78.4577	-0.800535	0.187813	-4.26241	2.02237e-05	0.000430669
Atpaf1	213.247	0.530544	0.124537	4.26014	2.04297e-05	0.000434437
Cerk	252.769	0.47216	0.110841	4.25979	2.0462e-05	0.000434505
Nat14	145.579	-0.656375	0.15413	-4.25857	2.05736e-05	0.000436254
Acvr1b	322.448	-0.45119	0.106052	-4.25444	2.09569e-05	0.000443751
Kdm2b	114.719	-0.776807	0.182657	-4.25281	2.11104e-05	0.000446369
Arl4a	258.096	-0.633875	0.149094	-4.25152	2.12327e-05	0.000447686
Slc10a4	61.679	-0.988241	0.232439	-4.25161	2.12237e-05	0.000447686
R3hdm1	738.898	-0.583347	0.137296	-4.24883	2.14888e-05	0.000452447
Erc2	783.661	-0.7809	0.18395	-4.24517	2.1843e-05	0.000459257
Fam105a	55.2662	-1.01653	0.239481	-4.24474	2.18849e-05	0.00045949
Dsp	13.5976	1.45125	0.342122	4.2419	2.2164e-05	0.000464698
9330182L06Rik	437.042	-0.475215	0.112071	-4.2403	2.23219e-05	0.000467352
Ggt7	144.379	0.669349	0.157939	4.23803	2.25485e-05	0.000471435
Lin7c	455.352	-0.419453	0.0990107	-4.23644	2.27092e-05	0.00047413
Cntn2	458.729	0.595872	0.140704	4.23495	2.28605e-05	0.000475958
Lyst	356.689	-0.685158	0.161776	-4.23523	2.28321e-05	0.000475958
Scn1b	506.007	0.609502	0.144071	4.23056	2.33112e-05	0.000484664
Slc45a4	148.057	0.706082	0.166919	4.23009	2.336e-05	0.000485005
Mb21d2	129.027	0.63527	0.150333	4.22574	2.38161e-05	0.000493788
Pde10a	1632.35	-1.44135	0.341129	-4.22522	2.38706e-05	0.000494231
Adcy5	1968.07	-1.21265	0.287056	-4.22443	2.39548e-05	0.000495287
Zfx	211.693	-0.597402	0.141429	-4.22404	2.39961e-05	0.000495455
Efnb2	336.423	-1.34509	0.318702	-4.22052	2.43736e-05	0.000502554
Cyld	1042.17	-0.775509	0.183868	-4.21775	2.46754e-05	0.000508075
Etl4	375.126	-0.867556	0.205951	-4.21243	2.52636e-05	0.000518402
Gnal	1945.03	-0.751202	0.178349	-4.21197	2.53158e-05	0.000518402
Rbms3	233.752	0.634819	0.15071	4.21219	2.52911e-05	0.000518402
Tgfa	186.704	-0.950412	0.225601	-4.21281	2.52218e-05	0.000518402
Add2	1084.22	-0.555825	0.131982	-4.21137	2.53821e-05	0.000519047
Ssfa2	245.09	0.541129	0.128614	4.20737	2.58357e-05	0.000527599
Rab31	354.704	0.561281	0.133464	4.20548	2.60529e-05	0.000531308
Sh2d5	211.387	-0.948193	0.225737	-4.20044	2.66397e-05	0.000542535
Hist1h1c	182.308	-0.72557	0.173123	-4.19106	2.7766e-05	0.000564701
Rab40b	65.5575	-1.01917	0.243282	-4.18925	2.79881e-05	0.000568444
Sowahc	62.2358	0.815595	0.195147	4.17938	2.92311e-05	0.000592883
Glcci1	467.421	-0.668148	0.159962	-4.1769	2.95504e-05	0.000598545
Cpe	5365.98	0.29236	0.0700184	4.17548	2.97359e-05	0.000600937
Gpr158	738.541	-0.66093	0.158292	-4.17538	2.9749e-05	0.000600937
Camk2b	2250.44	-0.605345	0.145082	-4.17242	3.01376e-05	0.000607964
Hcn2	584.925	0.439259	0.105285	4.1721	3.01805e-05	0.000608008
Adcy8	123.961	0.89085	0.213608	4.17048	3.03958e-05	0.000611521
Gm1604a	49.3087	-0.930562	0.223275	-4.16779	3.07568e-05	0.00061795
Fnip1	255.529	-0.545549	0.130952	-4.16602	3.09963e-05	0.000621926
Flii	195.57	0.711851	0.17091	4.16505	3.1128e-05	0.000623729
Camk4	1157.1	-1.33186	0.319815	-4.16447	3.12072e-05	0.000624478
Pgk1	731.345	0.367388	0.0882787	4.16169	3.15903e-05	0.000631298
Med13l	550.999	-0.495582	0.119107	-4.1608	3.17131e-05	0.000632906
Rgs6	158.941	0.612066	0.147144	4.15964	3.18756e-05	0.000635298
Pik3c2b	138.362	-0.647547	0.155746	-4.15771	3.2145e-05	0.000639814
Rplp1	1532.3	-0.437867	0.105382	-4.15504	3.25231e-05	0.000646477
Myo18a	703.623	-0.899222	0.216449	-4.15443	3.26103e-05	0.000647349
Nsg2	2605.26	-0.547068	0.131741	-4.15262	3.28696e-05	0.000651631
Tcf4	517.355	-0.437843	0.105469	-4.15138	3.30481e-05	0.0006543
Chn2	393.98	-0.431674	0.103997	-4.15083	3.31274e-05	0.000655
Emx2	48.1187	-0.906152	0.218379	-4.14944	3.33291e-05	0.000658118
Nudt4	625.501	0.511998	0.123466	4.14689	3.37028e-05	0.000664618
Slc6a17	1068.04	0.341092	0.0822693	4.14604	3.38275e-05	0.000666197
Ppp2r2a	748.954	-0.628324	0.152	-4.13371	3.56951e-05	0.00070205
Trpc3	102.936	1.10998	0.268646	4.13175	3.60018e-05	0.000706222
Vldlr	390.675	-0.574122	0.138945	-4.132	3.59617e-05	0.000706222
Retreg2	481.893	0.589451	0.142691	4.13096	3.61245e-05	0.000707698
Rasd1	81.444	1.21247	0.293614	4.12947	3.63597e-05	0.000711373
Mpped2	128.193	-0.951293	0.230521	-4.1267	3.68002e-05	0.00071905
Cited1	15.818	1.37358	0.333101	4.12359	3.73005e-05	0.000727872
Elavl2	350.649	0.4843	0.117571	4.11923	3.80139e-05	0.000740824
Errfi1	111.556	0.661753	0.160703	4.11786	3.82408e-05	0.000743403
Rbfox1	838.423	-0.687931	0.167062	-4.11783	3.82458e-05	0.000743403
Adgrb1	935.447	0.377839	0.0917905	4.11632	3.84969e-05	0.000745384
Cdk15	43.5511	-1.24213	0.301757	-4.11632	3.84975e-05	0.000745384
Mlip	114.667	-1.06785	0.259396	-4.11668	3.84365e-05	0.000745384
Erbb4	519.705	-0.605597	0.147214	-4.11373	3.89324e-05	0.000752353
Hspa1a	66.5254	1.24739	0.303238	4.11357	3.89583e-05	0.000752353
Hectd1	626.925	-0.338402	0.0822892	-4.11235	3.91659e-05	0.000755386
Sox11	217.579	-0.530066	0.128929	-4.11131	3.93414e-05	0.000757792
Slc31a1	53.9707	0.840318	0.204542	4.10829	3.98597e-05	0.000766785
Rock2	1225.08	-0.483361	0.11773	-4.10567	4.03152e-05	0.00077455
Foxo6	43.3218	-0.886127	0.2159	-4.10433	4.05484e-05	0.000778028
Mkl1	220.52	-0.836463	0.203859	-4.10314	4.07589e-05	0.000781063
Dazl	10.7528	-1.42249	0.346941	-4.1001	4.12975e-05	0.000789822
Frem3	34.2721	1.0128	0.247027	4.09996	4.13217e-05	0.000789822
Tmem229b	98.3477	0.803885	0.196102	4.09932	4.14357e-05	0.000790987
Hpca	1498.71	-1.20503	0.293988	-4.09892	4.15078e-05	0.000791352
Herpud1	187.825	0.689552	0.168429	4.09401	4.23971e-05	0.000807275
Rnf182	31.1046	1.06316	0.259807	4.0921	4.27477e-05	0.000812915
Ephx4	43.2694	-1.00796	0.246655	-4.08653	4.37868e-05	0.000831616
Erich5	7.27009	1.45311	0.355877	4.08318	4.4423e-05	0.000842626
Mpped1	108.885	-0.805893	0.197405	-4.08243	4.45681e-05	0.000844306
Rpl13	1015.45	-0.354885	0.0869466	-4.08164	4.47187e-05	0.000846084
Gatm	379.917	0.516733	0.126624	4.08084	4.48733e-05	0.000847935
Irx5	10.5437	1.43925	0.352794	4.07956	4.51208e-05	0.000851533
Plch2	132.252	0.830364	0.20375	4.0754	4.59352e-05	0.00086581
Smarcd1	366.181	-0.618689	0.151842	-4.07455	4.61039e-05	0.000867892
1500015O10Rik	18.1542	1.43596	0.352562	4.07293	4.6426e-05	0.000872856
Mkx	29.37	1.10039	0.270265	4.07152	4.67081e-05	0.000876313
Whrn	205.189	0.675733	0.16597	4.07142	4.67273e-05	0.000876313
Hapln4	165.146	0.88803	0.21817	4.07037	4.6939e-05	0.000879179
Slitrk5	202.113	-0.574144	0.141107	-4.06887	4.72426e-05	0.000883756
Car14	38.8608	0.986652	0.242559	4.06769	4.7482e-05	0.000887123
Deptor	143.557	0.679792	0.167356	4.06195	4.8665e-05	0.000908088
Fam171b	1268.85	-0.363676	0.0895678	-4.06034	4.90012e-05	0.00091322
Ppp1r1b	1732.03	-1.43009	0.35224	-4.05998	4.90759e-05	0.000913473
Baz1a	34.2002	-1.23173	0.303557	-4.05767	4.95642e-05	0.000921413
H2-DMa	21.1967	-1.17722	0.290177	-4.0569	4.97279e-05	0.000923307
Matr3	1497.45	-0.445196	0.10976	-4.05609	4.99009e-05	0.000925366
Ppp3ca	2742.31	-1.08637	0.268158	-4.05123	5.09493e-05	0.000941989
Slc2a13	666.889	-0.425272	0.10497	-4.05137	5.09194e-05	0.000941989
Tarsl2	171.491	-0.673984	0.166372	-4.05106	5.09865e-05	0.000941989
Phactr2	364.607	0.566057	0.139746	4.05062	5.1083e-05	0.000942604
Atp2a2	3017.5	0.429581	0.106095	4.04904	5.14277e-05	0.000947794
Glce	322.027	-0.537012	0.132805	-4.04362	5.26321e-05	0.000968794
Bag3	58.8001	1.02977	0.254795	4.04154	5.3101e-05	0.000976222
Hspa12a	675.093	0.478276	0.118412	4.03908	5.36623e-05	0.000984755
Spire1	772.786	0.308156	0.0762965	4.03892	5.36971e-05	0.000984755
Cap1	805.815	-0.50363	0.124738	-4.03749	5.40263e-05	0.000989577
Atp6ap2	458.864	0.418185	0.103644	4.03484	5.46387e-05	0.000999566
Pitpnc1	421.13	0.50694	0.125662	4.03415	5.48008e-05	0.00100131
Dgkh	231.371	-0.763001	0.189305	-4.03053	5.56519e-05	0.00101561
Fgf11	91.7409	-0.749722	0.186144	-4.02765	5.63369e-05	0.00102686
Insig1	267.012	0.61372	0.152512	4.02409	5.71957e-05	0.00104124
C2cd2	69.6913	0.894201	0.222248	4.02344	5.73538e-05	0.00104285
Hist1h2ak	46.4531	-1.00962	0.251097	-4.02085	5.79892e-05	0.00105312
Gpc1	283.76	0.630897	0.156953	4.01966	5.82819e-05	0.00105715
Zap70	10.2485	1.42952	0.35577	4.01811	5.86656e-05	0.00106282
Catsperz	4.79376	1.4156	0.352356	4.01752	5.8814e-05	0.00106421
Ndrg2	2344.91	0.439998	0.109576	4.01547	5.93286e-05	0.00107222
Mfge8	321.184	-0.57476	0.143162	-4.01475	5.95085e-05	0.00107417
Fam208a	327.46	-0.544127	0.135695	-4.00993	6.07356e-05	0.001095
Pde1b	1556.34	-1.2055	0.300683	-4.0092	6.09249e-05	0.00109709
Limd2	100.393	-0.988231	0.246537	-4.00844	6.11207e-05	0.00109929
Car4	49.1558	1.0294	0.256852	4.00775	6.12996e-05	0.00110118
Rasd2	718.204	-1.20233	0.300105	-4.00637	6.16583e-05	0.00110629
Adamts3	112.739	-1.15974	0.289718	-4.00299	6.25482e-05	0.00112091
Mfsd6	546.17	0.448446	0.112079	4.00115	6.30363e-05	0.0011283
Cd59a	84.4578	0.787325	0.196812	4.00039	6.32373e-05	0.00113055
Pcnt	263.512	-0.636443	0.159122	-3.99972	6.34162e-05	0.00113239
Ppp3r1	2426.14	-0.59609	0.149059	-3.99901	6.36092e-05	0.00113448
Syt3	132.254	0.741924	0.185729	3.99466	6.47871e-05	0.00115411
Edc4	161.126	-0.602363	0.150827	-3.99374	6.504e-05	0.00115723
Fes	9.62781	1.36876	0.343106	3.98932	6.62638e-05	0.0011776
Rgs14	120.334	-1.41107	0.354044	-3.98558	6.73147e-05	0.00119486
Slc9a3r1	181.029	0.557924	0.140053	3.98367	6.78581e-05	0.00120307
Epop	38.635	-1.08439	0.27225	-3.98306	6.80345e-05	0.00120477
Aatk	744.099	0.53334	0.133927	3.98233	6.8243e-05	0.00120703
Ankrd33b	144.911	-1.34326	0.337474	-3.98033	6.88192e-05	0.00121578
C1ql2	26.6793	1.23712	0.310911	3.97902	6.91999e-05	0.00122106
Col4a1	71.3042	1.10305	0.27726	3.97838	6.93853e-05	0.00122289
Scd1	1034.86	0.676839	0.170152	3.97785	6.95419e-05	0.0012242
Rgs9	450.609	-1.38569	0.348556	-3.97552	7.02263e-05	0.00123479
Cltc	2113.75	-0.547843	0.137858	-3.97397	7.0685e-05	0.0012414
Cdo1	98.1449	-0.660419	0.166227	-3.973	7.09723e-05	0.00124498
Nckap1	2070.08	-0.387399	0.0975935	-3.96951	7.20193e-05	0.00126186
Irs1	118.307	0.710342	0.178996	3.96848	7.23332e-05	0.00126587
Reep2	365.919	0.425928	0.107448	3.96403	7.36946e-05	0.00128819
Arid5b	305.405	0.831146	0.209747	3.96261	7.41346e-05	0.00129436
Kcng3	34.3025	-1.12225	0.283282	-3.96159	7.4452e-05	0.00129839
Pitpna	1072.2	0.415624	0.104933	3.96085	7.46828e-05	0.00130089
Tpbgl	23.7137	-1.15477	0.291572	-3.9605	7.47927e-05	0.00130129
Mbd5	443.93	-0.444394	0.112376	-3.95454	7.66821e-05	0.00133261
Ankrd37	27.587	-1.02342	0.258884	-3.95318	7.71192e-05	0.00133865
B4galt5	254.024	0.702362	0.177749	3.95142	7.76899e-05	0.00134386
Map2k7	349.065	0.421377	0.106627	3.9519	7.75344e-05	0.00134386
Ppp1r16b	1030.75	-0.538675	0.136319	-3.95159	7.76337e-05	0.00134386
Fig4	125.409	-0.602367	0.152519	-3.94946	7.83277e-05	0.00135333
Csrp1	868.855	0.396299	0.100378	3.94806	7.87881e-05	0.00135971
Dlg2	1640.65	-0.672771	0.170433	-3.94742	7.89983e-05	0.00136176
Iqsec1	1388.89	0.389043	0.0986605	3.94325	8.03856e-05	0.00138408
Stmn4	686.274	0.421384	0.106876	3.94273	8.05586e-05	0.00138546
Cdon	42.1579	-1.16836	0.296658	-3.93841	8.20243e-05	0.00140742
Megf9	791.865	0.36808	0.0934586	3.93843	8.20181e-05	0.00140742
Htra1	421.114	0.443817	0.112705	3.93785	8.22147e-05	0.00140907
Olfr552	34.4212	-1.11014	0.282111	-3.93513	8.31517e-05	0.00142254
Tprkb	241.761	0.480439	0.122093	3.93502	8.31913e-05	0.00142254
Kcnj12	57.7237	0.813061	0.206697	3.93359	8.36881e-05	0.00142778
Nmnat2	935.325	0.399905	0.101664	3.93358	8.36886e-05	0.00142778
Rapgef6	293.707	-0.549419	0.139684	-3.93329	8.37901e-05	0.00142788
Ints1	221.754	-0.809023	0.205767	-3.93174	8.43338e-05	0.0014355
Ncs1	1050.25	0.276739	0.0704347	3.92902	8.52942e-05	0.0014502
Atp1a1	1298.05	-0.592969	0.150934	-3.92865	8.54237e-05	0.00145074
Hmgb2	56.9148	-1.00835	0.256751	-3.92733	8.58926e-05	0.00145705
Zic5	72.6387	0.907879	0.231299	3.92513	8.66827e-05	0.00146879
Dscam	353.431	0.628701	0.160235	3.92361	8.72336e-05	0.00147644
Adcy6	152.689	0.605972	0.154458	3.92321	8.73765e-05	0.00147719
Clip3	1989.48	0.440734	0.112352	3.92281	8.75215e-05	0.00147796
Fam222a	64.582	0.789345	0.201306	3.92113	8.81355e-05	0.00148396
Rpl9-ps6	21.1748	-1.2349	0.314908	-3.92145	8.8018e-05	0.00148396
Sgcd	30.1636	-1.1445	0.291888	-3.92102	8.81746e-05	0.00148396
Abcg1	234.961	-0.504292	0.128624	-3.92067	8.83045e-05	0.00148447
Myt1l	1331.41	-0.511314	0.130424	-3.92039	8.84041e-05	0.00148447
Fam49a	786.526	-0.738093	0.188444	-3.91678	8.97409e-05	0.00150354
Scn4b	809.404	-1.33654	0.341234	-3.91678	8.97379e-05	0.00150354
Rprml	44.3321	-1.09659	0.280039	-3.91584	9.00913e-05	0.00150772
Ppp1r3a	5.52222	1.39837	0.357149	3.91538	9.02608e-05	0.00150886
Ncoa2	644.1	-0.537784	0.137381	-3.91453	9.05808e-05	0.00151252
Idh3b	688.229	0.430803	0.110121	3.91208	9.15063e-05	0.00152626
Dcaf4	58.6535	-0.792581	0.202706	-3.91	9.22949e-05	0.00153608
Zfp385b	146.618	-0.651301	0.166574	-3.90999	9.23007e-05	0.00153608
Triqk	93.0762	-0.63341	0.162065	-3.90838	9.29165e-05	0.00154461
Tmtc1	502.712	-0.509339	0.130348	-3.90752	9.32465e-05	0.00154837
Ypel5	421.721	-0.414425	0.106099	-3.90601	9.38316e-05	0.00155635
Sema4a	94.037	1.00004	0.256431	3.89983	9.62589e-05	0.00159484
Net1	166.644	0.748968	0.192163	3.89757	9.71609e-05	0.00160622
Rpl5	1711.58	-0.313616	0.0804603	-3.89777	9.70828e-05	0.00160622
Cdh6	54.8934	0.780069	0.200213	3.89619	9.77185e-05	0.00161365
Ppard	94.7314	0.649736	0.166821	3.89482	9.82735e-05	0.00162102
Gm4070	21.3419	1.18375	0.304061	3.89314	9.89562e-05	0.00162941
Osbpl6	274.696	0.418514	0.107504	3.89302	9.90041e-05	0.00162941
Rasgrp2	154.715	-0.834103	0.21427	-3.89276	9.91095e-05	0.00162941
Sec14l3	11.4613	-1.30743	0.336024	-3.89089	9.98775e-05	0.00164023
Pcolce2	29.9954	1.21287	0.311915	3.88846	0.000100881	0.0016549
Fgf3	7.42633	-1.38563	0.356484	-3.88693	0.000101521	0.00166357
Cspg5	722.923	-0.341828	0.0880484	-3.88228	0.000103482	0.00169384
Tmsb4x	1326.9	-0.365661	0.0942691	-3.8789	0.000104929	0.00171564
Abca7	28.6289	1.03259	0.266451	3.87534	0.000106478	0.00173906
Prr36	96.2954	-0.800138	0.20652	-3.87438	0.000106896	0.00174397
Kcnn2	161.207	0.653887	0.16883	3.87305	0.000107484	0.00175166
Epb41l4a	50.5742	0.992585	0.256805	3.86512	0.000111032	0.00180555
Itga7	25.6391	1.02675	0.265636	3.86526	0.000110969	0.00180555
Srgap3	1307.02	-0.328655	0.0850709	-3.8633	0.000111865	0.0018171
Serpina9	55.2359	-1.37879	0.357265	-3.8593	0.000113712	0.0018451
Hebp1	62.4351	-0.899309	0.233159	-3.85706	0.00011476	0.00186008
AF529169	111.351	0.744315	0.193013	3.8563	0.000115117	0.00186218
Ddx6	1199.72	-0.321669	0.0834148	-3.85625	0.000115139	0.00186218
Ddit4l	29.516	-1.22825	0.318533	-3.85594	0.000115285	0.00186253
Smad3	168.407	-0.588391	0.152668	-3.85405	0.000116178	0.00187493
Akt2	220.485	-0.704555	0.182956	-3.85096	0.000117655	0.00189672
Nsd2	938.273	-0.390741	0.101495	-3.84986	0.000118184	0.00190319
Tubb4a	2244.3	0.425571	0.11061	3.8475	0.00011933	0.00191956
Fem1c	155.949	0.554912	0.144273	3.84626	0.000119936	0.00192724
Birc6	732.581	-0.601256	0.156339	-3.84585	0.000120137	0.0019284
Ptpn7	6.2838	-1.34885	0.350823	-3.84481	0.000120647	0.0019345
S1pr1	344.52	-0.392013	0.101995	-3.84346	0.000121313	0.0019431
Sema7a	154.681	0.703979	0.18318	3.84311	0.000121487	0.0019438
Nlk	235.628	-0.536763	0.139738	-3.84121	0.000122431	0.0019568
Ccdc184	120.649	0.690046	0.179865	3.83646	0.000124819	0.00199283
Arhgef9	1851.52	-0.527698	0.137834	-3.8285	0.000128929	0.00205625
Dbn1	443.302	-0.660044	0.172415	-3.82822	0.000129071	0.00205632
Sp110	11.5379	-1.36157	0.355825	-3.82653	0.000129964	0.00206834
Gabra2	472.379	-0.634929	0.165944	-3.82617	0.000130155	0.00206917
Asic1	213.993	-0.44144	0.115433	-3.8242	0.000131195	0.00207515
Ccdc187	53.1375	-1.1037	0.288632	-3.82388	0.000131365	0.00207515
Fbln5	34.631	1.023	0.267485	3.82452	0.000131029	0.00207515
Lipa	53.9872	0.923476	0.241495	3.82399	0.000131311	0.00207515
2018-03-06	896.997	-0.339324	0.0887173	-3.82477	0.000130893	0.00207515
Rgma	301.132	0.468904	0.122608	3.82441	0.000131085	0.00207515
Zhx2	127.209	0.840634	0.219926	3.82236	0.000132182	0.00208584
Rps2	665.549	-0.338565	0.0886309	-3.81994	0.000133483	0.00210415
Mrc2	25.021	-1.1048	0.289332	-3.81844	0.000134301	0.00211481
Mcf2	37.7251	0.901279	0.236131	3.81686	0.00013516	0.0021261
Bmpr2	1312.98	-0.333128	0.0873051	-3.81568	0.000135809	0.00213406
Smyd3	164.283	-0.612552	0.160682	-3.8122	0.000137736	0.00216206
Plekhb1	765.336	0.48169	0.126444	3.80951	0.000139242	0.0021834
Gnpda1	75.0131	0.760797	0.199829	3.80724	0.000140525	0.00219447
Mapk11	33.447	0.97187	0.25527	3.80722	0.000140535	0.00219447
Nol6	305.074	-0.447743	0.117582	-3.80792	0.000140142	0.00219447
Trim62	103.243	-0.64831	0.170275	-3.80743	0.000140421	0.00219447
Extl3	498.258	0.402595	0.105756	3.80683	0.000140759	0.00219567
Mga	551.291	-0.479408	0.12611	-3.80149	0.000143828	0.0022412
Dkk3	234.401	-0.529077	0.139215	-3.80044	0.000144439	0.00224836
Hmgn2	318.376	-0.486387	0.128006	-3.79972	0.000144858	0.00225254
Stk32a	78.473	-0.688503	0.181301	-3.79757	0.000146121	0.00226982
Ak7	25.7195	1.00473	0.264696	3.79578	0.000147179	0.00228169
Bok	64.8046	0.872317	0.229813	3.79576	0.000147191	0.00228169
Gria1	2038.02	-0.330868	0.0871916	-3.79473	0.000147804	0.00228882
Sertad4	141.097	-0.818094	0.215713	-3.79251	0.000149133	0.00230462
Xrcc4	74.0025	-0.836947	0.22068	-3.79259	0.000149086	0.00230462
Cryab	296.741	0.625695	0.165039	3.7912	0.000149924	0.00231444
Galnt13	375.028	-0.528785	0.139519	-3.79005	0.000150616	0.00232272
Fth1	4760.46	0.324126	0.0855519	3.78864	0.000151471	0.0023335
Gnas	4594.06	0.564634	0.14909	3.7872	0.000152354	0.00234469
Tsnax	684.694	-0.392517	0.103682	-3.78576	0.000153239	0.00235587
2900026A02Rik	106.979	0.737985	0.195	3.78454	0.000153995	0.00236505
Synpo	331.884	-1.11611	0.294986	-3.7836	0.000154575	0.00237153
Tubb4b	799.844	0.487294	0.128838	3.78221	0.000155444	0.00238241
Sema3a	182.135	-1.29271	0.341885	-3.78113	0.000156117	0.00239027
Adamts2	69.0267	1.00825	0.266821	3.77875	0.000157615	0.00241073
Npvf	3.90692	1.32593	0.351148	3.77598	0.000159377	0.00243519
Pttg1ip	165.984	-0.538182	0.142604	-3.77395	0.000160683	0.00245263
Aifm3	103.416	0.839585	0.222553	3.77251	0.000161613	0.00246324
Ptprt	800.566	-0.497202	0.131801	-3.77236	0.000161708	0.00246324
Eps15	980.452	0.291361	0.0772524	3.77155	0.000162236	0.00246876
Clec12a	11.6891	-1.30679	0.346544	-3.77091	0.000162651	0.00247256
Tsc22d1	1338.08	-0.430477	0.114233	-3.7684	0.000164296	0.00249502
Kbtbd7	138.706	-0.542044	0.143986	-3.76455	0.000166849	0.00253122
Podxl	75.6329	-0.693409	0.184208	-3.76427	0.000167039	0.00253154
Sdc4	461.847	0.423923	0.112712	3.76111	0.000169159	0.00256106
Cyp51	189.426	0.573175	0.152415	3.76062	0.000169493	0.00256351
Ywhah	3157.46	0.457279	0.121649	3.75901	0.000170587	0.00257745
Nfic	343.89	0.498086	0.132636	3.75528	0.000173151	0.00261355
Dok6	158.954	-0.733119	0.195355	-3.75275	0.000174905	0.00263735
Anln	232.845	0.58089	0.155017	3.74726	0.000178777	0.00269301
Ldah	103.356	-0.781525	0.208693	-3.74486	0.000180495	0.00271616
Slc4a5	12.0606	1.27148	0.339747	3.74244	0.000182243	0.00273971
Snrk	535.468	0.594831	0.158989	3.74134	0.000183043	0.00274896
Cables2	88.6669	0.845863	0.226139	3.74046	0.00018368	0.00275576
Lingo1	386.531	0.57454	0.153652	3.73924	0.000184581	0.00276648
Tppp3	248.442	0.694476	0.185748	3.7388	0.0001849	0.00276849
Hist1h4n	96.0872	-0.617151	0.165126	-3.73745	0.000185893	0.00278057
Prickle2	810.205	-0.397596	0.106461	-3.73466	0.000187966	0.00280672
St6galnac5	192.105	-0.513403	0.137472	-3.7346	0.000188017	0.00280672
Hs6st2	299.295	-0.564896	0.151305	-3.7335	0.000188835	0.00281612
Scara3	54.4415	-0.80722	0.216255	-3.73273	0.000189414	0.00282193
Arhgap20	430.393	-0.809271	0.216885	-3.73134	0.000190465	0.00283476
Rfc1	190.242	-0.622973	0.166983	-3.73076	0.000190906	0.00283849
Cox6a2	22.8768	1.09057	0.292515	3.72827	0.000192802	0.00286383
Dusp1	62.585	0.913772	0.245151	3.72739	0.00019347	0.0028709
Homer2	331.797	0.579914	0.155598	3.727	0.000193772	0.00287252
Nkain2	184.952	-0.569346	0.152866	-3.72447	0.000195728	0.00289576
Stx3	90.9851	0.682822	0.183328	3.72458	0.000195639	0.00289576
Cd81	897.696	0.460749	0.123749	3.72327	0.000196657	0.00290562
Fads1	715.136	0.340827	0.0915437	3.72311	0.000196783	0.00290562
Lrrc8d	180.136	-0.700528	0.188213	-3.722	0.000197649	0.00291552
Abl1	234.35	-0.4664	0.125406	-3.71913	0.000199911	0.00294597
Adra1a	69.1785	-0.722523	0.194362	-3.7174	0.00020128	0.00296322
Dgki	468.338	-0.597837	0.16085	-3.71675	0.000201804	0.00296489
Scn2a	1792.05	-0.489488	0.131706	-3.71652	0.000201989	0.00296489
Shox2	90.5385	1.21322	0.326425	3.7167	0.000201844	0.00296489
Trrap	649.075	-0.600026	0.161696	-3.71083	0.000206579	0.00302929
Gpr85	147.071	-0.533201	0.143717	-3.71008	0.00020719	0.00303526
R3hdm4	385.736	-0.762261	0.205556	-3.70829	0.000208665	0.00305388
BC035947	34.0404	0.914402	0.246625	3.70766	0.000209186	0.0030585
Shd	72.0337	0.939775	0.253589	3.7059	0.000210642	0.00307677
Drd1	283.529	-1.31191	0.354044	-3.70549	0.000210978	0.00307868
Lhx2	76.7272	-0.851088	0.23004	-3.69974	0.00021582	0.00314625
Nfat5	505.885	-0.356174	0.0962794	-3.69938	0.000216125	0.00314763
Amz1	54.1971	-0.902286	0.243987	-3.6981	0.000217223	0.00316053
Bmp3	38.5655	-0.877807	0.237481	-3.69633	0.000218742	0.00317953
Ralb	72.1277	0.674226	0.182425	3.6959	0.000219105	0.00318171
Sash1	553.695	0.515571	0.139589	3.69349	0.000221197	0.00320897
Snrnp200	465.949	-0.406048	0.110006	-3.69115	0.000223244	0.00323552
Ttl	231.683	-0.474225	0.128487	-3.69085	0.000223507	0.00323619
Myom3	16.6051	-1.2944	0.350739	-3.69049	0.000223822	0.00323761
Zic2	162.913	0.943649	0.255815	3.68879	0.000225323	0.00325616
Cdc42ep4	107.375	0.579017	0.157012	3.68773	0.000226267	0.00326665
Rab15	666.314	-0.762054	0.206669	-3.68731	0.000226635	0.00326879
Tmem229a	380.008	0.494908	0.134413	3.68199	0.000231423	0.00333463
Lrig1	238.138	0.79938	0.21714	3.6814	0.000231957	0.00333662
Map3k9	149.561	0.623842	0.169461	3.68134	0.000232008	0.00333662
Kcnip4	233.573	0.450071	0.12229	3.68037	0.000232893	0.00334613
Papolg	105.408	-0.621703	0.168942	-3.67998	0.000233254	0.0033481
Fam163a	47.539	0.837285	0.227626	3.67834	0.000234758	0.00336645
Lama5	18.2516	1.22272	0.332596	3.67628	0.000236655	0.00339039
Abca8b	112.654	-0.572034	0.155703	-3.67389	0.000238889	0.00341911
Rpgr	120.173	-0.62477	0.17016	-3.67166	0.000240976	0.00344568
Rundc3b	165.141	-0.521633	0.142136	-3.66994	0.000242603	0.00346563
Ccng2	117.878	-0.740976	0.201951	-3.66908	0.000243422	0.00346572
Epha2	5.29741	1.31068	0.357235	3.66896	0.000243539	0.00346572
Plcxd2	400.245	0.584138	0.159199	3.66923	0.000243285	0.00346572
Slitrk4	261.083	-0.585581	0.159597	-3.66913	0.000243377	0.00346572
Zfp608	266.974	0.407473	0.111087	3.66806	0.000244403	0.00347471
Sptlc2	170.186	0.629714	0.171767	3.6661	0.000246282	0.00349809
Sncg	88.2584	0.866776	0.236727	3.66151	0.000250737	0.00355799
Syt2	309.803	0.507713	0.138685	3.66091	0.000251324	0.00356293
Mrps6	88.2312	0.603123	0.164776	3.66026	0.000251956	0.00356851
Wdr49	34.8119	1.06949	0.292218	3.65989	0.000252325	0.00357034
Kctd12	411.616	-0.63147	0.17264	-3.65773	0.000254455	0.00359707
Eif5a2	294.845	0.440999	0.120588	3.65708	0.000255106	0.00360285
2010300C02Rik	991.365	-1.07362	0.293636	-3.6563	0.000255885	0.00361045
Calml4	12.6414	1.24765	0.341339	3.65516	0.000257025	0.00362311
Usp3	146.801	-0.89247	0.244204	-3.65461	0.000257571	0.00362738
Slc22a4	31.5247	0.915745	0.250668	3.65322	0.000258969	0.00364363
1110032A03Rik	133.76	0.576835	0.157916	3.6528	0.000259395	0.00364618
Etnppl	212.873	0.770997	0.211408	3.64697	0.000265353	0.00372642
C530008M17Rik	557.953	0.544303	0.149294	3.64586	0.000266501	0.00373903
Tcaf1	1206.59	-0.356756	0.0979109	-3.64368	0.000268772	0.00376735
Tacr1	80.6096	-0.670296	0.184001	-3.64289	0.000269591	0.00377529
Ubap2l	585.55	-0.645509	0.177229	-3.64222	0.000270293	0.00378157
H3f3a	698.4	-0.317717	0.0872726	-3.64051	0.000272096	0.00380322
Gata3	4.73389	1.2563	0.345215	3.63918	0.000273504	0.00381934
Nudt12	40.2736	0.905457	0.249015	3.63615	0.00027674	0.00386091
Snap23	69.0327	0.703491	0.193486	3.63588	0.000277034	0.00386141
Actn1	179.53	-0.730574	0.201173	-3.63157	0.000281702	0.0039228
Mreg	35.998	1.0331	0.284524	3.63098	0.000282347	0.00392812
Wfs1	633.373	-1.03187	0.284225	-3.63045	0.00028293	0.00393258
Samd12	48.9966	-0.81986	0.225883	-3.62958	0.000283883	0.00394214
Sptan1	2405.78	-0.305511	0.084208	-3.62806	0.000285564	0.0039618
Camkk2	314.858	-0.739288	0.203793	-3.62764	0.000286022	0.00396382
Chd7	159.857	0.796715	0.219635	3.62744	0.000286241	0.00396382
Inf2	398.859	-1.18097	0.325653	-3.62646	0.000287332	0.00397525
Rcan2	1351.81	0.426755	0.117694	3.62596	0.000287888	0.00397925
Ndufa10	570.715	0.431306	0.118986	3.62484	0.00028914	0.00399286
Chga	970.743	0.571064	0.157584	3.62387	0.000290227	0.00400047
Glrx	75.4146	0.634675	0.175127	3.62408	0.000289997	0.00400047
Hba-a1	85.0176	0.818099	0.226027	3.61948	0.000295194	0.00406517
Dcx	103.515	-0.594261	0.164252	-3.61798	0.000296915	0.00408511
Gria3	533.434	-0.565381	0.156368	-3.61571	0.000299523	0.0041172
Kmt2a	885.198	-0.536543	0.14842	-3.61504	0.000300301	0.00412409
Gldc	50.4732	-0.777837	0.215471	-3.60993	0.00030628	0.00420234
Efhd2	605.313	0.471051	0.130626	3.60611	0.000310822	0.00425848
Melk	5.76426	-1.26619	0.351133	-3.60601	0.000310942	0.00425848
Col8a1	21.4735	1.09049	0.302596	3.60378	0.000313623	0.00429126
Snap25	7760.91	0.300998	0.0836065	3.60018	0.000318001	0.00434718
Atrnl1	361.556	0.388348	0.107987	3.59626	0.000322831	0.00440917
Prpf8	720.343	-0.441453	0.122774	-3.59566	0.000323571	0.00441524
Gtf3c1	622.581	-0.53276	0.148272	-3.59314	0.000326719	0.00445412
Kpna4	341.47	-0.434776	0.121029	-3.59233	0.00032774	0.00446396
Selenow	1180.05	-0.48922	0.136203	-3.59185	0.00032834	0.00446806
Pikfyve	322.821	-0.413611	0.115165	-3.59147	0.000328815	0.00447044
Cacna1h	223.328	-0.769299	0.214495	-3.58657	0.000335061	0.00454708
Kctd8	72.0874	-0.826982	0.230574	-3.58662	0.000334991	0.00454708
Lmx1b	8.04212	1.27897	0.356768	3.58488	0.000337229	0.00457235
Casd1	253.789	-0.53867	0.150347	-3.58283	0.000339888	0.00460422
Cntfr	346.132	0.395004	0.110336	3.58002	0.000343563	0.00464614
Id4	704.26	-0.453842	0.126772	-3.57999	0.000343605	0.00464614
Acot7	749.653	0.476174	0.133036	3.57928	0.000344546	0.00465324
Entpd5	105.046	0.689441	0.192629	3.57912	0.000344754	0.00465324
Cd83	131.719	0.85994	0.2403	3.57861	0.000345425	0.00465808
Cacfd1	82.3411	0.63266	0.176835	3.57768	0.00034666	0.00467052
Micall1	241.72	0.466868	0.130587	3.57514	0.000350034	0.00471173
Trpv2	33.4987	0.956375	0.267575	3.57423	0.000351257	0.00472393
Mark1	361.799	-0.359336	0.100576	-3.57277	0.000353221	0.00474512
Sox13	39.06	0.947331	0.265166	3.57259	0.000353468	0.00474512
Grik3	560.546	-0.409184	0.114548	-3.57218	0.000354025	0.00474833
Dscaml1	211.118	-0.576988	0.161666	-3.56901	0.000358334	0.00479824
Txndc9	187.533	-0.491192	0.137629	-3.56897	0.00035839	0.00479824
Bcl7a	276.021	-0.389808	0.109259	-3.56772	0.000360095	0.00481657
Daam2	511.32	0.328125	0.0919882	3.56703	0.000361049	0.00481657
Fads3	55.9569	0.790569	0.22162	3.56723	0.000360778	0.00481657
Lbp	26.6181	1.17098	0.328275	3.56707	0.000360993	0.00481657
Fn1	99.1736	-0.615657	0.172837	-3.56206	0.00036795	0.0049038
Gal3st3	127.475	-0.539965	0.151597	-3.56185	0.000368245	0.0049038
Grm4	213.809	0.544117	0.15286	3.55957	0.000371463	0.00493784
Kat5	173.097	0.460747	0.129433	3.55975	0.00037121	0.00493784
Arhgdib	47.3734	-0.969779	0.272507	-3.55873	0.000372651	0.00494044
Rps19	610.999	-0.410887	0.115454	-3.55889	0.000372421	0.00494044
Slc6a11	1403.05	0.723192	0.203194	3.55912	0.000372094	0.00494044
Dnajb1	226.448	0.620109	0.174353	3.55664	0.000375627	0.00497106
Hs2st1	236.458	-0.394263	0.110845	-3.55687	0.000375303	0.00497106
Slc6a7	111.41	0.81427	0.229104	3.55415	0.000379196	0.00501385
Cspp1	113.736	-0.582047	0.163778	-3.55388	0.000379587	0.00501458
Lmo2	100.299	-0.894385	0.251734	-3.55289	0.000381017	0.00502903
Zc2hc1c	19.7659	1.082	0.304564	3.5526	0.000381441	0.00503017
Mib1	1036.3	-0.388381	0.109426	-3.54924	0.000386339	0.00509026
Ddx5	2474.51	-0.349031	0.0984682	-3.5446	0.000393203	0.00517613
Ubxn2b	202.413	-0.576692	0.162714	-3.54421	0.000393795	0.00517935
Arx	97.237	-0.806352	0.227563	-3.54342	0.000394967	0.0051902
Rps16	349.058	-0.367109	0.103643	-3.54204	0.000397041	0.00521287
Cst3	1838.17	-0.385757	0.108956	-3.5405	0.00039937	0.00523884
Ncan	832.388	-0.448763	0.126823	-3.53849	0.000402428	0.00527431
Coa5	287.645	-0.408875	0.115605	-3.53683	0.000404957	0.0053021
Csrnp3	720.883	-0.411834	0.116448	-3.53664	0.000405258	0.0053021
Skil	429.575	-0.606523	0.17152	-3.53616	0.000405992	0.00530705
Lsm11	53.8961	0.860702	0.243586	3.53346	0.000410158	0.00535681
St18	77.2144	-0.799555	0.226359	-3.53224	0.000412063	0.00537698
Ehbp1l1	67.1346	-0.794409	0.225049	-3.52994	0.000415661	0.00541921
Dgat2	147.782	-0.65114	0.184552	-3.52822	0.00041836	0.00544963
Exoc6	183.871	-0.44008	0.1248	-3.52628	0.000421437	0.00548492
Klhdc3	246.141	0.390742	0.110849	3.525	0.000423484	0.00550676
Prkcb	1485.49	-0.991298	0.281307	-3.5239	0.000425241	0.0055248
Bambi	15.404	1.09416	0.310645	3.52221	0.000427963	0.00555533
Sp4	158.048	-0.511613	0.145284	-3.52148	0.000429152	0.00556574
Tmem131	410.175	0.401603	0.114051	3.52125	0.00042951	0.00556574
Slc41a2	125.493	0.630905	0.179217	3.52035	0.000430984	0.00557999
Myo5b	268.246	-1.12569	0.319819	-3.51978	0.000431912	0.00558715
Lrtm2	250.573	0.626481	0.178065	3.51827	0.000434365	0.00561403
Prelid3a	88.6948	-0.657184	0.186849	-3.5172	0.000436126	0.00563191
Impg1	7.25294	-1.25595	0.357271	-3.51539	0.000439114	0.00566509
Prph	6.70501	1.25564	0.357204	3.51518	0.000439454	0.00566509
Cdhr1	27.3633	-0.961618	0.273614	-3.51451	0.00044057	0.00567457
Spopl	208.101	-0.550296	0.156612	-3.51376	0.00044181	0.00568563
Selenop	1510.93	0.436349	0.124206	3.5131	0.00044291	0.00569489
Samd5	165.268	0.510693	0.145396	3.51243	0.00044403	0.00570438
Fam214a	167.669	-0.567369	0.161562	-3.51178	0.00044511	0.00571333
Tnfaip8l3	38.8847	-0.778032	0.221762	-3.5084	0.000450806	0.00578147
Myrip	218.647	0.56098	0.159908	3.50814	0.000451257	0.00578229
Nob1	44.2973	0.765615	0.21829	3.50732	0.000452637	0.005795
Slc2a3	398.699	-0.495788	0.141437	-3.50535	0.000456007	0.00583314
Cuta	81.5907	0.624846	0.178358	3.50333	0.000459482	0.00587255
Clic6	116.951	0.595081	0.16998	3.50089	0.000463699	0.00591632
Fam57b	114.241	0.635226	0.181445	3.50092	0.000463652	0.00591632
Olfr959	11.3209	-1.1601	0.331631	-3.49818	0.000468447	0.00597179
B3galnt2	41.8518	-0.854755	0.244405	-3.49729	0.000470007	0.00598657
Tnc	18.4775	1.13112	0.3236	3.49542	0.000473315	0.00602357
Cap2	497.351	-0.610692	0.17499	-3.48986	0.00048328	0.00614129
Sp3	297.832	-0.402622	0.115371	-3.4898	0.000483388	0.00614129
Ttll3	23.6886	0.970132	0.278197	3.48721	0.00048809	0.00619049
Zdhhc5	262.398	0.414576	0.11888	3.48735	0.000487842	0.00619049
Rnf11	780.205	0.279765	0.0802906	3.4844	0.000493236	0.00625045
Nt5dc3	375.042	0.744124	0.213591	3.48387	0.000494226	0.00625768
Wbscr17	228.745	0.586612	0.16845	3.48241	0.000496913	0.00628637
Capns1	332.138	0.550494	0.158099	3.48195	0.000497774	0.00629193
Fkbp4	565.433	0.507259	0.145771	3.47984	0.000501706	0.00633627
Tbr1	51.4196	-0.855362	0.245854	-3.47915	0.000503006	0.00634732
Mapre1	322.078	0.389059	0.11186	3.47809	0.000504998	0.00636169
Slc7a14	666.403	-0.36863	0.105981	-3.47825	0.000504698	0.00636169
Mettl7a1	121.274	0.522205	0.150354	3.47317	0.000514352	0.00647407
Kcnk4	7.71691	1.22654	0.353545	3.46925	0.000521909	0.00655261
Mme	124.175	-0.935603	0.26966	-3.46956	0.000521303	0.00655261
Tbck	199.673	-0.474825	0.136862	-3.46937	0.000521681	0.00655261
Bcas1	372.799	0.446086	0.128665	3.46703	0.000526237	0.00660106
Itpk1	230.777	0.474543	0.136881	3.46682	0.000526652	0.00660106
Apc	1518.51	-0.319601	0.0922618	-3.46406	0.000532081	0.00665882
Rimkla	80.9177	0.688833	0.198865	3.46382	0.00053257	0.00665882
Rpl35	873.791	-0.355406	0.102606	-3.4638	0.000532598	0.00665882
Hmga1	282.869	0.510486	0.147429	3.46258	0.000535033	0.00668365
Lrp1b	636.588	-0.388015	0.112069	-3.46229	0.000535606	0.00668523
Dnpep	77.685	-0.633014	0.182949	-3.46007	0.000540045	0.00673499
Acap2	453.792	-0.516757	0.14943	-3.45819	0.000543826	0.00677648
Arid3b	24.6058	-1.07746	0.31164	-3.45739	0.000545427	0.00679077
Neurl1b	148.838	-0.789768	0.228446	-3.45713	0.000545956	0.00679169
Lrrk2	275.222	-1.09792	0.317781	-3.45495	0.0005504	0.00684128
Opn3	15.7631	1.14275	0.330842	3.45408	0.000552165	0.0068575
Arhgap32	1475.22	-0.458832	0.133008	-3.44966	0.000561285	0.00696497
Celf4	1827.53	-0.36479	0.105784	-3.44843	0.000563859	0.00698655
Ube2e3	302.81	0.391815	0.113623	3.44838	0.00056396	0.00698655
Osbpl9	320.703	0.428086	0.124201	3.44673	0.000567415	0.00702352
Fam20a	62.9856	0.717114	0.208104	3.44594	0.00056907	0.00703235
Psg16	171.015	0.540708	0.156904	3.4461	0.00056873	0.00703235
Tlk1	566.345	-0.422552	0.122659	-3.44493	0.000571207	0.00705292
Lrrc59	309.612	0.381856	0.110864	3.44438	0.00057237	0.00705735
Tmem189	136.19	0.606955	0.176219	3.44431	0.000572512	0.00705735
Kctd16	72.884	-0.786561	0.228398	-3.44381	0.000573577	0.00706466
Adamtsl1	39.2401	-0.878956	0.255596	-3.43885	0.000584184	0.00718345
Unc80	1753.67	0.365237	0.106203	3.43904	0.000583774	0.00718345
Flrt2	259.978	-0.405364	0.117887	-3.43858	0.000584764	0.00718466
Cep128	64.7649	-0.941264	0.273864	-3.43698	0.000588237	0.00722139
Mfsd8	50.2493	-0.710015	0.206614	-3.43644	0.00058942	0.00722996
Fbln1	45.9713	0.748993	0.217974	3.43616	0.00059002	0.00723138
Fam160a2	301.576	-0.378999	0.110353	-3.43443	0.000593805	0.0072718
Ttr	2361.67	1.17262	0.341501	3.43371	0.000595381	0.00728512
Pdia3	1009.99	0.320356	0.0933476	3.43186	0.000599449	0.00732669
Vps13b	359.233	-0.393187	0.114574	-3.43172	0.00059976	0.00732669
Tpbg	50.7036	-0.852442	0.248545	-3.42973	0.00060419	0.00737477
Fkbp1a	1136.94	-0.485113	0.141512	-3.42807	0.000607878	0.00741373
Spock3	1140.65	-0.516229	0.150666	-3.42631	0.00061185	0.00745607
Celsr3	168.867	0.642965	0.187688	3.42572	0.000613183	0.00746623
Tuba1b	1272.07	0.443508	0.12952	3.42424	0.000616524	0.00750079
Arnt2	752.304	-0.343429	0.100388	-3.42103	0.000623853	0.00758091
Smarcad1	126.62	-0.53357	0.155973	-3.42091	0.000624125	0.00758091
Inpp5a	287.912	0.453142	0.132471	3.42068	0.000624637	0.00758097
Tacc1	1175.93	-0.503075	0.147241	-3.41667	0.000633916	0.00768732
Ppp1cb	1622.1	-0.455622	0.133557	-3.41144	0.000646197	0.00782989
Mtpn	742.286	-0.433517	0.127151	-3.40946	0.000650914	0.00788065
Rgs12	90.4693	-0.771791	0.226424	-3.40861	0.000652953	0.00789894
Kif17	103.469	-0.764783	0.224468	-3.4071	0.000656576	0.00793632
Eif1b	304.812	0.371456	0.109062	3.40592	0.000659414	0.00796418
Hcfc1r1	192.798	0.40694	0.1195	3.40537	0.000660756	0.00797394
Grm1	446.591	0.536408	0.157671	3.40207	0.000668784	0.00806431
Adgrb2	822.983	-0.444501	0.130702	-3.40086	0.000671737	0.00808963
Map2k2	252.469	0.4536	0.133382	3.40077	0.000671968	0.00808963
Epha6	240.654	-0.593716	0.174611	-3.40022	0.000673322	0.00809939
Crh	50.1558	-0.758958	0.223278	-3.39917	0.000675915	0.00811751
Haus3	36.954	0.784827	0.230884	3.39922	0.000675774	0.00811751
Nkain3	84.9718	-0.659228	0.194052	-3.39717	0.000680877	0.00816397
Shank1	2520.71	0.508796	0.149766	3.39729	0.000680579	0.00816397
Sema3b	10.7746	1.1814	0.347789	3.3969	0.000681532	0.00816526
Myo16	164.818	-0.578731	0.170401	-3.39628	0.000683077	0.0081772
Ppp1ca	563.879	-0.505736	0.148966	-3.39498	0.000686344	0.00820973
Gpld1	240.869	0.636167	0.187453	3.39374	0.000689441	0.00824017
Cthrc1	29.9221	0.981024	0.289102	3.39335	0.000690438	0.00824548
Mgat4b	136.802	-0.635585	0.187371	-3.39212	0.000693552	0.00826944
Socs5	498.156	-0.344118	0.101444	-3.39219	0.000693362	0.00826944
Nr2e1	46.7512	-0.750738	0.221417	-3.3906	0.000697402	0.00830294
Xrn1	197.41	-0.665516	0.196285	-3.39057	0.000697474	0.00830294
Tbc1d8	185.522	-0.80351	0.23703	-3.38991	0.000699148	0.00831624
Apbb2	400.282	0.652226	0.192446	3.38913	0.000701144	0.00833334
Syt10	121.231	-0.694094	0.205018	-3.38552	0.00071043	0.00843699
Moxd1	18.4628	-1.05984	0.313198	-3.38394	0.000714538	0.00847903
Hsdl2	172.264	0.428053	0.126507	3.38363	0.000715332	0.00848171
Sncb	1092.07	0.390874	0.115551	3.38271	0.000717742	0.00850353
Tceal6	314.227	-0.356628	0.105439	-3.38231	0.000718784	0.00850913
Smco3	39.8437	0.789456	0.233456	3.3816	0.000720639	0.00852432
Bank1	7.66284	-1.20716	0.357046	-3.38096	0.000722338	0.00853766
Coro7	120.798	-0.729866	0.215988	-3.37919	0.000726987	0.00857903
Gm43517	11.0363	-1.17726	0.348367	-3.37936	0.000726557	0.00857903
Tmem44	107.442	-0.623437	0.184622	-3.37682	0.000733281	0.00864646
Rab4b	109.305	0.53426	0.158231	3.37645	0.00073427	0.00865129
Slc25a39	175.384	0.52182	0.154571	3.37592	0.000735683	0.00866111
Cxx1a	255.349	0.472089	0.139911	3.3742	0.000740296	0.00870854
Fzd1	77.7844	0.697953	0.206912	3.37318	0.000743059	0.00873417
Tyro3	294.473	-0.493652	0.14644	-3.37102	0.000748893	0.00879581
Pabpc1	693.719	-0.411344	0.122083	-3.36937	0.000753412	0.00884192
Kmt5b	275.09	-0.479559	0.142403	-3.36762	0.00075821	0.00889125
Gprc5b	743.074	0.468984	0.139444	3.36325	0.000770313	0.00902608
Nat8l	650.015	0.275571	0.0819461	3.36283	0.000771483	0.00903271
Cacng2	322.259	0.329723	0.0980759	3.36191	0.000774043	0.00905017
Pcdhga6	92.0307	-0.576538	0.171494	-3.36186	0.000774187	0.00905017
Slc25a33	177.719	0.467172	0.13899	3.36119	0.000776082	0.00906522
Lgi4	72.2208	0.69385	0.206554	3.35917	0.000781767	0.00912448
CR974586.6	3.99898	1.09366	0.325717	3.3577	0.000785925	0.00916585
Fgf1	402.107	0.437573	0.130419	3.35513	0.000793269	0.00924428
Gm2956	4.58606	-1.09767	0.327233	-3.35439	0.000795396	0.00925461
Rab11fip2	289.646	-0.430951	0.128474	-3.35439	0.000795391	0.00925461
Pcdhga9	59.7807	-0.686967	0.204871	-3.35317	0.000798912	0.00928828
Smyd5	99.1102	-0.552437	0.164766	-3.35287	0.000799796	0.00929132
Rpl29	996.034	-0.419242	0.125144	-3.35008	0.000807875	0.00937788
Parva	248.938	0.511171	0.152686	3.34786	0.000814378	0.00944603
Ccny	485.926	-0.414034	0.123684	-3.34753	0.000815355	0.00945002
Cdkn1a	45.2479	0.94866	0.283886	3.3417	0.000832668	0.00964318
Ift140	83.4664	-0.725544	0.217168	-3.34094	0.000834961	0.00966225
Prr7	91.7513	-0.624215	0.186882	-3.34015	0.000837318	0.00968201
Dpy19l3	237.241	-0.769837	0.230694	-3.33704	0.000846756	0.00978357
Zfp81	120.105	-0.515882	0.154618	-3.33648	0.000848454	0.00979561
Akap6	1240.74	-0.327575	0.0982276	-3.33485	0.00085344	0.00983077
Cog1	140.891	-0.800019	0.239888	-3.33496	0.000853112	0.00983077
2018-09-04	721.422	0.370183	0.111005	3.33484	0.000853476	0.00983077
Lmx1a	4.45762	1.18445	0.355231	3.3343	0.000855133	0.00984227
Dock3	947.181	-0.646873	0.194253	-3.33005	0.000868288	0.00998599
Plod1	59.1547	0.716695	0.215301	3.32881	0.00087218	0.0100179
Rab11fip5	344.916	0.36154	0.108612	3.32874	0.000872403	0.0100179
Tmem181a	384.03	-0.467027	0.1404	-3.32641	0.000879732	0.0100943
Cdr2l	111.586	0.682555	0.205274	3.3251	0.000883884	0.0101341
Ccdc42	10.2777	-1.17872	0.354787	-3.32232	0.000892714	0.0102238
Cers6	211.87	-0.415983	0.125213	-3.32221	0.000893075	0.0102238
Cep89	43.3831	-0.786181	0.236853	-3.31927	0.000902526	0.0103241
Cuedc1	114.626	0.743247	0.223946	3.31887	0.000903811	0.0103249
Hecw2	279.397	-0.44936	0.135397	-3.31882	0.000903985	0.0103249
Fam181b	38.2427	0.866714	0.261247	3.3176	0.000907941	0.0103543
Sp9	126.03	-0.835096	0.251709	-3.3177	0.00090762	0.0103543
Csnk2a1	393.663	-0.428823	0.129284	-3.31692	0.00091015	0.0103676
Echdc1	212.677	0.505591	0.152433	3.31682	0.000910497	0.0103676
Ppm1l	614.641	0.440455	0.132808	3.31649	0.000911554	0.0103717
Rpl31	1012.78	-0.337011	0.101627	-3.31614	0.000912696	0.0103768
Elp6	92.702	-0.828616	0.249893	-3.31588	0.000913547	0.0103786
Pcdhga5	80.7574	-0.634325	0.191327	-3.3154	0.000915115	0.0103885
Cadm4	646.45	0.320697	0.0968316	3.3119	0.000926636	0.0105113
Mpp3	98.8772	-0.877214	0.26491	-3.31137	0.000928399	0.0105233
Nedd4l	715.939	-0.53989	0.163136	-3.30944	0.00093482	0.0105837
Tubb3	868.628	0.328976	0.0994081	3.30934	0.000935148	0.0105837
Rc3h2	773.267	-0.305575	0.0924207	-3.30635	0.0009452	0.0106894
Ctrc	333.27	0.55249	0.167145	3.30546	0.000948206	0.0107124
Fnbp1l	462.448	-0.404783	0.122464	-3.30532	0.000948675	0.0107124
Plekha5	439.076	-0.718338	0.217349	-3.30501	0.00094974	0.0107163
Nptx2	134.392	0.817754	0.247497	3.30409	0.000952851	0.0107433
Klf15	105.829	0.503283	0.152378	3.30286	0.00095705	0.0107825
Btbd3	781.079	0.321925	0.0975791	3.29912	0.000969874	0.0109188
Kcnj2	125.168	-0.885979	0.268807	-3.29597	0.000980826	0.0110337
Asap2	214.773	0.477077	0.144823	3.29421	0.000986992	0.0110723
Dync1h1	1863.76	-0.472715	0.143513	-3.29389	0.000988113	0.0110723
Emb	131.02	0.639478	0.194138	3.29394	0.00098794	0.0110723
Enox1	158.63	-0.488274	0.148211	-3.29444	0.000986179	0.0110723
Fcgr1	13.2972	-1.05786	0.321195	-3.29351	0.000989446	0.0110723
Selenoi	250.528	-0.497699	0.151114	-3.29354	0.000989337	0.0110723
Zfp180	234.736	-0.589575	0.178985	-3.29399	0.000987768	0.0110723
Stx6	315.469	-0.372991	0.11328	-3.29265	0.000992484	0.011098
Hdgfl3	980.401	-0.246104	0.0747578	-3.29202	0.00099471	0.0111136
Selenon	78.5987	0.624445	0.189695	3.29183	0.000995374	0.0111136
Chsy3	61.116	-0.734566	0.223219	-3.29079	0.000999076	0.0111466
Iglon5	139.16	0.528045	0.160519	3.2896	0.00100328	0.0111852
Onecut2	108.7	0.58973	0.179311	3.28887	0.00100591	0.0112061
Chml	96.7213	0.580452	0.176557	3.28761	0.00101041	0.0112149
Gpr68	34.1742	0.89869	0.273289	3.28843	0.00100748	0.0112149
Inhbb	23.9264	0.917454	0.279065	3.2876	0.00101045	0.0112149
Kifap3	975.091	-0.365666	0.111211	-3.28803	0.0010089	0.0112149
Prrc2b	2401.3	-0.229624	0.0698398	-3.28788	0.00100946	0.0112149
Bhlhb9	317.443	-0.468638	0.142567	-3.28713	0.00101213	0.0112252
Med16	120.623	-0.466729	0.142079	-3.28498	0.00101988	0.0113027
Zdhhc16	36.4673	-0.849432	0.258647	-3.28413	0.00102296	0.0113285
Synj2	233.242	0.632356	0.192573	3.28372	0.00102446	0.0113366
Syngap1	816.695	-0.599468	0.182674	-3.28163	0.0010321	0.0114127
Rsrp1	328.161	0.451429	0.137725	3.27774	0.00104641	0.0115624
Pvr	19.7319	-0.961142	0.293421	-3.27564	0.00105422	0.0116401
Col8a2	15.9277	1.09616	0.334666	3.27539	0.00105516	0.0116418
Zfp874a	42.717	0.727232	0.222347	3.27071	0.00107279	0.0118276
Cpeb1	62.6625	0.730467	0.223502	3.26828	0.00108204	0.011912
Slc1a2	14022.1	-0.352965	0.107991	-3.26848	0.00108128	0.011912
Dnajc9	138.277	-0.520367	0.159235	-3.26792	0.00108341	0.0119183
Cherp	225.712	-0.403524	0.123524	-3.26675	0.00108789	0.0119588
Smox	172.905	0.462596	0.141793	3.26248	0.00110443	0.0121317
Ccdc117	88.3036	0.661677	0.203052	3.25867	0.00111937	0.0122867
Myo1f	11.8718	-1.11461	0.342304	-3.25621	0.00112909	0.0123844
Iqgap2	88.2983	-0.736103	0.226166	-3.2547	0.00113512	0.0124413
Spcs3	257.193	-0.441535	0.135674	-3.25438	0.00113641	0.0124463
Pik3r4	148.15	-0.559057	0.171817	-3.25379	0.00113876	0.0124629
Foxj1	43.9287	0.733076	0.22571	3.24786	0.00116275	0.0127088
Garem1	165.029	-0.520558	0.160279	-3.24782	0.00116293	0.0127088
Slc38a2	364.73	0.553029	0.17029	3.24757	0.00116397	0.0127108
Hapln2	43.9115	1.03412	0.31847	3.24713	0.00116573	0.0127208
Msmo1	232.279	0.458046	0.141117	3.24586	0.00117096	0.0127686
Dsel	137.395	-0.592332	0.182507	-3.24552	0.00117235	0.012774
Rab4a	119.583	0.476902	0.146951	3.24532	0.00117318	0.012774
Atxn3	112.853	-0.615227	0.189651	-3.24399	0.00117866	0.012815
Spc25	5.22478	-1.15855	0.357115	-3.24419	0.00117785	0.012815
Orc1	3.33804	1.1228	0.346207	3.24315	0.00118218	0.0128439
Rnaseh2a	39.1011	0.746591	0.230444	3.23979	0.00119617	0.0129865
Phactr4	85.3677	0.722125	0.222943	3.23906	0.00119924	0.0130103
Sc5d	238.527	0.417764	0.129115	3.23559	0.00121389	0.0131598
Fam214b	82.1457	0.7505	0.232052	3.23419	0.00121989	0.0132152
Six3	180.781	-0.52892	0.163552	-3.23396	0.00122087	0.0132162
Tjp3	4.72762	1.14045	0.352707	3.23341	0.00122323	0.0132321
Ehd3	334.337	0.331141	0.102426	3.23299	0.00122504	0.0132421
Mrps17	147.126	-0.496557	0.153613	-3.23251	0.00122706	0.0132484
Ubap1l	14.4693	1.14421	0.353978	3.23244	0.00122739	0.0132484
Ccer2	15.6506	1.11257	0.34422	3.23213	0.00122871	0.013253
Slc18a1	4.19654	1.13101	0.349982	3.23163	0.00123086	0.0132667
Cul5	362.085	-0.458844	0.142046	-3.23026	0.00123678	0.0133208
Ttll4	66.5799	0.705411	0.218434	3.2294	0.00124048	0.0133511
Clk3	136.579	0.530834	0.164563	3.22571	0.0012566	0.0135147
Mest	168.787	-0.529393	0.16414	-3.22525	0.00125863	0.0135269
Cdr2	110.318	0.567228	0.176036	3.22223	0.00127198	0.0136606
Best3	6.16241	1.15015	0.357005	3.22167	0.00127444	0.0136673
Pde7b	440.317	-0.963065	0.298918	-3.22184	0.00127372	0.0136673
Shisa7	318.214	-0.644862	0.200254	-3.22022	0.00128094	0.0137271
Dusp18	84.3004	-0.583803	0.181341	-3.21936	0.00128478	0.013757
Irs2	389.444	0.362687	0.112664	3.21918	0.00128557	0.013757
Btbd11	164.322	0.521565	0.162032	3.2189	0.00128684	0.0137607
Msi1	177.123	0.459037	0.142687	3.2171	0.00129495	0.0138375
Rapgef2	848.229	-0.432335	0.134459	-3.21537	0.00130278	0.0139112
Slc6a6	371.176	-0.617832	0.192362	-3.21182	0.00131898	0.0140742
Zfp568	14.0353	1.02954	0.320635	3.21092	0.00132309	0.0141079
Cpq	48.5764	0.717314	0.223662	3.20714	0.00134061	0.0142746
Ppil4	223.621	-0.385779	0.120288	-3.20714	0.00134064	0.0142746
Idh3a	951.469	0.269462	0.0840303	3.20672	0.00134256	0.0142849
Lrrn2	324.535	0.318722	0.0994414	3.20512	0.00135006	0.0143443
2018-09-06	288.988	0.502279	0.156711	3.20514	0.00134999	0.0143443
Hs3st2	46.849	-0.755472	0.235808	-3.20375	0.00135649	0.0144023
Dpf3	33.011	0.848624	0.264978	3.20263	0.00136181	0.0144485
Taok1	1845.59	-0.274272	0.0856672	-3.2016	0.00136666	0.0144897
Lrrc8b	234.336	-0.549293	0.171596	-3.20109	0.00136911	0.0145054
Vwc2	52.9114	0.73439	0.229473	3.20034	0.00137265	0.0145326
Podxl2	649.699	0.689448	0.215497	3.19933	0.00137746	0.0145732
Copb1	197.824	-0.48836	0.152656	-3.19909	0.00137863	0.0145752
Vwa5b2	39.0072	0.749878	0.234484	3.19799	0.00138388	0.0146203
Olfr1564	23.7783	-0.914004	0.286006	-3.19575	0.00139466	0.0147238
Zfp729b	62.2575	-0.803848	0.251684	-3.19388	0.00140375	0.0148093
Fuca2	191.441	0.44094	0.138078	3.19341	0.00140602	0.0148228
Adam15	161.142	0.440817	0.138089	3.19226	0.00141164	0.0148612
Mgat5	531.502	0.304391	0.0953529	3.19226	0.00141166	0.0148612
Cldn2	9.38257	1.13828	0.356598	3.19205	0.00141266	0.0148613
Ybx1	798.917	-0.402233	0.126046	-3.19116	0.00141702	0.0148967
Prc1	15.2324	-1.00001	0.313479	-3.19004	0.00142251	0.0149439
Gm15155	4.43687	-1.11555	0.349827	-3.18886	0.00142834	0.0149841
Rnf166	85.4968	-0.660853	0.207231	-3.18897	0.00142779	0.0149841
Pla2g3	8.92298	1.12005	0.351437	3.18705	0.00143733	0.0150678
Pdcd6	145.428	-0.456843	0.143371	-3.18644	0.00144034	0.0150887
Rtn4	2178.87	-0.433581	0.136207	-3.18324	0.00145638	0.015246
Npy2r	63.5444	-0.68662	0.215902	-3.18024	0.00147153	0.0153938
Gramd4	194.547	-0.414065	0.130217	-3.17981	0.00147371	0.0153954
Nhsl1	190.466	0.628971	0.197802	3.1798	0.00147374	0.0153954
Cadm2	899.93	-0.448503	0.141096	-3.17871	0.00147932	0.0154428
Phc2	212.561	-0.43044	0.135427	-3.17838	0.00148102	0.0154498
Bri3bp	618.384	0.325627	0.102487	3.17726	0.00148675	0.0154987
Srr	275.02	-0.444927	0.140058	-3.17673	0.00148944	0.015516
Gpr137b	99.268	0.797693	0.251354	3.17358	0.00150573	0.0156747
Ubxn4	443.727	0.458339	0.144577	3.17021	0.00152328	0.0158463
Noc2l	272.375	-0.387198	0.122195	-3.16868	0.00153133	0.015919
Bicdl1	152.589	0.475174	0.150007	3.16768	0.00153662	0.0159629
Il20ra	4.79838	-1.08608	0.342927	-3.1671	0.00153968	0.0159811
Ptbp3	106.958	-0.523691	0.165362	-3.16694	0.00154051	0.0159811
Asic2	251.741	0.460176	0.145392	3.16506	0.00155049	0.0160552
Epb41l3	1209.61	0.369709	0.1168	3.16531	0.00154919	0.0160552
Gm3383	7.32012	1.12484	0.355445	3.16459	0.00155303	0.0160552
Hist1h4f	36.9251	-0.740602	0.234004	-3.16492	0.00155127	0.0160552
Ptpn1	172.484	0.565677	0.178748	3.16467	0.0015526	0.0160552
Cnot6l	292.569	-0.492297	0.155583	-3.1642	0.00155509	0.0160615
Tom1	99.2045	0.786777	0.24866	3.16407	0.0015558	0.0160615
Clk1	157.471	0.440682	0.139373	3.16189	0.00156747	0.0161597
Pgam2	20.9559	-0.897712	0.283906	-3.16201	0.00156686	0.0161597
Adamts1	34.708	0.962449	0.304453	3.16124	0.00157097	0.0161623
Kcnk3	83.8541	0.883474	0.279457	3.16139	0.00157017	0.0161623
Plekha7	90.1365	0.660046	0.208767	3.16164	0.00156882	0.0161623
Pdia4	389.566	0.336262	0.106422	3.15971	0.00157925	0.0162363
Aggf1	331.635	0.337827	0.106937	3.15911	0.00158254	0.0162589
Cltb	830.473	0.28314	0.0896441	3.15849	0.00158588	0.016282
Srrm4	161.509	0.595971	0.188721	3.15794	0.00158886	0.0163014
Meis1	49.6817	-0.863084	0.273695	-3.15345	0.00161352	0.016543
Gpd1l	245.154	-0.363074	0.115196	-3.1518	0.00162268	0.0166255
Pias1	215.095	-0.392496	0.124543	-3.15149	0.0016244	0.0166317
Hist4h4	49.9764	-0.787945	0.250061	-3.15101	0.00162707	0.0166476
Itga9	42.3367	-0.882251	0.280012	-3.15076	0.00162848	0.0166506
Tpst2	45.4832	-0.727958	0.231111	-3.14983	0.00163367	0.0166923
Trappc12	191.285	-0.403594	0.12816	-3.14914	0.0016375	0.0167199
Reep5	1222.74	0.249709	0.079319	3.14816	0.001643	0.0167532
Rph3a	1252.52	0.327462	0.104012	3.1483	0.00164221	0.0167532
Crispld1	25.3417	-0.877532	0.279156	-3.14351	0.00166933	0.0169985
Ptpre	163.418	-0.503432	0.160147	-3.14357	0.001669	0.0169985
Camk2n1	2419.65	-0.60643	0.193044	-3.14141	0.00168134	0.0171091
Dtx4	153.431	0.425542	0.135539	3.13963	0.0016916	0.0172017
Pbx1	696.882	-0.361568	0.115184	-3.13906	0.0016949	0.0172236
Srek1	299.712	0.412089	0.131334	3.13771	0.00170271	0.0172796
Stip1	858.792	0.309331	0.0985848	3.13771	0.00170272	0.0172796
Fam189a2	56.3635	0.671337	0.214157	3.13479	0.00171976	0.0174258
Ksr2	516.039	-0.355063	0.113278	-3.13444	0.0017218	0.0174258
Slf1	85.2163	-0.547124	0.174523	-3.13497	0.00171873	0.0174258
Tnpo2	339.615	0.42305	0.13496	3.13463	0.0017207	0.0174258
G0s2	22.7471	0.891626	0.284486	3.13417	0.0017234	0.0174302
Os9	689.983	0.267842	0.085511	3.13225	0.00173473	0.0175329
Hsbp1l1	5.53998	1.11745	0.35686	3.13135	0.00174008	0.017575
Stard10	169.072	-0.550524	0.175841	-3.13081	0.00174324	0.0175951
Fem1a	164.223	-0.547926	0.175059	-3.12996	0.00174832	0.0176344
Serpina3n	61.4669	0.886931	0.283434	3.12923	0.00175266	0.0176663
Sparcl1	8924.8	0.350091	0.111886	3.12899	0.00175408	0.0176687
Cfap126	16.7995	1.04017	0.332551	3.12784	0.00176094	0.0177138
Mark4	332.611	0.372906	0.11922	3.12787	0.00176076	0.0177138
Gstm7	76.7956	0.646875	0.20683	3.12757	0.0017626	0.0177186
Hist1h2ap	59.9585	-0.842922	0.269554	-3.1271	0.00176541	0.0177349
Adcy9	248.816	-0.543582	0.17398	-3.12439	0.00178175	0.017887
Ttc39a	20.0453	0.933628	0.298862	3.12395	0.00178442	0.0179017
Pcsk1n	1947.71	0.296784	0.0950184	3.12343	0.00178756	0.0179212
Rab29	13.0424	-0.990386	0.317357	-3.12073	0.00180404	0.0180743
Gm14434	22.5346	-1.10119	0.353315	-3.11674	0.00182866	0.0183087
Rit2	454.753	0.400046	0.128429	3.11491	0.00184001	0.01841
Snap47	897.605	0.309502	0.0993803	3.11432	0.00184369	0.0184345
Ccna2	7.95562	-1.11078	0.357142	-3.11019	0.0018697	0.018682
Ypel2	301.855	-0.516853	0.166238	-3.10911	0.00187651	0.0187375
Serp2	278.965	-0.359958	0.115798	-3.1085	0.00188039	0.0187637
Bahd1	105.166	-0.523641	0.168481	-3.10801	0.00188353	0.0187824
Lrrfip2	235.873	0.453563	0.146004	3.10651	0.00189312	0.0188655
Pcdh7	658.557	-0.488397	0.157282	-3.10523	0.00190132	0.0189346
Mei1	2.86058	-1.02268	0.329387	-3.10482	0.00190397	0.0189483
Lasp1	461.02	0.341479	0.110017	3.10387	0.00191006	0.0189963
Nmnat3	14.4029	-0.989496	0.318827	-3.10355	0.00191215	0.0190043
Slc4a11	9.66049	-1.07962	0.347952	-3.10278	0.00191711	0.019041
Nup205	95.9747	-0.708497	0.228364	-3.10249	0.00191902	0.0190473
Bsx	4.4875	1.09363	0.352667	3.10102	0.00192856	0.0191293
Stag1	449.325	-0.422059	0.136128	-3.10046	0.00193222	0.0191528
Kif1c	555.841	0.368127	0.118754	3.09992	0.00193574	0.019175
Lrrc10b	163.549	-1.10176	0.355569	-3.09857	0.0019446	0.01925
Gprin1	314.111	-0.382453	0.123517	-3.09637	0.00195907	0.0193803
Dlg3	577.704	-0.372833	0.120436	-3.09571	0.00196343	0.0193857
Klhdc7a	99.7783	0.59736	0.192972	3.09557	0.00196435	0.0193857
Lrrc8a	453.755	0.376231	0.121549	3.09531	0.0019661	0.0193857
Socs7	352.777	-0.375981	0.121466	-3.09535	0.00196583	0.0193857
Tcfl5	9.08653	-1.10592	0.357271	-3.09545	0.00196513	0.0193857
Musk	17.5654	-0.927613	0.299785	-3.09426	0.00197302	0.0194411
Stxbp2	25.9253	-0.896515	0.289843	-3.09311	0.0019807	0.0195039
Baiap2	686.245	-0.968833	0.31329	-3.09245	0.00198513	0.0195346
Sh3gl3	176.712	-0.433905	0.140341	-3.0918	0.0019895	0.019539
Snx6	141.026	0.468947	0.151667	3.09194	0.00198852	0.019539
Tsc22d3	427.082	0.439132	0.142017	3.09211	0.00198738	0.019539
Dstn	648.178	0.330442	0.106898	3.09119	0.00199356	0.019566
Cers2	127.138	0.46885	0.151754	3.08954	0.00200464	0.0196618
Psen1	230.31	-0.487565	0.157832	-3.08915	0.00200729	0.0196749
Lgr6	13.7996	0.990818	0.320821	3.08838	0.00201251	0.0197001
Pcdhb14	62.1627	-0.57567	0.186389	-3.08854	0.00201145	0.0197001
Ccdc160	15.5258	0.962695	0.311775	3.08778	0.00201656	0.0197269
Ctsd	760.812	0.294667	0.095439	3.0875	0.0020185	0.019733
Npr2	101.118	0.600993	0.194719	3.08647	0.00202548	0.0197882
Eya4	20.714	0.929087	0.301064	3.08601	0.00202864	0.0198061
Ciapin1	112.745	0.847792	0.274985	3.08304	0.00204895	0.0199913
Sema3e	145.873	-0.743949	0.241486	-3.08072	0.00206504	0.0201352
Cables1	158.017	0.440582	0.143136	3.07808	0.00208342	0.0203011
Rsf1	699.481	-0.397708	0.129231	-3.07751	0.00208741	0.0203267
Chmp3	602.057	-0.307216	0.0998441	-3.07695	0.00209129	0.0203512
3632451O06Rik	173.603	0.473135	0.153797	3.07636	0.00209547	0.0203786
Fgf13	298.35	0.387033	0.125833	3.07576	0.00209968	0.0204063
Cacng7	278.909	0.425067	0.13824	3.07486	0.00210604	0.0204548
Sirpa	968.865	-0.40391	0.131371	-3.07458	0.00210796	0.0204601
Pwwp2b	49.1453	-0.675536	0.219784	-3.07364	0.00211468	0.0205119
Scamp2	34.7568	-0.753386	0.245134	-3.07336	0.00211661	0.0205138
Ube2s	167.363	0.422917	0.137614	3.07322	0.00211762	0.0205138
Sorcs2	268.399	-0.360225	0.117319	-3.07046	0.00213728	0.0206909
Nr3c2	205.761	-0.599476	0.195301	-3.0695	0.0021442	0.0207444
Rgs10	297.924	-0.466411	0.151979	-3.06893	0.00214827	0.0207703
Trim35	453.604	-0.285082	0.092961	-3.06668	0.00216449	0.0209136
Cbln4	68.7411	0.750679	0.244832	3.0661	0.00216869	0.0209389
Mettl27	29.8101	0.928634	0.302888	3.06593	0.00216991	0.0209389
Ubqln2	938.506	-0.293133	0.0956162	-3.06573	0.0021714	0.0209397
Klhl18	140.195	0.452974	0.147812	3.06452	0.00218017	0.0210107
Msx1	12.6676	1.04922	0.342529	3.06316	0.00219011	0.0210929
Anks1	110.083	0.469362	0.153343	3.06086	0.002207	0.0212281
Mcm3ap	190.738	-0.765831	0.250188	-3.06103	0.0022058	0.0212281
Zzef1	261.624	-0.478961	0.156524	-3.05999	0.00221342	0.0212762
Nrxn3	1114.39	-0.382066	0.124884	-3.05937	0.00221805	0.021307
Ufl1	158.485	-0.418193	0.136716	-3.05884	0.00222199	0.0213311
Slc25a37	72.8029	0.631969	0.206685	3.05764	0.00223088	0.0214026
Arl4c	232.185	0.568926	0.186105	3.05702	0.00223549	0.0214331
Gpr17	190.658	-0.383829	0.125574	-3.05659	0.00223872	0.0214445
Zfp385c	3.86442	1.07474	0.351627	3.05648	0.00223954	0.0214445
Pak1	927.179	0.235143	0.0770293	3.05264	0.00226837	0.0217065
Gba	78.3	0.561895	0.184127	3.05168	0.00227567	0.0217624
Arfgef3	759.122	-0.281995	0.0924218	-3.05118	0.00227944	0.0217846
Brk1	229.428	-0.443769	0.145486	-3.05025	0.00228651	0.0218258
Hist1h2af	16.7656	-0.930373	0.305017	-3.05023	0.00228668	0.0218258
Ccdc85a	307.425	0.361873	0.118759	3.04712	0.00231047	0.0220284
Cntln	191.892	-0.548732	0.180085	-3.04707	0.00231086	0.0220284
Crabp1	15.7607	-0.925274	0.303733	-3.04634	0.00231645	0.0220536
Foxa1	4.47098	1.07157	0.351752	3.04639	0.0023161	0.0220536
Glo1	321.709	0.30141	0.0990138	3.04412	0.00233363	0.0221888
Tbc1d2b	79.5385	-0.664924	0.218425	-3.04417	0.00233321	0.0221888
Gng2	663.148	0.531792	0.174713	3.0438	0.00233608	0.0221979
Commd10	90.2013	-0.493923	0.162366	-3.04204	0.00234978	0.0223139
Ece2	155.336	0.608557	0.200162	3.04032	0.00236326	0.0224277
Mki67	15.0879	-1.0453	0.344122	-3.03759	0.00238475	0.0225886
Tspan11	9.26209	1.05083	0.345931	3.0377	0.00238392	0.0225886
Zfp280b	101.564	-0.532077	0.175151	-3.03782	0.00238296	0.0225886
Gjb6	165.67	0.490528	0.161513	3.03708	0.00238883	0.0226128
Diaph1	288.841	-0.437052	0.143947	-3.03619	0.00239587	0.0226651
Dcaf11	207.857	-0.477183	0.157267	-3.03423	0.00241153	0.0227988
Fos	71.389	0.940407	0.310192	3.03169	0.00243188	0.0229766
Fhit	22.2487	-0.872147	0.287784	-3.03056	0.00244099	0.0230335
Sh2d4b	12.1621	1.00996	0.333255	3.0306	0.00244068	0.0230335
Pign	104.522	-0.714332	0.235728	-3.03032	0.00244291	0.0230372
Fhod1	18.4451	0.920092	0.303658	3.03003	0.00244527	0.0230448
Pum1	462.422	-0.463357	0.152971	-3.02906	0.00245317	0.0230901
Syde2	24.2491	-0.847559	0.279807	-3.02908	0.00245299	0.0230901
Tmem178b	731.201	-0.260237	0.0859366	-3.02825	0.00245976	0.0231376
Lig1	54.9058	0.732802	0.242006	3.02804	0.00246148	0.0231391
Cib2	90.6499	0.56884	0.187934	3.02681	0.00247149	0.0232186
Tnfsf13b	14.8876	1.00439	0.331874	3.02643	0.00247462	0.0232335
Rpl10a	378.939	-0.300716	0.0993762	-3.02604	0.00247779	0.0232486
Fcor	13.7367	-0.967454	0.31974	-3.02576	0.00248012	0.0232558
Gm136	4.19191	-1.01899	0.337441	-3.01975	0.00252984	0.0237072
Fndc4	217.007	0.520821	0.172588	3.0177	0.00254697	0.0238228
Klhl9	464.437	-0.309354	0.102512	-3.01774	0.00254668	0.0238228
Nampt	192.814	-0.402995	0.133537	-3.01785	0.00254578	0.0238228
Dnajc1	232.54	-0.400675	0.132797	-3.0172	0.00255119	0.0238473
Slc35f4	37.7168	-0.688258	0.228328	-3.01433	0.00257546	0.0240591
Ybx3	79.7371	0.525035	0.174304	3.01217	0.00259384	0.0242157
Engase	22.0247	0.882204	0.292954	3.01141	0.00260042	0.0242619
Arsb	360.824	-0.323357	0.107385	-3.01121	0.00260209	0.0242624
Pfn4	42.547	-0.67785	0.22521	-3.00986	0.0026137	0.0243554
Cck	171.757	0.75602	0.25127	3.0088	0.00262284	0.0244101
Primpol	22.5099	-0.924395	0.307213	-3.00897	0.00262137	0.0244101
Metrnl	15.0843	0.936757	0.311443	3.00779	0.00263154	0.0244758
Gm20594	174410	-0.29179	0.0970856	-3.0055	0.00265147	0.0246458
Dph6	69.0084	-0.642153	0.213761	-3.00408	0.00266387	0.0247456
Copg2	313.814	-0.326976	0.108895	-3.00268	0.00267613	0.024844
Maf1	111.425	-0.646342	0.215338	-3.00153	0.0026863	0.024923
Suds3	554.62	0.310887	0.103595	3.00098	0.00269111	0.0249521
Srpx2	5.19241	1.0692	0.356421	2.99981	0.00270147	0.0250326
Itga5	18.8679	-0.963947	0.321378	-2.99942	0.00270493	0.0250492
Pcmtd1	716.484	-0.411218	0.137159	-2.99812	0.00271655	0.0251411
Sh3rf2	55.1912	-1.05006	0.350295	-2.99764	0.00272079	0.0251648
Myo10	315.686	0.386847	0.129075	2.99707	0.00272586	0.025196
Adm	9.04257	1.07048	0.357233	2.99659	0.00273016	0.0252005
Ccdc190	79.7095	0.650062	0.216958	2.99626	0.00273309	0.0252005
Slc30a9	762.692	0.399048	0.133177	2.99638	0.00273207	0.0252005
Trf	1031.12	0.537928	0.179514	2.99658	0.00273025	0.0252005
Jdp2	142.959	0.422262	0.141009	2.99457	0.00274832	0.0253253
Nfil3	29.8114	0.79724	0.266307	2.99369	0.00275626	0.0253828
Zfp612	293.961	0.352505	0.117787	2.99274	0.00276488	0.0254465
Spint1	15.8743	-0.996748	0.333104	-2.9923	0.00276884	0.0254672
Prosc	197.592	0.387507	0.129515	2.99197	0.00277183	0.025479
Sh3bgrl	344.407	-0.36148	0.120891	-2.99013	0.00278856	0.025617
Layn	8.8807	1.03386	0.345995	2.98808	0.00280739	0.0257632
Wif1	4.12601	1.06064	0.354965	2.98802	0.00280792	0.0257632
Larp1	573.846	0.279721	0.0936894	2.98562	0.00283006	0.0259504
Purb	2584.9	-0.284423	0.0952804	-2.98511	0.00283474	0.0259773
Ctc1	91.6609	-0.555529	0.186196	-2.98357	0.00284909	0.0260928
Cachd1	181.756	0.550408	0.184611	2.98145	0.00286888	0.0262418
Prkaca	729.433	0.353425	0.118535	2.9816	0.00286745	0.0262418
Ddc	42.1442	0.704485	0.236403	2.98002	0.00288234	0.0263488
Hadhb	145.528	0.599072	0.201179	2.97781	0.00290316	0.0265229
Fkbp15	178.102	-0.371941	0.124926	-2.9773	0.00290797	0.0265505
Creb3l2	76.1646	0.578375	0.194341	2.97609	0.00291953	0.0266398
Srxn1	439.946	0.421278	0.141702	2.97299	0.00294919	0.026894
Ppp2cb	339.569	0.30718	0.103372	2.97161	0.00296244	0.0269984
Akain1	22.0832	0.82632	0.278146	2.97082	0.0029701	0.0270517
Kalrn	1118.72	-0.568079	0.191368	-2.96851	0.00299247	0.0272387
Adamts6	61.6082	-0.74088	0.249813	-2.96574	0.00301957	0.027452
Gpr21	8.71035	-1.03694	0.349625	-2.96586	0.00301834	0.027452
Mtap	58.9767	0.584534	0.197112	2.9655	0.00302193	0.0274567
Gm9925	11.6273	-1.04036	0.351005	-2.96395	0.00303717	0.0275784
Cfap74	61.4451	0.672587	0.226997	2.96297	0.00304685	0.0276495
Map1a	6159.59	-0.287742	0.0971452	-2.96198	0.00305667	0.0277218
Hace1	154.256	-0.582302	0.196624	-2.9615	0.00306146	0.0277314
Zc3h6	141.331	-0.596589	0.201438	-2.96164	0.00306003	0.0277314
Gm3002	4.69238	1.05386	0.355906	2.96105	0.00306596	0.0277554
Otud7a	175.694	0.480233	0.162194	2.96086	0.00306786	0.0277558
Hvcn1	8.72252	-1.01644	0.343673	-2.95757	0.00310071	0.028036
Akt3	1315.87	-0.38913	0.131606	-2.95678	0.00310867	0.028091
Grin2d	133.833	0.55313	0.187085	2.95657	0.00311084	0.0280935
Kat6b	615.816	-0.379587	0.128443	-2.9553	0.00312366	0.0281865
Ptcd1	84.7983	-0.553423	0.187272	-2.95518	0.00312491	0.0281865
Laptm4b	135.435	0.432352	0.146353	2.95418	0.00313506	0.0282609
Coq8a	105.1	-0.678284	0.229685	-2.9531	0.00314597	0.0283422
Esrrb	8.63794	1.03367	0.350133	2.95223	0.00315486	0.0284052
Cdr1	4617.1	0.864622	0.293126	2.94966	0.00318128	0.0286085
Crabp2	9.48597	-1.02599	0.347817	-2.9498	0.00317981	0.0286085
Dnajc3	304.243	0.377456	0.127993	2.94904	0.00318764	0.0286484
Prmt8	242.403	-0.459222	0.155791	-2.94768	0.00320168	0.0287573
Foxo3	369.056	-0.320919	0.108909	-2.94668	0.00321202	0.0288329
Zfp236	324.15	0.615186	0.208797	2.94633	0.00321569	0.0288485
Hist1h2bb	32.5998	-0.698941	0.237261	-2.94587	0.00322044	0.0288737
Syt14	218.887	-0.378832	0.128633	-2.94507	0.00322879	0.0289312
Far2	94.718	0.566468	0.192361	2.94482	0.00323145	0.0289377
Glyctk	14.9498	-0.991702	0.337025	-2.94252	0.00325552	0.0291357
Emilin2	34.6644	0.761961	0.258986	2.94209	0.00326002	0.029148
Epha5	614.285	-0.337025	0.114556	-2.94202	0.0032608	0.029148
Prpf18	213.243	-0.426594	0.145225	-2.93747	0.00330907	0.0295618
Nucks1	869.542	-0.330062	0.112429	-2.93574	0.00332757	0.0297093
Atxn1	935.265	-0.603063	0.20548	-2.9349	0.0033366	0.0297721
Limk2	301.27	0.366973	0.125072	2.9341	0.0033452	0.0298155
Pcdhb6	18.7324	-0.919057	0.313236	-2.93407	0.00334546	0.0298155
Eftud2	308.399	-0.41712	0.142233	-2.93266	0.00336074	0.0299338
Cpne6	214.457	-0.439905	0.150025	-2.93221	0.00336557	0.0299445
Iqsec3	669.482	0.337156	0.114985	2.93218	0.00336595	0.0299445
Pacs2	499.876	0.323723	0.110432	2.93141	0.00337423	0.0300003
Vrk1	64.6033	-0.85008	0.290102	-2.93028	0.00338662	0.0300925
Irak2	52.4221	0.652221	0.222644	2.92943	0.00339589	0.0301569
Dusp27	6.0108	1.04629	0.357193	2.92921	0.00339829	0.0301603
Gmpr	92.2037	-0.713742	0.243783	-2.92778	0.0034139	0.0302808
Fads2	357.525	0.406057	0.138743	2.92669	0.00342592	0.0303694
Pld3	884.488	-0.43852	0.149985	-2.92375	0.00345838	0.030639
2018-03-02	141.6	0.420186	0.143769	2.92265	0.00347062	0.0307211
Prdx5	533.446	0.303759	0.103938	2.92249	0.0034724	0.0307211
Rps18	391.774	-0.295008	0.100948	-2.92237	0.00347382	0.0307211
Atp6v0c	1346.74	0.203817	0.0697649	2.92148	0.00348367	0.0307682
Glt8d2	14.9704	-1.03263	0.353457	-2.92151	0.00348334	0.0307682
Trib1	51.6971	0.809192	0.276994	2.92134	0.00348533	0.0307682
Slc25a14	129.521	-0.428084	0.146566	-2.92076	0.00349184	0.0308074
Pdpk1	769.849	-0.804156	0.27551	-2.91879	0.00351393	0.0309725
Rbck1	209.69	-0.36986	0.12672	-2.91872	0.0035147	0.0309725
Creb3l1	21.2772	0.804579	0.275777	2.9175	0.00352855	0.0310579
Prmt6	34.4173	0.72757	0.249371	2.91762	0.00352709	0.0310579
Msh2	112.195	-0.649677	0.222719	-2.91702	0.00353393	0.0310869
Lmbrd2	318.193	-0.337569	0.115801	-2.91507	0.00355612	0.0312637
Slit3	126.58	-0.738205	0.253599	-2.91092	0.00360371	0.0316634
Cx3cl1	1241.11	-0.380935	0.130886	-2.91043	0.00360936	0.0316944
Fbxo40	3.30636	0.958912	0.329626	2.90909	0.00362481	0.0317927
Rab3a	1754.85	0.274967	0.094515	2.90924	0.00362312	0.0317927
Cox17	336.252	-0.383871	0.131986	-2.90844	0.00363242	0.0318034
Itfg1	842.798	-0.241612	0.0830661	-2.90867	0.00362965	0.0318034
Mgst3	102.797	0.452523	0.155586	2.9085	0.00363167	0.0318034
Nip7	82.5564	-0.572741	0.19696	-2.9079	0.00363868	0.0318395
Mthfs	26.6431	-0.768635	0.264363	-2.9075	0.0036433	0.0318613
Sox8	249.117	-0.409202	0.140903	-2.90414	0.00368265	0.0321865
Lpin1	161.733	0.486513	0.167538	2.9039	0.00368552	0.0321927
Aco1	73.5211	-0.548855	0.189074	-2.90285	0.00369778	0.032281
Ccdc88c	233.081	-0.966557	0.333192	-2.9009	0.00372089	0.0324637
Nab1	326.534	0.360262	0.124231	2.89993	0.00373241	0.0325452
Adamtsl3	15.4756	-1.00539	0.346767	-2.89933	0.00373959	0.0325888
Mob1b	137.323	-0.68936	0.237863	-2.89814	0.00375383	0.0326938
Ccno	6.01565	-1.00999	0.348784	-2.89574	0.00378263	0.0329105
Nomo1	597.416	-0.294926	0.101857	-2.89549	0.00378567	0.0329105
Olfr1033	29.5116	0.839697	0.290017	2.89534	0.00378754	0.0329105
Sdcbp	413.015	-0.267107	0.0922503	-2.89546	0.00378603	0.0329105
Kcnq2	1263.22	-0.297364	0.10273	-2.89462	0.00379621	0.0329154
Mrs2	235.952	0.471002	0.162711	2.8947	0.00379517	0.0329154
Osbpl5	63.5507	0.749825	0.259019	2.89486	0.00379325	0.0329154
Rps15	812.684	-0.242969	0.0839399	-2.89456	0.00379692	0.0329154
Cxxc5	164.172	0.509896	0.176264	2.89279	0.00381834	0.0330819
Pgap3	12.9502	-0.928748	0.32109	-2.89249	0.00382203	0.0330947
Plcb2	14.0864	-1.03266	0.357051	-2.89219	0.00382572	0.0331074
Gm45799	15.1337	0.982379	0.33969	2.89198	0.0038282	0.0331097
Sars	466.817	0.328127	0.113527	2.89029	0.00384886	0.0332692
Lamp1	1162.71	0.304406	0.105355	2.88935	0.00386037	0.0333493
Ube4b	474.684	-0.390524	0.135216	-2.88815	0.00387516	0.0334577
Mbnl1	612.096	-0.353218	0.122344	-2.8871	0.00388808	0.0335499
Uevld	80.8477	-0.755891	0.261882	-2.88638	0.00389704	0.0336078
Slc41a3	18.7708	0.833905	0.288983	2.88566	0.00390598	0.0336591
Vwc2l	65.8593	0.665699	0.230702	2.88553	0.0039075	0.0336591
Sox6	148.667	0.450894	0.156271	2.88534	0.00390988	0.0336602
Grm7	231.619	-0.448715	0.155539	-2.8849	0.00391535	0.0336878
Acvrl1	26.4624	-0.825908	0.286335	-2.88441	0.00392148	0.0337211
Ablim3	141.825	0.50083	0.173658	2.88401	0.00392649	0.0337448
Kctd15	25.5316	0.875884	0.303799	2.8831	0.00393779	0.0338224
Fam131c	19.0651	0.840265	0.291483	2.88272	0.00394255	0.0338438
Kdm4c	150.611	-0.488611	0.169529	-2.88217	0.00394951	0.0338646
Lrrc23	17.2085	0.906037	0.314341	2.88234	0.0039473	0.0338646
6430548M08Rik	1065.53	0.512534	0.177861	2.88166	0.00395593	0.0338874
Jph1	57.1456	-0.683813	0.237304	-2.88159	0.0039567	0.0338874
Hmgn5	108.532	0.595446	0.20671	2.88059	0.0039693	0.0339757
Robo1	587.836	-0.398077	0.138204	-2.88036	0.00397217	0.0339808
Scd3	21.6567	0.808265	0.280754	2.87891	0.00399054	0.0341185
Rcn3	14.3117	-0.930197	0.323141	-2.87861	0.00399429	0.034131
Lingo2	136.807	-0.552437	0.191947	-2.87808	0.00400109	0.0341694
Inpp4b	112.622	0.518845	0.180298	2.8777	0.0040058	0.0341902
Epha10	71.3449	0.608331	0.211416	2.87741	0.00400949	0.0342021
Acy1	23.1094	-0.916446	0.318588	-2.87658	0.00402005	0.0342726
Mlf1	12.4231	0.940954	0.32715	2.87621	0.0040248	0.0342935
Zic1	777.912	0.978754	0.340352	2.87571	0.0040312	0.0343284
Mgea5	939.273	-0.310428	0.10806	-2.87273	0.00406943	0.0346299
Tmem132a	237.162	-0.403894	0.140603	-2.87259	0.00407124	0.0346299
Syn3	56.1954	-0.571894	0.199109	-2.87226	0.00407541	0.0346456
Prag1	108.546	-0.492868	0.171662	-2.87116	0.00408969	0.0347472
D430041D05Rik	774.657	-0.527955	0.184063	-2.86834	0.00412633	0.0350328
Parp6	359.384	-0.598193	0.20856	-2.86821	0.004128	0.0350328
Armt1	82.6019	-0.620597	0.216418	-2.86758	0.00413622	0.0350827
Actb	4733.27	-0.282233	0.0984567	-2.86657	0.00414948	0.0351563
Col1a1	37.5811	-0.86969	0.303391	-2.86656	0.00414961	0.0351563
Elk1	147.015	-0.536113	0.187094	-2.86547	0.00416388	0.0352572
St3gal2	311.102	-0.298841	0.104322	-2.86459	0.00417546	0.0353352
Nrg3	191.316	0.418071	0.145971	2.86406	0.00418249	0.0353746
Med12	88.7412	0.760976	0.265819	2.86276	0.00419964	0.0354995
Flnb	129.509	0.556733	0.194537	2.86183	0.00421202	0.0355238
S100a16	115.497	-0.486579	0.170005	-2.86215	0.00420779	0.0355238
Sympk	341.238	0.353937	0.123673	2.86187	0.00421152	0.0355238
Tfcp2l1	29.6669	-0.977182	0.341427	-2.86205	0.00420912	0.0355238
Phb	276.472	0.467995	0.163557	2.86136	0.00421824	0.0355561
Sgcz	30.8101	-0.741704	0.259261	-2.86084	0.00422517	0.0355945
Pou2f1	168.636	0.465253	0.16266	2.86027	0.00423277	0.0356383
Sec24d	63.577	0.641768	0.224463	2.85913	0.00424807	0.035747
Egfr	78.8218	-0.533587	0.186703	-2.85794	0.00426399	0.0358608
Zkscan16	296.541	-0.381458	0.133516	-2.85701	0.00427649	0.0359456
Rpn1	689.772	0.318641	0.111543	2.85668	0.00428098	0.0359632
Rassf4	51.015	0.606324	0.212406	2.85455	0.0043098	0.0361645
Rictor	272.336	-0.314949	0.11033	-2.8546	0.0043091	0.0361645
Tbkbp1	173.14	0.454783	0.159357	2.85385	0.00431925	0.0362235
Nipa2	74.147	-0.550336	0.192961	-2.85206	0.00434368	0.0364079
Pten	1040.82	-0.297835	0.104445	-2.8516	0.00435002	0.0364406
Disp2	1440.78	0.442058	0.155073	2.85064	0.00436314	0.03653
Calm2	7559.58	-0.355104	0.124587	-2.85026	0.00436842	0.0365489
Scn9a	100.452	0.60645	0.212781	2.85012	0.0043703	0.0365489
Sag	14.9839	-0.990375	0.347522	-2.84982	0.00437444	0.0365631
Tox	99.7439	0.523783	0.183839	2.84914	0.00438375	0.0366204
2018-03-05	193.202	0.373991	0.131299	2.84839	0.0043941	0.0366863
Papd4	94.8076	-0.613689	0.215473	-2.8481	0.0043981	0.0366992
Il1r1	17.4567	0.941263	0.330542	2.84764	0.00440452	0.0367323
Tspyl5	160.173	-0.38734	0.136038	-2.8473	0.00440916	0.0367503
Ei24	237.136	-0.415789	0.146091	-2.8461	0.00442586	0.036869
Cwh43	3.29982	0.986229	0.346664	2.84492	0.00444232	0.0369855
Tox3	71.2431	0.661215	0.232487	2.8441	0.00445373	0.0370598
Hist1h2ag	15.4412	-1.00078	0.351952	-2.8435	0.00446211	0.0370724
Jsrp1	14.9575	-0.975316	0.343004	-2.84346	0.00446269	0.0370724
Slc38a1	937.254	0.306811	0.107892	2.84369	0.0044594	0.0370724
Gadd45g	48.5599	0.63339	0.222817	2.84265	0.00447401	0.0371458
Tmem200b	6.87641	-1.00923	0.355077	-2.8423	0.00447895	0.0371661
P4ha2	49.0415	0.686466	0.241534	2.84211	0.00448157	0.0371671
Cplx1	1847.29	0.275623	0.097005	2.84133	0.00449257	0.0372377
Caly	851.019	-0.282469	0.0994435	-2.8405	0.00450431	0.0373143
Caprin1	1039.11	-0.285103	0.100378	-2.8403	0.00450707	0.0373165
Ptprm	292.258	0.45925	0.16173	2.83962	0.00451674	0.037374
Scaf1	704.323	0.329683	0.116108	2.83946	0.00451903	0.037374
Secisbp2l	849.679	0.30008	0.105706	2.8388	0.00452828	0.0374298
Epor	11.1618	-0.979902	0.345419	-2.83685	0.00455607	0.0376387
Mfn1	315.455	0.516052	0.181972	2.83588	0.00456991	0.0377321
Pfdn5	631.216	-0.336774	0.118835	-2.83395	0.00459764	0.0379401
Slco3a1	121.366	0.460446	0.162564	2.8324	0.00462004	0.0380868
Spr	79.282	0.51422	0.181551	2.83236	0.00462053	0.0380868
Hnrnpf	402.041	0.284235	0.100369	2.83191	0.00462714	0.0381001
Rnf112	192.553	0.377182	0.13319	2.8319	0.00462724	0.0381001
Slc39a14	98.849	0.57008	0.201394	2.83067	0.00464501	0.0382253
Agt	376.346	0.960777	0.339501	2.82996	0.00465533	0.0382892
Rsph1	40.2626	0.663924	0.234647	2.82945	0.00466276	0.0383291
Dynlrb2	10.8437	0.949519	0.335649	2.82891	0.00467071	0.0383522
Yod1	85.8929	-0.510948	0.180607	-2.82906	0.0046685	0.0383522
Usp6nl	155.763	0.51237	0.181161	2.82827	0.00468006	0.0384079
Slc4a10	704.203	-0.353473	0.125064	-2.82633	0.00470844	0.0386196
Ero1lb	94.4818	0.572657	0.202628	2.82614	0.00471121	0.0386211
Agk	109.75	-0.447891	0.158628	-2.82354	0.00474966	0.0389149
Kcnab3	80.2594	0.708716	0.251202	2.8213	0.00478288	0.0391655
Prrc2c	1590.88	-0.299802	0.106275	-2.82099	0.00478758	0.0391825
Lrsam1	123.151	-0.576485	0.204395	-2.82044	0.00479574	0.0392278
Dmtf1	225.293	-0.617414	0.218932	-2.82012	0.00480057	0.0392324
Htr1f	13.2753	-0.934522	0.331385	-2.82005	0.00480156	0.0392324
Mdm2	278.634	-0.361284	0.128187	-2.81841	0.00482618	0.039412
Fxyd2	28.6519	-0.833011	0.295645	-2.81761	0.00483827	0.0394676
Palm	667.444	-0.525029	0.186327	-2.81778	0.00483572	0.0394676
Erlin1	107.733	-0.551722	0.195894	-2.81643	0.00485608	0.0395696
Tcf7	17.5012	-0.862555	0.306258	-2.81643	0.00485607	0.0395696
Rassf3	110.013	0.631077	0.224145	2.81548	0.00487046	0.0396652
Upp2	168.813	0.371862	0.132261	2.81158	0.00492988	0.0401272
Tpm1	924.724	-0.427205	0.152018	-2.81023	0.00495063	0.0402741
Adcyap1	58.1668	0.876693	0.312016	2.80977	0.00495776	0.0403102
Chordc1	331.214	0.315636	0.112352	2.80935	0.0049642	0.0403405
Tceanc	16.6507	-0.877288	0.312438	-2.80788	0.00498693	0.0405032
Bin1	534.74	0.362453	0.129098	2.80757	0.00499166	0.0405195
Sptbn5	10.2249	0.973392	0.346739	2.80728	0.00499623	0.0405346
Krt8	2.78417	0.940572	0.335144	2.80648	0.00500866	0.0406134
Gm45844	21.6041	-0.808541	0.288136	-2.8061	0.00501447	0.0406164
Pacsin2	299.883	0.315542	0.112448	2.80611	0.00501439	0.0406164
Cdkl4	33.3457	-0.656745	0.234079	-2.80566	0.00502134	0.04065
Sgsm2	303.44	-0.297812	0.106176	-2.80488	0.00503354	0.0407267
Pik3cd	58.6577	0.75607	0.269619	2.80421	0.00504396	0.0407889
Calb2	578.723	0.967338	0.344989	2.80397	0.00504776	0.0407975
Lrp8	278.369	0.547497	0.195409	2.8018	0.00508178	0.0410502
Arhgap35	1302.02	0.330304	0.117928	2.8009	0.00509608	0.0411435
Atrx	957.472	-0.493858	0.176432	-2.79914	0.00512391	0.0413296
Cnot7	334.343	-0.419389	0.14983	-2.79909	0.00512467	0.0413296
Pter	74.2683	0.567779	0.202865	2.79881	0.00512919	0.0413437
Farsb	125.102	0.459687	0.164254	2.79863	0.00513197	0.0413438
Mroh1	165.769	0.484608	0.173292	2.79649	0.00516615	0.0415836
Nwd1	305.269	0.300704	0.107532	2.79641	0.00516731	0.0415836
Cdc40	136.354	-0.511907	0.183089	-2.79594	0.00517484	0.0416218
Pnmal2	2246.58	-0.344908	0.12345	-2.79392	0.00520741	0.0418612
Carmil2	205.037	0.394951	0.141418	2.79278	0.00522565	0.0419498
Dnah6	28.8945	-0.729764	0.26131	-2.79271	0.00522687	0.0419498
Lpl	102.291	-0.993131	0.355572	-2.79305	0.00522128	0.0419498
Ddx25	283.354	0.404539	0.1449	2.79185	0.00524077	0.0420388
Trmt2b	67.5203	0.582558	0.208678	2.79166	0.0052439	0.0420413
Gpr27	94.9896	-0.480586	0.17218	-2.79119	0.0052515	0.0420797
Fam117a	19.5902	-0.857187	0.307181	-2.7905	0.00526273	0.0421314
Fat3	1862.28	-0.422978	0.151581	-2.79044	0.0052636	0.0421314
Gm8186	21.9457	-0.845515	0.303198	-2.78866	0.00529264	0.0423411
Gls2	41.0612	0.703256	0.252235	2.7881	0.00530183	0.0423919
Zfp653	44.306	-0.835846	0.299824	-2.78779	0.00530691	0.0424098
Chdh	26.6648	0.770306	0.276396	2.78697	0.00532038	0.0424947
Dydc2	3.76399	0.97949	0.351654	2.78538	0.00534644	0.0426572
Lurap1l	27.5215	0.757086	0.271805	2.7854	0.00534619	0.0426572
Pdzd4	527.608	-0.333285	0.119682	-2.78475	0.00535691	0.0427179
Cabp1	132.934	-0.527769	0.189698	-2.78215	0.00540005	0.0430389
Trdn	5.00177	-0.989726	0.355804	-2.78166	0.00540809	0.04308
Fcrls	40.1149	-0.701026	0.252064	-2.78114	0.00541681	0.0431265
Ltn1	198.556	-0.335541	0.120724	-2.77941	0.0054458	0.0433342
Ifitm10	54.2965	0.623924	0.224533	2.77877	0.00545652	0.0433964
Plekhb2	779.196	0.214384	0.0771784	2.77777	0.00547337	0.0435071
Usp54	347.739	0.400619	0.144337	2.77557	0.00551048	0.0437788
Dagla	266.632	0.41407	0.149198	2.7753	0.00551501	0.0437915
Actl6b	110.337	-0.571903	0.206105	-2.77481	0.00552342	0.043835
Scn3a	348.754	-0.340122	0.122621	-2.77376	0.00554127	0.0439533
Atp10a	34.2297	0.754354	0.271998	2.77339	0.00554762	0.0439803
Hbb-bs	252.26	0.6055	0.218408	2.77233	0.00556558	0.0440993
Pid1	124.978	-0.472466	0.170496	-2.77113	0.00558623	0.0442394
D130040H23Rik	73.6722	-0.569618	0.205604	-2.77046	0.00559768	0.0443066
Pan3	213.953	-0.487455	0.175999	-2.76964	0.00561187	0.0443953
Wwox	82.4362	0.486987	0.175867	2.76906	0.00562177	0.0444501
Igsf11	221.058	-0.583955	0.210966	-2.76801	0.00564005	0.044571
Nsf	2446.9	0.217372	0.0785423	2.76758	0.00564742	0.0446057
Itih5	190.661	0.365802	0.132215	2.76673	0.00566215	0.0446984
Slc27a4	203.567	0.340537	0.123104	2.76625	0.0056705	0.0447406
Hist1h2br	38.324	-0.929213	0.336324	-2.76285	0.00572987	0.0451613
Mtss1l	1327.27	0.361089	0.130694	2.76286	0.00572974	0.0451613
Nxph2	6.5798	-0.985271	0.356676	-2.76237	0.00573842	0.0452048
Zbtb4	528.684	0.279681	0.101295	2.76105	0.0057616	0.0453635
Rps6ka2	290.851	-0.318072	0.115233	-2.76024	0.00577592	0.0454523
Ap3d1	769.55	-0.397876	0.144182	-2.75953	0.00578845	0.0455029
Nkx3-1	4.7189	0.984429	0.356716	2.7597	0.00578544	0.0455029
Gab2	127.574	0.557699	0.202193	2.75826	0.00581107	0.0456087
Grem1	12.9216	-0.884982	0.320839	-2.75833	0.00580969	0.0456087
Kcnj6	130.652	0.478996	0.173657	2.75829	0.00581051	0.0456087
Nxph1	137.53	0.503442	0.182556	2.75774	0.00582019	0.0456562
Actr1b	736.184	0.255361	0.0926525	2.75612	0.00584913	0.0457748
Ermn	521.941	0.409953	0.148746	2.75606	0.00585027	0.0457748
Kdm5b	307.418	-0.371936	0.134935	-2.75641	0.00584392	0.0457748
Slc30a1	166.769	-0.439739	0.159549	-2.75613	0.00584892	0.0457748
Tdp2	59.8406	0.535566	0.194325	2.75604	0.00585064	0.0457748
S1pr5	66.5686	0.578575	0.209967	2.75555	0.0058593	0.0457946
Tubb2b	383.371	-0.314304	0.114056	-2.7557	0.00585661	0.0457946
Kif13a	198.142	0.489741	0.177764	2.75501	0.005869	0.0458463
Abcb1a	56.1995	-0.611355	0.221972	-2.7542	0.00588353	0.0459358
Eml2	460.623	0.562703	0.204358	2.75351	0.00589598	0.0460087
Mmp9	2.86478	0.942906	0.342483	2.75315	0.00590252	0.0460087
Pnma2	327.801	-0.393876	0.143059	-2.75323	0.00590096	0.0460087
Sema5b	54.4713	-0.676207	0.245625	-2.753	0.00590519	0.0460087
Aspm	7.97052	-0.962963	0.349875	-2.7523	0.00591775	0.0460825
Ttf1	53.886	0.594211	0.215957	2.75152	0.00593189	0.0461685
Dmtn	815.031	-0.277561	0.100924	-2.7502	0.00595583	0.0463066
Foxp2	266.417	-0.550218	0.200054	-2.75034	0.0059533	0.0463066
Ccdc92	567.145	0.302074	0.10987	2.74939	0.00597066	0.0463977
Gal3st1	26.9833	0.779193	0.283444	2.74901	0.00597747	0.0464264
Smyd2	151.976	0.465309	0.16929	2.74859	0.0059852	0.0464624
1700012B09Rik	13.8978	0.932173	0.339251	2.74773	0.00600087	0.0465598
Maff	5.40904	0.981341	0.357271	2.74677	0.00601856	0.0466727
Man2a1	127.109	-0.734254	0.267339	-2.74653	0.00602294	0.0466825
Ube2g2	101.803	-0.473667	0.172494	-2.74599	0.00603293	0.0467357
Prrt4	12.9315	-0.864943	0.315005	-2.74581	0.00603618	0.0467366
Fuca1	119.087	0.583936	0.212767	2.74448	0.00606064	0.0469016
Cacna2d1	718.294	-0.27374	0.099766	-2.74382	0.00607293	0.0469724
Arf5	206.819	-0.423924	0.154534	-2.74323	0.00608373	0.0469897
BC030336	243.553	0.343477	0.125211	2.74319	0.00608461	0.0469897
Trpc6	53.4769	-0.578123	0.210733	-2.74339	0.00608078	0.0469897
1500009C09Rik	158.807	0.361956	0.132024	2.74161	0.00611396	0.0471919
Trip4	222.219	-0.371265	0.135456	-2.74085	0.00612806	0.0472764
Heatr6	72.1728	-0.699834	0.255367	-2.7405	0.00613463	0.0473026
Plekhm2	359.35	0.35474	0.129511	2.73908	0.00616112	0.0474823
Enah	1401.99	0.352896	0.128879	2.73821	0.00617754	0.047549
Esr2	3.99207	-0.957388	0.349653	-2.73811	0.00617933	0.047549
Slc12a5	1508.39	-0.225117	0.0822077	-2.73839	0.00617406	0.047549
1810011O10Rik	5.41005	0.977678	0.357149	2.73745	0.00619178	0.0476203
Cd300lf	49.2963	-0.822977	0.300706	-2.73681	0.0062038	0.0476479
Elavl4	328.3	0.427311	0.156138	2.73675	0.00620495	0.0476479
Ypel1	41.0081	-0.840354	0.307048	-2.73688	0.00620245	0.0476479
Nipal2	28.2473	0.68295	0.249585	2.73634	0.00621266	0.0476826
Hs3st1	58.5527	0.588908	0.21526	2.7358	0.00622292	0.0477367
Calca	3.66147	0.952131	0.348104	2.73519	0.00623442	0.0477514
Pcdhb7	22.429	-0.74221	0.271333	-2.73542	0.00623005	0.0477514
Selenom	195.534	0.363141	0.132762	2.73528	0.00623264	0.0477514
Sorbs2	406.342	-0.504072	0.184451	-2.73283	0.00627931	0.0480706
Gabbr1	3361.69	0.264239	0.0967114	2.73225	0.0062904	0.0481308
Btf3l4	229.7	-0.340429	0.124635	-2.73141	0.00630641	0.0482285
Bcat1	448.964	0.528473	0.193526	2.73076	0.00631894	0.0482761
Cabp7	114.974	0.504711	0.184825	2.73075	0.00631909	0.0482761
Agrp	6.68468	0.973594	0.356732	2.7292	0.00634878	0.048478
Usp9x	1638.08	-0.312064	0.114366	-2.72863	0.00635971	0.0485367
Celf3	246.535	-0.470788	0.17255	-2.72842	0.00636387	0.0485436
Ier5	81.0322	-0.550046	0.201646	-2.72779	0.00637611	0.0486121
Pcdhga8	79.6552	-0.509361	0.186749	-2.72752	0.00638124	0.0486265
Tchp	57.3418	0.636313	0.233719	2.72256	0.0064779	0.0493378
Col15a1	15.4357	-0.889642	0.327005	-2.72058	0.00651682	0.0496089
Bcl2l1	391.919	0.259549	0.0954089	2.72038	0.00652064	0.0496103
Chmp1a	119.761	-0.427487	0.157156	-2.72015	0.00652533	0.0496103
Zfp239	105.826	-0.659735	0.242544	-2.72006	0.00652697	0.0496103
Epha8	39.0377	0.684262	0.251579	2.71987	0.00653075	0.0496137
Psd2	315.337	0.447321	0.16449	2.71944	0.00653928	0.0496533
Tnks2	606.42	-0.497388	0.182948	-2.71874	0.00655312	0.049733
Stc2	7.98045	0.960059	0.35315	2.71856	0.00655672	0.0497351
Fgfr3	340.259	0.496563	0.182853	2.71564	0.00661482	0.0501451
Pmch	237.327	0.807879	0.297506	2.7155	0.00661749	0.0501451
Ppm1h	374.94	0.438691	0.161592	2.71481	0.00663145	0.0502254
Sfpq	743.683	-0.314042	0.115693	-2.71443	0.00663899	0.050257
Hey2	35.9683	0.663639	0.244512	2.71413	0.00664496	0.0502767
Camsap1	694.529	-0.27447	0.101159	-2.71325	0.00666269	0.0503343
Fam84a	272.831	-0.360003	0.132681	-2.71329	0.00666188	0.0503343
Syne2	80.6573	-0.581765	0.214401	-2.71344	0.00665879	0.0503343
Gm11549	5.89674	-0.964277	0.355517	-2.71232	0.00668133	0.0504493
Gsk3b	1254.34	-0.228848	0.0843787	-2.71216	0.00668467	0.0504493
Sh3bp5l	143.604	0.531855	0.196124	2.71183	0.00669125	0.0504734
Hist1h3e	33.8562	-0.691659	0.255132	-2.71098	0.00670838	0.0505771
Mrpl45	99.5924	0.522371	0.192776	2.70973	0.00673378	0.050743
Mrps2	93.861	0.436928	0.16126	2.70947	0.00673905	0.050757
Plk2	532.353	-0.544087	0.200938	-2.70773	0.00677452	0.0509728
Ppp1r12a	629.686	-0.317394	0.117215	-2.70778	0.00677339	0.0509728
Aqp4	590.154	0.311559	0.115091	2.70706	0.0067881	0.0510492
Chrm2	193.74	0.539375	0.199276	2.70668	0.00679599	0.0510572
Frs2	255.117	-0.343468	0.126896	-2.70668	0.00679594	0.0510572
Pcgf3	313.42	-0.459903	0.170011	-2.70513	0.00682781	0.0512446
Snhg11	888.347	0.537508	0.198689	2.70527	0.00682483	0.0512446
Fgfr1op	92.1886	0.550914	0.203732	2.70411	0.00684882	0.0513249
Jph3	846.512	-0.346714	0.128204	-2.70439	0.00684304	0.0513249
Ust	116.748	-0.444393	0.164339	-2.70412	0.0068486	0.0513249
Atp11b	171.242	0.356506	0.131928	2.70227	0.00688675	0.0515794
Mpp4	6.44657	-0.947133	0.350514	-2.70213	0.00688969	0.0515794
Fcho1	139.252	-0.576655	0.213552	-2.7003	0.00692767	0.0518377
Mast4	426.534	0.488299	0.180845	2.7001	0.00693184	0.0518429
Rangrf	15.7124	0.832567	0.308394	2.69969	0.00694043	0.0518654
Zmym1	70.9376	0.673365	0.249429	2.69962	0.00694179	0.0518654
Hexim1	227.999	0.309262	0.114593	2.69878	0.00695938	0.0519708
[truncated: 20,062 more rows]

## Sheet: Skupio_chronic
Probe.Id	Gene
ILMN_2950814	Ap5b1
ILMN_2588825	Zfp493
ILMN_2978838	Mat2a
ILMN_2769261	Ercc5
ILMN_1224282	Olfr467
ILMN_1260219	Adipor2
ILMN_2733482	Gca
ILMN_1226430	D030030I23Rik
ILMN_2759365	Angptl4
ILMN_2433719	LOC674147
ILMN_2746641	A830039N20Rik
ILMN_2604486	Pvrl1
ILMN_1228737	LOC100040328
ILMN_2987863	Per2
ILMN_1213954	Sgk1
ILMN_3136196	Fnta
ILMN_2435413	Nin
ILMN_1216989	Prpsap2
ILMN_1228546	Camk1g
ILMN_1216215	Nudt18
ILMN_2682173	Mfsd11
ILMN_1213373	LOC193438
ILMN_2671747	Pfdn5
ILMN_2722632	Pcdhgb6
ILMN_1218504	Chdh
ILMN_2535160	Olfr1475
ILMN_2641431	Trak2
ILMN_3160534	Zfp345
ILMN_2823815	Cypt9
ILMN_2631994	Hexim1
ILMN_3081402	Rprd2
ILMN_2549077	Sf3a3
ILMN_2684575	Pcyox1l
ILMN_2544533	2210409H10Rik
ILMN_2701664	Tsc22d3
ILMN_1241503	Serinc4
ILMN_1230295	LOC385614
ILMN_2791963	E2f6
ILMN_2567788	C530040B18Rik
ILMN_2552732	9030216K14Rik
ILMN_1215859	Serpina1b
ILMN_1239770	Peli1
ILMN_2610885	Atp6v0d2
ILMN_3152079	Slc22a18
ILMN_2942492	Rbm5
ILMN_3085936	Gm773
ILMN_1253045	AI747448
ILMN_2624193	Ric3
ILMN_2685553	Cnga2
ILMN_1232901	Vamp5
ILMN_3081260	Agbl4
ILMN_1213805	C8a
ILMN_2909163	Tmsb15l
ILMN_2743517	Prkdc
ILMN_1237890	LOC383916
ILMN_2586720	Gm9837
ILMN_1218634	LOC100045342
ILMN_1254713	Pde5a
ILMN_2644920	Plekhf1
ILMN_1259742	B130006H11Rik
ILMN_1217068	Tusc1
ILMN_2491666	4933432I09Rik
ILMN_1252089	Nfatc3
ILMN_1239579	A830005C06Rik
ILMN_3006451	Jak3
ILMN_2869312	Fbxo4
ILMN_1259182	Gpld1
ILMN_2529696	Focad
ILMN_1247555	Jade2
ILMN_2460692	Bves
ILMN_1255372	1500026H17Rik
ILMN_2753127	Olfr357
ILMN_2469383	Bloc1s3
ILMN_2912729	Zfp296
ILMN_2869524	Coa7
ILMN_1246882	LOC386474
ILMN_2645872	Sim2
ILMN_2810047	Iars
ILMN_2690232	BC068157
ILMN_2987862	Per2
ILMN_2899010	Vmn1r30
ILMN_2591381	Ppm1b
ILMN_1231939	Ccbl2
ILMN_2713593	Olfr549
ILMN_2656311	Fpr-rs6
ILMN_1245874	Ptpn11
ILMN_2754407	Nrl
ILMN_2637698	Brox
ILMN_2996479	Iapp
ILMN_1242884	Olfr17
ILMN_2728584	Alpk2
ILMN_2855551	D330050I16Rik
ILMN_2639214	Cyp3a13
ILMN_1228561	Apaf1
ILMN_2640909	Nrxn3
ILMN_2424399	Ube2s
ILMN_1258932	Wdr35
ILMN_1227459	Gga2
ILMN_1258614	B130034E13Rik
ILMN_2884751	Cer1
ILMN_2871422	Olfr1251
ILMN_2525477	LOC673063
ILMN_3105231	Sept10
ILMN_1243375	Mtfr1
ILMN_3001914	Nfkbia
ILMN_2449150	Map4k2
ILMN_2868579	Rnf14
ILMN_1226822	Calr4
ILMN_1219746	Myo15b
ILMN_2627660	Lig1
ILMN_1226802	LOC209183
ILMN_1260417	Cdk19
ILMN_2619640	Grik3
ILMN_2748427	Cdh20
ILMN_2705860	Tpsab1
ILMN_1245258	Slc6a15
ILMN_2731769	Plekhb2
ILMN_2542190	LOC385116
ILMN_2557183	Taf1
ILMN_2620145	Plcd3
ILMN_2435822	Tmc4
ILMN_2771673	Klhl1
ILMN_1223578	LOC331528
ILMN_2536102	LOC382881
ILMN_2800530	Krtap5-2
ILMN_1236336	Rbm6
ILMN_2758085	Olfr429
ILMN_2911551	Gucy2c
ILMN_2686214	Olfr916
ILMN_1242313	Spaca7
ILMN_2437448	LOC100047053
ILMN_2680665	Oxld1
ILMN_2702266	Crygs
ILMN_2627744	Cyp8b1
ILMN_2708811	Bre
ILMN_2704822	Acaa2
ILMN_2829625	Ntng1
ILMN_1236529	Spata16
ILMN_1232671	C130078A06Rik
ILMN_1218591	Olfr368
ILMN_2710811	Gckr
ILMN_2619961	Arhgef37
ILMN_2698381	Dock3
ILMN_3066763	Arl4a
ILMN_1218882	Skint1
ILMN_1236762	Gp5
ILMN_1227717	Klra13-ps
ILMN_2631021	Mdh1
ILMN_2788502	LOC382133
ILMN_2669585	Dnajc19
ILMN_1257965	Ldha
ILMN_2696903	Tal2
ILMN_2597810	Cox16
ILMN_1245138	2510047L19Rik
ILMN_1253136	Kbtbd13
ILMN_1219628	Kcnip1
ILMN_2840286	Megf10
ILMN_1226851	Abca1
ILMN_2472606	Brinp1
ILMN_2497615	Dcaf12l1
ILMN_3161382	Art1
ILMN_2729926	6530409C15Rik
ILMN_3006123	Asns
ILMN_2686178	Fam118b
ILMN_2985447	Cmtm7
ILMN_2553116	8430438E03Rik
ILMN_1238915	Cstf2
ILMN_2610678	Rgs3
ILMN_2687547	Sdpr
ILMN_1247634	Ptgdr
ILMN_2814768	Wnt2b
ILMN_2605489	Rfpl4
ILMN_2680256	Acacb
ILMN_2600822	Tmem139
ILMN_2633530	Cd48
ILMN_2584915	C130085D15Rik
ILMN_2675615	Olfr495
ILMN_1226821	Cacng5
ILMN_2556078	9430028P18Rik
ILMN_1231359	Dcc
ILMN_3115162	Jak2
ILMN_3111744	Lpin1
ILMN_2570410	Cdh8
ILMN_1225494	Epdr1
ILMN_2541746	LOC665051
ILMN_1235506	Muc3
ILMN_1215029	A130035M07Rik
ILMN_1236246	Zcchc7
ILMN_1217814	C130075H21Rik
ILMN_1237224	Kctd12
ILMN_2422042	scl000981.1_40
ILMN_1256377	Lig3
ILMN_2633350	Mfap4
ILMN_1254031	Klf9
ILMN_2566321	9930108O06Rik
ILMN_1230862	Mtmr3
ILMN_2630047	Car3
ILMN_1248699	Olfr1106
ILMN_2993334	Plekhf1
ILMN_1223407	Dock8
ILMN_1220958	D930002M03Rik
ILMN_1214672	2310079F23Rik
ILMN_1246295	Cryzl1
ILMN_1227988	Lins
ILMN_3070533	Cacfd1
ILMN_2507901	Sh3bp5
ILMN_1246126	Mtmr2
ILMN_2444133	Wdr44
ILMN_2638865	Sftpc
ILMN_1244503	D030015B04Rik
ILMN_2622260	Duox2
ILMN_1242622	Crem
ILMN_2740678	Slamf6
ILMN_1238990	LOC381437
ILMN_2932359	Tpi1
ILMN_2799945	Apip
ILMN_2431066	AU042671
ILMN_1230444	Txndc11
ILMN_3126848	Meis3
ILMN_1230596	E030033D05Rik
ILMN_1241293	Cldn5

## Sheet: Piechota_chronic_2012
Gm129	1.08
Dbp	0.58
Plin4	1.85
Fam40b	0.58
Per1	0.66
Homer1	−1.09
Nr1d1	0.58
Fkbp5	0.38
Fgfr2	−0.38
Sult1a1	0.93
Per1	0.60
Inmt	0.56
Hnrnpm	−0.38
Tmem125	−0.36
Hif3a	1.01
Dtna	−0.51
Cartpt	0.44
Cryab	−0.69
