# Supplementary material for: Functional genomic mechanisms of opioid action and opioid use disorder: a systematic review of animal models and human studies
Source: Mol Psychiatry. 2023 Sep 15;28(11):4568–84. doi: 10.1038/s41380-023-02238-1 (PMC10914629; doi:10.1038/s41380-023-02238-1)
Supplement: Supplementary file 12 — Supplementary Files [file 41380_2023_2238_MOESM12_ESM.zip › suppl_file1/seney reanalysis/GSE174409_raw_counts.csv]

	HN1	HN2	HN3	HN4	HN5	HN6	HN7	HN8	HN9	HN10	HN11	HN12	HN13	HN14	HN15	HN16	HN17	HN18	HN19	HN20	HN21	HN22	HN23	HN24	HN25	HN26	HN27	HN28	HN29	HN30	HN31	HN32	HN33	HN34	HN35	HN36	HN37	HN38	HN39	HN40	HBA1	HBA2	HBA3	HBA4	HBA5	HBA6	HBA7	HBA8	HBA9
ENSG00000000003	700	400	344	559	633	336	424	773	524	353	362	554	568	445	421	586	401	505	513	366	723	497	533	518	579	323	593	569	441	696	824	359	442	500	560	517	351	551	312	402	298	187	274	321	291	239	339	326	429
ENSG00000000005	1	0	1	4	0	0	0	3	3	1	1	5	0	0	0	1	0	3	0	2	3	2	3	6	7	0	0	2	1	8	3	0	0	2	3	0	1	4	0	2	6	0	0	3	2	4	5	1	0
ENSG00000000419	748	522	500	583	798	719	578	909	711	280	555	367	752	714	483	746	447	656	648	768	634	666	431	542	860	228	699	583	637	572	797	689	601	718	648	385	373	754	457	485	751	670	644	835	860	693	838	811	865
ENSG00000000457	533	457	386	430	621	387	578	772	650	475	358	473	657	687	383	528	518	501	654	606	699	524	530	610	786	357	660	648	655	476	665	486	602	616	720	483	371	497	449	609	799	609	546	766	687	479	862	780	757
ENSG00000000460	285	251	212	294	314	332	325	294	353	218	238	287	305	274	264	280	286	308	336	322	379	317	265	358	390	135	415	292	330	328	325	282	319	351	262	292	245	339	213	240	202	199	206	200	236	166	327	293	243
ENSG00000000938	161	108	82	44	98	74	95	235	85	47	59	92	127	34	127	118	97	85	55	99	40	92	75	69	88	134	74	83	57	46	35	35	63	56	101	96	42	75	68	166	114	85	90	62	72	92	109	165	96
ENSG00000000971	663	1250	1055	258	625	1442	857	563	930	458	609	832	950	474	630	546	481	467	536	1822	536	723	1000	569	615	2021	666	801	514	513	682	626	821	388	890	484	436	438	598	772	341	695	977	399	570	912	849	275	868
ENSG00000001036	472	330	315	348	444	460	461	765	494	225	293	356	504	369	346	415	279	334	368	606	385	423	461	597	556	256	481	584	442	447	478	359	652	526	439	264	197	478	273	454	421	239	286	383	327	382	406	361	432
ENSG00000001084	3309	2054	1580	1870	2724	2860	2888	3567	2643	1903	1778	1894	3151	2796	2656	2537	2368	2524	2547	3372	2406	3088	2176	2445	3504	1369	2697	2379	2750	2342	3368	2992	2874	2473	2562	1922	1855	2874	2338	2307	1792	1399	1477	1593	1757	1539	2332	1579	1900
ENSG00000001167	1548	1403	1081	979	1470	1164	1404	1107	1368	1237	1036	1147	1497	1426	1327	1358	1089	1281	1272	1437	1452	1485	1163	1400	1783	1042	1436	1384	1216	1246	1602	1159	1410	1222	1389	1118	1017	1239	1052	1410	1199	1092	981	870	1042	979	1305	797	1017
ENSG00000001460	491	285	205	204	436	395	390	284	293	242	246	236	359	287	388	393	184	269	282	415	440	387	302	427	405	183	350	359	291	319	398	289	418	358	372	282	219	292	233	331	628	542	461	464	616	533	707	404	665
ENSG00000001461	5800	4421	2976	3059	5111	5173	6338	7948	5615	3475	3867	3041	6369	5813	4435	4922	3721	4673	4681	6751	5672	6389	5450	8142	7231	2203	5619	6474	4749	4459	5804	5429	9776	6413	6443	3868	3192	4487	3788	4612	5249	4954	3727	4200	5118	4943	6209	4853	5499
ENSG00000001497	823	1467	1233	620	994	752	951	1012	927	1100	628	1236	981	970	1237	922	1056	889	776	841	1051	929	1030	1173	1196	1049	949	1027	900	873	920	961	1260	1134	1159	1196	1086	841	894	882	909	740	1228	861	777	656	965	974	817
ENSG00000001561	3547	2793	1941	2407	3196	3261	3350	4714	3417	1844	2726	1732	3659	3605	2353	3200	2007	3030	3047	4467	3351	3244	2575	3141	3888	1344	3487	3041	2756	2714	3614	3311	3926	3095	2581	1994	1614	3258	2020	2660	3457	3463	2585	3569	3542	3071	4127	2326	3973
ENSG00000001617	116	230	145	84	101	154	199	196	162	117	118	160	162	136	308	174	138	168	161	150	159	228	167	128	160	181	162	133	136	142	198	139	141	111	216	200	196	131	155	202	70	170	56	36	67	147	112	236	58
ENSG00000001626	293	162	205	184	369	240	271	159	331	188	146	226	157	214	325	299	281	262	383	315	232	387	165	186	324	192	257	224	299	231	417	408	291	110	204	258	298	325	272	207	43	28	24	47	38	23	58	21	46
ENSG00000001629	6985	5852	4159	4219	6709	5848	6797	7751	6312	4690	4494	4734	7259	7257	5323	5353	4882	5609	5999	7823	6572	6607	5889	8640	8278	3739	6949	7260	5649	5633	6919	6378	8055	7159	6346	4728	3911	5899	4723	5702	5368	4535	4218	4667	5372	4535	6138	4529	5677
ENSG00000001630	77	84	60	70	161	76	89	129	92	55	66	65	118	96	95	142	75	86	142	170	109	119	70	162	159	52	154	146	132	137	155	134	186	205	162	60	64	138	101	125	170	204	133	197	210	215	210	155	222
ENSG00000001631	518	401	286	306	493	427	440	545	539	308	388	389	514	468	456	423	389	484	427	545	600	569	381	555	617	248	476	406	437	469	555	459	481	428	353	362	334	492	414	413	462	393	428	471	447	435	617	515	555
ENSG00000002016	476	650	496	382	567	472	653	258	439	578	371	682	503	631	721	607	551	541	409	480	684	648	559	718	773	645	707	604	454	448	535	621	728	540	628	656	506	588	438	680	520	412	553	472	501	416	721	302	525
ENSG00000002079	1	0	0	0	0	0	0	4	0	0	1	2	1	0	0	0	0	0	0	0	0	2	0	0	5	0	0	0	0	0	0	0	2	1	0	0	0	0	0	0	0	0	0	0	1	0	0	0	0
ENSG00000002330	306	284	317	320	471	278	326	434	327	329	224	323	336	297	412	514	411	378	380	540	357	510	505	667	605	412	570	520	527	638	581	592	560	809	695	501	396	608	414	536	647	722	550	811	779	646	905	735	903
ENSG00000002549	1861	1675	1004	1101	1589	1763	1413	3528	1729	729	1278	915	1892	1384	1223	1396	900	1349	1218	1490	1254	1253	1451	1481	1600	850	1492	1244	1322	1294	1518	1467	1664	1204	1528	984	771	1249	993	1103	1257	1278	991	1181	1123	1355	1467	1726	1554
ENSG00000002586	704	1411	615	636	985	482	752	1003	1046	427	476	877	731	849	446	1056	355	747	400	874	653	759	646	1235	990	623	896	682	778	732	772	488	409	843	655	810	299	788	408	987	203	413	332	396	323	340	481	309	534
ENSG00000002587	32	59	67	24	56	31	105	78	104	85	44	71	58	86	42	53	39	23	35	33	106	44	156	145	117	30	90	153	69	46	46	57	236	167	150	57	28	79	60	203	213	218	198	234	282	196	255	264	310
ENSG00000002726	0	0	0	0	1	0	0	0	0	1	0	0	0	0	0	0	0	0	0	0	1	0	1	1	0	0	0	0	0	0	0	0	1	0	0	0	0	0	0	0	0	0	0	0	0	0	0	0	1
ENSG00000002745	15	4	1	2	11	6	13	4	9	8	2	11	4	5	14	16	9	5	9	10	20	11	16	7	16	3	2	7	10	24	10	2	6	76	13	11	10	8	1	36	91	57	82	43	98	52	53	26	63
ENSG00000002746	1280	1834	1706	869	1517	1202	1981	1327	1723	1303	1290	1268	1814	1324	1789	1406	1417	1553	1350	1427	1664	1522	1608	1591	1935	1097	1354	1493	1370	1185	1623	1599	2047	2633	2173	1464	1508	1305	1523	2454	5845	6550	6207	6130	5410	4736	7475	6173	6057
ENSG00000002822	32	34	48	22	46	39	34	28	35	27	23	46	35	46	72	57	35	21	47	50	27	46	25	44	46	50	28	29	36	34	48	38	68	33	55	50	57	41	37	31	33	36	41	41	39	37	32	45	37
ENSG00000002834	2113	2004	1999	1598	2088	1190	1977	1641	2036	1584	1402	2190	1865	1876	2609	2418	2041	2007	1955	1674	2556	2191	2115	2857	2467	1839	2175	2188	1675	1905	2079	1888	2665	2669	2920	2014	2076	1696	1979	2562	2924	2210	2314	2227	2195	1592	2674	2361	2240
ENSG00000002919	767	574	452	439	730	692	561	525	637	303	538	444	599	614	629	583	465	622	702	684	593	630	473	551	795	346	631	621	592	518	736	664	653	610	630	412	368	584	538	507	659	573	510	520	616	490	670	496	586
ENSG00000002933	202	176	202	128	168	162	138	229	198	145	190	130	249	196	159	162	153	154	110	206	193	93	187	174	108	124	142	220	138	180	152	158	175	125	204	98	74	113	103	142	128	87	116	96	58	85	105	74	110
ENSG00000003056	1870	1099	1153	1328	1876	1674	1452	1404	1748	686	1262	1152	1763	1656	1293	1773	1220	1502	1663	1787	2075	1753	1106	1515	2272	703	2048	1652	1744	1467	1881	1505	1513	1639	1483	896	1071	1818	1202	1411	1704	1356	1683	1764	1774	1401	1825	1306	1925
ENSG00000003096	3039	1218	1081	1982	2837	3567	2227	1732	2438	740	1484	1192	2731	1893	2128	2543	1782	2470	2680	3690	2325	3002	1020	1249	2513	803	2535	1509	2736	2028	4088	3151	1857	1251	1847	1224	1494	3057	2390	1790	378	228	268	362	421	206	438	267	461
ENSG00000003137	160	214	121	102	121	88	150	251	132	184	120	163	171	183	225	163	173	131	206	138	205	227	181	436	294	160	202	228	123	141	256	173	457	277	375	93	122	156	156	249	577	900	725	532	538	468	686	1185	990
ENSG00000003147	2007	1301	1281	1393	1963	1885	1602	1414	1622	1057	1367	1161	1807	1317	1934	1818	1765	1799	1835	2041	1571	1769	1047	1305	1876	916	1715	1483	1788	1348	2219	2273	1572	1612	1482	1036	1227	1898	1894	1252	2387	2080	2074	2376	2283	1870	2800	2116	2405
ENSG00000003249	244	362	335	204	403	242	369	302	305	317	188	237	306	274	391	307	301	253	337	342	287	290	457	760	405	328	248	379	290	301	423	426	724	619	541	349	339	326	411	527	1152	1248	801	812	972	765	1338	908	1017
ENSG00000003393	2914	2252	1986	1998	2983	2167	2717	2408	2547	1697	2105	2097	2682	2814	2398	2853	2448	2662	2912	2707	2923	2897	2009	2959	3463	1524	2991	2643	2520	2354	2852	2738	2560	3266	2572	2096	1923	2667	2036	2822	4823	4111	4017	4177	4507	3870	5527	3604	4732
ENSG00000003400	240	120	174	213	233	142	158	94	269	60	90	167	169	182	360	212	248	198	237	243	242	232	189	214	254	147	249	188	172	176	302	179	272	147	146	184	152	218	215	156	165	83	154	185	127	66	143	36	254
ENSG00000003402	4149	4441	4166	2940	4019	3479	3467	4099	3216	2834	2507	4087	4072	3133	5133	4023	3900	3563	3880	4231	3518	3506	3408	3340	3789	4370	3353	3103	3242	2972	3906	3271	3777	3217	3389	3669	3342	3171	3924	3659	2289	1819	1932	1809	1760	1475	2090	2109	2029
ENSG00000003436	167	260	93	101	113	312	118	220	158	88	143	157	144	84	206	132	70	115	87	303	104	93	120	104	80	196	88	127	95	78	172	137	142	61	98	83	94	90	152	100	160	170	104	120	94	166	141	108	152
ENSG00000003509	1119	960	912	804	1114	1233	1023	1101	976	658	924	922	1193	1032	897	1052	881	975	1088	996	1116	1146	823	1064	1395	673	1210	1078	1015	898	1336	1147	1137	1231	1122	803	772	1099	842	965	1226	1017	1158	1151	1154	1066	1420	1279	1138
ENSG00000003756	5403	6207	4495	4165	5913	5217	5613	4027	5547	4180	4872	5746	5579	6058	5206	5684	5194	5710	5256	6013	6422	5930	4886	6036	7409	3996	6376	5936	5241	5040	5979	5626	5412	5573	5562	5258	4624	5762	4270	5343	4845	4447	4649	4813	5078	4126	5885	3795	5136
ENSG00000003987	4083	2265	1933	2957	3798	2909	3244	3766	3213	1835	2613	1985	3382	3391	3173	3493	2738	3477	4243	3705	3459	3144	1977	2998	4424	1272	3132	2900	3247	2745	3431	3367	3509	3168	3047	1991	2297	3387	2662	2462	3704	2886	2517	3540	3304	2496	3450	2532	3213
ENSG00000003989	1164	1481	2296	728	970	1208	762	951	827	580	1205	744	1464	587	847	1087	1013	548	1112	1305	650	814	690	618	601	801	569	819	594	709	841	814	603	534	1381	720	715	757	737	1516	711	1472	2898	821	531	937	1290	936	953
ENSG00000004059	1256	864	873	959	1443	1087	1057	1017	1242	530	846	741	1365	1164	1027	1410	913	1241	1302	1399	1205	1455	816	921	1494	464	1480	1045	1320	1106	1456	1435	1211	1413	1302	782	854	1338	1045	983	1849	1434	1244	1723	1625	1259	1797	1352	1684
ENSG00000004139	900	1473	1421	715	1153	725	1033	765	1068	1130	849	1285	1011	939	1416	1100	1274	1018	989	875	1334	850	1187	1322	1470	1323	1060	1022	959	1021	1177	1175	1194	1411	1330	1499	1308	951	1104	1271	713	899	1024	789	803	608	982	1011	814
ENSG00000004142	1238	1007	1053	914	1229	966	1127	1405	1142	804	782	851	1536	1258	1157	1179	1073	1156	1156	1186	1382	1177	1091	1526	1436	738	1177	1242	1014	930	1376	1241	1395	1422	1547	950	953	1167	1048	1153	1812	1451	1244	1532	1480	1221	1637	1460	1508
ENSG00000004399	435	1267	430	294	605	369	572	748	530	634	438	639	668	409	743	562	505	482	500	667	456	497	616	847	791	693	488	918	487	577	590	504	698	1549	908	717	478	414	598	966	1313	1627	1128	930	1101	846	1525	1253	1210
ENSG00000004455	1613	2130	1380	1062	1560	1453	1490	1698	1519	1218	1471	1485	1676	1575	1528	1474	1312	1486	1446	1536	1892	1533	1552	1803	1996	1268	1592	1668	1370	1373	1585	1383	1848	1542	1662	1388	1075	1441	1213	1445	1295	1432	1493	1184	1368	1243	1530	1286	1511
ENSG00000004468	1350	1343	672	706	721	612	1035	1267	674	472	527	907	1692	971	966	676	800	844	1344	897	859	730	1064	751	911	892	521	798	938	1198	1037	514	1187	726	714	522	799	1250	836	414	424	357	186	180	279	243	512	424	377
ENSG00000004478	2620	1885	2121	1581	2836	2354	2411	2424	2322	1548	1561	1512	2512	2645	2320	2791	1506	2243	2306	2574	3408	3260	1903	3394	3786	1338	3348	3077	2446	2358	2673	2916	5223	3099	2601	1492	1722	2519	1741	3269	3790	3088	3736	3651	3927	3322	4153	3038	4086
ENSG00000004487	2661	2159	1824	1994	2527	2337	2468	2787	2361	1453	2317	1770	2853	2559	2172	2734	2019	2535	2312	2474	2814	2382	1881	2562	3251	1331	2700	2482	2338	2120	2784	2346	2288	2606	2619	1666	1690	2623	1998	2255	2598	2448	2392	2863	2648	2367	3296	2816	2912
ENSG00000004534	3247	3193	2748	2518	3572	3001	3569	2626	2838	2739	2472	3245	3522	3445	3395	3155	2900	3162	3246	3323	3854	3550	3144	3940	4253	2805	3622	3447	3009	3190	3666	3173	3506	3448	3379	2997	2501	3275	2265	3206	3517	2881	2824	3601	3364	3007	4598	2788	3611
ENSG00000004660	2213	2540	2396	1728	2793	2912	2614	1767	2740	1504	2379	2037	3257	2073	2884	2442	2735	2622	2550	3453	2032	2446	1656	1466	3058	2115	2560	1780	2665	2469	3027	2887	2610	2884	3048	2153	2631	2456	3148	2322	3649	4581	3716	3607	4212	3865	4906	3703	3976
ENSG00000004700	777	723	445	471	764	812	789	971	799	436	634	458	786	838	624	608	588	574	665	991	737	776	623	802	915	406	681	761	657	639	898	726	816	653	693	476	385	796	583	609	760	599	603	717	731	723	856	680	833
ENSG00000004766	3143	1939	1862	2321	3534	2748	2587	2895	3025	1435	2047	1823	2840	2677	2409	3224	2225	2878	3073	3280	3035	3286	2048	2795	3708	1390	3213	2695	3013	2556	3479	3210	2562	3128	2527	1724	1731	3097	2217	2588	3996	3291	2962	3601	4071	3053	4415	2763	4201
ENSG00000004776	3	12	6	6	14	3	2	4	10	3	7	19	13	1	14	1	9	4	4	14	2	8	5	18	7	21	1	17	3	5	7	5	11	14	9	10	5	3	7	15	1	4	16	5	5	1	6	6	4
ENSG00000004777	257	1004	1149	291	469	242	470	219	433	737	356	798	473	331	1229	596	705	372	374	356	391	463	635	636	581	1303	373	477	399	465	450	477	728	789	817	1286	1000	360	833	762	387	482	856	346	272	236	417	455	382
ENSG00000004779	1303	621	637	1004	1558	1233	1101	1299	1123	562	868	592	1152	1122	821	1338	889	1240	1334	1325	1117	1353	784	1230	1609	445	1567	1319	1369	1184	1564	1432	1063	1588	1447	648	689	1503	896	918	1645	1298	1088	1668	1686	1434	1848	1212	1879
ENSG00000004799	2396	3076	2197	840	1435	3147	2333	2438	1864	3092	1263	1853	2566	2130	1624	2385	1705	1267	1024	2489	1411	1535	2924	1958	2480	3916	1979	2491	1446	1116	1804	1641	2692	1725	2488	2118	1124	1681	1747	3128	1116	1259	1444	651	799	1820	1380	1031	953
ENSG00000004809	4	2	0	1	1	4	6	3	1	1	0	2	0	0	0	1	0	6	0	5	4	3	2	1	6	4	8	2	0	2	3	0	5	0	0	0	2	3	0	5	4	0	1	2	0	0	2	1	1
ENSG00000004838	538	106	243	535	511	187	121	120	191	82	111	334	144	167	337	513	345	264	475	189	534	416	148	89	241	152	376	181	422	745	638	283	66	74	113	451	199	510	182	92	35	21	21	40	41	15	29	25	35
ENSG00000004846	0	2	0	0	0	0	0	0	2	4	0	0	2	0	0	0	0	1	0	0	0	0	0	1	0	0	0	0	1	0	0	0	2	3	0	0	0	0	0	0	4	0	0	1	2	0	0	0	0
ENSG00000004848	64	126	127	76	127	76	118	141	101	128	92	126	112	95	108	115	70	102	91	95	137	71	169	300	173	66	89	188	86	117	96	79	274	205	208	134	123	87	96	164	154	147	159	182	153	117	211	164	178
ENSG00000004864	587	644	303	360	566	442	720	1035	769	524	357	504	599	895	480	387	404	600	452	821	837	677	761	1209	996	279	777	930	553	599	660	618	1321	715	807	565	356	581	427	487	357	281	310	347	403	305	420	341	462
ENSG00000004866	784	713	680	616	866	565	687	914	728	496	557	705	785	703	801	759	688	702	814	769	835	824	690	945	974	626	800	816	676	716	735	655	727	985	726	569	596	749	651	818	1068	936	958	1139	986	901	1176	964	1103
ENSG00000004897	4989	3460	2665	3775	5078	4297	4574	5785	4573	2278	3738	2865	4828	4155	3653	4485	3598	4671	4800	4824	4654	4559	3405	4441	5639	2032	4945	4486	4650	3776	5312	4341	4815	4997	4192	2619	2799	4786	3525	3936	6119	4958	4234	5824	5395	4476	6442	5400	6410
ENSG00000004939	8	12	5	3	1	4	3	5	2	2	2	12	10	6	7	11	5	2	3	25	6	6	39	2	1	8	15	2	3	1	3	0	8	7	6	4	13	0	1	30	11	4	0	1	1	4	2	3	5
ENSG00000004948	66	60	86	101	117	2	110	252	216	60	194	175	181	470	9	350	21	208	47	3	682	168	101	456	532	63	603	364	215	208	10	38	122	171	221	100	130	139	1	60	14	1	5	11	8	0	11	14	8
ENSG00000004961	495	313	244	369	523	444	424	534	460	127	323	250	439	381	366	533	333	436	449	549	480	481	307	508	595	157	511	445	464	395	472	482	447	539	479	284	282	515	338	442	751	609	451	638	617	546	755	534	745
ENSG00000004975	348	744	600	311	425	479	423	436	440	410	370	561	460	448	619	470	432	392	399	550	554	497	488	612	603	656	508	507	448	429	503	543	617	611	562	555	518	426	582	595	393	362	449	361	395	449	480	418	494
ENSG00000005001	0	0	0	0	0	0	0	0	0	0	0	0	0	0	1	0	0	0	0	0	0	0	0	0	0	0	0	0	0	0	0	0	0	0	0	0	0	0	0	0	0	0	0	0	0	0	0	0	0
ENSG00000005007	1040	1946	1809	791	1483	1147	1576	1060	1290	1711	1272	1601	1597	1183	2193	1685	1943	1224	1275	1419	1432	1467	1570	2025	1848	1926	1396	1695	1243	1491	1542	1384	1933	1940	2138	1873	1767	1124	1773	2162	1337	1764	1791	1085	1370	1389	1925	1445	1240
ENSG00000005020	801	703	588	779	1098	565	1232	765	1119	377	737	612	1080	982	658	993	667	959	787	674	1090	1055	724	1333	1390	452	1043	1030	789	869	795	607	1079	1260	946	502	435	996	417	1280	1958	1661	1288	1604	1698	1212	1971	1535	1712
ENSG00000005022	2336	1615	1214	1821	2338	2039	2189	2669	2308	1299	1560	1617	2517	2078	1814	2390	1591	1776	2226	2279	2221	2204	1610	2461	2909	1295	2574	2316	2436	1964	2980	2497	2771	2579	2582	1216	1259	2387	1754	2052	3250	2489	1780	2964	2960	2620	3678	2273	3538
ENSG00000005059	132	135	50	86	131	118	143	269	134	66	129	72	132	145	53	146	74	92	88	105	95	104	170	146	159	39	93	137	65	111	123	80	172	165	109	40	46	83	71	129	156	62	76	118	115	114	104	125	175
ENSG00000005073	0	0	0	0	0	0	0	0	0	0	0	0	0	0	0	0	0	0	0	0	0	0	0	0	0	0	0	0	0	0	0	0	0	0	0	0	0	0	0	0	0	0	0	0	0	0	0	0	0
ENSG00000005075	142	169	170	173	268	145	151	221	178	137	117	155	153	196	157	197	109	185	239	223	175	189	162	241	324	140	265	242	204	184	264	237	216	219	261	146	186	251	168	251	178	156	192	201	173	143	195	154	170
ENSG00000005100	576	897	778	451	673	465	841	658	705	571	612	622	940	627	848	708	728	637	677	635	721	634	625	732	922	572	609	753	590	679	762	609	772	879	1015	818	604	516	725	822	856	933	917	648	684	638	1001	787	732
ENSG00000005102	0	0	0	2	0	0	0	0	0	0	0	0	0	0	0	0	0	0	2	0	1	0	0	0	0	0	0	0	0	0	0	0	0	1	0	0	0	0	0	0	0	0	0	0	0	0	0	0	0
ENSG00000005108	2881	1606	1096	1728	2611	1717	1782	1659	1682	1108	1318	1643	2197	1365	1957	1997	1836	2248	2648	2323	1900	1866	1455	2311	2198	1214	1964	1758	2147	1838	3501	2746	2029	1742	1746	1123	1505	2108	2001	1554	2686	2084	1885	2332	2248	1696	2982	2241	2490
ENSG00000005156	1710	1487	1481	1118	1647	1190	1704	1482	1624	1253	1164	1519	1650	1470	1851	1583	1627	1592	1620	1374	1797	1525	1489	1535	1989	1328	1387	1442	1493	1276	1720	1580	1713	1560	1623	1410	1361	1330	1622	1508	1635	1339	1522	1328	1362	1070	1695	1467	1536
ENSG00000005175	1598	1386	1047	1126	1419	1110	1524	1583	1323	865	1161	990	1525	1329	1412	1309	1159	1287	1318	1343	1694	1309	1292	1881	1813	704	1304	1405	1325	1197	1545	1395	1543	1502	1548	970	962	1274	1093	1359	1585	1313	1130	1427	1389	1105	1712	1328	1412
ENSG00000005187	1	6	7	3	4	4	7	18	19	6	0	4	9	4	0	6	7	2	13	6	3	1	5	21	10	2	12	10	7	3	4	12	5	1	16	12	6	6	11	5	6	2	2	5	7	1	2	3	2
ENSG00000005189	213	216	110	178	207	183	198	158	206	123	188	135	230	192	164	249	177	281	255	174	249	225	118	164	246	131	251	186	214	189	198	205	158	148	213	125	143	206	164	151	174	171	109	159	149	117	149	109	132
ENSG00000005194	873	626	587	668	857	903	772	844	837	446	606	590	904	834	727	853	661	748	817	895	882	913	615	954	1070	406	839	903	814	607	1062	907	1101	984	930	501	442	885	676	744	1400	1206	963	1276	1369	1231	1598	1086	1335
ENSG00000005206	289	620	424	328	535	273	381	560	351	515	301	557	480	395	571	503	497	460	451	521	461	519	683	892	685	678	497	625	527	614	539	581	620	718	865	782	527	539	579	566	482	568	421	574	526	539	492	813	571
ENSG00000005238	573	723	763	482	623	544	539	883	623	483	530	561	691	529	719	622	587	575	708	769	613	632	601	793	784	479	614	745	624	640	845	717	936	787	855	636	586	679	727	583	641	680	644	700	740	632	727	592	683
ENSG00000005243	69	68	65	48	55	40	70	92	59	77	38	59	66	58	39	66	36	49	48	69	71	49	79	82	54	52	52	88	51	96	71	56	94	71	61	47	28	31	69	56	49	35	72	43	65	40	65	42	68
ENSG00000005249	1323	907	1002	962	1415	1272	1231	1185	1389	551	1017	782	1499	1166	1033	1499	1145	1230	1332	1458	1429	1588	1024	1256	1733	558	1566	1068	1478	1170	1586	1335	1443	1404	1491	740	895	1389	1087	1166	1331	1426	1261	1352	1206	1162	1717	1354	1524
ENSG00000005302	933	684	637	702	886	592	785	651	762	507	649	656	827	900	710	866	715	760	955	762	1000	915	686	890	1070	500	1081	888	807	732	844	770	916	847	843	681	633	877	675	917	1209	972	778	916	1003	829	1222	737	1078
ENSG00000005339	1615	3120	3167	1243	2108	1064	2551	1599	2103	2712	1461	3432	1764	1817	3712	1821	3367	1744	2002	1734	2328	1865	2896	3290	2717	3137	1635	2407	1588	1848	2030	1818	3210	2987	3057	3468	3109	1466	2870	3636	1728	2507	2984	1601	1827	1163	2706	2511	1769
ENSG00000005379	3297	4989	5165	3081	4655	3450	3798	2739	3839	3898	2520	5127	4270	3617	6692	5278	5366	4173	4351	4340	4486	4452	3571	4357	5042	6979	4478	3615	4349	4137	6342	4662	4652	5881	5162	5698	5500	4832	5581	5131	6395	5335	5219	5790	5307	4396	6528	5532	5406
ENSG00000005381	8	8	4	19	25	23	31	27	25	14	17	7	43	34	8	36	55	14	10	17	8	6	23	48	22	15	10	17	11	13	3	22	57	14	30	23	5	8	28	16	33	29	47	33	43	40	41	53	42
ENSG00000005421	23	7	4	12	19	8	47	9	22	28	4	35	18	20	29	23	38	19	17	33	31	11	17	19	35	11	25	23	30	30	44	25	33	29	32	37	28	22	17	17	13	10	4	11	21	7	21	6	17
ENSG00000005436	827	894	704	746	974	739	868	747	897	544	579	788	838	824	906	842	752	774	944	1061	954	1010	752	925	951	592	1016	796	858	742	999	921	865	701	966	713	812	969	809	727	625	648	713	805	802	559	954	508	960
ENSG00000005448	340	265	220	304	437	311	246	208	367	162	276	245	337	322	284	513	266	421	457	403	347	391	163	260	433	154	415	289	397	473	483	418	312	357	317	237	190	412	309	257	434	370	195	328	392	309	351	239	366
ENSG00000005469	819	595	621	655	862	588	688	547	826	397	458	607	703	677	581	633	623	701	691	774	877	916	595	683	889	438	760	686	780	690	908	788	697	720	676	514	553	841	583	652	607	471	542	575	621	495	743	340	734
ENSG00000005471	11	9	8	9	21	9	29	13	10	19	16	15	30	19	18	24	24	7	21	14	41	20	31	60	17	11	20	35	16	21	26	29	111	27	28	8	9	21	12	28	8	21	18	6	15	17	28	12	37
ENSG00000005483	3998	5248	3992	2586	4043	3629	4459	5183	4115	3704	3964	3895	4552	3962	4869	3968	3746	4151	3997	4014	4448	3551	3881	4886	5006	3508	3665	4230	3336	3228	3901	3439	4808	4525	4111	3789	3317	3487	3734	4494	4249	4532	4717	3909	4245	3660	5121	4957	4377
ENSG00000005486	3749	2398	2976	3188	4624	2878	3047	3048	3614	2036	2726	2676	3896	3225	4576	4739	3977	3869	4725	3824	3881	4183	2438	3975	4626	2108	4045	3530	3818	3539	4766	4632	4266	4393	4074	2871	3339	4342	4120	3622	3746	3200	2805	3063	2777	2571	3461	2900	3130
ENSG00000005513	927	1482	1273	769	1116	1107	1270	1185	1111	1353	736	1178	1126	1348	1623	1453	1120	1122	967	1786	1155	1568	1376	1997	1854	1451	1436	1713	1274	1505	1387	1552	2386	1629	1521	1809	1170	1201	1340	1563	466	615	606	529	674	724	966	664	731
ENSG00000005700	44	60	18	121	117	37	40	169	59	36	80	20	57	106	46	127	150	104	34	303	57	113	37	159	62	44	31	190	178	181	56	39	46	49	27	90	28	30	186	279	139	99	36	39	64	181	42	130	154
ENSG00000005801	1495	1531	1032	1005	1542	1285	1517	1748	1516	1148	1096	1332	1528	1659	1672	1291	1204	1143	1396	1354	1707	1510	1426	1976	1795	858	1441	1536	1431	1187	1823	1506	1835	1851	1698	1254	987	1400	1440	1622	1562	1460	1344	1470	1621	1186	1638	1688	1677
ENSG00000005810	27885	17803	18259	20133	29114	22078	25090	21111	26866	12992	19961	17495	27869	23633	23238	28181	22531	26699	27836	24291	29243	27730	17222	22987	33035	12807	28171	22717	26093	22658	28822	25865	22702	28378	25196	17255	19562	25679	21789	25025	39453	33206	29174	36008	34511	27761	42042	29918	38971
ENSG00000005812	3452	2614	1971	2372	3194	3143	3025	4882	3197	1669	2445	2156	3266	3206	2276	2754	2160	2638	2873	3555	3213	3275	2368	2888	3925	1577	3230	2953	3027	2612	3260	3293	3233	3370	2788	1934	1662	3307	2336	3179	3735	3049	2683	3708	3599	2919	3971	3477	3779
ENSG00000005844	83	40	68	45	76	68	46	48	84	6	43	83	54	83	75	23	44	29	49	92	81	37	45	98	93	22	105	81	67	27	113	65	69	38	36	32	51	31	39	41	41	22	33	39	11	52	26	19	64
ENSG00000005882	1493	1471	1356	1264	1939	1361	1415	1230	1633	1226	1045	1609	1552	1503	1997	1775	1956	1645	1994	1766	1648	1628	1280	1515	1862	1557	1625	1370	1696	1534	1918	1839	1909	1690	1793	1591	1949	1711	2139	1682	1454	1538	1321	1404	1363	1269	1748	1376	1468
ENSG00000005884	584	879	759	444	616	441	677	481	690	547	491	699	722	498	902	639	673	603	642	513	728	635	697	837	801	659	572	741	608	601	772	641	933	940	891	783	756	607	788	855	734	834	913	897	744	615	1178	778	816
ENSG00000005889	4346	2191	2691	1971	2740	3137	2402	4353	2669	2613	2636	2121	3477	2529	3419	2364	3310	2290	3965	2768	4250	2664	3269	2693	3176	2357	2639	3715	2395	3456	4436	2638	3767	2273	3707	1941	2679	2526	3173	2314	3597	1961	2684	2201	2286	2634	2609	3209	2526
ENSG00000005893	11729	9575	5346	5996	9033	12337	14305	21868	10345	7898	7248	6333	11024	14058	7747	7187	6266	7760	7416	14291	9438	9725	10449	12134	15254	4515	11089	11343	9054	9441	9037	9304	15998	10403	7927	6797	5102	8908	6959	10127	7005	6788	5929	6807	8112	8730	9835	7789	9255
ENSG00000005961	26	117	38	9	29	59	39	59	52	70	29	60	51	41	74	48	57	44	50	33	46	37	59	75	54	88	34	54	23	47	23	26	58	51	48	72	68	32	19	57	56	58	48	54	60	55	83	93	40
ENSG00000005981	42	70	40	19	127	101	100	84	91	96	36	55	125	100	71	59	46	98	44	121	48	70	47	61	56	71	27	67	65	41	67	140	101	52	96	108	66	69	91	101	32	23	81	93	75	47	52	22	74
ENSG00000006007	2804	1564	1293	1887	2562	2485	2245	2554	2276	1334	1557	1308	2862	2099	2002	2062	1790	2162	2537	3056	1992	2531	1657	2015	2797	1126	2387	1885	2301	1894	2630	2629	2412	2415	2185	1392	1493	2237	2024	1838	2921	2292	1886	2374	2785	2403	2941	2270	2861
ENSG00000006015	166	233	246	153	312	164	216	173	243	195	152	229	212	275	278	336	230	260	268	350	272	341	326	404	420	294	358	359	311	372	325	352	403	509	476	377	310	344	297	388	316	343	410	541	400	438	464	362	702
ENSG00000006016	395	194	273	503	354	203	89	159	311	251	223	1278	195	113	395	463	512	383	402	436	628	816	332	421	478	559	448	386	581	788	679	499	84	211	124	1007	574	744	322	299	265	285	307	544	360	312	450	360	497
ENSG00000006025	184	385	313	188	292	217	298	250	272	343	163	374	261	265	327	326	247	235	239	270	369	354	367	483	374	431	312	388	280	317	357	282	416	394	366	362	310	213	275	397	281	305	318	235	277	293	383	288	339
ENSG00000006042	1288	1220	458	523	853	1409	1582	1336	901	928	711	584	1055	1525	847	870	538	831	773	1312	1309	1014	1365	1252	1677	461	1217	1256	900	666	963	901	1961	931	683	801	572	777	468	890	415	359	355	389	563	739	705	371	514
ENSG00000006047	0	0	0	0	0	0	0	0	0	0	0	0	0	0	0	0	0	0	0	0	0	0	0	0	0	0	0	0	0	0	0	0	0	0	0	0	0	0	0	0	0	2	0	2	0	0	0	0	2
ENSG00000006059	0	0	0	0	0	0	0	0	0	0	0	0	0	0	0	0	0	0	0	0	0	0	0	0	0	0	0	0	0	0	0	0	0	0	0	0	0	0	0	0	0	0	0	0	0	0	0	0	0
ENSG00000006062	457	508	414	211	338	502	393	479	332	318	311	379	428	260	792	452	409	314	337	445	296	334	337	328	346	489	302	238	274	375	434	400	459	391	421	341	370	307	506	381	239	324	281	132	198	247	169	413	156
ENSG00000006071	523	1350	1877	567	924	662	903	758	716	1283	916	1194	965	711	1077	670	1616	726	549	877	710	749	791	934	686	1742	363	746	780	668	1033	773	1199	1144	1256	1198	955	479	910	883	1482	1391	2129	1080	1269	1236	1646	1843	1426
ENSG00000006116	540	539	483	319	494	289	493	289	515	295	357	564	438	308	814	472	709	423	577	339	549	515	414	451	618	344	514	341	479	406	703	664	715	842	512	532	637	425	790	722	1160	1059	1006	795	812	595	942	894	783
ENSG00000006118	701	1572	1364	870	1333	762	1432	1578	1295	1564	1083	1362	1375	1355	1331	1825	1026	1297	916	844	1580	1376	2363	3113	2375	1727	1610	2380	1198	1443	1223	1353	2606	3595	2731	1649	1169	1308	1373	2604	2289	2267	2405	2232	2524	1821	3243	2567	2496
ENSG00000006125	11806	9477	8670	6958	10653	8338	10884	9987	11278	6384	10074	7903	11447	9490	10528	11051	9390	10084	10838	9697	11123	9710	8653	12181	13050	6171	10258	10563	9959	9207	12319	9780	11966	14806	11800	7478	7948	8631	9646	10991	15468	14899	12938	11435	11977	10434	14042	11861	12479
ENSG00000006128	6162	2126	1564	3637	5272	4830	3208	2906	4472	1452	3793	1662	4040	3189	4112	3847	2877	3192	5628	4838	3863	5283	1459	1761	4588	695	4840	3160	5202	3472	6914	7193	2279	2584	2345	1858	1609	4798	2826	3102	714	357	285	699	544	392	549	473	621
ENSG00000006194	1043	933	892	827	1097	993	981	1262	996	544	926	823	1119	1014	870	948	791	952	1015	1036	1090	1175	821	1000	1346	522	1124	959	1076	902	1190	1042	1114	1172	1063	769	749	1176	874	884	1084	886	941	1006	1086	1079	1361	1042	1104
ENSG00000006210	1422	2017	1927	1045	1679	823	1839	1336	1837	1392	1330	2145	1631	1403	2996	2072	1931	1477	1424	1159	1851	1824	1930	2027	2020	1897	1877	1508	1617	1474	2244	1643	2685	2575	2178	2269	2334	1342	2367	2741	2482	1974	1814	1527	1673	1149	2159	2072	1830
ENSG00000006282	717	690	902	581	699	539	1005	628	814	1059	738	744	1221	764	929	877	891	1005	790	1036	701	561	795	1669	1294	578	1092	1334	951	701	1246	770	1373	1494	1543	607	569	852	755	518	1323	852	1130	1242	854	853	1636	764	1224
ENSG00000006283	71	213	113	55	103	23	243	147	127	187	110	166	144	108	141	190	96	162	70	45	267	93	304	680	263	182	134	411	84	68	96	85	399	1070	507	161	150	87	68	602	1103	1274	996	728	801	613	1029	1239	832
ENSG00000006327	67	70	11	8	20	15	31	120	19	4	31	4	14	19	102	62	6	26	6	10	24	11	11	30	8	9	19	41	12	12	16	15	68	20	47	15	17	12	9	13	66	24	25	4	7	47	25	96	13
ENSG00000006377	334	382	301	252	295	303	365	319	327	269	302	338	508	300	429	360	355	370	395	265	471	292	310	326	472	195	349	197	378	261	391	301	380	220	463	372	325	294	344	292	49	54	48	41	38	52	47	61	47
ENSG00000006432	2332	2177	1973	1389	2015	1536	2429	1901	2154	1836	2035	1924	2275	1573	2582	1987	2061	2069	2126	1411	2435	1706	2355	4314	2599	1423	1887	2600	1660	1576	2338	2015	3639	3522	3740	1911	1917	1620	2426	3068	4628	5385	4969	3582	3559	3256	5235	4616	3934
ENSG00000006451	1728	1289	922	1167	1663	1269	1552	1796	1464	978	1375	1024	1432	1495	1319	1542	1304	1440	1589	1861	1585	1619	1208	1598	1858	761	1802	1402	1414	1303	1672	1543	1411	1585	1571	1118	1008	1435	1154	1511	1540	1369	926	1272	1345	1063	1340	1038	1410
ENSG00000006453	28	54	12	20	15	28	30	8	15	9	17	19	51	19	39	34	14	13	14	15	8	10	19	24	8	52	15	17	8	29	25	19	34	21	19	18	19	11	39	26	21	28	6	18	27	41	13	9	14
ENSG00000006459	1455	3025	1145	1070	1651	1567	1577	1781	1612	887	1725	1100	1385	1408	1418	1313	1334	1339	1293	1862	1406	1527	1166	1584	1871	886	1614	1456	1324	1128	1687	1592	1754	1432	1413	1045	1077	1539	1280	1657	1965	2720	1651	1718	2085	2090	2400	1597	2138
ENSG00000006468	3690	2080	1706	2544	3120	2136	1845	2301	2397	1112	1335	2118	2288	1953	2501	3006	2231	2476	3072	2852	2700	3445	1455	2143	2951	1715	3149	2051	2840	2080	5147	3974	2106	1796	1756	1571	1801	2434	2405	2300	3304	2290	1630	2855	2498	1946	2798	2185	3212
ENSG00000006530	641	527	452	511	615	518	584	693	604	361	539	416	755	581	473	595	506	605	666	625	730	591	465	685	748	325	637	640	627	520	649	571	593	683	559	421	372	577	456	533	838	639	665	825	750	633	889	675	817
ENSG00000006534	49	63	71	52	86	47	43	97	87	54	24	92	38	65	47	60	43	53	80	74	78	101	78	80	90	75	78	90	85	76	108	54	91	58	66	85	58	46	59	49	27	24	23	39	24	40	21	28	42
ENSG00000006555	90	120	179	55	169	75	121	18	106	79	43	127	85	101	155	141	191	106	119	127	68	139	110	43	127	153	69	71	137	136	179	159	80	40	83	156	172	95	165	99	15	7	15	9	5	6	4	8	9
ENSG00000006576	1521	1513	880	995	1300	1513	1501	1863	1379	860	1756	1020	1942	1365	1487	1356	1104	1336	1242	1569	1413	1284	1166	1416	1727	707	1288	1247	1116	915	1465	1288	1476	1435	1408	935	874	1350	1171	1313	1692	1681	1333	1580	1440	1472	1905	1618	1590
ENSG00000006606	0	0	0	0	0	0	1	0	0	4	0	0	0	0	0	0	2	1	0	0	0	0	0	1	0	0	0	0	0	1	0	0	1	0	0	0	0	0	0	2	0	0	2	0	3	0	0	0	2
ENSG00000006607	1168	1812	1261	1033	1567	1068	1237	1708	1121	1297	994	1512	1354	1405	1647	1191	1476	1424	1359	1686	1391	1484	1508	1627	1884	1276	1361	1575	1379	1372	1513	1185	1863	1439	1304	1404	1206	1430	1318	1426	944	1215	1017	1178	1368	893	1114	1310	1039
ENSG00000006611	39	80	37	52	176	45	135	210	108	101	38	62	130	194	70	34	42	61	70	288	124	120	164	107	75	42	48	168	89	192	122	85	222	110	147	86	16	38	109	56	42	55	59	38	108	50	120	86	89
ENSG00000006625	350	253	168	217	312	260	221	347	249	145	237	138	239	207	158	289	231	207	241	250	275	309	182	266	335	104	275	246	282	225	324	253	245	309	285	145	142	280	163	231	675	433	277	518	506	473	614	362	502
ENSG00000006634	390	285	259	261	399	376	316	533	395	156	266	220	407	276	337	387	334	383	355	405	385	352	231	231	392	219	410	231	430	227	364	417	267	242	279	217	348	386	347	276	277	219	213	272	247	251	307	390	248
ENSG00000006638	4	3	1	3	2	3	2	10	3	3	1	0	12	2	14	6	4	2	2	8	4	2	8	11	6	2	2	8	2	2	3	5	9	7	1	9	3	1	2	2	6	6	7	8	15	2	11	13	8
ENSG00000006652	1863	1723	1318	1199	1756	1658	1468	2053	1784	1029	1373	1417	1592	1682	1420	1404	1158	1384	1400	1696	1867	1978	1457	1754	1994	952	1812	1729	1647	1884	1750	1767	2526	1647	1595	1096	1121	1748	1249	1911	1430	1513	1631	1560	1542	1339	1740	1372	1819
ENSG00000006659	0	0	0	0	0	0	0	1	0	0	0	0	0	0	0	0	0	0	0	0	0	0	0	1	0	0	0	0	0	0	0	0	0	0	0	0	0	0	0	0	0	0	0	0	0	0	0	0	0
ENSG00000006695	443	491	380	272	355	303	426	252	309	278	270	409	361	350	513	334	441	338	400	400	434	423	385	536	485	387	435	366	335	327	530	386	436	419	432	424	348	346	335	429	427	485	390	371	405	358	566	341	388
ENSG00000006704	349	679	597	279	406	345	532	644	447	452	472	569	567	402	650	520	468	459	403	380	563	452	489	623	503	500	464	558	420	421	494	440	517	624	632	588	477	454	365	567	383	447	387	309	362	364	511	639	390
ENSG00000006712	922	815	506	647	866	910	875	1048	902	603	663	627	1094	879	697	901	625	796	851	1020	951	928	753	995	1159	527	1001	1091	857	779	1172	989	1142	1033	935	617	551	847	644	775	1098	912	631	1000	1070	971	1277	729	1117
ENSG00000006715	5892	3475	3093	3884	5546	4423	4905	5083	5364	2516	3414	3110	5416	4999	3519	5063	3550	4545	4467	5057	5543	5186	3394	4979	6041	2241	5719	4789	5098	4203	5671	5015	4872	6174	4455	3016	3158	5399	3673	4595	8233	6659	5976	7253	8075	6727	8626	6387	8021
ENSG00000006740	1876	1934	1849	1477	2094	1889	2155	1676	1976	1375	1744	1748	2442	1671	2327	2332	1980	2161	2062	1793	1959	2036	1595	2554	2456	1396	2114	1955	1993	1817	2054	2070	2332	2963	2387	1618	1847	2039	2063	2480	3047	2814	2163	2509	2389	2198	3364	2754	2584
ENSG00000006744	1454	1108	1065	1252	1735	1451	1487	1424	1281	872	1018	1035	1626	1415	1287	1673	1363	1341	1656	1748	1520	1505	1035	1482	1720	771	1392	1600	1505	1217	1835	1897	1577	1559	1525	1031	921	1374	1328	1236	1564	1287	1286	1615	1642	1344	1923	1390	1514
ENSG00000006747	1143	626	776	1269	1989	2178	675	274	386	54	395	825	852	201	1676	1121	1538	711	2220	1590	602	853	174	327	247	630	378	235	1519	673	1623	1762	733	96	370	620	1156	900	2270	330	42	173	107	21	13	218	84	59	87
ENSG00000006756	346	387	380	266	413	195	304	327	515	352	197	480	359	271	316	419	272	353	402	326	445	344	456	584	485	379	416	497	330	465	480	272	471	329	484	301	272	419	287	304	281	227	264	268	264	172	297	186	332
ENSG00000006757	905	435	471	389	624	561	417	657	450	350	427	368	712	470	557	434	609	513	799	395	784	554	510	412	568	377	624	618	439	688	964	506	598	307	589	293	527	533	471	331	429	266	458	384	415	310	309	311	355
ENSG00000006788	0	0	0	0	2	0	0	0	4	0	0	0	0	0	0	1	0	1	0	0	0	0	0	0	0	1	0	0	0	0	0	0	0	4	0	0	0	0	0	6	3	2	3	7	1	7	7	4	2
ENSG00000006831	37	15	9	0	16	29	10	27	19	16	12	19	21	27	21	15	14	14	46	49	14	20	13	22	20	11	9	71	18	8	16	9	19	26	10	18	6	18	5	23	12	20	10	13	15	18	14	12	10
ENSG00000006837	117	105	91	97	89	85	127	92	99	59	71	82	95	123	78	113	77	111	84	99	114	121	99	91	115	63	123	102	89	107	130	106	107	98	101	126	110	107	93	108	90	114	102	97	120	105	129	85	111
ENSG00000007001	234	186	186	139	174	126	164	103	204	80	141	215	186	200	163	272	149	209	250	130	86	185	155	113	170	175	223	86	195	198	149	177	93	120	128	112	153	177	148	200	139	117	142	102	117	137	159	111	163
ENSG00000007038	1	0	0	0	1	0	0	0	2	6	4	0	1	2	8	0	7	1	6	0	1	0	0	0	1	1	0	0	0	0	1	0	0	0	2	1	0	1	1	0	0	0	0	1	0	11	4	0	0
ENSG00000007047	704	1228	1135	471	825	612	939	759	748	760	694	948	1000	627	1614	991	1045	684	762	924	786	778	1007	1160	938	1212	712	886	644	725	1164	1011	1479	1116	1279	1125	1130	762	1433	1257	855	896	859	604	697	659	942	937	682
ENSG00000007062	224	281	112	179	155	124	115	134	165	85	215	217	137	152	260	173	199	163	245	220	266	268	208	214	301	210	272	156	175	259	279	268	186	244	146	197	192	218	168	176	199	228	198	325	231	137	270	96	312
ENSG00000007080	151	237	215	133	204	178	174	219	190	177	96	196	163	204	303	345	233	170	213	343	275	190	268	364	334	228	354	334	269	304	318	319	340	448	382	287	219	257	250	333	476	395	421	427	451	393	531	442	599
ENSG00000007129	0	0	0	0	0	0	0	0	0	0	0	0	0	0	0	1	0	0	1	0	2	3	1	0	0	0	0	4	0	0	1	0	0	2	0	0	0	0	0	0	0	0	2	0	0	0	0	0	0
ENSG00000007168	21243	14037	10908	14345	19305	17188	18164	18683	18286	9305	14589	10850	20183	17044	15468	19013	14504	17902	19621	18848	18930	17795	13033	20140	22364	6914	19389	17565	18365	14513	21451	19382	21292	21906	19825	10307	11679	18027	14470	17918	27761	23543	18093	24994	24705	20017	28211	21464	26401
ENSG00000007171	45	42	56	23	48	84	61	61	26	29	38	34	51	42	85	103	53	84	77	25	28	34	34	61	67	54	24	40	24	26	39	84	65	135	36	34	40	41	89	31	249	205	214	221	226	165	361	198	219
ENSG00000007174	3297	1079	1834	3025	2624	786	794	604	899	889	644	2614	667	762	1963	2502	2216	1517	2283	624	3591	1694	782	652	1044	1182	1150	928	1775	3704	4489	930	613	668	915	3577	1090	2343	1000	839	335	361	553	368	378	225	476	254	480
ENSG00000007202	7681	7362	6102	5117	7341	6447	7307	6540	7046	5107	5396	6406	7822	6504	7441	7493	6704	6480	6797	6881	8076	7031	6637	8933	8767	5651	7510	7321	6495	6287	8351	7038	8671	7932	8014	6264	6168	6598	6642	7512	8735	8055	5982	7222	7260	6325	8843	6890	8028
ENSG00000007216	0	0	0	0	0	0	1	0	0	0	0	0	0	0	0	0	0	0	0	0	0	0	0	0	0	0	0	0	0	0	0	0	0	0	0	0	0	0	0	1	0	0	0	0	0	0	0	0	0
ENSG00000007237	21891	18158	16344	12849	23174	19942	21378	18370	21106	12915	16962	13808	21540	16491	24268	20465	21888	19597	22911	22373	17742	19304	13192	13534	23244	10702	17751	14053	18754	16631	27084	25948	19278	19759	20274	15176	17260	19198	23839	18140	24147	26491	23874	19296	22278	18014	25502	23865	22101
ENSG00000007255	136	127	49	98	182	125	170	128	101	100	85	93	161	146	130	143	126	123	145	175	119	127	115	114	182	106	173	171	161	170	184	164	167	135	175	75	69	149	115	86	102	110	67	149	111	132	187	121	180
ENSG00000007264	260	314	298	291	504	290	346	240	300	266	252	314	349	282	500	525	366	400	477	509	363	436	312	426	508	423	557	391	518	455	738	706	445	531	562	519	453	558	643	568	777	851	594	867	896	667	1119	693	1001
ENSG00000007306	0	0	0	0	0	1	0	0	0	0	0	0	0	0	0	0	0	0	0	0	0	0	0	0	0	0	0	0	0	0	0	0	0	0	0	0	0	0	0	0	0	0	0	0	0	0	0	0	0
ENSG00000007312	1	2	0	0	1	2	0	2	0	4	0	1	0	1	0	6	5	1	5	0	5	3	6	0	2	1	2	0	4	1	5	5	5	2	4	0	0	0	0	3	3	4	0	2	1	0	0	4	3
ENSG00000007314	6	5	7	9	9	5	3	4	6	4	3	17	9	5	8	4	15	1	1	13	12	2	24	8	2	7	1	2	3	3	7	7	6	3	4	8	9	4	23	9	8	1	7	3	3	3	2	4	2
ENSG00000007341	1100	978	819	770	1178	893	960	906	871	674	660	839	1030	1019	905	925	907	955	979	1202	1186	1000	838	1026	1340	773	961	1041	1011	828	1092	991	983	994	943	764	771	1114	818	974	845	722	834	844	985	772	1045	720	942
ENSG00000007350	3	16	12	1	12	6	6	3	3	2	15	14	2	11	1	2	2	7	7	3	5	4	2	5	2	14	8	3	13	3	5	0	15	12	4	4	7	12	3	9	1	1	2	1	0	1	1	1	2
ENSG00000007372	763	472	622	602	860	662	653	553	714	510	322	977	612	571	880	704	608	775	733	748	831	671	671	644	775	703	587	557	586	777	1030	705	881	851	622	716	478	706	631	1000	661	405	645	748	732	566	846	485	785
ENSG00000007376	62	120	128	122	145	65	131	142	150	124	70	126	118	113	162	169	130	126	150	181	156	185	194	269	218	157	198	248	208	214	315	259	242	296	262	247	159	208	234	236	230	225	269	350	253	216	395	352	354
ENSG00000007384	136	217	246	92	172	175	124	272	139	125	169	184	174	101	314	266	172	149	115	185	142	179	131	194	135	264	150	171	161	143	201	179	187	157	221	207	176	191	226	168	121	104	135	136	104	109	112	232	116
ENSG00000007392	2107	2735	1982	1435	2197	2134	2224	1602	1792	1583	1935	2365	2411	1989	2340	2430	2174	2107	1820	1878	2460	2090	1865	2152	2686	1849	2104	2116	1719	1754	2190	2008	2298	2093	2210	2046	1885	2043	1824	1877	2225	2064	2389	2250	2188	2051	2840	2236	2257
ENSG00000007402	939	1475	1373	631	1016	502	1619	1093	1374	1489	1165	1481	1433	1112	1474	1174	1351	1041	890	632	1578	913	1497	3271	1620	1295	1124	1753	986	1072	1051	791	2316	1552	2596	1314	1551	759	1123	1221	498	567	428	384	480	379	577	479	454
ENSG00000007516	1571	3501	2804	2209	2599	312	1912	2173	2425	2905	2305	3576	1973	3025	1208	3675	2441	3047	1518	816	3627	2869	3600	5187	4952	2945	3739	4530	2274	3889	2780	1014	2172	5676	4729	4336	2823	3138	2420	4980	2959	3437	2692	3614	3005	2503	3210	4006	3151
ENSG00000007520	314	255	278	325	480	323	376	443	336	289	231	282	398	437	416	511	344	381	405	600	445	482	424	518	594	242	488	510	463	371	541	600	550	603	653	370	351	409	465	441	549	375	448	547	486	445	621	421	606
ENSG00000007541	245	583	648	287	422	286	337	273	407	485	305	550	411	378	701	524	489	460	473	442	477	594	459	627	633	700	588	537	433	500	498	562	582	764	733	734	564	461	536	645	488	715	681	558	567	612	874	451	629
ENSG00000007545	301	438	493	198	369	225	350	276	346	397	335	450	406	317	455	396	388	330	358	257	429	344	466	559	474	349	300	433	307	322	373	270	487	500	510	483	408	245	332	485	359	427	522	363	421	321	494	472	366
ENSG00000007866	67	190	40	18	51	128	39	103	23	50	80	52	142	29	53	58	39	53	39	50	44	37	42	37	59	90	44	77	24	40	65	43	43	51	63	36	27	38	34	59	61	78	29	19	20	98	43	97	25
ENSG00000007908	101	631	4	25	89	6	1880	44	88	4	5	19	10	4	88	11	2	46	19	49	18	23	23	24	2	21	11	4	12	20	20	15	538	9	2	8	5	10	6	646	44	253	13	17	54	3	1190	17	48
ENSG00000007923	1190	1127	1104	798	1251	995	1123	1109	1120	820	860	992	1257	1046	1295	1221	1105	1129	1164	1236	1308	1326	1032	1391	1634	897	1285	1209	1279	1033	1591	1230	1420	1374	1461	1118	967	1184	1068	1142	1487	1432	1397	1236	1346	1221	1691	1450	1543
ENSG00000007933	12	32	7	3	14	14	5	9	20	14	6	12	4	16	16	7	18	2	13	39	12	16	22	12	8	24	13	13	19	6	10	25	27	7	19	16	8	10	17	10	8	22	30	7	17	6	22	1	14
ENSG00000007944	620	520	423	413	589	539	774	1110	755	444	462	511	457	935	461	418	384	479	488	925	676	761	775	983	1130	305	792	726	774	586	664	779	1271	838	641	621	323	698	636	671	600	516	594	668	669	372	699	528	768
ENSG00000007952	2	0	0	4	1	6	2	1	3	2	5	5	4	1	1	4	6	14	6	7	9	1	1	2	2	0	4	6	1	6	2	2	0	0	1	0	3	3	5	2	5	2	3	0	4	2	2	4	1
ENSG00000007968	0	0	0	0	0	0	0	0	0	0	0	0	0	0	0	0	0	0	0	0	0	0	0	0	0	0	0	0	0	0	0	0	0	0	0	0	0	0	0	0	0	0	0	0	0	0	0	0	0
ENSG00000008018	2574	1913	1537	2079	2835	2677	2183	3173	2523	1264	2027	1443	2587	2373	1972	2512	1923	2456	2398	2813	2409	2680	1934	2106	3067	1196	2806	2302	2384	2036	2561	2602	2322	2316	2115	1505	1334	2515	1724	1800	2196	1761	1952	2358	2140	1838	2421	2223	2625
ENSG00000008056	370	729	754	217	368	203	478	294	360	641	337	603	338	225	920	468	572	293	306	233	413	344	758	1009	531	767	328	488	318	295	285	300	808	981	778	875	780	279	707	1061	786	1111	1531	851	725	555	871	1403	723
ENSG00000008083	1065	1151	1391	742	1190	922	1037	1250	1086	1039	823	1126	1201	1114	1126	1344	1183	1257	1039	1111	1168	1050	1013	1369	1418	1224	1094	1159	1125	899	1086	1140	1230	1195	1136	1229	1009	1092	947	1108	1183	1113	1476	1121	1058	1061	1379	1450	1184
ENSG00000008086	12315	7900	7012	7274	10730	12177	11172	7830	10650	4899	8751	6254	11814	7491	11984	9587	9267	9891	10898	12037	9423	9810	6231	6598	9949	4361	9085	6925	10224	7343	14462	12207	10127	10844	9643	6673	7073	10788	10547	10687	19454	18847	11975	14656	14981	12525	17316	15586	14722
ENSG00000008118	946	1529	1973	755	1237	1105	1209	884	1375	805	1504	1252	1534	1039	1133	1538	1628	1346	1007	1551	1227	1265	1059	943	1748	1223	1231	968	1253	1158	1122	1266	1676	1081	1385	1345	1368	1347	1440	1515	1157	1306	1932	1394	1232	1069	1874	1054	1467
ENSG00000008128	45	38	81	19	36	37	31	51	27	38	27	27	61	31	53	29	26	35	36	33	38	28	35	36	34	14	34	41	39	16	38	11	48	33	16	34	22	27	47	43	27	23	88	41	21	47	42	63	22
ENSG00000008130	618	606	499	412	646	582	520	489	622	506	441	571	678	585	636	634	567	544	540	733	601	628	569	778	732	458	670	663	551	512	751	659	752	715	650	574	500	658	541	661	693	646	517	612	562	579	778	504	681
ENSG00000008196	0	1	0	0	0	0	0	0	0	0	0	0	1	0	0	0	1	0	0	0	1	0	2	1	0	0	0	3	0	1	0	0	0	0	1	0	0	0	0	0	0	0	0	0	0	0	0	0	0
ENSG00000008197	0	0	0	0	0	0	4	2	2	0	2	0	1	1	0	0	0	0	0	0	0	0	0	0	0	0	0	2	0	0	2	0	7	53	0	0	0	0	0	28	7	4	3	8	6	0	3	2	8
ENSG00000008226	373	201	259	287	411	62	78	95	122	139	97	476	80	140	247	319	303	180	313	67	377	207	172	138	178	435	155	198	169	390	529	112	80	102	125	477	152	274	89	127	28	39	56	35	36	21	53	30	72
ENSG00000008256	1121	1009	1165	793	1335	911	1054	936	1144	881	802	1141	1151	995	1465	1266	1310	1134	1290	1733	1259	1321	1012	1345	1474	963	1291	1169	1149	1158	1700	1465	1342	1249	1307	1055	1052	1180	1497	1188	1698	1637	1638	1726	1825	1519	2123	1638	2051
ENSG00000008277	7589	5488	4273	4713	6937	5463	7147	5651	6555	3895	5621	4780	7772	6160	6394	6843	5953	7175	7366	5533	7549	6220	5203	7853	7822	3215	6269	6184	5456	4964	6390	5887	7099	7646	7055	4198	4723	6191	5406	6698	11736	12292	10226	9344	9641	8383	12385	9538	10408
ENSG00000008282	1346	1278	832	610	991	1062	1122	2039	1205	753	844	805	1113	1156	952	848	729	871	872	1299	1061	929	1073	1413	1359	732	1138	1185	843	986	1111	989	1439	1006	941	956	630	747	805	934	753	794	648	668	833	773	853	885	803
ENSG00000008283	1353	1029	805	836	1520	759	1103	728	1043	624	766	1072	989	1132	1493	1156	1021	1079	1523	924	1170	1142	795	1425	1218	869	1562	1150	1598	1120	1319	1798	1024	1255	1688	703	786	1825	1137	1275	1316	1568	1034	1112	1433	832	1752	984	1357
ENSG00000008294	15487	12047	8615	9632	14891	12628	14515	15377	13289	9458	9881	10388	14900	14620	11664	12837	9921	13191	12649	15580	15322	14053	12083	16134	17679	8565	14411	14634	12079	12275	15047	13319	16948	15544	12952	10501	8796	13298	9620	12526	15983	13357	11965	14222	16036	12651	18099	12326	16219
ENSG00000008300	991	2016	1857	802	1333	681	1624	1007	1334	1903	1224	2175	1432	1223	2404	1680	1840	1287	1153	1106	1559	1298	1908	2088	1755	2132	1231	1561	1221	1325	1195	1292	2051	2447	2318	2244	2373	1252	1893	2560	1881	2463	2311	1785	1765	1432	2535	2796	1774
ENSG00000008311	2489	2726	2180	1611	2217	2420	2388	4163	2214	1821	1728	2052	3063	2426	1601	1865	1754	1877	2018	2789	2459	1966	2350	2720	2592	1719	1907	2554	1897	2055	2295	1881	2859	2170	2217	1896	1340	1970	1731	1656	1283	1404	1693	1363	1257	1424	1538	1712	1461
ENSG00000008323	0	0	0	0	0	0	7	1	1	2	0	0	0	0	4	2	0	0	0	1	0	0	1	0	0	0	0	0	1	1	0	0	1	0	0	0	0	1	0	0	1	1	0	0	0	1	2	2	0
ENSG00000008324	475	198	168	341	456	374	290	432	339	145	302	185	436	311	253	396	279	403	420	472	361	401	219	214	444	135	422	263	408	326	508	423	290	362	277	183	244	419	306	282	364	318	253	416	419	352	391	355	395
ENSG00000008382	164	246	202	137	188	154	188	123	235	151	129	177	180	184	232	200	174	194	168	217	219	184	184	246	230	171	183	272	195	161	241	216	290	298	242	176	165	192	169	257	417	351	243	378	384	245	467	303	357
ENSG00000008394	1656	2753	2165	1076	1440	1720	1308	2633	1342	1030	1636	963	1845	1220	1059	1318	1012	1075	1161	867	1248	882	1657	1405	1397	1600	1178	1241	883	1081	1313	933	912	884	1748	1191	700	1036	974	1187	851	913	1050	677	748	866	784	749	712
ENSG00000008405	884	824	633	601	700	779	765	1427	643	406	757	541	870	792	548	800	457	764	642	773	815	747	586	714	1018	365	690	829	600	632	685	724	892	784	658	439	473	731	478	719	566	527	472	550	564	479	856	891	560
ENSG00000008438	0	0	0	0	1	2	0	0	0	0	0	0	1	2	2	0	0	0	0	0	0	0	4	0	0	4	0	0	2	0	0	0	2	0	0	2	0	2	2	0	5	1	0	0	0	0	2	0	0
ENSG00000008441	905	1630	1040	598	1202	563	1095	1135	960	1665	595	1447	879	1153	1708	1297	1190	961	1091	1202	1257	911	1619	2284	1813	1454	873	2010	669	1328	1148	1051	1903	2046	1885	1972	876	747	1080	1821	1689	2582	3212	1514	1508	1362	2467	2675	1577
ENSG00000008513	599	1020	525	405	554	665	642	1194	522	413	521	708	880	382	707	860	383	508	432	546	550	472	454	545	672	886	554	460	445	485	582	505	527	993	686	412	507	400	508	732	1194	1266	1034	889	950	1252	1180	1455	1032
ENSG00000008516	10	5	11	0	15	8	9	25	2	3	3	1	6	0	4	4	2	1	3	1	2	1	6	25	3	9	2	5	0	1	1	8	16	4	22	0	6	1	8	17	7	4	5	5	8	1	20	16	14
ENSG00000008517	81	14	12	17	36	35	30	61	23	14	13	18	26	9	110	25	23	9	16	25	16	10	13	20	11	40	13	23	9	24	20	37	85	11	32	17	30	15	24	50	55	10	17	19	19	36	26	36	21
ENSG00000008710	1363	5102	4182	1970	3333	1808	2261	2363	2075	4493	2269	3912	2345	2191	5360	4522	3731	3141	2641	3589	2712	3179	4698	5356	4503	7278	3210	4192	3182	3745	3019	3634	4878	6220	6222	6222	5274	3227	4790	6026	5243	7424	6729	7007	6554	6194	8186	8318	7316
ENSG00000008735	1732	2480	2527	1503	2468	1564	2294	1867	2092	2241	1578	2414	2358	1841	3281	2748	2699	2186	2183	2397	2241	2194	2554	3822	3020	2414	2301	2794	2189	2518	2535	2718	3861	4319	3931	2834	3010	2308	3175	3506	4156	4031	4547	3992	3952	3411	4535	4385	4406
ENSG00000008838	1032	1108	1066	732	994	798	1238	858	974	846	860	978	1228	899	1154	1221	1063	994	837	999	1169	1045	1102	1273	1307	923	948	1024	925	1029	1226	990	1496	1463	1282	1115	1067	819	977	1332	1530	1081	1345	1120	1052	966	1427	1208	1217
ENSG00000008853	2692	2279	2386	1774	2721	2663	2690	1686	2404	1667	1673	2467	2532	1815	4458	2582	3215	2165	2681	3084	2303	2435	1952	2056	2983	2322	2417	1933	2765	2326	4580	3807	3605	3145	2427	2663	2669	2742	3693	2846	4102	4008	4795	4017	3783	3051	5152	3754	4365
ENSG00000008869	4573	2750	2700	3199	4672	3826	3711	3403	4016	1991	2964	2782	4376	3931	3510	4072	3366	3830	4413	4360	4281	4179	2794	3966	5050	1922	4227	3665	3852	3439	4826	4451	4132	4235	3871	2481	2179	4143	3334	3556	4964	3970	3323	4185	4667	3591	5297	3405	4775
ENSG00000008952	12502	8459	6560	8119	11174	10005	10303	13572	10210	5687	7965	6458	11043	10093	8652	9940	7784	9703	10852	11431	11613	10675	7444	11309	11416	4641	10355	10198	9322	8829	11350	9601	11725	10212	10078	6221	6402	9851	7794	8975	12041	9452	9513	11000	10571	9096	11691	10146	11240
ENSG00000008988	5772	4168	4160	4460	6201	5773	5048	5554	5472	3325	3645	3767	6428	5116	4762	5496	4282	4970	5882	6952	4913	5519	3765	4552	6433	2921	6259	4968	5707	4660	6294	5847	4820	4990	4689	3065	3424	5334	4173	4295	4216	3464	3960	4002	3837	3464	4446	3440	4301
ENSG00000009307	18906	11638	9657	12499	17553	15775	15243	20830	15804	8420	11822	9332	16830	15100	11906	16116	11606	15108	15843	18393	16649	16543	12306	16198	19293	7050	17045	16233	15681	14497	18415	16342	16738	16048	15357	9057	8755	15497	11243	13569	18054	14106	13308	16913	16640	14792	18520	14918	18808
ENSG00000009335	4517	2839	2885	3000	4352	3702	3615	4052	3821	2100	2814	2783	4228	3543	3678	3884	3373	3629	4126	4041	4137	3969	2800	3868	4889	2231	4071	3454	3753	3413	4332	4004	3632	3907	3663	2558	2697	3857	3284	3431	4506	3446	3191	4007	4158	3416	4786	3986	4361
ENSG00000009413	5746	7505	4721	3772	5477	5474	4819	6493	5320	4322	5497	5624	5457	5117	4813	5302	4666	5351	5245	4465	6744	5093	5202	6338	6576	4543	5548	5672	4552	4521	5015	4293	5387	5395	5640	4736	4161	4722	4012	5239	5033	4809	4114	4278	4381	5045	5227	5262	4788
ENSG00000009694	4481	4417	3617	3167	4532	2428	4671	6094	5489	3218	5961	3344	5844	5321	2579	5313	2812	5430	4213	2387	7663	4548	3647	6751	7086	2051	5884	6258	4087	3954	3521	3166	3323	5017	6369	2776	2416	3962	2080	4962	3424	2232	1834	2534	2479	1831	2772	2418	2439
ENSG00000009709	9	9	21	15	10	13	28	13	15	12	3	7	14	8	23	17	14	15	18	7	15	8	12	64	18	2	10	37	17	13	15	12	41	56	31	3	7	17	12	52	102	214	197	166	155	115	249	118	141
ENSG00000009724	0	3	1	0	1	0	2	3	0	0	4	0	0	1	3	0	0	1	0	2	3	0	1	0	0	2	0	0	1	2	1	1	0	4	1	1	2	2	2	2	0	5	0	0	1	0	0	1	0
ENSG00000009765	2	0	2	0	0	0	1	3	1	2	2	0	2	4	0	0	2	1	0	1	1	1	0	0	0	0	0	0	1	0	1	0	1	1	0	2	0	0	1	0	0	1	0	4	1	0	1	2	0
ENSG00000009780	861	534	451	665	782	544	661	904	709	404	521	718	728	750	621	740	643	658	825	759	741	698	581	656	881	481	714	737	787	685	750	689	690	765	696	560	510	776	532	533	790	551	508	711	713	445	660	532	805
ENSG00000009790	25	13	29	40	97	58	24	42	85	5	62	85	50	75	53	31	45	48	62	96	90	62	69	93	104	14	83	99	58	68	141	70	73	83	61	43	34	40	37	47	13	15	18	33	31	34	20	15	55
ENSG00000009830	567	713	519	427	682	469	649	709	701	574	365	745	682	668	618	571	592	520	546	670	725	695	689	976	920	522	653	823	464	599	663	654	943	876	844	742	498	556	602	768	624	557	730	560	655	496	732	724	716
ENSG00000009844	1967	1121	893	1408	1848	1533	1681	1704	1821	813	1315	951	1670	1758	1097	1618	1069	1546	1616	1735	2093	1950	1177	1637	2302	598	1944	1727	1720	1518	1928	1722	1937	2003	1559	895	837	1743	1076	1537	2810	2430	1735	2526	2555	1955	3036	1988	2627
ENSG00000009950	75	282	202	89	149	79	156	81	124	255	103	172	122	135	248	154	183	106	150	100	91	93	180	240	157	400	91	198	133	101	111	115	201	299	227	218	236	106	229	253	239	272	331	184	243	207	292	268	228
ENSG00000009954	4863	3915	3393	3081	4635	3974	4521	3939	4510	3054	3235	3526	4626	4542	4107	4375	3663	3851	4271	4860	4893	4538	3950	5076	5659	2734	4542	4785	3991	3901	4720	4276	4961	4892	4589	3453	3297	4243	3567	4367	4560	4090	4090	4458	4602	3828	5221	3819	4742
ENSG00000010017	2400	2313	1808	1388	2137	2187	2295	3082	2285	1424	2079	1505	2553	1892	1918	2111	1700	1883	1974	2094	2117	2008	1840	2634	2753	1284	2082	2384	1754	1749	2298	2053	2595	2732	2491	1367	1382	1979	1656	2554	3652	3484	2954	2897	2997	2713	3635	3889	3247
ENSG00000010030	6	36	11	3	23	28	21	17	38	14	12	7	24	27	30	15	8	14	17	9	17	18	17	15	10	3	10	21	20	19	16	20	12	14	21	5	7	22	19	17	4	16	27	3	29	23	13	32	26
ENSG00000010072	500	342	277	372	472	279	389	642	484	268	308	265	462	423	275	376	269	310	349	490	474	432	327	425	482	209	394	424	399	398	410	432	399	418	401	315	299	335	288	315	452	380	332	488	419	325	445	472	455
ENSG00000010165	791	480	509	561	828	546	651	588	764	436	429	488	655	687	622	786	584	822	720	837	792	728	544	663	941	404	763	704	879	657	1046	757	889	717	816	445	477	817	575	682	988	792	736	790	895	733	1118	695	972
ENSG00000010219	355	345	240	280	394	338	316	414	367	204	361	279	380	409	261	389	278	299	348	394	518	360	336	313	503	209	415	315	360	272	371	377	306	346	338	261	194	347	220	315	303	258	241	339	296	284	354	262	333
ENSG00000010244	7340	6944	5516	5067	8007	6544	7175	7728	7156	4559	5770	6098	6902	6977	6372	6578	6060	6824	6791	7075	7927	7456	5786	6829	8443	4458	7373	6543	6679	6041	7032	6691	6755	6113	6470	5314	5324	7062	5725	6903	7241	6482	6745	6675	7558	6161	8394	6174	7501
ENSG00000010256	2400	1653	1289	1730	2460	1930	2041	2483	2149	1262	1679	1412	2481	2141	1748	2510	1629	2234	2300	2532	2514	2334	1602	2841	3000	868	2469	2504	2313	2160	2853	2525	3020	3120	2866	1302	1269	2257	1772	1917	3468	2963	2018	3223	2964	2952	3827	2419	3600
ENSG00000010270	1567	1160	1020	1103	1486	1274	1375	1788	1437	745	1093	1027	1415	1423	1131	1400	1080	1445	1309	1456	1617	1538	985	1425	1596	759	1660	1503	1325	1345	1453	1392	1719	1443	1440	736	837	1353	926	1274	1389	965	1030	1401	1258	935	1510	982	1383
ENSG00000010278	1822	1228	371	712	1262	1930	1887	5081	1276	751	1173	576	1549	1763	1079	984	676	977	780	2006	1277	1248	1312	1512	2199	374	1335	1491	1339	1348	1168	1295	2645	1166	973	772	515	1062	844	876	823	879	719	652	1223	1106	1239	1504	1294
ENSG00000010282	465	677	390	323	489	427	593	1063	884	985	226	503	674	933	648	464	401	509	450	1229	781	752	1062	1133	881	537	866	1285	630	772	577	701	1221	968	719	726	313	420	598	961	925	547	404	636	653	593	802	571	1061
ENSG00000010292	646	610	406	375	683	614	871	555	648	557	485	604	749	702	679	538	552	550	626	857	792	528	783	767	845	383	704	789	581	587	781	690	909	811	595	524	459	525	578	677	569	567	460	501	553	590	820	450	662
ENSG00000010295	342	610	474	346	553	438	497	429	491	443	367	492	560	446	589	516	483	465	430	595	473	460	553	648	634	490	500	626	485	501	575	585	704	761	740	608	468	547	553	648	719	906	670	799	773	781	937	783	839
ENSG00000010310	77	29	21	86	59	74	39	36	13	35	12	37	70	34	96	80	38	24	100	62	38	88	47	87	46	19	62	48	63	70	75	57	108	79	43	35	17	64	61	29	18	32	1	11	21	29	28	15	8
ENSG00000010318	197	188	195	140	169	159	185	187	174	159	161	187	235	130	239	199	213	200	210	207	173	153	154	203	181	154	172	145	207	199	165	151	176	151	168	177	155	172	179	111	183	139	190	167	159	121	177	173	138
ENSG00000010319	192	395	207	474	466	155	154	232	447	132	83	391	312	197	425	158	431	237	385	502	352	364	426	381	424	460	414	394	464	406	563	391	529	372	250	538	472	345	661	324	187	199	174	549	345	177	238	193	641
ENSG00000010322	3579	4665	5021	3047	4584	3244	4494	3735	4259	3903	3555	4370	4784	4055	5592	5526	4822	4159	4305	4147	4870	4939	4735	6504	6370	4243	4738	5249	4140	4385	4560	4629	6178	7067	6470	4617	4668	4230	4551	6099	6247	6788	7875	5197	5907	5756	7799	5857	6032
ENSG00000010327	995	739	1085	552	1071	683	741	944	1229	256	553	516	1041	650	1053	1035	490	716	588	974	414	780	911	780	972	446	810	743	594	721	660	616	469	655	1004	408	363	612	421	890	986	521	550	522	713	850	790	575	1326
ENSG00000010361	341	302	246	255	394	270	316	319	256	304	210	273	265	315	377	340	300	293	341	405	386	388	376	416	494	308	379	404	332	384	429	411	481	407	371	411	289	305	337	341	328	344	242	328	362	320	428	272	410
ENSG00000010379	134	183	262	103	181	90	152	59	151	199	126	302	180	122	198	221	177	171	186	189	231	193	249	196	226	205	222	116	175	160	230	238	233	175	149	166	143	196	138	97	147	268	216	193	232	157	352	116	189
ENSG00000010404	2206	2085	2846	1477	2407	1495	2179	1686	2542	1780	2007	2161	2581	1699	2700	2522	2451	2238	2463	2014	1892	2344	2275	2702	2768	2156	2033	2116	2226	2189	2450	2381	2491	3367	3179	2490	2643	1789	3080	3114	2424	2979	3483	2322	2186	1801	2846	2780	2280
ENSG00000010438	115	59	52	72	157	86	147	151	87	45	64	23	141	149	67	115	66	117	54	94	185	80	70	107	145	44	61	152	129	113	156	118	78	265	143	45	73	72	59	109	376	289	194	381	375	289	488	327	312
ENSG00000010539	370	347	326	274	344	353	347	352	390	214	318	345	336	318	284	318	261	324	314	420	437	361	270	389	435	234	378	374	350	257	395	346	340	327	475	304	227	378	331	308	383	335	319	418	407	366	446	299	430
ENSG00000010610	261	127	297	142	284	203	253	360	321	80	141	244	260	299	222	168	202	257	197	305	388	282	294	399	391	135	357	327	326	266	332	259	206	187	272	199	194	219	221	250	190	125	189	158	151	146	266	177	235
ENSG00000010626	590	276	234	545	482	366	231	290	243	194	209	407	265	337	333	489	353	342	392	347	602	471	313	254	348	218	277	293	398	710	707	274	299	294	268	462	249	512	190	281	338	266	207	296	298	292	327	254	290
ENSG00000010671	111	36	74	62	95	116	79	68	91	11	57	74	106	88	57	57	51	46	60	106	144	149	79	143	94	16	131	84	82	89	103	80	60	55	98	50	51	74	64	50	58	25	56	44	53	48	39	35	73
ENSG00000010704	77	83	85	68	135	51	62	82	116	62	51	111	95	54	87	56	67	77	85	131	89	101	79	87	83	76	86	64	61	101	113	76	86	68	83	83	79	91	56	91	42	32	39	51	54	47	61	24	66
ENSG00000010803	1009	1222	1111	721	1050	801	1060	1071	1027	809	927	1038	1162	1038	951	1110	996	1106	806	956	1417	1125	1035	1108	1465	856	1131	1060	849	954	965	924	953	1108	1080	986	865	982	868	1078	1104	994	1047	926	1014	804	1278	770	1077
ENSG00000010810	4497	5107	4476	2814	4598	3882	3932	5318	4317	3217	3422	3643	4163	4162	3743	4120	3474	3745	3513	4126	4626	4212	4074	4623	5154	3969	4322	4064	3786	3192	4380	3636	4453	4371	4843	3622	2844	3829	3313	4199	4063	3449	3740	3876	3840	3226	4245	3458	3842
ENSG00000010818	8414	7450	5525	4855	7635	6583	7698	8090	7106	4091	6226	5661	8439	5350	9003	7879	6620	7182	7737	7648	7500	7198	4816	6002	8163	4311	6562	5953	7366	6177	12274	10205	8591	8839	6793	5504	5915	6663	7134	8770	13798	13426	10924	11181	11730	9283	15419	12851	12743
ENSG00000010932	1	1	0	0	0	0	2	0	0	0	1	0	0	1	0	1	1	0	0	2	0	1	0	0	0	1	0	0	0	0	1	3	2	0	2	0	0	1	0	0	0	1	0	1	0	0	1	0	1
ENSG00000011007	1383	1250	1068	1008	1442	1116	1349	1647	1387	808	945	1046	1153	1349	1177	1110	980	1097	1254	1418	1499	1418	1197	1498	1679	900	1357	1463	1256	1148	1401	1468	1630	1517	1610	960	912	1319	999	1345	1326	1292	1264	1344	1420	1164	1620	1319	1499
ENSG00000011009	430	335	275	447	595	429	435	362	482	205	298	372	505	398	564	580	445	398	522	593	493	548	319	421	503	273	547	391	583	467	719	695	474	480	490	347	359	584	554	429	397	368	285	461	382	365	484	325	466
ENSG00000011021	1362	1639	1392	936	1615	1078	2045	1650	1593	1593	1238	1525	1694	1516	1796	1493	1516	1526	1479	1459	1882	1388	1941	3509	2202	1294	1395	2159	1359	1432	1366	1379	3405	2718	2636	1583	1507	1153	1599	2265	2455	2718	2411	2014	2085	1700	2671	2308	2109
ENSG00000011028	439	404	543	442	611	396	445	324	417	444	289	799	586	379	724	521	647	391	655	482	632	558	497	576	752	713	448	638	615	957	1058	688	691	534	590	820	527	498	635	353	153	171	126	228	228	126	231	250	306
ENSG00000011052	0	0	0	0	0	0	0	0	0	0	0	0	0	0	0	0	0	0	0	0	0	0	0	0	0	0	0	0	0	0	0	0	0	0	0	0	0	0	0	0	0	0	0	0	0	0	0	0	0
ENSG00000011083	21	98	22	14	48	12	164	179	102	99	62	56	122	124	12	92	28	57	34	13	218	95	135	473	185	22	75	271	48	85	24	37	234	785	244	49	23	38	5	428	1695	1553	1286	1673	1587	1243	2140	1559	1971
ENSG00000011105	588	495	433	377	413	420	387	561	496	343	337	446	454	310	512	549	363	507	455	587	515	467	431	490	422	555	432	436	440	316	620	698	765	503	614	516	411	394	520	411	566	680	643	471	564	646	674	682	607
ENSG00000011114	20	26	21	12	17	8	8	9	10	19	21	12	73	31	12	8	67	18	10	16	22	23	12	19	12	6	14	6	6	9	28	2	22	10	11	8	78	30	49	14	18	76	11	14	5	10	7	6	31
ENSG00000011132	113	194	204	105	190	133	127	97	150	190	140	168	130	186	165	185	152	144	151	143	208	237	209	209	250	179	199	226	146	209	162	208	191	224	223	216	145	143	144	266	98	176	226	142	172	158	224	101	195
ENSG00000011143	351	371	347	237	411	326	352	175	297	261	309	372	346	300	382	351	390	338	315	340	301	351	292	328	455	306	325	278	272	349	411	289	362	361	373	375	291	368	324	370	295	306	298	258	293	221	373	149	290
ENSG00000011198	1078	1207	889	682	1006	817	1045	2088	995	644	864	947	1191	1079	717	792	675	929	800	963	953	942	882	1073	1068	774	957	982	830	802	865	829	1023	931	1060	734	608	858	696	989	937	995	969	983	999	922	1135	1107	1046
ENSG00000011201	3280	3871	2192	1716	2860	2635	2881	4073	2436	1603	2408	2602	3696	2551	2914	2308	2529	2709	3347	2195	2889	2668	2448	3118	2620	2431	2764	2648	2417	2257	3262	2678	2729	2492	2982	1818	2335	3493	2326	2250	1696	1699	1427	1438	1385	1458	2092	1464	1483
ENSG00000011243	1407	2008	1378	1075	1401	1739	1419	1970	1207	1168	1399	1444	1731	1269	1993	1675	1409	1455	1258	1558	1469	1432	1279	1493	1655	1735	1486	1257	1406	1334	1572	1642	1545	1668	1651	1635	1489	1533	1401	1481	1556	1452	1386	1326	1298	1692	1730	1850	1367
ENSG00000011258	1192	1265	1016	998	1328	1047	1261	1174	1247	897	991	1226	1462	1385	1295	1082	1129	1249	1271	1459	1483	1278	1166	1310	1690	923	1398	1241	1081	1079	1370	1209	1347	1297	1207	1062	979	1268	1066	1211	1197	1097	1111	1116	1205	891	1391	983	1220
ENSG00000011260	1086	951	826	973	1363	976	1064	1198	1228	545	871	743	1252	1205	883	1413	909	1119	1221	1098	1262	1311	721	1099	1317	503	1438	1112	1374	994	1207	1359	923	1161	1122	711	704	1511	933	937	1100	1187	1136	1443	1396	1083	1638	1169	1522
ENSG00000011275	2591	2798	2553	1791	2764	2264	2635	3238	2613	2043	2072	2445	2620	2403	2953	2873	2497	2451	2601	2769	2897	2591	2331	2954	3396	2305	2630	2762	2573	2192	2466	2267	2558	2652	2773	2347	2122	2766	2375	2725	2030	2103	1949	2033	2153	1763	2600	2069	2404
ENSG00000011295	2633	2587	2056	2198	2951	2379	2451	3808	2927	1593	2545	1915	3393	2731	2064	2898	2100	2906	2599	2495	3011	2631	2031	2754	3374	1614	2825	2754	2754	2261	2658	2656	2627	3279	3080	1699	1933	2975	2074	2112	3460	3227	2688	3559	3396	3071	3836	3643	3562
ENSG00000011304	520	791	676	344	476	462	532	771	519	439	389	644	460	430	806	586	544	506	474	571	593	541	631	643	737	764	541	659	464	624	636	524	681	666	724	717	541	591	606	648	423	493	487	499	414	493	564	695	599
ENSG00000011332	426	580	586	462	559	416	478	568	541	329	429	550	566	563	666	826	502	643	598	537	758	763	436	432	708	494	786	558	621	609	892	625	508	685	626	623	629	674	533	640	725	706	663	886	665	539	980	809	832
ENSG00000011347	1731	2816	2844	1178	1806	1196	2247	1118	1749	1899	1904	2193	2088	1173	3325	2383	2540	1884	1767	1603	1483	1646	1866	1801	2104	2772	1603	1437	1673	1687	1781	1973	2494	3520	2640	2576	3035	1473	2694	3730	3718	4701	3918	2864	2983	2342	3820	4102	2919
ENSG00000011376	2059	1887	1534	1545	1973	1680	1999	1685	1854	1067	1487	1408	1786	1753	2021	2317	1633	2136	1772	1850	2047	2501	1482	2053	2280	1468	2366	1858	1691	1554	2343	2096	2080	1842	1613	1356	1454	1813	1819	1463	1516	1369	1233	1373	1364	1149	2071	1169	1541
ENSG00000011405	13325	11328	8180	9788	12953	8410	8709	10694	11867	9089	7725	12020	9751	10086	12047	11387	11009	11866	11864	11698	11786	12606	9641	9729	13274	13402	13688	9114	12646	9851	15721	14203	9324	7870	8648	10822	10788	12223	12087	9903	6242	4853	4400	7200	5890	4426	6178	5096	6698
ENSG00000011422	121	138	24	24	62	175	115	185	45	42	110	48	109	33	107	90	42	95	31	88	44	33	56	72	43	58	40	54	54	54	27	39	135	40	82	39	29	43	44	68	108	136	41	23	39	133	76	176	61
ENSG00000011426	4374	4107	955	1402	3216	4329	5737	6377	4672	3881	1864	1746	2652	7675	2332	1936	1830	2540	1756	5611	3837	5037	4692	5746	7037	1029	5699	5810	2736	3000	2851	4018	9252	4836	2622	3473	1257	3298	1879	4453	2096	1789	1219	1266	2624	2974	3002	1517	3057
ENSG00000011451	272	736	784	280	455	296	452	334	392	726	367	677	425	409	809	559	612	434	381	450	457	534	720	831	776	990	493	574	407	450	519	502	771	895	903	994	824	399	629	885	614	734	699	499	638	425	747	628	637
ENSG00000011454	6179	4901	4346	4117	6246	4881	5268	5860	5333	3800	4305	4183	5830	5487	5121	5690	5034	5303	5927	6010	5668	5389	4531	5834	7059	3670	5597	5800	5299	4426	6665	5339	5975	6104	5814	4201	3555	5509	4660	5309	7151	5888	5563	6328	6642	5341	7494	6011	6720
ENSG00000011465	1206	1296	975	637	1367	1238	1356	1899	1262	774	632	1345	1167	941	1120	995	761	819	1111	2570	942	1227	1652	798	1161	1253	1161	1867	1081	1069	1280	1194	1248	873	1145	863	844	992	1162	1087	863	1123	1286	1233	1224	1182	1871	1142	1614
ENSG00000011478	151	116	115	78	183	93	114	123	117	57	90	101	112	101	110	133	125	89	126	96	132	131	126	123	130	94	116	121	105	147	147	129	204	143	162	94	77	117	120	104	145	187	115	138	145	151	199	104	165
ENSG00000011485	999	1061	1032	775	1189	980	1231	1207	1095	871	983	971	1345	1108	1059	1306	989	1079	966	1022	1319	1180	1026	1584	1599	772	1232	1449	1140	1099	1250	1126	1692	1810	1453	980	896	1245	991	1256	1950	1632	1314	1903	1719	1445	2202	1705	1765
ENSG00000011523	2576	2210	2032	2133	2624	2175	2474	2418	2616	1668	2115	2061	2822	2708	2217	2522	2338	2683	2590	2814	2739	2373	2189	2357	3251	1453	2426	2284	2604	2237	2848	2695	2379	2840	2564	1950	1958	2383	2321	2563	3152	2907	2598	2935	2932	2564	3465	2405	2867
ENSG00000011566	2973	2474	1872	2157	2786	2690	2684	3437	2693	1560	2456	2024	3040	2521	2510	2862	2191	2739	2935	2751	2657	2648	1953	2395	3084	1531	2778	2335	2345	2205	3055	2443	2404	2886	2468	1830	1833	2688	2176	2597	3634	3229	3002	3524	3397	2918	3982	3518	3643
ENSG00000011590	0	0	2	0	2	0	0	0	0	2	0	1	1	0	0	0	0	2	0	1	1	0	0	0	2	1	0	2	0	0	0	1	0	3	0	0	0	0	0	0	0	0	2	2	0	0	0	0	0
ENSG00000011600	75	30	61	56	108	72	60	145	100	12	70	67	112	58	85	98	49	85	54	125	113	95	83	113	133	42	128	112	93	100	101	87	59	60	115	38	46	71	61	99	76	24	48	41	34	78	65	51	77
ENSG00000011638	677	215	208	462	709	603	282	298	432	181	300	272	483	413	371	573	444	561	766	609	501	585	124	120	410	157	721	235	615	541	596	644	149	181	315	191	353	627	445	193	81	43	31	58	65	67	52	51	58
ENSG00000011677	745	544	526	665	927	418	895	911	937	433	771	726	966	803	370	1151	580	1111	886	415	1256	792	700	1290	1284	348	982	979	756	764	399	563	836	1547	1071	447	587	676	486	981	1578	1365	1353	1165	1273	917	1596	1165	1253
ENSG00000012048	486	437	332	322	530	512	449	388	379	453	251	324	381	503	412	360	365	347	376	548	391	482	311	564	561	295	466	514	417	490	563	415	574	356	463	417	268	364	296	348	297	200	282	267	342	258	317	238	313
ENSG00000012061	814	952	874	671	974	684	874	1025	1007	715	614	821	1157	928	994	927	784	932	926	1094	1226	941	862	1131	1280	682	1098	1053	967	959	1117	1076	1323	1151	1199	899	727	936	888	932	1134	1057	1076	1185	1082	931	1379	965	1345
ENSG00000012124	665	1133	340	320	626	882	1082	750	783	926	371	479	763	956	509	539	484	521	411	1249	636	830	684	1154	1000	313	790	920	437	717	505	581	1075	972	842	654	293	479	408	746	325	234	429	173	339	380	402	153	383
ENSG00000012171	657	1792	524	492	850	1259	1109	2785	1069	1165	773	639	1090	1433	846	801	650	926	724	2257	835	1059	1246	1824	1536	520	1153	1676	857	1254	785	1219	2290	1496	1726	1414	435	667	741	997	631	887	940	631	837	1211	974	1239	1229
ENSG00000012174	735	872	675	469	707	569	1000	1008	864	561	779	784	1070	727	1018	783	824	819	828	737	849	636	715	921	828	534	617	813	665	675	847	577	1005	1041	916	643	632	560	900	781	1103	1276	966	807	1001	753	1169	1126	961
ENSG00000012211	9	49	22	5	17	23	27	9	38	15	20	29	15	6	36	29	17	12	14	18	17	15	37	25	27	22	24	17	10	14	38	30	34	18	19	27	12	14	16	35	17	25	27	10	23	25	16	21	14
ENSG00000012223	237	125	15	4	141	184	18	19	19	12	85	20	27	39	19	33	70	20	49	18	26	11	24	34	27	3	7	11	19	8	140	10	28	38	528	21	6	153	2	24	106	6	19	7	9	52	7	14	11
ENSG00000012232	3504	3275	2740	2571	3302	3400	3106	2815	2909	2010	3002	2672	4243	2555	4062	3537	3276	3164	3425	3661	3324	3233	2492	3024	3674	2479	3159	2755	3080	2861	4244	4119	3336	3369	3163	2721	2832	3309	3717	3117	4560	4421	3377	4127	3853	3355	4685	3980	3768
ENSG00000012504	7	0	2	1	1	2	1	2	0	0	0	5	0	1	5	7	4	4	2	0	19	7	0	1	1	0	3	3	2	15	7	1	5	0	3	7	0	1	0	0	0	2	4	2	1	2	2	3	2
ENSG00000012660	3366	3369	1749	1534	2450	3466	2763	7238	2195	1522	2939	2223	3240	2446	2490	2185	1584	2267	1872	3342	2440	2716	2707	3461	2753	1819	2726	2598	2170	2402	2362	2313	4429	3099	2789	1708	1520	2217	1472	2452	2910	2781	1846	1901	2422	2807	2642	3302	2429
ENSG00000012779	1	0	0	0	0	2	4	6	2	0	8	4	20	4	2	2	0	19	4	2	0	0	0	4	2	0	8	2	2	0	8	0	8	0	0	0	0	15	6	0	0	4	0	12	2	0	0	0	2
ENSG00000012817	0	3168	0	2335	3343	0	2994	0	2911	1	0	2915	0	3020	1	3050	0	3039	0	3042	0	3084	0	3659	3780	0	3005	0	2860	0	0	3011	0	3421	0	2661	0	2909	0	3033	0	3231	1	3343	3382	0	3862	0	3601
ENSG00000012822	3608	3283	3060	2480	3687	3535	3391	2503	3141	2261	2067	3029	3491	2865	4513	3985	3812	3070	3448	4346	3386	3796	2653	3183	3803	2972	3430	2952	3406	3148	5290	4285	4117	3105	3201	3276	3072	3330	3987	3428	2628	2668	2602	2422	2551	2423	3188	2478	2967
ENSG00000012963	108	6	6	5	21	8	5	13	2	6	14	8	4	5	6	13	6	10	24	9	8	14	6	4	5	0	5	10	9	6	16	122	4	95	5	6	10	112	83	9	5	10	8	5	3	4	12	6	11
ENSG00000012983	3544	3562	2181	2375	3879	2845	3869	4241	3158	2590	2497	2695	3170	4377	3466	2915	2773	3067	3050	4560	3506	3578	3090	3909	4429	1992	3603	3729	2744	2891	2921	3183	4615	3473	2613	2669	2286	3127	2342	3125	2980	2770	2296	2763	3431	2460	3466	3151	3043
ENSG00000013016	1398	1351	943	940	1577	1218	1854	1768	1518	1139	1264	948	1720	1324	1237	1571	1169	1199	1332	1068	1538	1299	1210	2455	1730	804	1366	1792	1134	1253	1334	1301	2233	4071	2335	1008	1037	1279	1143	2364	5567	5201	4312	4484	4868	4509	5845	4872	5155
ENSG00000013275	0	0	0	0	0	0	0	0	0	0	0	0	0	0	0	2	0	0	0	0	0	2	0	0	2	0	0	0	0	2	2	0	3	0	2	0	0	0	0	0	0	2	0	0	0	0	0	0	2
ENSG00000013288	1330	1030	954	636	1049	938	1105	841	919	705	753	1045	1046	883	2432	1264	1292	910	1149	1324	934	1211	945	1341	1488	1005	973	1296	1086	1133	2572	2032	1699	1477	1344	1025	1165	1003	1623	1106	1526	1522	1477	1379	1321	1062	1880	1396	1439
ENSG00000013293	7389	3475	3499	4844	7922	6160	6240	6728	6131	3194	4805	3079	7390	5751	5411	6727	6470	6204	8905	6263	7526	5522	5480	9236	8212	1978	6321	7047	5961	5474	6083	6141	9687	7718	7649	3453	4545	6077	5721	5372	7035	5666	3929	5882	7108	5095	6878	5210	6396
ENSG00000013297	2238	3742	578	787	1430	3148	2466	5095	1947	1530	1823	819	2447	2845	1057	982	808	1111	809	3179	1656	1965	2410	2510	3227	486	1899	1880	1439	1439	1341	1686	3513	1925	1260	1374	553	1410	1174	1452	706	1495	501	821	1420	2061	1326	1062	1335
ENSG00000013306	507	659	539	393	619	508	593	585	509	493	391	615	666	555	611	694	533	509	576	640	683	587	630	718	806	508	757	705	582	622	722	603	885	791	783	620	552	590	563	733	573	569	468	521	573	561	770	496	630
ENSG00000013364	549	1365	753	306	538	895	616	1896	480	512	627	486	842	550	766	675	418	536	452	812	520	469	661	604	700	683	540	658	481	513	603	504	852	593	850	503	341	439	440	510	427	756	543	441	403	846	540	1026	403
ENSG00000013374	1243	1026	709	902	1194	1069	1176	1457	1229	755	804	855	1252	1255	916	1077	951	1020	1215	1278	1308	1220	1163	1771	1676	684	1297	1568	1042	1030	1240	1066	1562	1464	1379	859	717	1165	843	1105	1563	1154	1147	1533	1485	1378	1758	1240	1661
ENSG00000013375	1986	2086	1436	1253	1716	1806	1776	2669	1718	1114	1719	1468	1954	1972	1441	1524	1342	1745	1630	1777	1865	1661	1600	2055	2282	1246	1800	1695	1494	1395	1714	1501	1851	1693	1776	1198	1143	1548	1281	1595	1487	1357	1397	1552	1487	1424	1752	1395	1601
ENSG00000013392	608	510	454	496	558	523	637	1079	600	344	542	402	746	559	450	598	461	587	538	525	727	579	476	724	793	319	628	672	516	473	625	482	562	694	744	396	391	554	495	608	840	827	709	815	807	743	856	967	825
ENSG00000013441	4938	4345	3071	3442	5590	4558	6452	2821	4712	3618	3230	4647	4468	6557	4492	3745	4346	3902	4386	6796	6012	6491	5185	5638	8140	2984	6385	6311	4210	5026	4493	6027	7560	5579	3810	4572	3939	6124	3040	5341	3925	3260	3391	3797	4445	3603	5644	2065	4101
ENSG00000013503	1062	641	705	722	1175	829	920	545	1038	538	474	756	741	990	965	1134	983	857	1035	970	1058	1149	678	956	1314	583	1025	946	1019	925	1282	1091	884	833	898	686	710	1025	938	833	891	662	635	814	830	605	894	507	988
ENSG00000013523	1620	1556	1579	1037	1876	1325	1618	1334	1595	1167	1263	1522	1934	1490	2009	1598	1606	1508	1571	1647	1730	1596	1286	1684	1854	1357	1562	1586	1352	1415	1879	1579	1888	1698	1665	1504	1381	1320	1658	1379	1296	1173	1331	1073	1298	1161	1507	1158	1241
ENSG00000013561	2863	1856	1524	2301	2926	2336	2355	3243	2590	1329	1773	1456	2664	2448	1837	2559	2057	2325	2829	2850	2775	2874	1938	2710	3148	1179	3174	2786	2692	2340	3001	2959	3039	2906	2719	1461	1553	2934	1969	2369	3485	2508	2222	3455	3212	2649	3437	2746	3500
ENSG00000013563	334	273	323	304	444	325	328	395	435	291	238	380	347	303	359	507	351	286	438	478	387	373	280	387	394	271	341	393	363	310	413	362	434	405	490	399	309	372	386	293	356	372	315	359	328	284	413	334	468
ENSG00000013573	112	220	164	93	151	102	44	197	29	173	20	309	304	278	336	26	200	247	222	195	214	180	167	99	399	321	268	380	238	44	212	183	235	313	298	199	163	139	280	145	183	167	189	125	195	141	78	206	98
ENSG00000013583	284	606	546	186	381	283	532	463	472	438	495	462	390	383	359	321	477	411	314	492	553	528	486	515	572	403	467	410	357	411	299	367	492	407	567	469	492	299	406	437	165	208	181	113	233	145	228	143	170
ENSG00000013588	40	242	9	16	7	55	68	38	7	8	41	13	30	6	26	57	9	36	8	5	21	4	12	10	13	30	4	62	17	23	5	3	14	9	25	7	10	2	1	11	33	62	7	3	6	37	41	30	11
ENSG00000013619	237	559	506	211	238	149	391	282	331	604	241	563	292	249	624	321	496	254	349	186	347	240	449	404	352	478	217	362	252	301	309	304	369	485	435	529	572	199	426	535	188	239	298	183	155	150	299	308	195
ENSG00000013725	3	12	4	9	14	8	5	18	15	28	7	9	8	18	1	14	6	14	8	5	19	8	2	52	19	3	2	39	2	7	14	9	37	26	30	18	5	3	5	27	39	23	52	30	29	4	10	24	19
ENSG00000013810	40	57	53	24	42	40	81	66	57	56	35	65	26	58	67	51	58	52	51	74	69	66	67	102	99	85	55	81	54	71	84	62	118	91	76	52	70	52	75	86	100	85	92	70	80	63	129	51	115
ENSG00000014123	2457	2057	1505	1739	2480	2351	2294	2841	2364	1276	1843	1516	2482	2550	1736	2232	1696	2116	2109	2885	2323	2230	1725	1935	2546	1109	2339	2106	2299	1862	2432	1997	2124	2043	1978	1401	1150	2075	1523	1658	1783	1581	1733	1652	1874	1601	1965	1654	1969
ENSG00000014138	51	72	51	38	38	61	62	25	45	52	48	59	50	47	95	57	40	46	73	58	40	70	47	49	64	57	39	63	38	57	81	51	51	50	68	54	39	47	41	59	40	39	21	38	59	47	71	30	48
ENSG00000014164	39	71	108	25	43	21	50	55	28	73	29	82	57	33	141	82	88	49	54	54	38	89	75	116	82	176	53	59	37	56	35	61	96	107	127	141	101	49	89	101	39	109	96	72	87	61	80	73	56
ENSG00000014216	714	1204	1015	655	982	876	1133	918	1020	856	750	633	1195	923	1330	1088	1129	975	982	927	1102	926	984	1720	1360	820	924	1403	973	1072	1281	1245	1785	1516	1667	961	973	818	1218	1182	1382	1509	1160	1130	1246	1158	1802	1308	1531
ENSG00000014257	5	13	26	10	111	5	8	8	25	2	11	18	17	21	10	9	8	16	10	18	8	150	32	32	22	3	21	6	20	7	12	3	7	24	128	5	1	19	15	7	2	5	17	5	28	5	6	2	9
ENSG00000014641	14125	6417	6379	10136	14639	13257	10511	11247	11718	4580	8888	5705	12576	10230	8555	13970	9175	11648	13892	13536	11717	12705	6346	10716	15383	3819	13016	11254	13154	9987	14855	14228	11150	12952	11387	5412	6854	13950	8711	8919	19204	15366	12061	18024	17219	15299	20402	13533	19188
ENSG00000014824	7880	3390	3047	5483	6945	6283	5342	7699	6092	2515	4474	3356	6691	6114	4779	6616	4736	6376	7552	6449	6752	7154	4223	5770	7688	1975	6721	5628	6147	5290	7668	6599	5947	6536	5283	3274	3987	6754	4337	4617	8557	5796	4752	7839	7364	6297	8045	6755	8161
ENSG00000014914	397	420	260	284	395	308	312	250	249	231	232	351	349	201	471	427	403	295	389	231	371	306	269	283	266	313	289	232	272	335	334	227	404	233	299	269	371	261	284	259	200	211	213	152	181	242	244	190	217
ENSG00000014919	1083	1017	854	836	1256	914	1035	789	1113	686	823	824	996	1098	783	991	868	1078	1080	995	1131	1151	845	1031	1239	593	1133	1075	1052	881	1127	1027	1016	933	982	724	754	1018	784	914	1117	952	989	1040	1146	876	1214	702	1208
ENSG00000015133	2682	3521	2993	1858	2755	2456	1648	903	1590	1301	1876	2880	2371	1044	6667	2983	4534	2052	3146	2795	1423	2504	1385	812	1617	3273	1604	828	2176	2266	4502	3479	2831	1010	1753	3213	3145	2464	4898	1694	140	310	205	175	199	118	237	292	143
ENSG00000015153	1876	1479	1417	1346	1771	1426	1877	2597	1939	1155	1442	1443	1756	1692	1453	1469	1403	1698	1494	1772	1868	1805	1473	1928	2062	1054	1768	1638	1612	1406	1885	1573	1866	1862	1906	1170	1204	1660	1542	2012	2185	1878	1879	2205	2085	1569	2369	2559	2283
ENSG00000015171	8128	5925	4602	5739	7691	6700	7055	7670	7238	4280	5590	4810	7859	6861	5962	7016	5469	7364	7523	7909	7826	7300	5336	6770	8783	3600	7838	6640	6999	6488	8702	7436	6491	6920	6473	4736	4510	7501	5380	6363	7111	5657	5268	6369	6675	5347	7530	5367	7062
ENSG00000015285	53	19	59	18	59	38	45	42	38	20	35	48	59	62	61	62	37	34	39	28	44	29	45	72	60	26	37	73	39	34	28	43	43	35	66	31	14	21	30	40	25	16	29	3	32	19	25	35	28
ENSG00000015413	1	1	2	0	0	1	1	0	2	0	0	0	0	0	0	2	2	1	5	0	1	4	1	0	0	0	4	1	1	0	2	2	0	0	3	2	0	4	1	4	0	0	0	0	0	0	0	0	0
ENSG00000015475	411	291	260	236	413	424	404	472	414	218	340	180	384	407	398	348	308	314	315	569	468	433	318	389	504	228	420	415	432	435	707	500	429	578	597	282	237	354	355	489	659	569	320	513	574	499	806	538	653
ENSG00000015479	2285	2549	1895	1594	2227	2352	2108	1677	2027	1483	1865	2090	2347	2068	2295	1921	1936	2162	1949	2079	2342	2157	1691	1821	2220	1506	1997	1848	1734	1766	1908	2074	1897	1704	1861	1587	1847	2257	1681	1921	2026	1943	2178	1932	2095	1917	2325	1831	2032
ENSG00000015520	0	5	2	0	1	5	5	3	1	2	1	3	2	2	16	3	2	1	0	5	0	3	1	1	3	8	1	1	1	1	1	1	4	1	0	3	2	0	0	5	1	2	3	0	0	15	2	4	1
ENSG00000015532	332	509	491	353	515	418	495	377	389	447	345	450	522	406	523	531	429	376	405	536	478	550	531	847	579	437	541	597	458	455	485	544	959	663	747	461	456	418	509	472	389	538	496	489	492	421	656	348	547
ENSG00000015568	232	193	142	198	356	176	159	320	211	132	170	126	163	213	179	204	169	312	178	143	249	223	374	217	235	216	173	235	169	310	170	344	215	305	142	169	114	204	135	192	286	243	282	219	248	174	329	289	266
ENSG00000015592	1998	1884	1066	794	1557	1165	1867	5154	1744	1421	1908	980	3165	1529	1286	1593	1067	1834	1136	2107	2396	2018	2292	2904	2288	527	1759	1526	1219	1339	1339	1418	1788	3493	2054	654	1010	1122	845	1916	3751	3605	2132	2483	3542	3189	3419	4073	2985
ENSG00000015676	7981	5587	5511	5381	7740	7076	6776	5849	6754	4170	5585	5164	7853	6579	7644	7225	6310	6752	8062	7606	6759	7099	4637	5769	7836	4332	7126	5762	7041	6050	8882	8223	6643	7039	7306	4597	5372	6879	6674	5994	9478	8447	8513	8664	9106	7247	10613	7514	9446
ENSG00000016082	145	181	212	169	206	90	210	150	251	121	176	307	164	341	116	169	211	225	174	93	506	210	326	325	439	68	368	299	277	192	133	156	278	218	218	173	151	221	102	175	1	0	0	0	0	0	0	0	0
ENSG00000016391	714	978	712	607	863	600	867	799	883	772	496	878	989	805	788	781	765	677	809	977	893	765	994	1218	971	1092	883	1010	692	728	1074	820	1062	990	1038	907	682	870	701	884	618	542	564	688	663	470	865	460	775
ENSG00000016402	317	216	158	192	242	202	159	392	168	160	198	237	228	192	180	173	182	238	250	199	253	159	164	291	176	156	238	304	209	283	315	167	197	250	223	216	178	268	140	124	73	60	48	63	81	99	86	102	114
ENSG00000016490	1	0	0	1	1	1	0	0	0	0	0	1	0	0	1	0	1	0	0	0	1	0	1	0	0	1	0	0	0	0	1	0	1	0	1	2	0	0	0	1	0	0	0	0	1	0	0	1	0
ENSG00000016602	296	162	90	131	338	193	235	409	202	254	134	176	216	507	181	232	188	247	173	332	263	395	425	362	519	128	442	288	236	267	289	382	463	284	241	232	169	127	227	294	58	44	23	95	139	104	90	56	89
ENSG00000016864	1316	907	810	1054	1391	1233	1074	1096	1193	623	977	897	1351	1125	923	1166	883	1175	1336	1318	1332	1354	1013	1089	1464	647	1231	1043	1228	1096	1535	1184	1027	1141	1113	869	720	1356	946	1024	1247	1025	986	1187	1080	974	1130	674	1160
ENSG00000017260	6738	4403	3922	4902	6484	5226	5732	5623	5925	3279	4321	4487	5840	5831	4952	5672	5032	5709	6106	6004	6189	6208	4665	6427	7219	2977	6049	5532	5683	5318	7332	6402	7301	6938	5304	3816	4076	5770	4487	5755	8077	6529	5846	7199	7057	5545	7943	5722	7374
ENSG00000017427	191	91	67	159	263	49	189	430	248	82	88	80	175	221	80	163	96	190	168	101	321	224	198	637	344	16	231	351	178	188	256	159	388	407	450	58	87	126	118	350	448	366	271	551	490	212	551	526	501
ENSG00000017483	164	86	88	161	216	49	193	151	323	159	56	139	121	177	222	141	216	161	237	181	224	298	272	353	333	119	259	295	195	234	399	204	204	311	301	303	290	202	255	134	203	98	121	316	227	46	315	105	400
ENSG00000017797	2193	1752	1459	1562	2121	1860	2096	2231	1881	1338	1292	1519	2242	2028	1752	2025	1694	1930	2168	2360	2338	2128	1895	2623	2466	1211	2341	2133	1916	1978	2406	1979	2753	2789	2322	1527	1431	1953	1645	2217	3765	3146	2517	3107	3178	2672	3725	2846	3412
ENSG00000018189	14843	9876	8017	10543	15088	12651	13190	16009	13720	6983	10187	8099	14146	13560	10182	14001	10634	12792	14007	14409	14629	14417	9873	14997	17489	5607	15189	13391	12571	11325	13700	12966	16658	15401	13802	7826	8209	13540	9664	12633	18786	15295	12885	16927	17287	14130	19005	14237	18476
ENSG00000018236	16351	9039	7410	11466	16884	10711	15701	17593	14641	8596	10942	7851	17183	14593	9539	15840	9300	14820	15821	14420	18029	15543	11463	18944	19881	4892	17494	16199	13992	14059	15344	15183	19243	24178	16628	6666	7531	14360	8556	17906	34963	24982	21631	29431	30675	24344	32559	23131	30588
ENSG00000018280	298	391	474	23	59	746	226	1245	106	43	534	54	728	57	124	774	57	314	12	112	33	26	46	83	59	110	91	141	59	41	59	28	96	16	368	22	19	23	24	72	246	227	180	15	33	549	105	513	59
ENSG00000018408	1868	3524	1439	757	1419	1175	922	2692	1133	965	1373	1387	1270	969	1126	1341	1101	1122	1141	1014	1382	900	1213	1382	1270	1488	923	1475	847	1714	1331	1019	1170	1123	1991	1489	806	1111	823	1088	686	932	553	372	501	853	531	826	573
ENSG00000018510	2850	2081	1558	1836	2732	2399	2599	3399	2663	1458	1803	1532	2495	2513	1901	2252	1768	2339	2252	2970	2699	2672	1975	2846	2990	1103	2702	2479	2368	2005	2717	2441	3012	2849	2470	1499	1429	2271	1715	2349	3270	2577	2278	2915	3075	2433	3265	2374	3268
ENSG00000018607	6	9	7	3	21	5	6	8	5	8	4	12	7	15	17	12	13	21	5	6	16	11	21	15	18	11	11	17	6	8	11	13	14	25	4	16	11	11	9	20	5	11	15	4	14	7	6	6	11
ENSG00000018610	725	545	484	698	926	641	681	843	784	377	552	434	703	833	643	889	614	833	911	669	958	916	424	653	1103	331	980	849	885	643	947	653	616	459	689	414	420	850	505	528	621	592	655	703	692	551	751	520	769
ENSG00000018625	26846	32381	33521	19862	28942	20758	26909	26275	29870	30678	17644	39453	29496	26415	33479	28251	31825	25229	29298	27555	32006	28013	34571	41294	36053	38327	28568	33498	22453	26444	34524	30481	35468	34531	33580	29853	26496	25895	30113	30198	25520	20369	27150	21587	25363	16511	31747	17099	24834
ENSG00000018699	397	369	359	301	479	340	469	389	459	267	272	374	408	464	367	325	326	323	369	527	472	436	393	473	617	258	433	448	342	337	427	302	408	400	379	262	272	344	307	368	408	335	405	374	414	260	505	260	423
ENSG00000018869	270	232	209	178	267	182	255	174	263	187	144	250	207	250	210	194	210	203	252	238	297	286	234	262	395	184	263	252	271	272	269	233	248	267	230	251	170	283	234	269	203	149	166	197	233	128	186	138	181
ENSG00000019102	23	20	13	6	11	13	4	10	14	5	2	21	9	2	22	10	14	8	27	9	14	22	8	13	30	24	4	7	10	11	8	13	8	7	11	11	14	8	21	17	26	5	9	15	7	21	20	10	6
ENSG00000019144	3778	10516	3158	2573	4508	5296	5085	7178	4747	5687	3473	4014	5673	5628	4733	4166	3412	4028	3303	6723	4374	4934	5620	7062	6390	3543	4345	6661	3494	4434	4051	3830	7443	6470	5994	5457	2873	2862	3404	4669	2274	3537	2272	2139	2765	3629	3373	3365	2545
ENSG00000019169	3	31	1	1	15	14	1	4	0	2	5	16	13	6	49	7	1	2	12	48	7	8	14	17	21	12	25	40	18	24	5	25	45	1	9	5	9	16	9	57	1	4	2	4	1	15	8	16	4
ENSG00000019186	50	35	20	42	196	2	3	1	23	7	14	54	10	16	39	64	84	40	188	85	10	25	38	21	27	50	38	8	77	27	73	142	7	10	17	13	111	44	96	4	30	40	8	17	56	9	13	2	32
ENSG00000019485	627	761	632	380	653	427	762	492	649	709	475	717	680	629	769	514	601	574	561	578	683	632	734	1036	808	531	550	810	511	575	614	639	862	1035	988	735	721	495	740	1019	1044	1007	1140	850	886	677	1351	1033	899
ENSG00000019505	1339	1103	918	932	1489	945	2396	2744	2030	1053	1577	887	2186	2087	619	1543	1032	1742	1133	849	2790	1795	1790	4433	3182	314	1761	3673	1198	1527	1100	1217	3546	5727	3485	779	884	1458	700	3657	8762	8256	6512	8101	7935	6270	9751	8670	8566
ENSG00000019549	27	12	30	21	16	14	9	14	25	10	10	18	5	29	23	37	16	14	18	14	30	46	11	22	20	14	54	12	38	38	65	22	10	29	27	25	10	18	4	21	18	28	17	46	27	23	41	23	40
ENSG00000019582	1867	780	1227	1269	2292	2176	1906	5950	2273	460	1349	1699	1991	2501	1943	1570	1012	2268	1512	3003	2841	1811	2459	3473	2905	680	3462	2791	2018	2512	2101	1830	2826	1327	2659	986	841	1827	1748	1773	985	490	830	655	698	1662	1126	1265	1227
ENSG00000019991	231	318	175	71	189	124	222	359	335	115	284	200	327	395	93	205	41	202	80	177	535	200	350	337	418	269	394	307	160	218	90	88	111	458	244	133	142	229	56	445	802	1237	652	839	502	665	590	592	701
ENSG00000019995	2944	2132	1973	2144	2889	2645	2659	3348	2686	1721	2241	2025	2916	2612	2295	2712	2129	2560	2589	2742	2747	2444	1981	2599	3129	1433	2942	2592	2513	2257	3055	2791	2555	2704	2505	1692	1709	2819	2031	2638	3753	3277	2528	3836	3450	3197	4336	3703	3962
ENSG00000020129	18782	17707	25126	15439	26179	18915	18481	9439	17566	13453	14387	21603	19333	12350	47777	29837	38991	20635	30162	30903	15343	22442	13419	14267	21682	22998	18263	12131	24170	23388	35493	36196	23878	17571	22759	24061	33223	21819	48948	22231	10095	13111	14199	8921	10013	10170	14629	12457	11052
ENSG00000020181	125	131	152	141	219	69	152	147	228	141	23	232	155	108	306	176	138	181	201	333	146	214	317	250	236	271	194	188	234	182	228	208	185	236	215	199	190	196	274	229	252	279	352	371	372	198	428	254	402
ENSG00000020219	1	0	0	0	0	0	1	0	0	0	2	0	0	0	1	0	0	0	4	0	0	0	1	0	0	0	0	1	0	1	0	0	0	0	0	2	0	0	1	0	0	0	0	0	0	0	1	1	1
ENSG00000020256	292	299	275	239	351	230	322	248	280	255	188	323	339	262	437	338	338	259	301	400	351	311	306	384	377	247	295	305	299	316	509	352	417	419	410	259	276	288	353	333	398	441	323	445	441	328	451	372	442
ENSG00000020426	1275	979	851	867	1238	1086	1180	1207	1084	745	906	918	1169	1165	999	1172	965	1204	1086	1244	1241	1226	932	938	1363	759	1218	1098	1044	937	1340	1161	1146	1037	1013	890	804	1153	949	932	1342	1130	1189	1261	1239	932	1448	1025	1303
ENSG00000020577	3362	7087	3838	1561	2349	3420	2373	6400	2255	1927	3453	2827	4345	2175	2134	3368	1840	2404	2065	1960	3029	2397	2958	3951	3286	3891	2746	3427	1944	2527	2604	2098	3085	3256	3914	2484	1927	2088	1604	3243	2500	3199	2638	2082	2032	2911	2251	3497	2082
ENSG00000020633	15	8	4	7	11	9	17	26	14	8	3	9	9	1	30	11	8	29	6	9	11	4	10	3	17	22	9	9	13	9	4	5	15	2	4	13	2	8	5	6	13	12	4	3	1	7	13	4	6
ENSG00000020922	1557	1421	951	1180	1440	1180	1377	1380	1209	1026	1170	1293	1299	1267	1562	1586	1333	1180	1493	1244	1475	1291	1045	1230	1416	862	1152	1124	1380	1386	1886	1336	1371	1023	1022	1228	1015	1186	1161	980	1083	1055	975	1271	1169	811	1295	960	1140
ENSG00000021300	5912	8006	4719	3653	6585	5212	7402	10822	6086	6983	3786	5475	6438	7027	5518	5238	4654	5304	6413	9075	7533	6521	8299	12302	9854	5381	7421	9665	5800	6518	6228	5730	10659	8484	9003	6324	4358	4841	5194	6188	3679	3315	3579	3565	4291	3923	5145	4035	4180
ENSG00000021355	549	817	320	193	315	936	540	1125	470	273	529	210	648	304	274	503	247	343	277	476	413	288	449	444	468	289	338	401	382	347	310	188	376	361	607	306	162	213	269	276	314	523	242	170	195	626	301	538	350
ENSG00000021461	26	36	8	17	21	38	34	19	14	14	22	10	46	11	38	21	18	34	23	22	28	10	14	13	13	23	15	9	7	8	36	13	11	22	20	13	10	18	24	13	21	27	39	22	22	53	60	21	21
ENSG00000021488	19	19	33	18	9	15	22	10	38	27	14	57	7	17	38	6	47	24	26	15	30	38	16	33	5	20	40	22	40	12	20	40	37	17	19	47	49	33	38	54	20	27	18	30	24	17	31	17	21
ENSG00000021574	2572	1925	1576	1831	2455	1917	2416	2452	2543	1365	1735	1632	2578	2678	1939	2256	1906	2123	2362	2579	2666	2427	2018	2718	3093	1143	2583	2246	2122	2033	2371	2235	2711	2534	2169	1509	1618	2299	1619	2155	2852	2052	1821	2356	2584	1986	2721	1845	2558
ENSG00000021645	7871	8697	7738	5078	7762	4985	9533	8328	9327	7319	8448	7745	10034	7057	7876	7966	7730	8149	7416	5644	9909	7599	7611	11413	9827	5029	7666	8474	7209	6405	7031	6598	10415	10847	11146	7053	7081	5956	6623	8858	11499	11343	9129	8876	8569	7007	11800	10697	8787
ENSG00000021762	204	606	484	140	258	231	304	329	295	366	290	407	233	277	454	367	358	269	221	260	326	250	440	585	514	409	317	414	263	277	259	260	431	533	711	474	399	286	285	412	436	456	548	350	366	364	506	527	449
ENSG00000021776	4802	3340	2838	3224	4368	3570	3852	4131	4123	2350	3041	3014	4322	3861	3533	4355	3394	4168	4018	3951	4470	4246	3156	3638	4835	2294	4305	3467	3721	3526	4266	3787	3684	3429	3764	2693	2792	3950	3122	3659	3958	3149	3204	3678	3713	2921	4396	3583	4092
ENSG00000021826	475	567	118	218	473	310	459	1019	522	312	221	392	469	713	488	312	332	319	400	663	442	962	897	729	864	340	360	306	415	403	363	276	542	266	357	284	307	566	268	286	200	212	226	225	261	245	364	130	259
ENSG00000021852	0	0	0	0	0	2	0	2	0	0	0	0	0	0	0	1	0	0	0	0	1	0	1	1	0	0	0	0	0	0	0	0	0	0	0	0	0	0	0	0	0	0	0	0	0	0	0	2	0
ENSG00000022267	5549	5933	4699	4848	5665	3125	4488	5124	5167	4056	4191	4905	5828	5031	4573	6132	5151	5549	5431	3790	6850	5397	4572	5386	6566	3908	5865	5362	4725	5387	4732	4323	4494	5079	5734	4830	4737	5504	3701	4589	3919	3874	4052	3794	3627	3002	4231	3711	3805
ENSG00000022277	2113	1467	1273	1564	2176	2116	1776	2423	2031	1037	1356	1216	1829	1786	1534	1852	1416	1665	1711	2373	1954	2046	1538	1875	2494	969	2049	1985	1908	1733	2075	2045	1967	1878	1820	1251	1134	1834	1326	1578	2047	1602	1542	1961	2024	1710	2298	1627	2191
ENSG00000022355	3500	1973	1995	2503	4121	2107	4975	6873	4698	2304	2544	2042	4548	4637	2016	3902	2146	3516	3210	3357	6050	4407	3144	9912	7202	995	5198	8192	4083	3603	3828	4238	7956	8978	7154	1589	2242	3863	2566	5085	20399	15849	12539	20016	18836	14398	23568	14545	20199
ENSG00000022556	0	0	0	0	0	0	0	0	0	0	10	0	0	0	0	0	0	2	0	0	0	0	0	0	0	0	0	0	0	0	2	0	0	0	0	0	0	0	0	0	0	0	0	0	0	0	0	0	0
ENSG00000022567	697	828	862	608	869	715	853	891	860	733	582	685	799	685	1070	1027	817	787	805	1041	920	930	702	1223	1040	813	811	1067	807	831	1075	1017	1151	1176	1058	801	813	882	961	1171	1979	2131	1978	1832	1913	1843	2846	2121	2061
ENSG00000022840	2725	2882	2691	1656	2516	1992	2537	2472	2636	1953	2086	2249	2650	2224	3168	2591	2440	2257	2264	2354	2683	2533	2533	3334	3330	1998	2501	2597	2132	2157	2846	2597	3322	2998	3007	2520	2186	2014	2544	3061	2834	2713	3078	2267	2360	1990	2867	2868	2534
ENSG00000022976	473	480	432	396	574	399	509	474	457	426	375	483	524	457	491	624	476	545	568	534	558	502	422	507	599	357	581	497	584	432	608	552	451	509	503	458	414	462	447	352	477	399	403	510	438	350	621	383	487
ENSG00000023041	917	783	695	645	993	809	871	833	791	490	626	613	868	781	725	889	723	913	803	943	921	939	673	876	917	500	1023	806	850	735	939	934	961	876	800	610	567	854	612	839	953	784	821	914	990	780	1076	768	918
ENSG00000023171	4588	4552	4396	2860	4817	3336	4556	2756	4512	3651	3667	4296	4780	4037	5287	4688	4795	4636	4248	4412	4835	4471	3923	5061	5465	4417	4248	4440	4370	3584	5032	4785	5220	5267	5696	4020	4746	4308	4405	5518	7993	7721	6488	6109	7028	5538	8743	5760	6935
ENSG00000023191	20	25	28	4	40	37	61	30	47	26	20	16	10	27	23	20	31	24	23	98	18	47	53	51	38	11	15	43	21	18	24	198	44	24	21	14	56	14	17	31	121	29	19	13	15	52	14	10	12
ENSG00000023228	124	90	72	125	141	64	286	496	97	56	87	85	99	111	317	87	132	107	383	114	236	170	70	153	118	35	120	112	189	91	151	119	150	112	116	257	93	102	71	231	149	138	120	166	117	111	150	175	891
ENSG00000023287	7743	6044	4483	5022	6949	5602	6811	7961	5878	4473	5020	4474	7239	6422	6277	6720	5907	6444	6992	7663	6826	6411	5411	7518	7991	3975	6879	6754	6023	5439	7027	6287	7608	8203	6797	4484	4714	6128	5615	6674	13079	10425	8219	10446	11302	8436	12553	10747	11102
ENSG00000023318	1616	1301	1461	1111	1848	1510	1450	1603	1493	917	1208	1299	1422	1347	1484	1534	1157	1472	1482	1433	1601	1531	1170	1530	1786	1024	1624	1439	1446	1169	1657	1602	1533	1267	1380	1045	1181	1634	1244	1447	1513	1380	1653	1484	1668	1198	1764	1359	1564
ENSG00000023330	1312	1052	671	878	1174	1337	1117	1265	1130	605	1039	662	1344	987	925	1219	809	1037	1111	1229	1128	1146	749	1132	1398	507	1147	1178	1119	929	1390	1207	1287	1332	1232	588	685	1064	867	1073	1642	1428	945	1547	1359	1483	1639	1151	1516
ENSG00000023445	733	350	258	260	607	415	556	710	533	219	258	310	447	459	414	479	340	472	507	429	431	464	277	355	532	187	461	431	424	461	534	538	403	332	352	165	349	432	334	592	461	265	214	264	291	233	440	306	324
ENSG00000023516	31777	21579	20252	19384	28651	22012	28051	19899	26682	14016	23762	19588	28294	20837	33078	27397	29354	25237	30653	26188	24468	25366	17940	18762	29135	13915	25225	19343	24557	21931	28517	26757	21975	20762	24690	18980	23170	23079	29543	27205	23154	22719	21754	18784	20179	16284	24587	21704	20052
ENSG00000023572	1130	650	755	875	1255	877	948	887	1144	496	646	659	869	1002	807	941	781	927	1099	1288	1043	1007	559	1053	1233	447	1085	918	1060	899	1226	1111	905	1051	1062	598	630	1254	823	979	1995	1340	1480	1952	1948	1590	1832	1330	2062
ENSG00000023608	261	227	151	194	242	238	213	241	209	173	214	220	262	278	226	194	215	213	236	214	208	222	232	220	281	196	262	225	199	203	296	229	313	221	218	175	162	238	184	193	194	159	102	128	163	166	198	89	172
ENSG00000023697	363	355	248	234	339	348	337	539	326	211	291	261	380	369	209	329	282	315	243	412	330	362	393	409	466	266	405	342	308	303	328	363	239	347	336	277	206	301	225	304	317	267	265	279	327	290	325	292	293
ENSG00000023734	3249	2200	1917	2388	3321	3085	2770	3850	3040	1379	2421	1862	3010	2994	2357	3386	2087	2996	3303	3131	3243	3299	2257	3310	4122	1301	3345	3148	2967	2752	3560	2957	3380	3708	3206	1754	1714	3156	2068	2829	4378	3622	2807	3844	3713	3554	4249	3525	3902
ENSG00000023839	29	34	36	30	33	52	40	47	35	23	29	35	29	37	28	52	32	23	24	40	45	22	42	49	51	43	32	41	20	28	24	28	30	17	21	34	34	29	30	60	9	13	15	21	15	34	23	31	26
ENSG00000023892	79	48	87	83	94	64	101	85	69	38	51	96	71	96	122	116	107	72	84	124	82	116	99	136	108	84	77	133	105	86	142	65	126	96	107	95	65	93	121	83	52	43	45	54	38	73	64	38	63
ENSG00000023902	947	1050	907	804	1108	907	775	1057	1019	535	753	971	1010	735	1156	1014	973	992	973	1144	964	960	621	785	1144	884	1086	795	1080	983	1318	1089	940	933	887	826	889	1012	1244	947	930	915	826	994	940	778	1183	1154	1142
ENSG00000023909	1216	1423	850	1019	1114	890	1037	1667	1189	568	1179	829	1105	1046	846	815	887	730	859	1055	1071	1000	821	1273	1384	523	970	1016	1029	777	1206	867	1231	1022	1286	731	699	1172	958	997	1189	1333	959	1126	1111	1068	1330	1131	1260
ENSG00000024048	4517	4201	3659	3095	4446	4009	4425	5134	4352	3024	3481	3784	4678	4317	4044	4456	3883	4198	3998	4274	4914	4783	3639	4690	5667	2817	4288	4191	3963	3514	4770	4308	4547	4625	3899	3395	3222	4225	3386	4377	4731	4063	4397	4340	4662	3875	5482	4935	4543
ENSG00000024422	36	267	220	41	94	58	66	72	68	112	111	142	100	51	170	131	111	98	84	117	90	78	172	162	189	340	79	204	51	135	109	94	127	146	207	220	111	50	115	141	121	241	204	115	124	126	160	165	123
ENSG00000024526	8	15	12	15	16	5	15	15	15	11	4	17	11	26	7	4	0	10	13	2	26	11	9	43	18	7	24	26	10	6	6	13	11	44	24	5	1	12	5	9	69	57	33	42	64	58	39	36	36
ENSG00000024862	932	543	536	732	978	801	749	868	780	436	686	492	879	759	646	990	666	938	1118	798	953	903	562	767	1034	386	932	836	831	782	886	883	705	839	779	474	588	1018	619	729	923	807	712	934	889	758	996	781	831
ENSG00000025039	4044	2660	3207	3189	4615	4076	3404	3258	4032	1856	2952	2492	4111	3397	3361	4008	3310	3858	3999	4109	3904	3736	2671	2767	4149	1747	3964	2949	3633	3253	3522	3609	3042	2865	3219	2300	2829	4136	3143	3517	3059	2624	3220	2612	2891	2497	2900	2428	2665
ENSG00000025156	1093	677	556	777	924	956	970	1576	958	493	981	591	1104	957	658	1096	733	944	919	896	1162	921	724	939	1186	442	1015	1041	774	825	913	886	990	1101	1029	587	522	927	676	854	1257	1082	866	1282	1021	1170	1331	1523	1305
ENSG00000025293	3156	2436	1836	1866	2816	3061	2849	3028	2540	1654	2324	1847	3212	2584	2863	2766	2297	2595	2429	3070	2672	2608	2112	2646	3119	1657	2634	2648	2501	2173	3059	2867	2623	2787	2500	1659	1809	2644	2395	2502	3309	2898	2595	2776	3057	2599	3588	2861	3066
ENSG00000025423	884	562	448	653	962	641	557	670	712	516	585	743	718	620	569	613	653	786	804	627	730	896	656	579	945	743	890	556	708	665	960	779	463	543	466	751	650	891	516	475	345	251	268	466	437	388	333	283	312
ENSG00000025434	290	232	213	206	286	252	217	143	241	199	144	245	229	222	211	244	222	267	238	338	231	252	197	234	312	282	215	256	258	234	298	291	224	179	260	200	226	283	198	248	160	154	150	189	238	154	273	103	189
ENSG00000025708	149	80	83	95	85	147	104	179	62	18	147	75	111	12	165	229	46	155	49	41	76	77	85	45	38	30	41	54	87	165	159	22	121	32	104	131	20	67	56	43	112	84	43	15	12	123	84	53	58
ENSG00000025770	607	708	758	602	948	631	718	788	691	621	544	620	763	804	815	938	696	770	761	895	793	860	722	973	1112	610	939	884	688	810	823	887	895	1132	917	708	638	828	792	904	977	1004	978	1102	1064	880	1149	939	1188
ENSG00000025772	2912	1295	1327	1940	2603	2198	1507	1273	1854	776	1826	1058	2134	1566	1988	2729	1960	2154	2774	2970	1657	2294	644	853	1930	909	2299	1113	2447	1792	2546	2711	1006	1129	1456	973	1689	2372	2093	1270	1166	1169	837	1048	919	1079	1428	748	1151
ENSG00000025796	2899	2739	2497	1883	2855	2019	3267	3266	2984	1894	2217	2275	3106	2349	2836	2738	2609	2677	2993	2534	2751	2276	2323	3186	3306	1883	2169	2793	2264	2373	2835	2294	2859	2940	3011	2213	2096	2096	2670	2801	2848	2855	3016	2301	2338	1792	2969	3077	2428
ENSG00000025800	4383	3127	2853	2749	3848	3266	3756	4391	3966	2242	3033	2831	4223	3571	3418	3816	3262	3393	3695	3580	4271	3638	3126	4579	4573	2060	3751	4048	3491	3043	4079	3700	4703	4508	4429	2531	2791	3340	3119	3926	5155	4349	3765	4398	4296	3661	5176	4659	4656
ENSG00000026025	5137	6791	5594	3026	5443	4696	3140	3764	5835	2424	3221	6028	2874	3078	4153	5250	3949	3639	3234	7449	4307	4417	5065	1932	5290	5899	4714	5046	4145	6927	6164	5745	3284	3770	4855	5091	3063	5536	4976	4482	2361	2756	3095	3657	2592	2594	3409	1729	4344
ENSG00000026036	40	127	114	58	84	51	80	46	57	117	40	154	74	46	178	123	136	81	92	62	61	86	110	102	70	231	70	90	91	84	80	48	128	116	116	189	148	78	142	136	57	94	61	76	53	58	101	112	79
ENSG00000026103	505	668	175	263	546	389	222	551	361	241	223	220	332	241	433	248	322	430	124	496	193	337	202	145	319	353	324	164	418	331	392	302	137	155	310	270	262	263	263	447	268	344	223	329	430	268	335	417	433
ENSG00000026297	625	923	1449	399	896	838	911	738	856	664	786	917	1158	955	850	775	737	790	611	981	1052	804	1054	1069	993	702	764	1032	547	708	897	660	881	749	896	897	913	713	671	953	508	456	876	478	628	670	638	431	650
ENSG00000026508	1825	5656	1318	585	758	1035	712	5416	977	766	1836	859	1967	807	375	646	165	645	485	561	1224	349	1354	1456	560	628	610	1867	354	2028	943	238	1341	1020	2924	506	90	524	251	1309	282	1073	1178	125	154	1231	234	1614	283
ENSG00000026559	80	211	145	106	145	30	131	112	139	152	86	217	63	77	103	237	184	140	132	55	272	220	216	208	254	168	233	151	160	180	179	196	117	459	254	253	231	185	55	470	188	145	166	242	182	121	262	146	190
ENSG00000026652	4466	5229	2755	3224	4590	4485	4469	5602	4513	3476	3084	3423	4798	5344	3372	4473	3704	4362	3639	4902	5624	4591	4289	5306	5588	2613	4878	4562	4238	3717	3645	4113	5856	5029	4315	3890	3394	3903	2940	4043	4174	3776	2658	3526	4237	3887	4390	2574	4038
ENSG00000026751	2	0	0	4	3	3	4	1	3	0	1	12	3	8	1	0	3	0	3	1	2	1	6	1	1	0	9	2	3	4	3	5	7	1	0	3	1	3	5	1	6	0	0	5	2	1	1	0	3
ENSG00000026950	453	407	356	300	503	358	490	450	626	353	276	413	515	609	394	373	331	427	474	413	623	515	613	632	627	312	502	630	410	511	519	405	709	425	414	346	293	365	400	368	243	189	294	288	364	165	449	170	418
ENSG00000027001	606	415	374	467	606	374	422	583	442	262	248	453	417	426	467	569	475	447	519	522	543	524	324	416	580	281	443	412	486	470	573	513	464	428	505	388	354	542	404	398	433	309	424	406	369	264	415	378	464
ENSG00000027075	3097	1569	1322	2293	2687	2303	1555	1184	2046	636	1284	1184	2348	1251	2674	3035	2309	2275	2948	2468	1371	2452	845	537	1932	1494	2349	708	2509	1764	2983	3329	1258	562	1157	1585	2148	2544	1964	948	320	247	268	307	276	356	395	275	363
ENSG00000027644	8	40	25	5	11	7	29	34	28	66	18	29	45	12	37	24	13	27	12	9	60	9	93	130	42	47	14	34	13	14	16	16	112	62	71	29	33	17	13	10	1	18	2	6	2	0	4	1	8
ENSG00000027697	1952	1561	1593	1223	1677	1833	1533	4475	1817	1119	1512	1171	1794	1671	1478	1439	1179	1296	1314	2309	2018	1733	1693	2056	2164	1086	2069	2140	1560	1354	2117	1507	1814	1477	2033	1256	1079	1756	1303	1951	1439	1109	1664	1225	1231	1410	1411	1971	1585
ENSG00000027847	189	314	318	178	316	226	242	318	292	242	172	305	261	264	260	303	242	269	293	315	290	279	311	465	383	262	308	378	313	263	321	338	454	367	440	318	303	346	289	318	316	352	291	324	301	297	385	279	395
ENSG00000027869	7	18	1	1	3	5	7	13	2	5	8	14	7	2	2	2	0	8	0	2	4	1	4	10	3	6	4	1	0	6	2	0	11	2	4	0	3	0	1	3	10	7	0	5	1	4	7	2	5
ENSG00000028116	677	738	231	311	509	702	886	1072	689	520	373	332	670	775	512	401	366	419	436	885	545	580	648	791	818	276	593	740	485	551	653	420	1011	893	537	484	280	437	259	543	277	229	210	210	341	386	383	295	342
ENSG00000028137	453	351	347	160	252	344	412	604	305	132	286	262	480	208	457	593	195	539	144	289	169	221	252	226	272	296	288	262	209	228	222	205	302	177	285	149	149	175	219	262	245	146	160	133	129	218	234	178	190
ENSG00000028203	4338	3922	3246	3037	4105	3334	3508	3601	3966	2608	3373	3348	3994	3611	4037	3835	3548	3954	4225	3774	4244	4029	3458	4141	4987	2659	4056	3759	3922	3323	4244	3877	4502	4254	3705	2785	3104	4114	3258	3530	5177	4571	4397	5193	4748	3816	5595	3688	5059
ENSG00000028277	98	211	178	63	96	41	102	163	154	94	103	162	137	94	248	128	156	116	113	106	155	141	184	214	150	203	115	133	110	90	105	106	155	136	179	189	152	50	137	170	133	145	140	114	90	104	139	196	113
ENSG00000028310	736	1041	940	719	843	715	841	1087	793	766	588	806	807	885	915	740	897	755	845	853	988	829	941	1073	1155	930	868	900	809	766	1018	845	997	1063	1108	881	873	780	878	937	1127	905	1095	1141	1066	813	1208	1175	1181
ENSG00000028528	3829	3648	2827	2578	3618	2990	3953	3847	3867	2969	2655	3006	3536	3955	3229	3214	3431	3490	3277	4191	3750	3074	3471	4416	4808	2340	3528	3788	3329	2800	4101	3542	4107	4005	4556	3084	2613	3216	3247	3412	3158	2891	2783	2998	2972	2705	3487	2513	3027
ENSG00000028839	1190	714	862	1016	1189	896	1012	1283	1271	542	888	805	1059	1015	814	1176	855	1254	1219	1101	1323	1282	775	930	1463	526	1359	999	1128	973	1256	1147	1043	1216	1016	615	719	1350	824	1102	1730	1177	1304	1621	1479	1049	1746	1584	1653
ENSG00000029153	606	484	392	498	593	466	783	660	694	321	492	473	607	590	516	543	456	540	526	550	814	685	519	675	889	277	687	569	549	607	629	570	735	1453	575	392	327	572	424	1020	2084	1571	1318	1891	1931	1325	2043	1376	2044
ENSG00000029363	10429	7328	5870	7584	9928	8523	8556	12836	9316	4655	7821	6207	9582	8733	7839	9558	7299	9208	9538	9436	9582	9193	6325	8226	10547	4172	9636	8147	8809	7766	10409	8533	8042	7968	8193	5605	5685	9071	7063	7078	9237	8044	7839	8947	8321	7874	9548	9824	9180
ENSG00000029364	3404	2404	1776	2255	3086	2637	2847	3245	3042	1768	2321	1880	3242	3135	2232	2533	2178	3017	2853	2994	3215	3182	2316	3173	3626	1529	3230	2837	2825	2581	3357	2667	3186	2982	2967	1814	1802	2740	1997	2476	3755	3075	2381	3257	3303	2966	3829	2538	3702
ENSG00000029534	142	334	240	131	159	120	437	560	274	440	280	204	408	310	158	264	110	310	138	122	557	134	667	1685	520	132	243	1045	212	211	171	153	1008	917	1273	214	95	155	204	580	899	1069	909	869	878	816	1378	1118	1005
ENSG00000029559	0	1	0	0	0	0	0	0	0	0	0	0	0	0	0	2	0	0	1	2	0	0	0	1	0	0	0	1	0	0	0	0	0	4	0	2	0	1	0	1	4	10	2	13	5	0	12	0	3
ENSG00000029639	365	339	286	282	381	313	322	199	359	251	218	339	325	400	315	325	352	292	377	404	428	465	339	459	436	237	428	390	382	297	404	363	375	337	407	297	302	434	266	360	441	333	357	378	411	294	407	183	427
ENSG00000029725	7376	5145	4608	5091	7021	5832	7091	8800	6645	4152	4606	4602	6965	6924	5625	6755	5383	6149	6785	7152	7834	7342	5351	8274	8844	3481	7694	6684	6592	6334	7905	6976	8235	7835	7176	4641	4321	6630	5077	6661	9621	7411	6095	7990	8520	6871	9406	8444	9246
ENSG00000029993	569	437	447	482	504	328	564	1014	551	310	511	360	813	617	227	471	319	496	506	335	758	447	522	831	789	209	502	734	381	422	388	354	832	688	754	299	283	477	318	454	740	482	682	816	590	544	787	546	683
ENSG00000030066	50	99	56	67	90	71	145	58	89	57	56	54	96	98	41	92	49	84	119	83	126	65	72	103	116	88	43	56	88	87	49	108	57	93	69	83	31	110	83	77	47	94	88	29	42	40	67	63	36
ENSG00000030110	176	233	203	114	156	200	147	335	148	118	173	157	264	163	175	219	185	155	152	197	185	189	163	154	202	161	197	211	189	162	222	173	214	182	229	144	122	194	157	151	210	185	219	184	172	205	208	349	180
ENSG00000030304	289	14	23	113	139	17	24	34	33	13	11	107	22	28	87	189	114	60	107	21	236	81	39	17	27	4	26	36	86	313	300	42	41	12	9	179	7	150	29	6	10	1	1	7	10	3	11	2	4
ENSG00000030419	2012	1791	1114	806	1247	1686	1397	1656	1322	1387	1137	1254	1827	1418	1466	1363	1250	1124	1053	1587	1144	1340	1218	1365	1431	1390	1406	1229	1196	954	1306	1113	1485	1055	1240	1327	929	1329	982	1392	980	1085	769	600	777	1018	1021	814	851
ENSG00000030582	371	341	510	432	717	383	595	636	667	349	275	534	559	446	627	676	538	586	469	644	520	713	661	795	903	421	682	725	536	592	633	595	957	833	588	493	408	578	557	728	484	398	489	508	578	430	575	492	695
ENSG00000031003	4792	3621	3127	3184	5126	3650	5066	4604	4984	3355	3153	3304	4775	5018	3796	4239	3888	3822	5194	5038	5893	5359	4278	5902	6981	2459	5590	5526	4964	4196	5488	4699	5720	5368	5379	3505	3337	4993	4320	5199	4164	4104	3341	4037	4797	3533	5215	4002	4682
ENSG00000031081	1445	1372	1477	858	1238	866	1112	1420	1276	1215	730	1634	1233	1069	1296	1261	1285	1085	1199	1299	1360	1152	1444	1747	1685	1876	1163	1549	941	1253	1506	1026	1273	1241	1557	1535	1296	1117	1222	1502	1168	764	1051	1070	860	675	1234	1163	1102
ENSG00000031691	215	211	151	154	231	191	273	287	202	149	166	135	197	222	216	189	107	185	234	347	218	237	172	244	281	117	177	217	163	186	235	197	194	146	175	172	136	198	121	156	110	232	160	176	151	115	248	83	158
ENSG00000031698	4391	2610	2357	2965	4416	4196	3782	5266	4130	1805	3144	2209	4459	3952	2811	4330	2764	3757	3873	4239	4685	4151	2787	4309	5366	1505	4469	4342	3853	3318	4551	4129	5069	4933	4559	2109	2188	4423	2963	3486	6591	5060	5737	6335	6153	5673	6912	5872	6867
ENSG00000031823	809	1156	1021	793	1055	700	997	1247	1009	865	800	1010	950	964	1096	1144	979	971	1003	1098	1111	1006	1000	1292	1309	968	1138	1257	1148	1032	1185	1099	1259	1377	1296	1092	1030	1145	944	1289	1077	974	1057	1221	974	898	1309	1323	1211
ENSG00000032219	3584	2640	2120	2738	3689	2707	3058	3764	3326	1955	2705	2673	3289	3584	2892	3275	2674	3327	3491	3489	3898	3490	2459	2971	4069	1968	3723	3183	3100	2775	3545	3308	2931	3344	2992	2277	2181	3744	2459	2953	3579	2863	2510	3542	3468	2505	3685	2895	3637
ENSG00000032389	924	930	983	880	1072	929	944	1059	1161	716	817	897	897	994	1000	1179	944	1028	1061	1095	1168	1140	898	998	1399	669	1263	1099	1135	1006	1234	1092	944	1170	1258	803	866	1049	891	997	1132	926	761	1080	941	779	1168	876	1122
ENSG00000032444	613	1222	1281	609	1071	571	991	733	791	1164	668	1138	944	800	1522	1250	1310	915	911	1008	903	910	1298	1891	1462	1295	1026	1443	885	1166	919	1082	1904	2113	1830	1470	1257	884	1509	1724	1131	1607	1452	1025	1151	997	1635	1433	1169
ENSG00000032742	1566	1033	1053	1241	1691	1301	1298	1340	1518	961	745	1260	1231	1425	1222	1476	1206	1255	1499	1676	1714	1509	1228	1424	1798	942	1384	1280	1461	1607	1837	1402	1241	1205	1210	1214	932	1653	1293	1008	734	622	729	898	913	710	922	707	985
ENSG00000033011	322	264	302	259	351	234	309	384	331	236	198	268	384	308	331	334	282	295	300	367	353	342	284	458	478	211	361	353	349	329	392	389	431	375	435	246	273	352	347	307	411	319	347	412	383	273	448	392	416
ENSG00000033030	659	669	634	468	766	688	737	744	663	528	588	722	698	781	693	667	583	684	655	721	846	815	657	722	992	569	759	716	600	558	655	725	729	759	584	692	564	791	602	826	741	748	697	608	678	657	951	578	680
ENSG00000033050	541	315	325	394	509	489	415	421	391	235	333	350	503	403	446	450	369	490	543	541	506	524	365	542	618	294	474	435	459	410	539	449	455	455	523	309	337	467	390	445	538	494	401	650	570	537	653	531	647
ENSG00000033100	439	823	765	407	656	563	751	916	699	671	530	867	699	689	618	753	612	626	506	704	853	643	832	978	1042	701	755	901	663	714	670	616	902	1141	1008	704	677	686	631	959	969	951	1130	1119	910	884	1138	1246	1090
ENSG00000033122	23482	21986	17974	15970	21256	18440	23201	15537	21830	12810	20598	16308	25295	16499	22155	20479	19333	22480	20762	16788	19542	19822	13401	11849	19964	11390	19048	13309	19604	14486	22979	18891	14441	14863	18500	16329	18414	20225	18623	17954	15250	12406	11357	11853	11896	9421	13175	11842	11813
ENSG00000033170	3331	3080	1985	2038	3327	2807	3867	4032	3383	2249	2042	2051	3357	3518	2802	2617	2197	3268	2976	4399	3342	3257	2996	3700	4008	1468	3208	3139	3016	2770	3585	3238	4230	3361	2445	2210	1803	2823	2333	2602	2943	2668	2508	2850	3000	2342	3510	2828	3214
ENSG00000033178	4194	3826	2087	2533	3594	3549	4096	3885	3440	2231	3049	2858	3858	3707	3145	3461	2654	3332	3224	3603	3759	3806	2924	3906	4204	1967	3662	3605	3068	2895	3571	3241	4150	3705	3132	2254	2274	2964	2559	3224	4112	3148	2762	3627	3926	3426	4587	2869	3895
ENSG00000033327	2530	3455	1957	1435	2144	2069	3013	4439	2421	2880	1810	1790	2819	2866	1731	2099	1733	1860	1706	2872	2322	2191	2863	4217	3540	1641	2372	3145	2017	2093	1654	2260	4375	3169	3417	2334	1231	1650	1523	2268	2202	1944	1903	1824	2015	1924	2243	2424	2335
ENSG00000033627	8026	7030	6745	5135	7953	5433	8105	7181	7784	5118	6287	6298	8321	6275	8502	7818	7773	7778	7811	6760	7773	7073	6752	10293	9404	4784	6846	7647	6601	6444	8022	7439	10194	10439	9289	6162	6695	6623	7755	8617	11807	13299	10623	9135	9349	7970	11452	11420	9933
ENSG00000033800	3708	2716	2569	2455	3418	2787	3262	4080	3448	2058	2827	2571	3396	2684	3321	3209	2937	3460	3335	3338	3372	3134	2479	2987	3512	1833	3121	2947	2955	2604	3498	3072	2942	2964	3170	2367	2462	2874	2882	3128	4128	4152	3564	3332	3070	3089	3721	4453	3381
ENSG00000033867	4107	2489	2226	2705	4243	4518	3532	4566	3815	1857	2911	2346	3935	3498	3474	4189	2886	3452	3776	4151	3316	3750	2665	2864	4711	1517	4121	3630	3553	2821	4234	4096	2909	3598	3484	1845	2156	3747	3070	4055	5318	4306	4073	5292	5115	4639	5574	4578	5539
ENSG00000034053	56	136	139	89	337	81	131	107	133	79	55	127	50	94	113	132	56	87	103	156	236	252	220	177	126	157	137	83	78	123	416	227	234	209	193	71	111	136	154	109	216	210	285	226	167	285	228	303	296
ENSG00000034152	159	450	380	149	220	226	189	433	163	174	236	278	297	152	301	279	209	179	190	153	218	189	252	283	282	264	197	190	209	175	200	190	290	184	288	234	245	150	253	240	125	252	210	122	136	266	220	304	135
ENSG00000034239	680	267	211	607	502	192	18	68	121	74	130	503	8	141	128	374	399	297	501	161	767	572	165	72	187	259	285	188	352	988	1058	13	97	230	175	584	313	296	4	24	98	169	57	108	166	103	24	98	95
ENSG00000034510	5374	2907	3451	3334	4854	4441	3537	4061	4326	1555	2781	2561	4597	3455	3703	5147	3391	4018	4400	4949	3673	4354	2507	3007	4636	2227	4656	3240	4241	3526	5432	4704	3767	4967	3715	2333	2599	4243	3881	3852	8014	5971	4370	6337	6103	5330	6518	5388	6733
ENSG00000034533	266	210	188	237	209	237	188	323	299	132	170	172	272	335	142	225	203	265	294	264	375	313	294	314	357	152	332	279	269	241	259	251	253	336	232	200	156	248	232	239	280	252	250	303	275	221	261	174	351
ENSG00000034677	4608	4527	3623	3052	4442	3967	3948	5923	4668	3248	4074	3323	4412	4631	2885	4464	2699	4251	3311	4573	5418	4266	4401	3979	5494	2964	4452	4472	3907	4366	4245	3750	4055	4445	4259	2728	2553	4213	2911	4161	5101	4856	4549	5188	4841	4907	5987	4580	5945
ENSG00000034693	993	775	699	815	944	818	972	1061	951	582	803	631	1000	856	746	983	715	990	997	993	1068	913	660	929	1042	453	956	833	847	792	945	894	895	903	872	588	600	887	670	648	902	678	794	981	879	575	1008	586	1026
ENSG00000034713	4649	3639	2860	3478	5015	4517	4367	5656	4709	2900	3397	3136	5194	4630	3439	4635	3412	4297	4461	4994	4965	4592	3520	4892	5773	2447	4826	4785	4707	4050	5295	4562	4477	4559	4494	2686	2737	4760	3248	3671	4021	3177	3112	3979	3667	3254	4261	3294	4134
ENSG00000034971	2	1	1	0	2	0	0	4	1	0	0	6	1	0	2	0	0	1	12	0	6	0	6	1	4	0	4	3	0	0	0	1	1	0	2	2	1	0	0	3	0	1	0	1	1	0	0	0	1
ENSG00000035115	2258	2014	1585	1522	2382	2009	2055	1351	1905	1517	1579	2145	1758	2122	2592	1902	2186	1847	2244	2371	2339	2207	1890	1973	2511	1847	2342	2016	2031	1900	2625	2282	2004	1930	1972	2045	2032	2231	2272	2403	1717	1719	1689	1823	2001	1493	2100	1277	2004
ENSG00000035141	640	342	388	483	683	474	436	484	506	241	368	353	595	591	437	602	408	540	612	530	646	602	396	599	809	213	559	563	583	473	679	625	475	542	632	357	299	628	457	457	546	467	497	531	508	454	612	345	557
ENSG00000035403	2719	2699	2145	1264	1980	1742	1893	2500	1992	1216	1591	1681	1965	1677	2616	1918	1647	2009	1700	2127	1769	1614	1598	1530	1948	1577	1564	2232	1629	1472	1908	1647	1807	1745	2108	1503	1588	1743	1846	1995	2321	1596	2093	1874	1674	1504	2070	1892	1876
ENSG00000035499	31	34	6	26	32	25	31	40	8	23	17	14	60	7	24	38	9	28	27	14	19	22	12	25	14	15	16	18	16	13	30	21	24	24	9	24	15	7	17	16	55	49	19	58	63	42	82	56	27
ENSG00000035664	229	292	116	147	323	273	359	330	276	275	135	202	383	421	268	173	172	226	190	445	219	234	274	433	382	124	290	360	180	225	246	247	420	424	253	209	79	148	137	154	275	191	199	248	340	186	349	199	332
ENSG00000035681	2056	1760	1552	1551	2403	1957	1623	1870	1701	1057	1530	1601	1932	1711	2212	1989	1953	1824	2209	1991	2016	1716	1286	1477	2094	1162	1902	1479	1925	1659	2213	1996	1475	1564	1633	1444	1556	1928	1765	1634	1305	1300	1446	1443	1329	1245	1581	1540	1482
ENSG00000035687	1846	1153	897	1245	1804	1505	1517	2086	1510	784	1133	965	1797	1698	1218	1552	1091	1627	1488	1764	1800	1659	1289	1986	2314	595	1758	1933	1680	1455	1711	1707	2024	1917	1572	997	916	1698	1121	1367	2612	2058	1418	2452	2304	1947	2294	2177	2408
ENSG00000035720	0	0	0	2	2	1	0	3	0	0	0	1	4	1	0	0	1	3	0	0	0	2	0	0	0	0	2	0	1	0	1	0	2	0	1	0	0	0	0	6	1	0	0	0	0	0	1	0	0
ENSG00000035862	3134	6023	3920	1760	3212	1424	4660	5528	5345	5064	4021	3483	4971	4521	2218	3127	2628	3618	2369	2129	5122	3016	5126	6988	5389	2380	4238	5843	3078	3733	1915	1725	5319	6242	6427	3727	3532	2723	1539	5469	2870	3250	3129	2806	2959	2421	3219	3383	3246
ENSG00000035928	2931	2253	1747	1896	2828	2668	2942	3089	2758	1644	2197	1914	2791	2987	2224	2495	2048	2664	2515	3201	2905	2734	2454	2854	3412	1420	3032	2600	2517	2385	2715	2542	2907	2561	2359	1792	1703	2597	1797	2532	2482	1913	1877	2101	2424	1963	2849	1821	2590
ENSG00000036054	1839	1358	1087	1164	1879	1601	1610	2029	1635	911	1144	1120	1654	1718	1475	1507	1172	1420	1526	1855	1691	1815	1267	1619	2166	985	1805	1597	1557	1432	1730	1657	1827	1679	1644	1033	1108	1627	1170	1585	2272	1765	1580	2042	2155	1824	2172	1800	2211
ENSG00000036257	3818	2640	2615	2833	4090	2671	3605	4176	3482	1880	2908	2587	3282	3468	3017	3486	2808	3327	3506	3620	3867	3760	2887	3688	4519	1762	3829	3505	3212	3044	3893	3553	3926	4076	3711	2333	2428	3296	2750	3658	4698	4062	3737	4311	4348	3179	5151	3999	4372
ENSG00000036448	66	101	49	46	29	25	35	50	13	35	58	61	75	72	78	108	79	54	38	30	40	46	25	45	53	38	84	39	42	44	46	41	66	28	43	26	46	22	29	49	106	70	96	114	97	144	121	110	82
ENSG00000036473	7	3	3	7	4	12	8	16	19	3	5	11	7	5	3	2	2	9	5	2	5	12	14	11	9	4	15	10	9	2	6	4	2	2	7	4	7	2	10	10	5	1	9	9	9	2	0	1	8
ENSG00000036530	3157	3076	2921	1836	2921	2927	3140	1715	2672	1886	2235	3010	2899	1699	5701	3231	4155	2619	2990	3466	2157	2961	1997	1760	3123	3123	2296	1755	2969	2615	4459	3816	3659	2319	2948	3000	3977	2844	4650	2652	2104	2169	1700	1508	1607	1099	2121	1968	1477
ENSG00000036549	4462	3293	2498	3090	4602	3180	3881	3732	4305	2392	3166	2980	3971	4500	3642	3861	3097	3792	3956	4423	4402	4269	3221	3859	5243	2233	4454	3829	3683	3489	3871	3891	3835	3656	3254	2766	2573	3942	2849	3736	4174	3175	2799	3511	3974	3351	4312	2895	3777
ENSG00000036565	2	1	4	1	20	1	1	1	3	0	6	0	13	1	0	1	1	5	1	0	2	0	5	15	4	1	9	9	15	2	2	3	3	4	25	0	1	11	1	6	2	0	1	0	8	0	0	0	0
ENSG00000036672	647	839	706	410	607	550	733	611	552	627	626	716	800	435	1150	854	871	583	765	621	517	470	551	538	664	594	399	483	504	513	735	518	643	693	760	853	660	454	1026	693	513	692	575	340	366	521	497	919	348
ENSG00000036828	1	32	5	1	2	1	51	104	19	57	20	13	50	32	0	3	5	5	0	0	47	2	80	200	33	3	15	83	5	5	2	1	61	83	74	4	8	4	0	40	1	1	0	0	1	0	1	0	0
ENSG00000037042	735	758	662	606	909	603	778	600	737	631	520	816	856	757	1038	794	779	754	804	814	791	753	663	1001	1017	691	720	861	630	718	969	907	1016	985	1092	770	773	967	777	851	1229	1208	1066	1121	1055	947	1337	1030	1166
ENSG00000037241	269	200	153	201	259	233	229	331	252	139	202	133	241	222	162	298	125	246	257	290	292	281	138	217	325	110	271	240	252	228	316	320	224	236	237	140	115	219	157	152	229	190	167	273	226	191	313	226	277
ENSG00000037280	29	102	138	40	66	201	146	78	75	115	30	50	138	116	160	97	63	70	63	261	33	58	91	105	98	119	94	85	140	80	159	68	401	83	94	45	54	131	181	107	18	34	51	65	64	35	65	46	44
ENSG00000037474	1280	1068	1345	871	1553	1019	1499	1232	1537	820	1262	948	1290	1378	1298	931	1166	1289	1200	1036	1207	1294	1007	1465	1988	995	1483	1109	1016	1148	1272	1541	1377	1486	1278	1552	885	1061	1252	1095	1325	1022	1582	1227	1329	885	1834	1223	1692
ENSG00000037637	1403	1430	1352	1096	1468	1166	1417	1741	1366	1057	1190	1409	1395	1294	1423	1451	1367	1359	1284	1466	1570	1468	1291	1802	1697	1106	1475	1393	1483	1228	1560	1286	1685	1505	1690	1379	1329	1401	1217	1530	1744	1494	1365	1629	1501	1342	1920	2145	1725
ENSG00000037749	1020	1038	800	775	1053	925	809	906	1061	550	777	809	1085	890	910	987	753	889	915	1028	1089	1031	724	860	1248	789	997	971	886	712	1224	1031	874	1000	882	734	642	926	782	1024	1317	1308	1019	1144	1278	1070	1435	1004	1481
ENSG00000037757	329	449	395	336	486	305	324	365	487	309	271	423	440	390	528	399	219	452	460	549	505	525	573	509	571	395	514	442	465	470	588	491	418	544	582	505	215	564	413	390	346	392	488	444	505	358	433	349	545
ENSG00000037897	87	117	95	55	100	66	99	105	95	39	63	54	74	63	93	109	58	60	77	84	97	95	75	60	87	58	86	77	117	61	105	96	93	73	99	81	57	105	82	51	103	67	57	88	102	75	90	49	53
ENSG00000037965	0	0	0	0	0	0	0	0	0	0	0	0	0	0	0	0	0	0	0	0	0	0	0	0	0	4	0	0	0	0	0	0	0	0	0	0	0	0	0	0	0	0	0	0	0	0	0	0	0
ENSG00000038002	474	312	247	330	298	422	387	459	498	264	275	247	460	574	333	284	299	315	439	477	421	350	285	515	486	207	551	451	472	381	542	426	356	554	309	259	176	364	281	219	299	254	251	289	233	323	265	199	433
ENSG00000038210	316	264	236	314	384	236	258	486	351	208	273	335	312	341	292	419	260	347	391	291	435	350	403	409	437	229	398	320	357	330	382	295	370	328	313	313	265	365	224	291	319	204	184	224	353	212	279	328	303
ENSG00000038219	6815	5685	4999	4700	7514	5279	6905	7046	6700	4586	5285	5039	6190	6529	6009	6409	5610	6170	6534	6255	7327	6517	5405	7066	8247	4372	6565	6563	6018	5391	6885	5790	6865	7083	6404	5420	4572	5989	4992	6288	7502	6624	6495	6734	7042	5413	8401	6700	7558
ENSG00000038274	2495	1544	1247	1988	2700	2155	2029	2329	2430	1069	1738	1371	2235	2320	1563	2499	1743	2473	2517	2688	2498	2564	1557	2247	2707	983	2749	2215	2573	2037	2817	2506	2127	2208	2224	1225	1341	2697	1892	1812	2997	2959	2578	3584	3275	2804	3723	2618	3669
ENSG00000038295	582	543	339	297	501	474	754	703	415	469	738	306	615	581	274	656	341	625	498	559	641	422	518	641	794	180	521	708	461	363	440	358	509	863	720	302	308	489	316	642	449	379	205	295	408	295	250	328	358
ENSG00000038358	928	1241	1226	855	1171	929	1055	1113	1119	826	865	1111	1103	926	1467	1388	1160	1022	1112	1162	1117	1186	974	1266	1438	1045	1175	1184	1153	1047	1321	1321	1485	1446	1325	1191	1194	1154	1361	1382	971	1129	1191	1062	917	930	1302	1336	1066
ENSG00000038382	6074	9662	6126	4375	6624	5866	7079	8989	6230	5093	6760	6274	7655	5921	6989	7505	5735	6880	6026	5621	7869	6361	6172	7719	8408	5781	7093	6934	5857	5801	7136	6486	6639	9905	8188	5607	5714	5719	5602	8795	11831	11925	8905	9246	9741	9235	13559	11812	9959
ENSG00000038427	7451	7418	4547	4347	6331	4126	6506	10371	5734	6371	4281	6016	7247	6743	5768	5318	4444	4460	4765	7286	6859	5293	6883	11294	7593	3657	6600	8050	4081	6628	6893	4777	6201	7933	8554	5102	3711	5579	4950	8284	4966	3042	4316	3551	4362	3418	4702	3879	4205
ENSG00000038532	1271	2201	1950	947	1484	1031	1620	1451	1274	1788	1205	1703	1667	1254	2015	1721	1811	1308	1333	1289	1521	1300	1642	2247	1942	1909	1253	1760	1209	1261	1551	1392	1983	2083	2179	2002	1555	1121	1627	1846	1602	1708	1859	1405	1404	1254	2068	1867	1464
ENSG00000038945	208	196	102	125	225	376	165	863	260	36	393	100	113	174	161	242	61	168	102	163	102	75	250	153	209	42	143	72	168	173	146	85	130	61	227	47	64	174	101	226	83	55	56	101	66	265	78	207	120
ENSG00000039068	189	122	40	71	132	105	287	215	169	101	45	60	83	261	107	52	109	189	106	154	186	208	121	164	270	48	234	136	99	152	144	155	221	238	122	155	108	204	86	76	77	50	36	72	110	71	107	80	103
ENSG00000039123	3217	2458	1941	2143	3295	2694	2776	2871	2915	1444	2207	1894	3067	2936	2318	3060	2190	2622	2782	3050	3160	2883	2209	2814	3847	1604	3146	2839	2766	2451	2886	2891	2790	2983	2561	1919	1723	2820	2131	2414	3249	2750	2682	3172	3144	2785	3792	2410	3184
ENSG00000039139	1691	838	799	1242	1246	209	474	785	551	301	388	1122	413	451	645	1264	535	813	840	282	1547	694	637	609	822	807	660	634	839	1754	2004	397	387	447	473	1254	512	1032	304	653	470	301	477	379	440	148	437	363	452
ENSG00000039319	8312	8004	4462	4528	7236	7909	8384	9461	8731	5696	5179	5823	7746	10311	7205	6351	5071	7101	5725	9921	7115	7712	6956	8921	10993	3979	7898	8493	7005	6555	7131	7200	10659	7691	5751	6169	3871	6003	4482	6160	6294	4867	5305	5225	6786	5696	6932	4315	7353
ENSG00000039523	447	1716	1886	372	658	340	1052	551	730	1132	653	1525	710	400	2045	972	1426	649	697	543	637	636	1284	1286	886	1879	523	760	617	753	798	646	1446	1267	1278	1787	1715	509	1743	1501	630	1016	1363	490	533	463	877	1185	632
ENSG00000039537	21	14	13	34	36	3	19	8	12	5	5	23	10	5	6	37	22	14	20	12	19	37	30	4	10	7	17	6	23	60	12	6	1	7	7	25	3	17	8	10	2	4	2	2	1	0	3	2	2
ENSG00000039560	642	676	397	429	544	432	585	754	585	491	350	694	481	577	619	571	433	503	587	695	636	568	675	729	720	376	624	665	568	687	580	461	912	698	546	575	424	540	355	689	349	213	267	377	285	267	432	267	420
ENSG00000039600	3	5	7	1	5	0	4	1	7	4	4	4	12	5	3	4	10	2	7	5	2	3	2	5	3	1	1	6	7	2	6	0	8	2	1	7	3	6	1	1	2	6	4	14	3	3	3	5	5
ENSG00000039650	203	326	324	189	256	246	290	166	292	291	168	313	240	291	361	305	286	216	288	289	296	320	368	429	377	380	338	346	273	318	439	283	379	441	403	328	272	211	261	300	343	296	300	363	329	263	441	281	380
ENSG00000039987	0	0	0	1	0	0	0	1	0	0	0	0	0	0	1	0	0	0	0	0	4	0	0	2	1	0	0	0	0	0	1	1	0	0	0	0	2	1	0	0	0	0	0	1	0	0	0	0	0
ENSG00000040199	2796	2411	2154	2111	2877	2005	2833	2777	2650	1740	2256	2558	2848	2805	2728	2764	2748	2849	3191	2597	3053	2949	2241	3298	3488	1879	2757	2897	2850	2290	2887	2904	3153	3718	3372	2126	2429	2880	2506	3135	4169	3584	3041	3674	3641	2780	4540	3269	3553
ENSG00000040275	480	436	315	367	397	379	423	577	437	382	357	339	475	451	334	381	395	408	504	439	444	451	356	569	538	217	465	440	393	408	407	477	568	477	471	394	273	453	323	388	441	308	285	367	387	367	456	439	347
ENSG00000040341	4049	2798	2235	2546	3738	2825	3652	3556	3458	2059	2531	2623	3970	3184	3534	3358	3361	3317	3835	3547	3676	3504	2566	4470	4080	1704	3585	3644	3316	2889	3784	3617	4759	4516	3830	2372	2629	3134	2838	3414	6490	5917	4693	5197	5111	4055	6167	4916	5185
ENSG00000040487	158	188	197	109	218	137	145	202	214	221	113	208	182	195	184	175	182	161	184	311	260	181	246	257	262	200	220	228	181	194	229	246	222	276	260	250	201	195	198	233	183	210	168	227	216	164	230	206	208
ENSG00000040531	116	141	110	122	201	105	165	173	150	98	95	166	134	238	208	161	133	113	135	249	219	180	240	278	351	138	228	220	185	247	204	182	240	157	181	168	152	183	175	213	135	106	134	127	123	122	146	86	165
ENSG00000040608	4	20	23	25	61	20	40	22	33	42	24	55	17	25	67	56	35	34	23	48	19	27	52	97	78	47	47	59	48	92	65	68	103	558	97	76	83	54	79	241	367	519	457	602	556	385	650	585	626
ENSG00000040633	644	494	469	463	598	514	509	440	594	290	412	406	532	603	508	582	439	453	535	679	690	728	531	802	716	333	642	628	575	535	763	645	788	692	678	376	365	687	458	580	719	635	522	666	653	616	880	522	766
ENSG00000040731	1019	448	660	754	1170	480	995	583	929	543	554	754	842	1086	570	1109	722	1141	1084	770	1193	1082	851	1461	1428	461	1326	1173	868	747	1103	894	1194	2346	996	548	623	998	598	1247	3700	2445	2319	3096	3158	1941	3282	1929	3100
ENSG00000040933	6648	5213	5148	4962	6958	5413	6278	5707	6747	3599	5609	5109	7307	5352	6605	7005	6287	6469	7071	5847	6889	6431	4707	6413	7333	3906	6415	5419	6040	5653	7642	6870	6632	7394	6946	4869	5460	6379	6130	6665	9039	8151	6648	7584	7610	6327	9140	7824	7853
ENSG00000041353	1642	672	741	1275	1815	706	1354	1495	1675	485	1052	789	1441	1755	803	1860	996	1535	1537	954	2191	1854	759	2300	2332	399	2083	1928	1356	1222	1437	1416	2081	2093	1669	633	913	1160	818	2287	7130	4197	2834	5366	5355	3907	5341	3794	5496
ENSG00000041357	1516	987	755	1108	1504	1258	1342	1649	1340	633	995	867	1502	1560	977	1332	968	1318	1441	1344	1498	1424	1041	1448	1912	512	1651	1298	1363	1130	1544	1470	1440	1705	1295	726	767	1457	999	1149	1938	1404	1181	1819	1664	1421	1960	1420	2081
ENSG00000041515	253	589	516	223	384	82	633	688	568	460	674	488	676	778	173	462	240	512	269	162	999	422	823	1162	949	209	589	988	400	379	259	167	523	1050	878	484	243	297	117	799	1127	877	571	740	765	617	814	600	570
ENSG00000041802	1107	910	863	964	1230	1219	956	1417	1038	575	697	836	926	1001	890	1019	814	1146	1221	1089	1094	934	875	1151	1415	593	1159	1144	1119	902	1337	1137	1166	1001	1141	725	706	1136	922	884	1005	919	975	1146	1095	1090	1154	977	1218
ENSG00000041880	433	350	291	337	462	325	368	427	396	307	315	376	445	283	372	434	392	374	566	408	394	373	302	490	429	334	469	414	418	378	557	428	462	400	453	364	324	432	348	309	318	333	264	336	341	291	361	247	369
ENSG00000041982	2005	4061	608	825	1481	436	1585	6014	1658	1837	1448	2166	2236	2202	543	1023	220	1353	851	721	3687	731	2779	4755	1843	678	1408	4916	627	2953	1020	405	1931	2416	4343	812	292	1124	300	1614	461	711	173	100	503	454	311	743	534
ENSG00000041988	242	244	213	211	337	306	254	333	258	213	221	271	240	299	235	346	225	311	231	323	258	307	234	372	350	204	306	342	264	252	334	356	313	293	360	243	180	264	228	348	307	277	240	283	374	393	432	304	347
ENSG00000042062	44	67	42	38	82	25	41	18	48	48	38	90	48	50	69	66	55	25	59	89	79	93	110	76	63	73	63	105	72	136	134	56	86	66	64	86	41	47	84	84	25	65	60	55	60	39	93	23	81
ENSG00000042088	601	543	387	447	539	615	559	688	588	386	533	414	756	582	516	617	484	536	541	573	699	556	430	575	754	280	599	507	527	497	601	470	624	651	549	421	407	495	420	457	619	546	407	656	570	584	722	546	600
ENSG00000042286	339	456	417	361	388	320	337	252	343	298	330	342	346	339	483	406	428	326	402	337	438	400	299	283	393	472	323	310	328	376	357	337	313	290	289	450	438	423	408	357	171	301	229	211	182	201	257	221	258
ENSG00000042304	0	10	3	1	4	9	31	0	6	11	4	6	4	2	9	6	2	7	11	2	3	10	2	5	8	7	7	4	2	0	7	1	1	4	13	0	1	8	2	3	6	2	2	2	2	1	36	0	4
ENSG00000042317	1472	1173	613	1090	903	938	1223	1140	828	733	960	958	1267	1063	1077	858	879	1108	880	1151	973	1204	854	1189	1003	510	1145	1199	977	1165	1210	1134	1259	1062	1159	760	708	1182	970	1128	1413	1271	869	1388	1009	1173	1656	1092	1058
ENSG00000042429	457	465	301	327	392	385	403	651	409	252	323	442	511	495	323	360	325	454	406	423	577	420	389	431	497	227	439	399	454	319	458	426	495	395	385	259	318	416	349	398	466	424	448	486	482	455	591	587	542
ENSG00000042445	1312	885	822	837	1176	1062	1148	1080	1133	805	842	816	1358	1293	907	936	867	976	1061	1343	1334	1077	1167	1343	1186	720	1238	904	1025	1133	1420	1036	1414	1318	1181	779	483	983	874	836	1181	846	880	1031	1073	1115	1303	645	1209
ENSG00000042493	296	219	285	239	372	234	170	486	360	145	162	226	214	290	172	332	210	254	220	408	324	221	278	211	353	219	378	333	322	354	298	272	223	321	284	195	137	282	173	274	129	83	218	231	197	165	138	146	309
ENSG00000042753	758	432	544	693	985	804	702	913	839	374	596	462	963	772	644	1011	628	939	934	977	1030	949	549	813	1152	362	1021	905	1009	790	937	995	923	1220	990	434	507	915	690	811	1415	1102	935	1289	1490	1199	1657	1109	1418
ENSG00000042781	97	119	90	77	114	57	120	139	67	86	112	83	121	111	97	168	89	155	135	52	150	149	101	164	163	72	114	141	107	95	93	116	103	213	145	73	89	154	91	87	112	47	63	72	89	87	84	96	97
ENSG00000042813	2	0	4	3	2	2	1	5	0	1	0	5	1	5	1	3	5	4	2	3	5	0	1	0	6	0	2	2	3	1	1	2	0	0	0	0	1	8	4	0	1	3	1	0	5	2	2	2	1
ENSG00000042832	10	33	37	18	15	41	16	3	7	12	10	43	20	28	21	13	22	12	13	18	8	45	12	14	5	27	17	14	13	25	10	14	42	16	26	16	13	16	24	58	18	22	28	39	14	35	33	17	32
ENSG00000042980	502	183	277	323	495	585	435	2170	568	79	785	414	742	615	345	657	318	701	492	664	698	665	465	945	678	100	689	689	572	519	936	344	423	388	433	228	170	477	340	548	279	123	180	224	189	405	190	456	310
ENSG00000043039	15	2	4	3	14	4	1	1	7	1	2	6	0	1	14	6	4	6	4	3	22	6	9	4	1	1	5	12	8	42	17	4	1	4	10	8	0	10	4	0	23	15	5	15	14	14	14	16	15
ENSG00000043093	3240	2404	2053	2132	3074	2230	2885	3715	2851	1867	2056	2217	2891	2848	2285	2487	2179	2454	2631	3127	2848	2814	2296	2941	3164	1682	3009	2589	2650	2103	3177	2812	3144	2877	2599	2078	1725	2547	2154	2694	3593	2866	2693	3333	3206	2379	3850	3246	3708
ENSG00000043143	1840	1955	2658	1563	2692	1495	2295	1739	2316	1955	1185	2281	1956	2160	2873	2304	2625	2038	2399	2664	2836	2634	2202	3053	3412	2000	2807	2677	2468	2274	2917	3009	3254	2849	2870	2374	2473	2443	2774	3147	2430	2051	2717	2551	2393	1605	3138	2325	2826
ENSG00000043355	40	53	72	46	56	23	46	33	76	38	32	104	36	39	23	54	29	50	37	72	95	79	123	161	94	69	66	143	49	59	88	42	100	107	118	97	17	72	65	127	57	53	164	127	80	83	108	35	110
ENSG00000043462	307	105	110	69	138	168	256	323	157	44	71	58	173	98	275	115	92	144	84	124	97	105	134	202	115	105	94	149	93	82	160	76	148	92	189	81	115	75	112	168	349	191	154	131	165	195	283	221	190
ENSG00000043514	1103	1118	904	739	1060	1134	949	1796	845	690	1141	792	1118	1034	1074	1205	1017	1142	1093	937	1053	1011	753	909	1304	653	1119	906	891	930	1058	969	996	1591	1069	818	753	992	722	895	964	906	847	882	804	981	1038	1305	899
ENSG00000043591	578	500	535	423	594	310	520	340	525	324	318	562	377	334	659	583	636	524	527	560	487	747	420	360	689	613	563	294	776	441	642	743	459	480	595	537	651	659	589	453	347	502	410	379	433	285	521	377	378
ENSG00000044012	0	0	1	0	0	0	0	0	0	0	0	0	0	0	0	0	0	0	0	0	0	0	0	0	0	0	0	0	0	0	0	0	0	0	0	0	0	0	0	0	0	0	0	0	0	0	0	0	0
ENSG00000044090	591	667	505	463	704	532	666	436	644	480	598	715	813	585	724	747	720	650	669	567	789	731	594	696	751	603	712	663	643	728	872	619	754	807	719	622	580	631	654	727	655	625	484	668	693	611	853	563	798
ENSG00000044115	6900	6750	3979	4086	5985	7787	5572	9842	5257	3621	4637	3878	7284	6199	5024	5501	4002	4979	5665	8175	4971	5551	4692	5695	7010	3676	5505	5376	5151	5068	6524	5775	6734	5133	5451	3960	3080	5131	4328	4418	4309	4272	3614	4504	4774	5357	5139	4493	4895
ENSG00000044446	825	1204	1011	628	974	797	1044	810	939	889	772	1149	982	881	1187	938	1077	930	924	1005	1119	951	900	1087	1219	914	921	1057	874	979	1120	1016	1172	948	1182	950	898	907	1026	971	480	636	703	548	553	482	719	614	670
ENSG00000044459	883	669	515	567	812	671	703	568	687	545	527	745	722	571	811	887	715	710	894	689	776	728	692	992	871	658	774	777	666	664	893	657	722	485	719	607	661	793	693	544	357	241	324	354	356	378	530	274	417
ENSG00000044524	254	279	232	161	323	244	435	370	414	276	245	278	332	447	290	283	236	263	240	348	505	322	421	461	506	165	312	447	427	248	456	388	467	674	418	297	178	330	256	512	1348	993	821	1116	1051	649	1184	719	1064
ENSG00000044574	5056	6291	6669	3315	6205	4230	4664	5398	5098	3379	3535	4137	3711	4279	5384	6640	4827	4530	4378	4552	5501	6313	4766	6853	6902	5181	6291	6481	5457	5077	6765	6401	6834	5474	6296	3881	4991	4443	4355	6020	3529	3977	4571	3147	3779	3608	4162	4388	3668
ENSG00000046604	81	65	30	71	34	34	38	14	43	18	35	12	42	25	60	64	49	36	39	20	30	53	19	25	25	15	14	30	46	59	41	18	31	19	33	34	22	91	33	39	40	35	22	25	13	20	19	8	26
ENSG00000046647	463	423	308	286	498	356	399	511	382	306	381	426	354	445	391	445	354	371	539	340	570	439	391	452	424	276	421	517	329	493	544	280	459	393	448	450	335	318	328	363	336	282	386	279	371	271	368	293	303
ENSG00000046651	1565	1358	1203	1169	1506	1403	1447	1366	1446	1179	1187	1419	1512	1530	1672	1574	1371	1350	1471	1598	1696	1626	1248	1592	1945	1210	1487	1487	1324	1415	1792	1268	1585	1333	1305	1224	1124	1497	1262	1403	920	895	1025	1065	1228	917	1238	736	1146
ENSG00000046653	42841	33036	22639	27182	38117	35984	34532	48156	36373	21804	26925	29392	35350	36105	28885	31141	26699	30824	30897	43835	37692	40009	34188	31000	41589	24068	39712	31052	33284	32788	45816	37064	41524	35304	29677	25923	23598	33627	26209	33849	34199	26268	26692	33772	33991	31224	34788	28277	35528
ENSG00000046774	0	0	0	0	0	0	0	0	0	0	0	0	0	0	0	0	0	0	0	1	0	0	0	1	0	0	0	0	0	0	0	0	0	0	0	0	0	0	0	0	0	0	0	0	0	0	0	0	0
ENSG00000046889	10268	9736	5884	5453	9638	8909	8539	5784	8121	6052	5593	9092	6480	6557	9982	8241	7687	7998	7384	8813	7297	8854	7042	7333	8494	7862	7428	6259	7475	6316	14341	11853	9556	8232	7012	9093	5774	7766	8553	7250	7716	7000	6018	5345	7309	6082	8238	6155	7341
ENSG00000047056	2431	2525	2563	1779	2854	2197	2546	2660	2535	1721	2221	2228	2922	2257	2844	2648	2361	2631	2443	2350	2477	2214	1903	2371	2978	1650	2422	2197	2244	2193	2339	2432	2823	2991	2995	2002	2337	2183	2445	2834	3800	3611	3082	3188	3390	2661	3911	3530	3585
ENSG00000047188	2922	2727	2257	2118	2487	2442	2927	4416	3055	1850	2332	2293	3306	2582	2581	2715	2399	2774	2873	2663	2945	2982	2505	3051	3261	1737	2579	2582	2458	2579	3071	2347	2904	2929	2852	2107	2079	2438	2168	2749	4016	3483	3060	3564	3098	2693	4213	4628	3723
ENSG00000047230	784	749	745	597	858	841	930	907	896	587	726	707	1057	883	799	798	688	804	789	941	1117	856	703	852	1108	495	925	855	807	771	952	788	871	663	886	699	564	823	734	669	396	386	458	417	482	417	594	310	450
ENSG00000047249	6584	2911	3256	4173	5944	6110	4483	4112	5021	2055	3596	2697	5190	4122	5132	6232	4448	5017	6675	6404	4275	4763	2700	3769	5439	2406	4972	3964	5632	3975	7720	7450	3909	6495	4262	2584	2980	6309	4744	4551	6918	5494	5307	6758	6334	5375	7541	5346	6655
ENSG00000047315	4430	2347	2038	3163	4646	3774	3528	4607	3918	1580	3036	2139	4042	3820	2479	4207	2690	3838	4197	4219	4223	3902	2610	3689	5210	1349	4215	3872	3883	3429	4368	4078	3869	4480	3655	1954	1887	4254	2538	3235	5255	4117	3473	5131	4911	4312	5461	4383	5358
ENSG00000047346	2330	2351	1840	1769	2141	1717	2353	2567	2274	1951	1919	2060	2375	2168	2639	1999	2340	2027	2422	2442	2430	2150	2370	2598	2639	1874	1918	2229	1937	1995	2410	2118	2967	2129	2642	2126	1811	1996	2603	2191	1563	1613	1675	1453	1499	1174	1846	1982	1758
ENSG00000047365	15348	12120	8230	8797	12701	13492	14911	13775	13003	8888	7521	9083	13403	14036	13029	11720	10733	11395	12165	17191	11130	13590	10067	11335	17007	7787	12756	10422	12709	10248	14621	13602	16044	10325	9787	10079	8999	13778	11078	11188	10066	8135	7907	9680	9528	7800	11226	8070	10836
ENSG00000047410	8535	6887	5927	6171	8624	7568	7313	8029	7750	4657	5867	6092	7768	7639	6643	8020	6472	7306	8339	8422	8472	8028	6358	7581	9559	4891	7907	7838	7432	6678	8465	7781	7862	7437	7043	5735	5404	8122	5878	6959	7017	6044	6167	6644	7103	5579	8171	5672	7488
ENSG00000047457	2111	3890	1551	501	639	2894	1753	1010	1119	530	1479	588	2217	195	1296	1013	174	781	392	1288	548	440	905	156	260	3020	581	427	497	712	711	142	415	70	508	493	91	399	244	905	487	1365	1196	19	108	1573	1294	50	377
ENSG00000047578	779	959	959	708	870	579	803	669	812	861	559	1032	777	726	1085	868	990	753	764	805	984	851	826	931	1037	1057	664	916	789	805	896	754	946	940	1057	1249	882	770	829	923	703	861	1054	779	619	620	916	903	826
ENSG00000047579	1820	895	782	1070	1634	1974	1220	905	1276	556	1235	788	1675	1083	1383	1866	1368	1599	1416	1832	1049	1764	633	738	1612	744	1596	767	1650	1314	1616	1535	978	644	1023	831	1105	1596	1419	1035	463	350	413	371	350	272	447	383	321
ENSG00000047597	822	439	421	492	827	669	704	698	766	322	628	332	819	679	583	767	570	860	685	718	777	748	468	783	881	168	699	751	687	562	852	759	711	854	912	359	436	632	620	740	1553	1295	1133	1318	1437	1239	1589	1205	1452
ENSG00000047617	321	456	240	146	265	505	437	372	292	246	186	201	482	244	517	305	345	321	229	437	253	317	282	181	385	455	157	244	303	220	342	269	259	127	373	269	299	259	427	264	194	242	123	82	102	212	202	210	103
ENSG00000047621	1151	950	818	763	1174	1014	943	941	1029	560	732	792	861	973	1049	1026	854	974	1117	1166	1116	1179	788	1041	1356	700	1217	1011	1046	917	1260	1091	1096	1234	1107	695	777	1096	825	1090	1987	1632	1357	1702	1743	1281	1806	1204	1780
ENSG00000047634	494	515	318	328	395	497	402	1198	441	269	461	338	508	397	428	437	393	444	379	481	359	294	412	414	461	276	375	375	403	340	452	348	588	471	495	334	295	464	378	356	670	649	464	591	481	574	574	921	618
ENSG00000047644	822	1090	1062	596	850	693	988	981	902	894	586	1056	871	957	1053	881	843	877	754	1006	922	890	958	1373	1275	956	1200	1102	713	928	950	953	1061	1153	1103	1171	719	865	742	1097	870	773	1053	974	931	777	1062	998	1004
ENSG00000047648	745	1320	1279	731	958	447	747	722	1212	829	1224	1035	979	1071	629	1220	958	949	845	565	1476	995	1129	1112	1306	814	1391	1125	828	962	558	579	700	871	1147	981	1059	835	479	1035	185	97	144	134	107	123	124	143	178
ENSG00000047662	333	500	481	430	631	285	333	162	268	274	243	473	260	295	496	484	545	325	557	392	294	479	267	305	461	460	420	286	522	338	540	620	337	299	276	434	459	470	518	286	318	254	243	278	246	189	264	143	200
ENSG00000047849	9560	10790	8184	6037	9650	7438	9672	10840	9225	8746	6096	8157	10636	9065	9143	9133	8522	7511	9062	8943	10000	8488	10463	16745	12846	7726	8839	13447	7273	8988	9154	8238	16022	13118	14010	9163	6561	6793	7405	9948	11624	10981	9356	10242	10252	9222	12376	10244	10672
ENSG00000047932	2147	1510	1296	1658	2182	1871	2114	2026	2093	1189	1865	1383	2076	2216	1417	1993	1544	2141	2016	2293	2329	2327	1556	2219	2629	944	2546	2247	2127	1870	2191	2038	2201	2351	1991	1228	1189	2145	1359	2022	3525	2952	2661	3164	3601	3131	4580	2529	3496
ENSG00000047936	0	0	1	4	0	0	0	0	0	0	1	0	0	2	0	4	0	3	0	2	0	1	0	2	1	3	0	1	0	0	0	0	2	39	1	0	0	1	1	16	277	614	428	629	320	761	765	618	604
ENSG00000048028	765	940	682	435	805	775	793	756	723	600	707	798	831	794	822	881	722	697	735	812	918	901	785	827	1074	655	782	784	718	641	748	787	822	812	747	647	717	723	606	892	1221	1393	1368	1175	1335	1174	1732	1193	1366
ENSG00000048052	1348	1218	825	839	1434	1034	1797	1445	1491	996	1237	1148	1456	1712	1019	1299	764	1287	1248	1258	2182	1439	1605	2590	2102	524	1547	1986	1186	1244	1672	1219	2190	2813	1698	803	709	1232	799	1939	4412	3705	3922	4046	3444	2692	4796	2871	3903
ENSG00000048140	488	495	431	292	507	482	511	450	483	359	369	405	681	517	448	567	344	449	396	470	568	520	514	575	640	427	580	452	527	430	619	464	612	1026	620	423	395	471	391	596	1036	935	550	772	862	752	1102	630	1007
ENSG00000048162	211	136	139	119	177	174	113	246	130	77	148	109	164	151	125	175	108	171	190	182	222	237	133	186	243	89	268	150	187	146	185	159	177	219	180	102	86	188	122	182	264	198	122	167	220	201	224	184	198
ENSG00000048342	979	627	496	818	1089	354	694	527	850	664	316	949	642	826	775	833	797	748	848	694	1170	853	960	1027	1120	745	914	981	893	1108	1242	837	812	891	743	975	662	832	764	837	722	498	502	640	821	373	729	394	711
ENSG00000048392	2258	1988	1334	1511	1917	2100	2007	3995	2084	1009	1734	1247	2453	2027	1562	1684	1408	1789	1852	2274	2010	1806	1758	2430	2250	839	2054	2284	1830	1879	2129	1839	2921	2010	2122	1095	1071	1946	1365	1654	3141	2953	2162	2703	2841	2751	3406	2792	3143
ENSG00000048405	1344	1838	1164	937	1334	1645	1511	2173	1975	1184	1171	1207	1326	1698	1522	1141	1083	1147	1135	1396	1476	1488	1284	1610	1780	1030	1281	1325	1413	1071	1498	1752	1749	1479	1351	1184	1008	1525	1177	1451	1300	1490	1316	1313	1243	1349	1438	1289	1837
ENSG00000048462	0	1	0	0	1	1	3	4	3	0	5	0	1	1	1	0	2	0	4	0	0	4	0	0	3	0	10	0	1	2	4	0	2	5	0	1	4	0	0	0	0	0	0	0	0	0	0	0	0
ENSG00000048471	1412	1508	1075	1092	1445	1087	1625	1888	1390	1465	810	1435	1514	1486	1851	1498	1607	1485	1378	1542	1665	1487	1545	2026	2007	1316	1400	1893	1430	1305	1653	1462	2187	1770	1910	1361	1471	1206	1409	1380	1139	977	1011	1089	970	949	1359	1267	1237
ENSG00000048540	18578	8322	7737	11901	16926	16602	12706	10042	15540	6027	9665	9488	14871	11116	15258	14169	14205	14314	17870	19836	12802	15133	7319	6511	13999	6272	14258	8078	15149	11667	22175	18893	8854	15562	9957	8483	10102	16006	15189	14892	19394	12759	10396	16354	16954	10908	16687	12246	16327
ENSG00000048544	1210	762	751	861	1375	1072	1071	1310	1188	620	785	707	1111	1175	833	1132	863	977	1176	1299	1160	1287	710	1106	1459	537	1230	1037	1089	999	1367	1130	1023	1057	1082	589	734	1132	848	960	1256	1150	1070	1131	1278	998	1286	1047	1320
ENSG00000048545	0	0	0	0	0	0	0	0	1	0	0	0	2	0	0	1	0	0	0	0	0	1	0	0	1	0	0	0	0	1	2	0	0	1	0	0	2	1	1	0	1	0	0	0	0	0	0	1	0
ENSG00000048649	6608	5716	4858	4868	6512	4909	6777	6338	6628	4355	5225	5361	6723	6010	6198	5964	5833	6339	6515	6162	6888	6282	5367	6585	7894	3892	6423	6149	5885	5207	6826	6007	6583	6324	6044	5027	5087	5872	5305	6601	6518	6011	5002	5729	5911	4552	6867	5774	5994
ENSG00000048707	13141	12731	9395	8687	12573	11779	12638	13131	11708	8496	10320	10320	14737	11178	12622	12477	11469	12189	12358	11992	13683	11471	10549	13546	14757	9134	11596	12553	11533	10464	14118	11909	13192	14916	13324	9775	9275	11274	10742	12270	16008	15734	11298	13495	13701	13126	17130	15156	14225
ENSG00000048740	9754	11905	11235	7068	10155	5918	10784	6006	10342	7699	7826	11492	9134	7941	14278	10005	13559	9926	10464	7763	10458	10200	8904	7501	10279	8962	9358	7175	9083	8475	10680	8992	10291	10627	10443	10939	13077	8084	12113	14075	13165	11844	11713	10321	10729	7020	12643	10407	10424
ENSG00000048828	3519	3724	3721	2380	4075	2894	3560	2914	3605	2665	2600	3299	3255	3143	3941	3699	3581	3299	3427	3905	3408	3718	2945	3708	4447	3089	3656	3576	3287	3241	4169	3879	3921	3829	3443	3105	3264	3365	3520	3844	3204	2983	3167	3000	3112	2388	3644	2494	3399
ENSG00000048991	2393	3015	2619	1674	2594	1664	3061	2057	2662	2267	2041	2680	2570	2189	2964	2709	2802	2472	2325	2229	3124	2524	3097	3365	2976	2278	2389	2423	2184	2175	2518	2335	3826	5003	3213	2660	2499	2070	2405	4351	9766	9569	9122	6817	7567	5523	9170	6809	6855
ENSG00000049089	544	952	439	620	986	671	887	1527	896	1188	480	614	799	1111	966	820	739	826	769	1380	799	981	1080	1625	1728	571	1109	1346	779	1209	864	1034	1644	1497	1438	1226	583	906	677	731	406	476	352	526	695	528	729	565	796
ENSG00000049130	1654	511	725	1455	1726	698	1046	738	996	393	437	801	988	926	1047	1319	1001	1323	1417	1591	1190	1616	653	733	1351	475	1557	851	1583	1417	1900	1891	1022	1223	825	623	873	1460	840	1642	3796	2867	2912	3383	3190	2244	3670	2511	3123
ENSG00000049167	624	502	419	441	593	503	513	556	622	332	412	379	603	502	470	504	417	587	595	600	522	551	486	534	657	386	580	558	559	444	540	537	525	524	487	374	395	480	413	484	534	486	453	525	528	352	543	379	561
ENSG00000049192	168	119	67	94	136	58	156	312	138	86	73	143	200	135	104	149	85	136	122	101	241	127	212	373	266	106	112	230	129	102	97	95	279	187	250	91	72	92	67	120	151	95	79	192	106	121	218	121	143
ENSG00000049239	1078	1480	1617	818	1143	855	985	1144	940	1188	955	1162	1069	970	1371	1170	1127	851	1042	1185	1177	939	1394	1344	1358	1338	892	1126	1001	1052	1095	1034	1175	1089	1283	1341	1138	856	1153	1015	592	722	875	551	808	661	792	765	673
ENSG00000049245	1829	1986	1227	1256	1732	2008	1847	3597	1762	1352	1504	1378	1839	2116	1469	1329	1201	1543	1353	2551	1628	1854	1814	2081	2230	1102	1999	1852	1520	1605	1896	1661	2417	1719	1607	1407	1064	1582	1381	1470	1038	1097	1401	1253	1358	1398	1388	1388	1517
ENSG00000049246	2251	2270	1797	1807	2414	1857	2117	2295	2124	2207	1843	2847	2507	2619	3101	1977	2912	3130	2529	2508	2433	2209	2487	3309	3010	1910	1865	2421	2165	2064	2601	2045	2470	2929	2755	3097	1981	2995	2151	2352	2168	1982	1745	2029	2274	1644	2093	1772	1956
ENSG00000049247	0	1	0	0	1	4	0	3	4	1	0	0	0	0	1	2	0	0	0	2	1	2	0	2	6	0	2	0	0	0	2	0	4	2	2	0	1	0	0	6	3	0	0	2	2	0	1	0	0
ENSG00000049249	1	0	0	0	3	1	0	3	3	1	0	0	0	1	2	1	0	1	1	2	0	0	2	0	1	1	1	1	0	0	1	1	1	0	0	1	1	0	0	1	0	1	0	1	0	1	3	1	1
ENSG00000049283	2	5	0	2	0	3	19	15	6	32	5	3	16	7	3	3	0	2	0	4	4	5	14	81	16	3	0	32	6	7	7	2	22	18	46	3	0	3	6	21	33	58	34	33	18	62	72	49	25
ENSG00000049323	1214	1414	729	474	1035	781	875	1671	1303	619	602	855	1373	762	606	761	605	653	681	1168	1001	858	1262	837	1085	727	941	1243	773	1220	938	670	1200	1161	1168	692	475	688	510	905	460	838	682	469	581	717	845	668	829
ENSG00000049449	1514	905	834	1050	1296	1403	973	1141	1182	483	766	721	1178	836	1213	1324	1162	1125	1247	1623	1276	1524	659	619	1488	586	1164	718	1128	1104	1898	1427	801	691	944	796	956	1392	1223	885	407	453	552	432	403	441	611	494	437
ENSG00000049540	281	255	198	122	203	70	194	344	268	192	106	265	197	138	230	188	117	153	159	169	349	236	331	242	248	213	163	398	177	489	197	99	237	289	294	295	131	174	122	275	147	149	200	159	167	100	277	261	253
ENSG00000049541	292	248	228	181	305	326	311	429	290	144	271	225	320	299	189	353	187	298	355	330	250	313	223	226	369	145	383	281	293	248	399	317	237	342	313	199	166	322	215	225	376	327	354	363	378	357	386	342	375
ENSG00000049618	6389	7901	6532	4648	7469	4772	7086	4728	6350	5455	5277	6829	6596	5822	8297	6183	7122	6051	6769	6222	7030	6220	5893	6101	7019	5594	5987	5414	5994	5402	6374	5964	6597	6007	6238	6578	6527	5592	6156	7305	5439	6234	5955	5110	5539	4136	6677	4885	5301
ENSG00000049656	268	182	169	238	341	310	218	247	266	128	154	128	288	200	234	304	214	233	311	311	278	274	207	280	378	175	362	278	258	260	356	330	269	294	269	129	168	302	197	266	349	286	225	295	304	237	341	320	308
ENSG00000049759	9300	7171	6924	5395	8973	7429	9008	5233	8376	4644	7730	6101	8690	6062	10188	9257	9135	8040	9118	8435	7713	8406	5854	5932	8587	5070	7656	5610	7859	6986	9670	9446	8044	7477	7466	6590	7684	7547	8776	8008	7998	7978	6797	6150	6586	5390	8212	7032	6408
ENSG00000049768	5	2	8	5	4	5	6	6	2	6	4	8	0	2	4	7	8	2	0	2	4	0	1	7	1	18	4	3	4	0	4	1	2	1	4	5	6	1	4	4	6	0	9	1	0	0	7	4	6
ENSG00000049769	727	713	758	611	1079	646	900	762	888	659	577	681	936	827	884	1094	868	834	874	1081	981	959	777	1003	1125	620	963	1029	953	923	1081	977	980	1222	1119	851	830	968	874	908	1384	1332	1297	1351	1250	1197	1771	1357	1475
ENSG00000049860	1403	727	775	1136	1593	1582	1196	1402	1254	609	995	713	1503	1104	1236	1562	1192	1171	1409	2111	1430	1594	906	1183	1975	473	1557	1134	1417	1365	1878	1653	1282	1165	1163	674	798	1627	1072	1055	1197	982	926	1053	1210	1147	1286	1010	1292
ENSG00000049883	1184	871	795	739	1138	906	1131	725	1020	686	811	836	1028	971	1068	1025	1097	1101	1035	1077	1135	1091	901	1229	1293	636	994	1103	886	895	1299	974	1329	1131	1219	839	834	1017	929	1104	1476	1125	1134	1090	1337	981	1388	802	1149
ENSG00000050030	3153	2381	2083	2547	3261	2196	3110	2703	3802	1584	3120	2219	3745	3350	2649	3377	2978	3455	3386	2646	3905	3174	2182	3285	4545	1255	3542	3258	2982	2370	3099	2832	2502	3421	3658	2038	2198	3151	2250	3462	3784	3462	2278	3480	3468	2622	3722	2948	3196
ENSG00000050130	1824	1119	1045	1231	1850	1433	1661	2003	1650	786	1031	1062	1647	1757	1261	1607	1224	1496	1634	1805	1884	1826	1348	1940	2112	752	1895	1741	1587	1499	1874	1679	1958	1821	1689	961	922	1825	1163	1381	1624	1237	1057	1518	1589	1397	1715	1149	1761
ENSG00000050165	39638	18340	21764	24933	38959	40787	30609	29204	34718	15067	24871	17716	37769	27940	29198	36050	25824	34828	37012	45816	31242	35841	20908	19462	34826	14319	33067	24115	37896	30501	52368	43269	26227	25281	29601	17191	21768	37172	32447	26341	21353	17508	18717	21721	20034	19032	24126	17125	24084
ENSG00000050327	0	4	0	0	4	3	2	0	4	0	0	4	5	2	4	1	6	10	0	0	0	2	2	5	16	3	2	0	0	2	0	8	0	3	0	7	6	2	10	0	0	0	0	0	0	2	1	2	0
ENSG00000050344	22	18	7	26	22	26	31	64	35	22	6	14	21	47	14	15	6	21	17	36	27	29	28	74	59	12	18	50	13	26	16	29	64	31	39	23	2	21	18	16	20	16	12	11	24	26	16	14	25
ENSG00000050393	898	1118	1030	753	933	612	1104	1304	1068	816	816	909	1250	1054	872	878	683	878	901	867	1353	963	1067	1611	1292	688	916	1422	793	844	911	801	1340	1497	1500	743	685	852	769	1161	2022	1684	1611	1562	1477	1481	1901	1299	1723
ENSG00000050405	870	927	621	685	1009	734	994	964	993	800	590	891	994	991	884	882	812	895	934	1117	1012	924	913	1141	1163	779	929	907	879	769	988	884	1001	926	962	884	624	689	738	772	527	424	440	550	493	412	600	544	634
ENSG00000050426	1767	1332	1289	1299	2011	1736	1544	1548	1747	1102	1406	1211	2180	1642	1493	1847	1348	1806	1868	2034	1684	1878	1184	1663	2220	971	1894	1599	1816	1409	1948	1852	1541	1526	1722	1190	1120	1744	1269	1418	1946	1588	1782	1684	1892	1554	2068	1325	1923
ENSG00000050438	4231	3518	2886	2724	4046	3940	4811	5337	4599	2641	3536	2804	5297	4141	3872	4218	3367	3605	3682	4453	4705	3953	3584	6912	5446	1867	3729	5120	3414	3472	4697	3777	6557	5956	6010	2951	2416	3723	3311	4875	9567	8687	6697	7013	8108	8498	11233	10016	9755
ENSG00000050555	98	178	146	46	126	78	83	123	115	100	72	166	76	59	227	123	114	145	112	215	74	98	120	91	127	198	114	135	100	211	141	98	107	157	192	101	116	98	153	99	139	100	135	79	117	103	215	170	122
ENSG00000050628	41	95	49	11	101	4	237	252	229	142	153	89	198	214	4	91	9	101	38	5	366	54	444	871	340	6	121	810	106	58	12	8	196	727	510	33	16	39	8	247	1600	713	188	207	990	215	482	153	317
ENSG00000050730	0	1	0	1	2	2	7	8	0	2	0	1	3	1	1	3	0	2	0	1	3	1	2	16	1	1	2	4	0	0	0	2	12	22	9	1	1	0	0	5	6	10	8	9	17	13	15	26	6
ENSG00000050748	5336	3610	2839	3480	5318	4319	5219	5652	4968	2604	4064	2893	5324	4196	4290	4768	4271	5043	5187	5133	4708	4775	3486	5204	5730	1953	5046	4568	4291	4086	5503	5091	5713	6721	5176	2679	3282	4375	4143	4596	9137	8052	5542	7592	8148	6560	9199	8317	8414
ENSG00000050767	37	26	80	36	40	33	27	44	24	31	26	74	23	15	62	45	64	17	60	34	40	39	56	55	51	66	26	52	39	42	46	54	67	109	35	44	53	27	31	64	157	181	171	212	160	116	213	180	175
ENSG00000050820	134	305	177	65	163	138	144	77	151	175	112	149	130	136	232	111	141	137	90	197	209	167	202	309	193	212	138	163	116	187	108	178	210	301	292	210	184	153	193	214	127	151	178	122	138	158	174	175	168
ENSG00000051009	773	908	1194	595	1024	702	842	832	1003	708	759	939	964	965	937	997	821	1048	959	888	1249	943	827	956	1242	805	1035	981	1005	891	1052	951	1017	1180	1039	885	860	904	876	993	1064	1035	1201	1013	1057	796	1071	948	1074
ENSG00000051108	1522	1491	1319	1019	1472	1525	1158	2053	1357	1392	1174	1095	1668	1371	1483	1641	1289	1117	1300	1919	1453	1471	1607	1678	2568	1453	1593	1492	1595	1682	1965	1937	1883	1840	1896	1080	1079	1825	1603	1612	1592	1604	1683	1593	1639	1515	1910	1899	1690
ENSG00000051128	106	126	46	82	78	103	103	197	111	105	51	95	99	126	99	80	76	69	103	150	79	120	118	195	139	70	142	198	99	133	104	108	161	96	59	84	79	102	90	122	65	86	55	61	88	92	106	105	121
ENSG00000051180	6	8	8	9	8	19	7	9	7	9	11	8	10	13	17	8	12	9	17	13	30	21	7	13	19	10	10	13	16	10	11	4	16	8	9	6	7	17	14	10	15	3	8	7	14	9	6	11	16
ENSG00000051341	12	19	17	27	28	25	33	14	31	12	9	19	31	15	18	37	20	24	31	20	39	26	21	22	23	7	24	9	17	23	23	11	16	34	9	18	13	11	14	28	102	98	69	60	86	57	114	67	81
ENSG00000051382	2956	2259	2093	1763	2804	1961	3053	2680	2670	1623	2133	1946	2873	2092	3194	2548	2757	2707	3063	2617	2617	2324	2086	3157	2968	1510	2038	2663	2232	2193	2887	2522	3132	3030	3117	1925	2186	2046	2829	2981	3596	3770	3383	2506	2822	2102	3776	3804	2841
ENSG00000051523	89	93	211	99	161	130	166	227	114	80	136	168	133	111	177	200	116	179	141	186	119	185	154	262	210	116	211	241	196	204	222	168	136	139	218	175	105	180	182	208	61	62	96	63	67	137	87	106	126
ENSG00000051596	400	112	233	160	271	260	227	176	205	73	255	106	304	251	150	293	172	189	200	256	315	366	241	277	255	102	354	312	267	236	265	213	361	245	257	126	211	340	250	146	393	251	245	228	495	240	422	140	310
ENSG00000051620	406	435	375	222	368	322	354	318	294	249	298	376	342	291	327	352	285	319	381	386	284	367	462	403	425	325	329	396	288	273	359	312	337	305	369	297	258	371	240	327	251	264	300	193	231	273	330	213	298
ENSG00000051825	2801	2748	2293	1954	2889	2335	2575	2244	2612	2064	2262	2858	2745	2408	3014	2777	2559	2418	2514	2554	2899	2682	2229	2202	3080	2217	2756	2390	2307	2161	2922	2601	2363	2195	2365	2231	2214	2481	2237	2495	2690	2353	2584	2406	2522	2154	3005	2252	2562
ENSG00000052126	5877	4915	3583	3592	5146	6110	4583	3801	3938	3167	4030	3937	5582	3649	5475	5366	4636	4569	4944	5121	4959	4682	3197	3503	4432	3548	3755	3512	4218	3885	6059	4723	4374	4155	4035	4029	4069	4798	4499	4178	5537	4719	4778	4478	4614	3933	5808	4384	4712
ENSG00000052344	3	3	0	0	0	1	2	0	0	0	1	2	1	1	0	0	0	0	2	0	0	6	1	1	1	9	0	0	2	3	1	1	4	0	0	1	5	0	0	4	0	1	2	3	1	0	4	6	1
ENSG00000052723	1400	1269	1028	1063	1429	1149	1483	1889	1580	853	1120	1107	1617	1564	1057	1252	1020	1289	1293	1545	1537	1424	1190	1927	1738	750	1499	1626	1365	1268	1580	1418	2046	1662	1682	968	857	1302	1077	1226	1740	1580	1376	1735	1607	1425	2019	1317	2022
ENSG00000052749	818	946	984	669	1012	962	1042	701	857	692	686	857	972	716	1224	1303	1158	848	930	1072	824	1016	849	961	1214	984	943	827	943	1000	1483	1279	1328	910	1043	973	1089	1160	1102	1118	933	1004	903	793	1173	788	1338	968	945
ENSG00000052795	3203	2360	1775	1631	2765	2803	3357	4417	2820	1927	2383	1644	2875	2554	2321	2622	1950	2587	2401	3183	2736	2816	2309	2927	4000	1233	3051	2884	2596	2138	2438	2445	2878	3104	2727	1869	1595	3040	2183	2989	4853	4535	3930	3407	4054	3836	4832	3771	4191
ENSG00000052802	2524	1560	692	1733	3000	1878	2228	2408	1763	926	2178	1174	2935	1727	2069	1817	1451	1941	2381	2244	1651	1790	1576	2195	2077	688	1774	2026	1872	2196	2093	2203	3570	3213	2194	915	1118	1724	1145	1932	4561	4307	1316	3458	4549	3391	3305	2070	3559
ENSG00000052841	3538	3155	2713	2296	3447	2822	3137	3458	2962	2163	2577	2689	3348	3324	2994	3291	2877	3230	3011	3191	3739	3347	2740	3301	4064	2066	3185	3152	2668	2641	3343	3084	2953	2850	2954	2480	2328	3213	2532	2912	2898	2462	2940	2856	2974	2289	3510	2765	3088
ENSG00000052850	35	7	18	16	19	4	5	6	2	2	1	16	2	2	14	12	6	14	21	8	11	12	16	2	4	0	12	7	11	38	38	1	7	4	5	27	2	13	3	10	1	5	11	7	2	4	3	3	16
ENSG00000053108	719	1400	1641	494	998	726	1425	598	1151	1254	942	1295	1039	666	1833	1336	1447	988	1098	859	932	830	1152	799	1105	1344	769	910	985	1052	1037	976	1167	949	1231	1389	1807	666	1537	1401	1057	1327	1279	917	805	807	1248	1506	1026
ENSG00000053254	1870	1803	1638	1247	1902	1409	2479	2447	2148	1492	1374	1803	2035	1995	1993	1748	1638	1751	1651	1990	2329	1858	2399	3098	2703	1475	2358	2314	1724	1765	2153	1794	3192	2435	2252	1705	1451	1561	1543	2499	2487	2053	2036	2018	2382	1838	2813	2372	2592
ENSG00000053328	209	144	166	98	206	155	180	102	166	97	90	98	175	120	178	198	142	205	192	150	162	142	143	122	166	139	141	150	205	179	149	147	113	127	141	136	137	163	173	115	76	86	81	86	110	65	96	70	91
ENSG00000053371	608	691	530	530	734	499	580	692	651	520	465	604	642	613	594	766	604	584	674	747	748	575	561	756	885	521	737	774	688	697	798	703	727	719	782	679	515	721	623	567	595	423	562	603	598	504	634	446	736
ENSG00000053372	668	555	468	645	867	631	697	704	810	326	547	460	754	622	475	816	527	661	739	713	613	609	508	757	877	315	752	701	730	642	960	771	633	670	792	501	478	745	604	591	938	816	712	994	854	836	1156	814	1012
ENSG00000053438	10048	4335	3718	9995	9845	4597	4447	5040	6655	2119	5258	5508	8003	8018	5839	11422	7423	8785	10837	5461	9717	11457	3155	3797	10099	2678	11266	4411	10363	8435	13535	12018	3107	4588	5792	5281	6368	9798	5747	4099	1536	903	583	1497	1319	980	1308	1216	1531
ENSG00000053501	209	219	179	149	257	191	198	289	244	165	149	201	193	164	221	249	182	221	277	200	263	302	237	316	318	161	291	314	217	214	282	309	290	306	264	182	221	261	216	216	306	251	164	271	287	258	322	299	240
ENSG00000053524	4900	5204	5003	3609	5390	4433	4869	3786	4830	3963	4107	5035	5364	4372	6007	5289	5195	5327	4840	5123	5141	5035	3767	4281	5948	4795	5208	4014	4765	4057	4691	5110	3720	4251	5019	4305	5150	4878	5284	4642	4784	4731	5132	4993	4803	4406	5719	4210	5149
ENSG00000053702	162	250	143	56	172	125	355	278	227	185	140	169	427	264	216	142	212	153	156	242	211	120	174	319	343	117	196	248	246	190	173	242	380	284	285	225	98	138	283	163	135	143	80	111	137	108	191	133	163
ENSG00000053747	303	516	374	339	779	192	686	521	631	575	421	590	401	539	530	451	405	493	458	368	652	408	593	719	627	487	552	621	412	486	804	388	500	593	655	467	547	360	439	664	337	318	416	484	594	280	592	307	503
ENSG00000053770	5452	3813	2702	3671	5169	4607	4742	5502	4824	2716	4031	3129	4996	4539	4214	4551	3794	4467	4994	4986	4703	4622	3571	5453	5082	2261	5205	4930	4500	3432	5196	4569	4917	4587	5097	2837	2874	4465	3515	4761	5989	5369	3899	5255	6150	5455	6538	5179	5926
ENSG00000053900	1598	1291	1011	1168	1352	1082	1377	1660	1364	814	1178	1248	1412	1560	1181	1531	1225	1458	1614	1476	1730	1617	1313	1563	1827	909	1718	1543	1448	1412	1526	1384	1408	1390	1385	1099	918	1310	1141	1290	1906	1664	1345	1786	1815	1333	1989	1573	1907
ENSG00000053918	19	16	13	16	29	8	20	22	28	6	11	20	21	31	26	18	27	30	32	30	28	37	27	19	34	14	36	22	10	34	24	38	31	31	21	27	7	15	18	25	22	3	7	18	12	12	15	6	23
ENSG00000054116	1026	697	598	760	1032	926	983	1002	877	494	651	630	1053	982	751	876	700	881	904	1131	1038	959	687	993	1246	497	1167	1060	1001	842	1156	1028	915	1086	907	650	648	974	775	883	1148	875	865	1091	1123	882	1266	817	1174
ENSG00000054118	4518	3810	2928	3309	4650	3654	3772	5514	4184	2616	3109	3204	4355	3963	3756	3940	3695	3812	4240	4195	4564	4135	3486	4680	5222	2458	4224	4210	3950	3863	4778	4143	4435	4599	4480	3106	2844	4049	3345	3798	4700	4407	3991	5049	4482	3725	4861	4621	4713
ENSG00000054148	404	441	375	401	608	428	387	528	431	341	297	429	621	465	402	540	384	581	492	597	572	569	473	525	635	325	723	608	584	565	730	672	609	638	644	416	309	654	359	460	468	491	427	467	502	462	531	353	470
ENSG00000054179	84	59	64	42	115	23	50	43	32	99	16	182	65	106	92	70	71	54	93	54	108	40	71	142	96	120	53	285	27	109	109	52	63	128	207	153	45	62	52	87	18	38	48	36	16	23	88	49	44
ENSG00000054219	24	18	34	38	33	36	37	42	97	18	37	44	51	64	39	31	38	27	35	48	45	39	45	39	79	17	49	65	41	61	47	49	40	29	35	30	24	48	44	33	15	9	17	21	22	23	21	12	43
ENSG00000054267	4379	3733	3042	3214	4469	4247	4090	5198	4362	2738	3496	3308	4526	4457	3710	3943	3617	4130	4232	4643	4586	4498	3647	4379	5761	2491	4593	4374	3917	3557	4355	4048	4609	4327	3808	3321	3097	4605	3303	3737	4000	3350	3614	4245	4112	3409	4476	3989	4318
ENSG00000054277	364	152	151	304	308	330	236	165	220	78	143	123	238	199	164	425	248	242	299	326	253	314	103	188	242	154	250	137	246	263	332	349	229	384	180	141	145	279	229	264	1754	1534	828	1382	1193	1194	1843	962	1288
ENSG00000054282	32	99	11	45	26	33	31	59	26	72	21	10	24	52	122	27	28	30	82	22	23	37	15	116	48	20	37	40	33	27	232	63	27	28	31	22	34	16	26	26	55	45	22	35	42	26	35	35	47
ENSG00000054356	4347	4634	5932	3591	4916	2909	4664	3343	4207	3182	3162	4614	5048	3067	6776	5845	6465	4437	6959	3762	4680	4359	4423	5774	5973	4752	4298	4305	5055	5035	5641	6822	7985	6843	6526	4611	6567	4032	7161	5951	5479	5481	5498	4917	4249	3767	5619	5493	4931
ENSG00000054392	10	6	1	4	17	0	4	6	3	0	6	2	4	4	2	1	7	3	2	6	25	6	0	6	4	4	6	20	7	2	8	4	0	24	14	6	2	2	4	4	0	14	2	4	6	8	8	2	2
ENSG00000054523	34280	28904	25680	22932	34914	26646	33026	29247	31000	22417	25167	28312	34818	30855	32119	33558	31435	33130	34718	32921	34815	31390	27012	36330	41774	20079	32119	31976	30628	28443	36263	33676	35638	40197	33236	26890	25334	29489	30044	33152	34429	33241	31162	30777	31980	25800	36183	33075	32241
ENSG00000054598	98	143	81	65	80	127	92	129	140	55	38	84	93	45	107	59	93	76	76	161	79	109	150	86	116	164	90	173	89	90	111	88	126	91	94	56	98	81	138	104	79	92	114	114	72	75	142	106	184
ENSG00000054611	485	690	692	420	653	536	548	528	569	607	437	597	621	547	691	635	625	593	622	694	788	726	657	797	861	706	672	715	610	562	697	659	756	814	838	702	625	547	703	680	630	580	715	625	656	451	738	628	676
ENSG00000054654	3515	2643	2854	2652	3670	2663	2563	2516	2694	2308	1691	3410	2681	2667	3670	3450	3686	2518	3412	3757	3861	3689	3289	2901	3264	2997	3412	3203	2920	4165	4531	2873	2954	2243	2551	3349	2505	3148	2960	2856	2298	1933	3044	2799	2691	1927	3133	1625	2841
ENSG00000054690	5138	8677	2777	3640	5512	5008	6821	7778	6552	8194	3067	4238	6959	9457	5275	3769	4447	5090	4452	10201	5659	6209	7534	9875	9454	2563	5626	8262	4423	5885	4277	5390	10393	8650	6972	6312	2853	4039	4124	5298	2669	2961	2744	2783	3837	3000	4042	3144	3475
ENSG00000054793	25418	19998	18442	16676	24673	19684	24970	19687	23483	14000	18124	16412	26227	20018	24585	25212	22569	23045	25496	23351	24256	23355	17421	23829	28010	13405	20984	20538	22487	20465	26840	25498	25565	26791	26528	17806	19317	20041	22493	24431	26299	25844	21453	21941	21753	18673	28211	22338	23671
ENSG00000054796	0	0	0	0	0	0	0	0	0	0	0	0	0	0	0	0	0	0	0	0	0	0	0	1	0	0	0	0	0	0	0	0	1	0	0	0	0	0	0	0	0	0	0	0	0	0	0	0	0
ENSG00000054803	880	198	517	761	1204	293	243	474	795	118	374	416	586	663	458	1164	809	843	985	558	638	1019	198	568	998	344	1478	469	925	632	495	698	316	562	597	408	665	1067	413	451	1681	1384	1527	2131	1619	1342	2450	1715	1934
ENSG00000054938	1	14	2	0	0	2	3	0	4	3	2	1	4	0	8	3	0	1	3	0	6	0	3	5	0	0	2	3	0	6	1	1	5	3	5	1	2	0	0	5	1	2	1	4	1	0	1	0	0
ENSG00000054965	7723	9215	7164	5591	7542	6218	8409	8704	8779	7040	6667	7214	9149	7460	8053	7677	7539	7454	7575	7315	8595	7389	7997	10681	9800	6517	7701	8520	6381	6867	8004	7015	9602	9412	10507	7713	6608	6416	6973	8816	10294	10126	8950	8724	8779	7461	10973	9136	9063
ENSG00000054967	280	461	279	125	239	429	311	933	225	259	447	164	418	269	351	381	195	308	272	329	325	277	252	443	394	178	268	409	272	300	331	305	587	302	466	208	196	274	318	255	293	337	242	237	195	427	390	648	302
ENSG00000054983	2609	1711	1303	1649	2424	2165	1879	2620	2202	1358	1606	1404	2150	2299	1499	1902	1534	2003	2005	2491	2366	2031	1876	2207	2656	1169	2403	2048	1968	1887	2210	1883	2514	2165	1679	1532	886	2148	1573	2004	1915	1633	1627	1756	2174	1666	2163	1484	2209
ENSG00000055044	1454	1335	1183	1093	1594	1398	1261	1762	1305	777	1138	1060	1508	1333	1259	1496	1028	1369	1457	1367	1690	1535	1103	1342	1808	796	1490	1268	1302	1213	1414	1390	1462	1325	1339	877	969	1449	999	1142	1430	1188	1519	1464	1471	1226	1596	1297	1535
ENSG00000055070	987	1124	902	742	1176	961	962	1375	1117	861	715	959	1061	1037	1073	1030	923	896	1019	1237	1079	1001	1123	1119	1231	830	1108	1085	982	921	1211	1065	1265	1081	1033	1054	812	918	1088	927	747	673	740	712	700	673	942	846	836
ENSG00000055118	283	608	403	239	408	317	528	454	340	551	384	508	545	265	853	510	581	428	456	474	505	413	541	899	559	614	429	525	418	458	378	534	1000	644	798	653	573	472	750	533	441	401	321	275	345	370	511	475	360
ENSG00000055130	3147	2278	2137	2168	2917	2522	2693	2969	2930	1608	2319	1999	3125	2675	2493	2998	2178	2837	2685	2791	3081	2756	2241	2856	3646	1390	2983	2773	2735	2539	3205	2640	2681	3053	2900	1856	1802	2808	2080	2602	3629	2887	2984	3287	3188	2786	4050	2688	3410
ENSG00000055147	718	677	604	506	815	559	663	670	696	492	546	653	613	671	604	641	535	586	725	789	796	766	612	793	866	480	746	700	784	642	785	705	771	745	731	466	519	627	521	648	718	590	671	561	634	519	933	529	652
ENSG00000055163	12208	9852	10599	8226	13177	9698	12924	8395	12050	7077	9772	9177	13748	9968	14092	13123	12360	12186	12661	11111	11729	11953	8591	9954	13595	7584	10662	9582	10929	10480	13719	12197	12373	14319	12532	9210	10149	10061	12725	14379	15469	15343	14379	12424	12972	10715	16656	12731	13194
ENSG00000055208	3038	4672	2887	2073	2946	2274	2766	3481	3074	2123	2954	2927	3076	2665	3286	2527	2732	2664	2841	2757	3685	2489	3210	3636	3469	2840	2778	2743	2308	2313	2722	2248	3060	2800	2914	2462	2345	2418	2653	3319	2506	2689	2424	1926	2140	1796	2519	2570	2379
ENSG00000055211	1012	1119	726	776	982	999	1096	1449	1038	862	835	829	1087	1072	860	964	815	966	963	1154	995	1034	995	1200	1375	680	958	1052	894	856	998	864	1132	955	985	745	713	966	808	946	731	695	744	680	789	706	899	834	913
ENSG00000055332	4774	3838	3671	3153	4775	3245	4734	4909	5818	2936	3214	3735	4294	4398	3883	4198	3707	4172	4464	4081	5331	4057	4498	6052	5929	2951	4505	4996	3842	3840	5014	3656	5193	5120	5188	3194	3188	3750	3662	4698	5130	4677	4815	4800	4893	3719	5640	4422	6155
ENSG00000055483	776	1474	1673	498	1137	782	1148	1165	1008	827	809	1140	981	885	1473	1076	1162	1118	802	1107	890	901	849	1129	1409	1410	969	953	841	927	983	965	1245	1106	1274	1118	1068	798	1048	1240	718	783	1341	684	732	730	1085	1220	918
ENSG00000055609	9889	13730	10848	6906	10818	7818	12109	11213	10253	9981	8302	12102	11419	9560	13055	10596	11738	10380	10322	9668	11780	9997	10901	13901	13053	10997	9587	11089	9123	9661	10964	9198	11628	11621	11403	11459	11039	8714	10252	12469	7876	7823	7772	7027	8096	6021	10205	9191	7854
ENSG00000055732	35	56	62	8	19	25	17	173	14	168	103	64	71	39	200	96	29	37	44	183	173	14	207	90	155	72	132	102	91	82	44	74	119	84	175	78	88	1	24	197	15	7	16	7	7	6	5	16	22
ENSG00000055813	218	243	139	161	242	119	199	203	176	138	89	175	224	187	240	273	163	201	194	87	288	319	241	417	352	127	298	375	243	403	263	190	237	458	378	194	259	328	179	315	936	979	842	860	860	683	1163	846	1006
ENSG00000055917	6863	6084	5669	4260	6759	4335	6601	6421	6480	4424	5022	5692	7085	5843	6226	6300	5731	6261	6518	5559	6823	5934	5745	7623	7651	4234	6063	6570	5461	5540	6322	5526	6512	7008	6766	5163	5036	5118	5326	7276	8282	7669	8085	6001	6830	5248	8110	7262	6990
ENSG00000055950	394	377	350	406	594	461	467	583	550	256	322	461	489	521	455	530	473	469	545	665	609	561	481	561	724	302	715	650	567	630	770	606	588	605	626	404	359	587	476	511	502	509	404	558	569	470	660	433	680
ENSG00000055955	17	35	40	7	25	17	8	11	21	25	16	65	7	38	36	18	34	24	14	17	20	24	37	44	33	54	22	18	17	21	23	21	35	24	21	37	52	16	24	22	10	20	25	21	19	11	17	22	17
ENSG00000055957	0	0	0	0	0	1	1	0	0	0	2	1	1	0	1	0	1	0	0	0	0	0	0	0	0	0	0	1	0	0	0	1	0	1	0	0	0	0	0	4	0	1	0	0	0	2	0	0	1
ENSG00000056050	728	386	378	561	746	572	591	662	602	268	431	350	681	590	421	603	500	584	661	714	819	644	487	665	801	242	730	600	643	604	766	686	599	842	583	305	327	640	471	510	809	620	548	871	874	698	954	547	887
ENSG00000056097	9287	6347	4937	5829	8904	8594	7097	9748	8158	4308	6463	5449	7882	7413	7136	8203	6555	7484	7900	9458	7722	8586	5658	7049	9434	4410	8278	6512	7873	7175	9940	8589	7539	6879	7340	5310	5203	7711	6863	7471	8378	7147	5923	7262	7670	6663	8503	7041	8067
ENSG00000056277	296	295	289	284	327	207	283	322	316	173	234	292	304	304	260	289	258	375	313	233	353	251	282	348	363	168	299	279	289	231	369	228	324	376	308	248	243	240	317	327	428	376	325	360	328	259	318	341	358
ENSG00000056291	9	90	48	10	31	5	161	127	134	86	119	31	114	130	1	41	3	116	16	5	166	83	160	211	151	18	114	130	72	36	35	8	110	180	144	66	70	15	3	134	66	61	35	36	77	47	24	37	49
ENSG00000056487	107	118	152	143	156	113	116	73	114	187	89	222	118	125	268	219	195	160	156	136	193	156	143	181	269	259	154	196	123	135	214	196	134	185	192	206	179	143	171	148	78	90	100	123	109	95	168	82	148
ENSG00000056558	298	486	253	199	405	385	313	427	323	483	224	309	350	297	297	324	254	295	240	601	406	464	323	473	450	364	287	419	252	335	358	267	487	373	369	383	267	253	341	332	190	259	240	194	287	227	318	210	244
ENSG00000056586	7908	5774	4798	5074	7456	6214	6509	7232	6396	3751	5738	5161	7801	6150	6758	6787	6023	6616	7198	6840	6905	6934	4771	5639	7940	4176	7184	5283	6519	5496	7055	6602	5802	5848	6371	4712	5077	6728	5444	6400	7149	6546	5187	5773	6362	5776	7524	5912	6408
ENSG00000056736	549	543	641	367	751	449	538	542	672	497	397	832	641	674	559	711	388	578	529	649	746	541	670	614	540	722	612	558	589	622	648	533	588	691	573	456	468	519	530	823	419	404	556	428	497	326	609	274	524
ENSG00000056972	525	1030	640	310	436	536	340	886	443	299	458	422	604	375	502	496	481	389	380	480	438	402	411	385	423	711	390	435	380	315	458	433	391	322	544	411	421	475	391	405	178	334	257	119	158	375	295	391	251
ENSG00000056998	633	523	268	249	423	227	256	781	283	219	391	275	431	239	216	336	204	214	333	231	675	234	667	685	395	361	251	664	204	528	551	161	751	387	657	298	220	245	187	351	190	339	268	260	236	268	340	331	274
ENSG00000057019	1219	855	892	766	1133	839	1020	1036	1166	603	667	993	946	1149	786	1038	867	887	1017	977	1612	1042	1065	1388	1463	496	1190	1285	981	1159	1366	964	1269	1068	974	769	637	1048	927	1190	1496	1267	1177	1500	1354	946	1694	1293	1531
ENSG00000057149	0	0	0	0	0	0	0	0	0	0	0	0	0	0	0	0	0	0	0	0	0	0	0	0	0	0	0	0	0	1	0	0	0	0	0	0	0	0	0	0	0	0	0	0	0	0	0	0	0
ENSG00000057252	1864	1528	1145	1091	1762	1587	1355	1983	1536	786	1311	1126	1807	1396	1457	1488	1267	1527	1411	1538	1509	1515	1088	1330	1752	852	1567	1352	1542	1387	1581	1525	1269	1081	1461	953	1061	1380	1234	1366	909	926	883	814	832	931	981	932	1012
ENSG00000057294	633	345	442	404	527	361	323	293	502	157	356	400	423	303	460	477	646	404	536	530	358	590	294	210	545	292	597	289	468	462	929	684	224	278	401	331	552	586	567	395	169	253	259	287	194	187	310	198	323
ENSG00000057468	86	286	52	72	118	59	48	86	59	61	27	85	41	75	73	106	82	47	144	55	87	200	62	70	102	74	133	86	89	71	132	88	124	264	74	57	72	54	64	125	96	283	96	55	135	98	92	128	118
ENSG00000057593	8	13	37	4	11	9	16	21	22	11	10	24	16	32	6	21	10	14	12	3	19	17	12	31	62	7	31	40	27	12	16	26	25	39	27	14	11	3	8	23	36	41	36	36	50	28	52	33	35
ENSG00000057608	4689	3394	2724	3400	4611	4591	3724	4652	4441	2171	3611	2606	4657	4154	3128	4331	3042	3986	4203	4889	4415	4207	3373	4683	5401	1978	4946	4138	3917	3832	4704	4524	5115	4716	4298	2339	2351	3840	2974	3953	5273	4610	3831	4807	4790	4682	4854	3708	5554
ENSG00000057657	238	109	49	44	83	144	142	251	40	86	21	98	185	40	304	256	78	251	40	47	36	42	73	102	128	148	58	82	50	78	66	47	114	95	47	36	76	50	61	84	205	160	118	105	98	96	181	152	169
ENSG00000057663	1515	936	732	979	1443	1096	1062	1389	1370	556	864	838	1320	1322	1008	1330	969	1291	1352	1434	1367	1298	875	1287	1603	681	1455	1270	1264	1092	1419	1180	1177	1285	1191	729	790	1286	910	1255	2197	1733	1536	2031	2106	1768	2413	1560	2314
ENSG00000057704	1181	1298	481	571	930	1103	1283	1819	985	1126	720	674	1064	1342	803	830	591	711	681	1485	1011	1106	1026	1439	1761	448	1180	1212	773	908	828	943	1567	1137	844	827	536	785	596	758	630	568	501	509	789	691	760	598	784
ENSG00000057757	3036	1462	1366	2389	3278	2940	2504	3490	2775	1234	2043	1321	3039	3044	1881	3259	1921	2881	3007	3097	3177	3009	1891	3136	3714	778	3046	2851	2863	2417	3147	3060	3159	3220	2787	1253	1451	3169	1930	2299	4113	3292	2354	4083	3980	3400	4261	3618	3996
ENSG00000057935	2895	2426	2267	1895	2774	2587	2768	2116	2707	1775	2058	2301	2938	2295	2971	2918	2634	2523	2888	3052	2738	2744	2096	2496	2911	2015	2527	2317	2698	2378	3249	2936	2919	3449	2772	2304	2359	2502	2694	2933	4096	3575	3202	3379	3757	3005	4412	3185	3763
ENSG00000058056	1026	1026	923	724	1052	788	1085	1197	1051	800	988	805	1217	977	1058	762	821	969	976	1088	1020	936	959	1298	1310	545	933	1246	838	785	1210	950	1090	1195	1225	818	707	818	926	1015	1125	1386	1254	1150	1022	958	1296	1237	1215
ENSG00000058063	2274	2024	1588	1611	2475	1856	2416	3588	2319	1410	2025	1586	2307	2304	2008	2103	1731	2157	1972	2617	2420	2385	1850	2335	2719	1240	2444	2210	1994	1732	2192	2235	2528	2531	2020	1664	1411	2156	1579	2366	2946	2636	2306	2748	2979	2543	3655	2836	2905
ENSG00000058085	741	172	388	625	707	575	207	179	380	68	221	230	344	312	641	937	632	444	1006	679	352	749	130	50	349	185	585	241	722	412	528	691	70	165	249	215	353	724	446	235	19	8	30	23	7	11	7	2	16
ENSG00000058091	3261	2165	1788	2082	2840	2806	3742	3553	3634	1663	2444	1894	3973	3317	2202	3043	2289	3218	2542	3159	3374	2964	2619	4193	3985	1232	3161	3484	2882	2524	2999	2724	4239	5555	3651	1838	1947	3051	2285	4196	12312	9374	6463	9590	10183	8507	12197	8475	11324
ENSG00000058262	2373	2843	2319	1583	2260	1846	1971	2989	2222	1538	1802	1753	2485	2250	1903	2124	1788	1885	1979	2044	2451	2214	2298	2604	2799	1724	2245	2252	1943	1867	2485	2001	2569	2519	2682	1831	1603	2096	1872	2033	1864	1838	1879	1812	1838	1684	2064	1919	1940
ENSG00000058272	7208	5319	5034	5406	8262	5569	5941	6088	6994	3689	5145	5353	6304	6556	5923	7395	5765	6895	6892	6627	7864	7837	4965	5549	8359	3975	8174	6016	6628	6025	6862	6750	5515	6111	5526	4648	5181	6847	5016	6251	10072	9121	8790	9756	9573	7811	10558	7733	10064
ENSG00000058335	788	1684	889	544	918	452	1393	1363	1088	1353	1057	1172	1018	959	1403	867	748	1180	801	747	1536	826	1532	3130	1774	471	1008	1898	777	767	1160	1071	2668	3473	2211	1131	732	795	905	2710	4772	5010	4714	3864	3675	3030	4820	4440	3844
ENSG00000058404	8067	8121	5787	6260	9051	7041	8760	6051	7962	4873	7000	7656	9271	6429	13717	9692	8962	8401	9349	8098	8354	10072	6085	6476	10777	7383	8958	6574	9075	8354	13046	11364	9093	10159	9047	8617	9419	10536	9961	9793	9600	8621	5844	8184	8296	7144	10250	8478	8686
ENSG00000058453	228	435	429	370	578	201	397	322	318	459	262	509	261	372	1021	707	614	290	747	419	856	589	872	788	968	866	478	593	540	1326	842	546	862	518	554	1099	582	544	571	726	329	346	444	475	507	335	671	568	699
ENSG00000058600	38	6	19	8	7	4	6	14	10	3	5	10	40	22	2	9	14	39	66	18	4	40	8	6	16	0	13	22	13	2	8	11	5	10	8	20	30	8	6	5	12	26	8	14	37	4	18	11	10
ENSG00000058668	7218	9961	8466	6011	9030	3005	9725	8895	11120	6802	9058	8930	10550	8854	5488	10253	7447	10206	7823	4655	12513	7861	7733	10576	12604	6671	9642	9963	7435	8899	4944	4795	6879	15125	11920	8171	8093	6417	4648	13965	10615	10692	9611	7028	9217	6173	10331	8616	8332
ENSG00000058673	62	46	37	25	33	51	36	52	43	26	38	34	38	53	30	46	33	50	42	35	56	39	44	60	62	20	29	42	26	61	40	36	49	49	28	42	36	31	35	26	58	27	35	56	45	26	49	29	41
ENSG00000058729	798	697	468	680	825	794	809	1065	858	384	624	568	861	817	525	674	565	745	888	855	830	863	567	724	979	332	866	761	799	575	901	821	786	785	813	507	465	828	554	708	770	694	745	879	928	697	879	701	927
ENSG00000058799	497	464	265	319	481	516	429	590	437	257	342	291	452	437	328	420	274	361	322	411	514	455	351	511	492	225	490	457	392	406	490	405	589	507	468	218	254	381	280	451	657	577	428	567	708	575	810	464	735
ENSG00000058804	902	527	414	604	706	557	647	656	660	347	520	438	664	717	580	621	479	731	618	682	840	769	599	620	979	361	737	612	606	665	773	689	726	727	656	438	396	698	481	598	1190	778	670	989	1003	759	1122	681	955
ENSG00000058866	1448	1682	1818	863	1697	1172	1283	1244	1250	1134	1560	1537	1454	1180	822	2241	1147	1686	1093	935	1552	1334	861	1488	2019	1932	1500	1659	1334	981	975	1430	1058	1927	1863	1524	950	1340	934	2094	2124	2036	2198	1594	1780	2167	2745	1923	2023
ENSG00000059122	712	1588	1525	864	1489	1015	944	1034	852	1386	954	1188	1152	947	1784	1179	1336	1263	1301	1450	891	1195	1438	1991	1540	1179	1046	1328	993	1420	1294	1434	1428	1696	1662	1361	1742	1694	1594	1789	1196	1465	1627	1453	1580	1454	1795	1722	1533
ENSG00000059145	282	645	578	263	532	412	458	362	469	579	384	546	516	467	562	515	622	412	401	512	522	482	655	877	704	659	506	672	491	507	565	508	869	814	908	628	544	461	524	738	537	783	468	402	692	571	663	407	594
ENSG00000059377	232	61	209	124	172	190	173	455	241	43	108	140	228	236	211	210	140	180	140	228	267	250	279	296	231	61	305	310	183	209	224	162	176	197	262	147	78	149	164	264	128	46	114	66	75	128	101	143	143
ENSG00000059378	191	255	181	194	237	168	146	373	314	106	91	175	139	190	182	147	182	205	188	264	241	195	221	213	255	178	219	207	115	186	293	188	252	270	268	177	167	191	228	175	114	171	162	212	181	110	166	295	269
ENSG00000059573	1106	1110	779	739	1131	1065	934	1037	935	582	1056	730	1182	895	889	1058	802	916	1067	942	1068	1019	855	1175	1309	693	949	1024	998	921	1143	988	944	924	1029	704	723	975	793	904	883	1009	1007	921	983	832	1076	682	1007
ENSG00000059588	5268	6375	5887	4517	6273	3815	5400	4506	5896	4076	5133	6102	6266	5115	5700	5761	5612	6560	5972	4539	6990	5450	4803	5225	6931	4305	5196	5317	5649	4843	6093	5785	4655	5668	6305	5382	4995	5484	4999	3729	5965	5017	6250	6412	5797	3848	6224	5114	6552
ENSG00000059691	900	790	691	711	1029	937	932	950	868	610	652	639	1049	800	847	978	773	946	761	906	966	883	769	890	1125	482	932	1084	769	778	979	866	979	1084	945	591	570	813	663	914	1451	1397	1346	1489	1513	1183	1960	1004	1520
ENSG00000059728	660	910	748	441	731	640	602	961	699	563	729	743	721	621	908	562	655	657	664	715	643	720	629	700	774	506	678	688	551	575	703	768	1442	792	649	581	627	708	706	983	945	1028	814	836	851	802	963	1026	839
ENSG00000059758	13871	8363	6869	10398	13397	10469	11046	11049	12163	4829	10895	6847	12808	11408	8763	14816	9126	12218	13293	11567	11983	13049	6014	6109	14416	4360	14973	8227	12730	10082	12932	11967	7493	8301	9229	6369	7631	12387	8002	9094	7413	6094	4100	6079	6630	5756	7380	6001	6714
ENSG00000059769	376	303	192	306	258	270	260	406	236	118	294	210	329	279	211	361	232	291	368	261	357	280	194	267	370	155	297	337	303	312	393	255	368	251	293	195	154	298	188	208	284	288	183	285	252	257	325	315	283
ENSG00000059804	4358	3365	1511	1900	4895	4991	6639	2854	3187	1304	4623	2104	4099	2584	4651	4473	2037	3729	2667	2619	2735	2798	1550	2263	3795	1783	3235	2417	2948	2603	2529	3048	3775	3538	2695	1147	1845	2892	1777	2750	4875	4550	2121	3113	5170	4956	9307	2787	3776
ENSG00000059915	4767	6075	7128	5156	8082	5427	4841	3456	5148	4664	4225	6237	5867	4423	10260	8769	8142	6492	7495	8253	4816	7505	3918	3463	7459	8788	7252	3874	7953	6970	8927	9525	5344	6556	6609	7707	9093	8249	9616	6446	5718	5387	5833	5415	5720	4648	6509	5386	6151
ENSG00000060069	72	206	145	78	113	70	122	139	99	139	60	102	84	84	115	108	113	89	125	125	108	131	129	183	169	201	101	148	109	126	143	125	205	158	114	166	167	154	139	171	113	164	145	123	121	126	181	160	137
ENSG00000060138	2413	3079	710	308	555	3179	1644	2520	479	469	1549	651	2603	276	1698	2447	399	1534	376	475	409	264	392	417	463	1238	394	411	318	739	382	259	659	321	630	313	409	295	244	473	1459	1915	544	226	375	2313	1454	1471	382
ENSG00000060140	902	364	189	480	765	762	516	256	422	143	277	295	677	420	726	674	593	631	822	723	373	647	155	163	454	199	439	194	642	443	795	829	375	452	280	255	403	794	646	292	1087	792	464	660	910	538	876	644	702
ENSG00000060237	11463	14896	10301	6267	9988	8194	12585	11739	10473	12002	7809	10741	11751	10228	13760	9619	11192	9475	9975	10156	11051	9762	12093	16570	14904	9965	9367	13233	7527	9947	10272	9262	16792	14044	14086	12091	9691	7576	9938	12755	9436	10153	9710	7366	8334	7809	10838	8732	8440
ENSG00000060303	0	0	0	0	0	0	0	0	0	0	0	0	0	1	0	0	0	0	0	0	1	0	0	0	0	0	0	0	0	0	0	0	0	0	0	0	0	0	0	0	0	0	0	0	0	0	1	0	0
ENSG00000060339	2421	2372	2220	1552	2327	2403	2463	3236	2232	1643	2010	2076	2669	2443	2077	2543	1983	2241	2184	2440	2619	2271	2122	2447	3035	1579	2204	2378	2088	1838	2422	2138	2387	2479	2275	1980	1756	2311	1830	2173	2604	2051	2210	2378	2171	2235	2823	3053	2568
ENSG00000060491	296	756	570	384	511	457	613	654	549	616	458	652	582	547	669	608	571	615	500	734	736	740	824	814	938	597	725	838	618	796	741	632	813	1069	1091	790	680	661	688	803	898	864	995	1055	849	1102	1210	1037	1233
ENSG00000060558	39	45	41	33	39	60	53	70	37	10	34	10	63	31	61	45	21	57	14	31	34	24	41	44	58	20	43	50	31	42	35	30	68	53	76	23	18	37	10	27	165	131	71	102	82	129	95	118	167
ENSG00000060566	2	2	0	0	0	5	2	5	0	5	1	1	2	0	1	2	0	0	1	0	4	0	0	14	2	0	3	3	3	0	3	1	14	10	12	4	0	0	1	1	13	2	13	13	6	3	2	0	9
ENSG00000060642	401	356	255	279	464	334	354	268	377	282	214	323	401	393	365	359	310	350	327	388	470	431	373	479	478	290	443	455	346	359	465	414	463	374	362	273	285	316	260	333	363	373	268	345	392	314	459	237	389
ENSG00000060656	215	591	577	285	443	319	490	548	420	535	414	473	595	475	331	482	319	375	480	346	597	454	589	1093	715	426	403	716	384	488	327	290	756	1460	934	412	390	298	492	651	1017	937	1126	849	1041	890	1135	1236	1158
ENSG00000060688	791	652	520	561	764	851	739	994	700	450	621	555	742	779	608	703	552	689	724	858	756	718	583	826	1022	444	720	733	718	663	859	786	831	753	730	539	442	712	527	649	697	599	604	712	783	685	839	854	858
ENSG00000060709	1759	2201	2114	1209	1910	1030	2010	1681	2018	1511	1987	1828	2303	1606	2099	2519	1760	2053	1882	1255	2443	1808	2460	3026	2511	1452	1909	2153	1690	1602	1410	1452	3314	2954	3100	1661	1892	1664	1637	2986	3602	3511	3310	2928	3000	2217	3632	2754	2743
ENSG00000060718	1469	1853	1242	1379	1888	1141	2009	1390	1678	1178	1819	2097	1857	1387	1702	2093	1580	2153	1400	1595	2164	1795	1844	1922	2194	1523	1705	1309	1667	1478	1749	1406	1817	1587	1559	1921	2183	1626	1330	1520	1616	1564	922	1384	1359	1009	1700	1225	1394
ENSG00000060749	3138	3710	3349	2055	3164	2117	3226	2869	3066	2542	2309	3139	2853	2983	3320	2763	2983	2739	2881	2855	3276	2796	3003	3778	3704	2819	2851	2978	2453	2453	3137	2559	3483	3317	3133	3043	2721	2514	3010	3526	2923	2467	3057	2553	2405	2006	2880	2296	2597
ENSG00000060762	1570	1375	868	1020	1594	1646	1418	1982	1401	832	1036	1042	1486	1459	1118	1241	995	1330	1410	1512	1526	1680	1143	1488	1793	685	1458	1279	1332	1272	1609	1618	1763	1334	1302	901	784	1483	1091	1026	1321	1215	1125	1372	1438	1113	1596	1144	1527
ENSG00000060971	959	1067	920	664	960	889	1057	1399	1194	837	824	927	1117	970	939	1006	915	925	953	1028	1116	1027	1012	1233	1277	818	1048	1147	976	1016	1255	952	1323	1246	1233	918	709	957	861	958	989	937	957	956	918	859	1162	1187	1214
ENSG00000060982	3521	3020	1799	2533	3398	4152	4521	7835	3393	1889	3616	1556	4945	3179	2609	3386	2301	3314	3377	3771	4195	3516	4751	10279	4457	843	3189	6210	3316	2676	3444	3659	12543	6247	6429	1500	1610	3414	2469	3304	4547	4572	2957	4052	4219	4527	4702	4196	4558
ENSG00000061273	366	1228	998	309	448	510	475	425	475	574	507	705	491	397	779	562	597	405	428	482	478	488	543	669	620	869	487	592	357	408	501	543	480	550	738	772	549	389	555	634	333	526	665	416	360	533	539	512	462
ENSG00000061337	1442	2236	2389	1133	1734	838	1652	1096	1703	1515	1221	2664	1426	1080	3366	2123	2343	1819	1785	1414	1814	2179	1689	1140	2304	2703	1872	1249	1897	2145	3594	2452	2259	2011	2044	2530	3412	1646	2930	2716	1478	1618	1768	1320	1259	1084	2120	2024	1393
ENSG00000061455	60	49	45	35	37	63	50	50	43	39	33	33	62	48	64	57	46	52	58	52	53	26	25	68	44	28	42	53	21	34	35	38	17	45	50	36	23	38	41	49	51	39	46	29	17	44	29	52	40
ENSG00000061492	48	54	33	61	45	46	45	39	23	21	62	43	84	41	70	50	57	55	66	46	39	25	30	8	22	26	30	22	37	39	73	29	24	42	39	18	20	35	55	13	14	12	21	34	13	27	20	48	11
ENSG00000061656	12	48	0	8	21	21	18	26	24	26	32	22	22	5	30	24	14	21	31	22	10	7	26	39	27	24	24	24	17	8	7	18	54	14	28	21	14	8	12	11	34	77	20	32	48	34	55	44	38
ENSG00000061676	23153	13594	10611	15238	20370	17914	17889	17982	17993	8184	14188	11304	21935	15720	17855	19808	15524	18177	20514	19303	19601	19053	11907	15584	20865	8154	18782	14960	18217	15685	23694	20005	17103	19040	16127	9952	13165	18762	15679	17350	26128	21378	16654	22419	21915	17369	25104	18986	22454
ENSG00000061794	1548	947	840	1112	1624	1286	1386	1736	1295	638	1068	737	1384	1404	1010	1458	984	1272	1426	1589	1703	1214	930	1338	1801	587	1648	1476	1408	1107	1547	1464	1397	1461	1318	738	828	1395	1004	1126	1680	1362	1110	1631	1610	1355	1817	1406	1822
ENSG00000061918	8979	4422	4193	6359	9318	6621	6834	6493	7959	3161	6676	3911	7770	7265	5438	8870	6222	9671	8494	7070	8276	8471	3705	5436	9697	2189	8905	6171	8443	6759	8049	7924	5524	6648	6717	3449	4797	8577	5214	6165	7910	6649	5478	7636	7113	5477	8015	5879	7053
ENSG00000061936	1530	1809	1501	1350	1922	1401	1816	1829	1717	1613	1149	1945	1694	2071	1817	1577	1810	1529	1491	1974	2126	2111	1982	2308	2620	1471	1972	2154	1652	1577	1801	1947	2238	2204	1881	1967	1619	1839	1656	1935	1497	1420	1731	1879	1940	1300	2297	1742	1951
ENSG00000061938	1436	2548	2485	1323	2349	1561	2165	1757	1786	3008	1205	2524	2015	1693	3503	2739	2861	1967	2156	2569	1926	2577	2729	3762	2913	3756	2273	2881	2290	2253	2680	2732	3708	3412	3686	3071	3083	2265	2953	3327	2371	2597	2759	2830	2889	2339	3504	3289	3255
ENSG00000061987	6406	5899	4803	4456	6651	5377	6513	7322	6617	4370	5026	5071	5972	6935	5646	5793	5119	5529	5667	6585	7132	6367	5374	7000	8105	3684	6691	6473	5762	5490	6044	5713	6890	6517	5833	4768	4434	5531	4847	5925	7300	6752	6471	6943	7354	5553	8378	6247	7694
ENSG00000062038	131	241	111	105	137	82	168	143	114	140	233	164	205	139	214	122	138	157	100	76	130	102	74	123	119	92	101	95	94	106	107	96	95	192	143	145	114	130	98	106	191	173	169	105	141	150	208	175	120
ENSG00000062096	56	36	21	32	63	23	102	58	47	51	24	69	56	41	59	72	51	42	39	68	49	79	104	58	63	65	73	55	60	40	102	87	68	74	75	88	66	43	61	100	65	50	60	43	71	25	83	40	83
ENSG00000062194	5929	4458	3348	3998	5839	5273	5150	6006	5101	3228	4203	3731	5286	5326	4231	5183	3766	5226	4922	5399	5803	5273	3976	5126	6462	2843	5577	5104	5077	4655	5676	5264	5432	5057	4634	3388	3276	5243	3497	4755	5941	5270	4847	5688	6089	4947	6884	4978	6177
ENSG00000062282	1158	686	564	752	990	1214	871	602	771	354	820	514	1199	557	1179	974	805	847	1291	1038	697	825	393	396	827	487	783	462	960	656	1334	678	649	507	715	648	702	1126	1038	553	400	518	252	296	299	350	270	290	253
ENSG00000062370	736	647	456	579	771	576	675	690	694	438	597	553	669	782	719	653	547	649	672	642	766	662	573	668	878	470	792	653	739	576	779	655	706	699	618	567	509	817	582	573	672	528	507	630	615	503	603	537	676
ENSG00000062485	2361	2365	2032	1695	2524	1764	2711	2258	2418	1671	1985	2001	2896	2104	2509	2423	2341	2231	2344	2037	2499	2154	1984	3063	3098	1600	2321	2569	2031	2062	2389	2166	2987	2942	3008	1818	2128	2000	2155	2563	3224	3075	2723	2371	2725	2482	3401	2752	2833
ENSG00000062524	15	22	4	4	31	34	18	5	7	26	19	16	27	15	70	13	37	22	16	32	3	10	16	6	9	32	13	8	28	25	37	34	24	15	22	18	31	21	53	19	64	57	18	53	65	30	89	62	46
ENSG00000062582	3	15	11	1	5	11	4	11	9	2	2	8	5	5	8	17	5	18	2	2	17	5	12	12	17	5	17	13	4	7	12	5	8	17	10	14	7	19	10	5	11	17	23	8	12	12	15	22	19
ENSG00000062598	3259	3132	2659	2069	2967	3038	2835	3062	3126	1982	2351	2517	3346	2678	2973	2959	2675	2710	2754	3193	2921	3006	2333	2688	3552	2131	3024	2825	2764	2422	3656	3042	2964	3087	3043	2440	2145	3169	2755	3137	2684	2605	2161	2472	2437	2172	2995	2414	2594
ENSG00000062650	3877	2857	2680	2428	3553	3217	3548	4886	3487	2161	2833	2546	3373	3546	3058	3254	2941	3250	3155	3860	3610	3664	2830	3488	4391	2061	3868	3372	3354	3008	3988	3484	3679	3026	3447	2550	2294	3305	2838	3262	3489	2749	2888	3301	2936	2712	3783	3744	3532
ENSG00000062716	4704	2786	1861	1842	2815	3531	3528	5533	2817	1483	2313	1800	3619	2321	3045	3648	1701	2857	2422	3051	2584	2573	1973	2447	2879	1689	2533	2379	2632	2168	2794	2715	3531	2557	2695	1339	1723	2537	2076	2076	3752	2548	1942	2464	2507	2818	3361	3229	2888
ENSG00000062725	5670	3824	2662	3499	5291	5006	4987	5580	5042	2691	3867	3164	5344	4966	3710	4545	3715	4482	4707	5818	4780	4991	3773	4465	6010	2301	5024	4344	4746	3820	5438	5014	5500	4731	4557	2983	3204	5285	3932	4449	5351	4627	3632	4977	5427	4571	6078	4356	5497
ENSG00000062822	67	93	91	49	84	70	80	48	67	93	57	76	82	67	79	80	110	84	91	130	90	112	74	136	123	100	97	84	95	90	81	80	98	81	78	99	76	96	61	101	59	74	64	48	70	100	99	71	87
ENSG00000063015	2948	3912	3973	1860	2900	1532	3417	1545	3913	2373	2890	4081	3280	2001	6220	3725	4740	2869	3509	2268	2723	2817	2739	2507	3424	3654	2629	2161	2779	2815	3580	3471	3054	3028	3509	3759	5273	2114	5154	4003	763	910	789	603	509	482	712	758	556
ENSG00000063046	14464	7414	6784	10538	15187	14944	10699	12888	11737	6323	8120	6854	14540	10980	9241	12930	8975	12186	13340	17749	13309	13100	7948	8852	14356	4569	13594	10507	13169	11813	12954	13543	10956	9325	10720	5963	7450	13829	9120	9398	10291	7972	9537	10509	11036	9826	11387	8993	11085
ENSG00000063127	65	53	62	47	56	38	40	17	35	36	22	86	42	33	55	59	57	33	56	18	104	41	44	47	50	55	20	26	22	64	88	34	23	57	30	105	66	48	40	64	52	61	86	26	46	35	44	39	37
ENSG00000063169	51	152	140	31	67	31	68	57	50	140	34	135	46	50	145	79	75	74	64	65	62	81	110	179	97	199	59	118	43	56	66	49	111	143	102	205	139	51	96	166	63	91	83	76	72	85	76	118	69
ENSG00000063176	131	348	282	162	256	201	291	291	189	398	171	299	257	232	359	293	222	260	229	284	327	289	592	939	471	326	294	544	305	330	360	361	901	743	750	403	354	304	357	404	572	630	475	639	616	561	848	578	612
ENSG00000063177	2175	2130	2801	2111	3411	2559	2372	2853	2604	1859	1740	2154	2578	2579	2617	3538	2261	2788	2791	3777	2699	3093	2203	2552	3631	2217	3220	3214	2906	2650	3156	3118	2961	2681	2869	2090	2249	3107	2626	2602	2084	1921	2505	2253	2407	2155	2881	1976	2586
ENSG00000063180	5421	2431	2964	3381	5618	5382	3494	3506	3982	1838	2834	2248	4773	3257	4115	4942	3331	4645	5092	6253	3627	5334	1924	1919	4720	2146	5006	2860	5910	4063	7229	6311	3461	5179	3161	2210	2441	5569	4100	3031	7833	5313	5181	6269	7287	5212	7858	5952	6989
ENSG00000063241	237	229	206	179	306	267	272	314	230	208	194	160	276	245	203	338	184	251	206	329	284	339	312	422	446	194	381	384	299	314	423	355	436	429	453	255	177	359	213	286	381	344	295	406	411	344	469	302	407
ENSG00000063244	1371	1325	1388	1173	1753	1417	1570	1394	1610	1014	1127	1421	1565	1660	1707	1948	1454	1614	1685	1807	1803	1722	1398	1665	2126	1388	1834	1706	1521	1747	1997	1866	1972	1959	1727	1577	1354	1708	1318	1944	1593	1499	1415	1548	1569	1303	1859	1397	1669
ENSG00000063245	630	1151	1661	603	866	705	847	741	807	1142	629	1144	733	612	1882	1170	1591	769	809	1189	770	956	1165	1465	1222	1772	826	1101	1011	982	1206	1138	1438	1683	1840	2110	1702	880	2162	1700	1017	1367	1647	1081	1114	906	1498	1769	1186
ENSG00000063322	1534	1848	1451	1162	1689	1353	1467	1860	1585	1302	1360	1378	1981	1465	1464	1673	1322	1543	1617	1723	1579	1594	1294	1715	2031	1313	1396	1574	1531	1461	1863	1494	1837	1721	1873	1427	1230	1687	1456	1317	1684	1668	1605	1707	1595	1457	1768	1553	1799
ENSG00000063438	1	16	6	1	6	2	20	2	4	12	7	13	6	5	4	5	3	4	4	0	7	9	8	26	6	2	6	13	4	1	2	5	11	18	6	10	3	1	4	10	14	6	4	12	10	3	9	6	8
ENSG00000063515	0	0	0	0	0	1	0	0	0	0	0	0	0	0	0	0	1	0	0	0	0	0	0	0	0	1	0	0	0	0	0	0	0	0	1	0	0	0	0	0	0	0	0	0	0	0	0	0	0
ENSG00000063587	933	1241	1181	635	1039	627	979	1021	900	665	897	1147	967	855	1042	923	908	858	852	791	1109	889	979	1269	1240	1049	994	1091	742	872	1026	863	1085	1142	1186	1044	983	837	1081	1149	672	722	1028	836	717	527	986	1040	891
ENSG00000063601	1544	1655	1404	1339	1893	1393	1544	1563	1605	1114	1522	1446	1996	1675	1338	1770	1473	1775	1702	1506	1961	1752	1535	1799	2117	1172	1615	1771	1338	1371	1902	1605	1489	1856	1907	1343	1196	1534	1390	1695	1701	1682	1460	1645	1736	1526	1951	1553	1718
ENSG00000063660	889	1807	1647	1002	1658	904	1077	1596	1399	1832	789	2122	1324	1164	2397	1751	1669	1514	1448	1423	1467	1732	1697	2198	2075	2009	1809	1775	1594	1746	2236	1955	2054	2806	2451	2282	1849	1582	1994	2002	2037	2073	2140	2557	2027	1699	2440	2714	2340
ENSG00000063761	265	301	183	285	347	218	311	219	290	189	183	276	269	300	331	297	306	260	279	283	302	292	194	351	416	194	334	319	250	333	290	252	395	395	264	228	262	280	263	320	310	291	197	341	290	224	345	251	251
ENSG00000063854	1221	915	882	1002	1327	1449	1263	1362	1428	846	905	824	1242	1141	1257	1340	1053	1218	1332	1568	1337	1304	1101	1416	1879	708	1663	1370	1387	1259	1557	1738	1746	1678	1420	904	923	1315	1156	1599	1740	1556	1426	1885	1752	1696	2102	1646	2163
ENSG00000063978	1603	1609	1290	1095	1504	1600	1440	2278	1570	892	1394	1236	1887	1364	1213	1528	1219	1452	1351	1668	1593	1577	1263	1569	1875	1046	1521	1554	1516	1209	1705	1509	1668	1519	1809	1088	967	1506	1234	1330	1807	1683	1380	1662	1636	1626	1918	1719	1778
ENSG00000064012	78	37	37	63	103	86	44	244	81	24	36	86	50	51	44	57	39	31	50	82	67	46	83	63	64	29	75	96	65	69	109	50	40	37	62	36	33	50	40	53	23	17	39	64	41	46	38	63	50
ENSG00000064042	8781	8151	4664	5155	7918	6954	8817	12251	7962	6624	5418	5983	7761	8697	6552	7508	6276	6976	7317	8742	9224	8730	8764	11215	11459	5033	8262	9438	7200	6869	6672	7177	11035	9287	7704	6492	5770	7437	5205	7936	9795	8733	7605	8191	9456	8019	11179	8331	9432
ENSG00000064102	630	602	490	453	763	681	668	466	667	426	460	577	589	744	511	632	482	556	637	803	650	880	544	825	997	377	769	644	648	560	690	753	771	666	527	515	403	710	481	548	583	558	416	493	613	416	616	288	543
ENSG00000064115	2373	1511	1502	1664	2484	1770	1850	1723	2102	1209	1351	1494	1857	1925	1729	1768	1582	1757	1879	2235	2204	2208	1518	2078	2524	1273	2441	1872	2006	1762	2383	2033	1865	1991	1720	1386	1298	1863	1606	1844	2304	2047	1884	2305	2302	1986	2573	1661	2493
ENSG00000064195	0	1	0	0	0	0	0	0	0	0	0	0	0	0	0	1	0	0	0	0	0	0	0	0	0	1	0	1	0	0	1	0	0	0	0	1	0	0	0	1	1	0	1	3	1	0	2	0	0
ENSG00000064199	379	158	187	322	341	192	203	248	207	116	178	241	201	192	207	349	229	235	265	230	299	211	184	212	250	137	291	297	239	318	420	252	185	201	199	273	181	251	159	183	245	163	171	243	180	134	199	165	187
ENSG00000064201	3	2	0	2	4	3	0	2	2	0	0	4	1	3	3	4	2	4	2	9	5	1	4	5	2	3	4	3	2	13	5	4	6	5	0	0	1	0	3	0	2	0	0	2	4	4	2	2	0
ENSG00000064205	19	42	24	11	34	3	14	59	28	13	4	20	12	21	9	7	24	17	11	14	22	21	17	15	39	36	29	86	8	13	8	10	13	16	29	35	8	11	13	21	3	18	3	5	11	4	9	8	9
ENSG00000064218	0	0	0	0	2	0	0	0	0	0	0	0	0	0	0	0	0	0	0	0	0	0	0	1	0	0	0	0	0	0	1	0	1	0	0	0	0	0	0	1	14	18	32	9	5	15	22	11	20
ENSG00000064225	368	304	276	282	434	369	405	618	433	270	210	287	314	389	360	301	333	310	378	587	492	352	485	695	647	143	432	509	461	473	509	418	556	507	534	334	260	464	340	423	890	899	689	833	967	770	1151	776	1093
ENSG00000064270	174	80	84	79	190	83	92	71	92	125	71	180	91	94	216	190	176	187	184	67	140	204	70	140	165	336	264	123	128	130	292	282	93	150	108	157	185	261	87	132	222	132	133	129	163	111	180	117	175
ENSG00000064300	20	485	60	22	19	63	630	942	103	627	164	48	419	218	13	51	22	186	16	91	362	67	3262	4185	234	8	38	1017	40	83	7	30	7265	2020	2280	137	17	24	19	471	13	36	59	56	9	54	6	31	25
ENSG00000064309	996	752	786	619	1034	777	865	824	670	517	641	918	928	771	944	1016	991	1149	984	726	971	1023	687	851	873	686	938	822	955	897	865	844	940	658	692	762	696	985	893	711	963	651	844	717	827	787	1238	1155	759
ENSG00000064313	1691	1336	1240	1304	1853	1441	1590	2169	1719	939	1189	1196	1601	1650	1295	1693	1303	1501	1608	1781	1818	1777	1345	1667	2177	887	1919	1726	1480	1452	1835	1624	1799	1739	1622	1177	1061	1762	1223	1478	1626	1466	1428	1901	1980	1294	1925	1631	2010
ENSG00000064393	11992	18964	11603	6709	11460	8775	17141	14831	12133	17701	7636	13161	13824	12985	14752	10356	11902	9858	10909	12514	13035	10333	16465	25626	20114	13069	10402	18646	7997	11877	11155	10648	20553	18864	18037	16554	9060	8301	8932	15776	6790	6091	7563	5178	6977	6107	9241	5953	6968
ENSG00000064419	2237	1589	1476	1488	2242	2030	1972	2278	2246	1244	1639	1476	2258	2131	1781	2018	1557	1908	1954	2181	2355	2058	1639	2280	2696	1254	2239	2357	1990	1765	2031	1915	2302	2385	2230	1284	1300	1943	1667	2084	2764	2592	2292	2341	2814	2468	2901	2167	2766
ENSG00000064489	0	0	0	1	0	2	0	5	0	0	0	1	2	1	2	2	2	0	3	0	0	1	1	0	1	0	6	0	1	1	1	0	0	1	0	0	0	0	0	0	0	0	1	0	1	0	0	0	0
ENSG00000064490	236	295	243	220	300	232	244	229	283	201	167	232	292	354	263	281	227	257	254	369	290	294	253	283	352	241	359	333	299	307	381	358	284	276	346	220	218	257	269	269	212	212	215	257	226	211	325	136	246
ENSG00000064545	91	177	137	131	179	149	197	148	200	186	83	188	144	145	183	238	204	145	138	198	196	215	150	227	259	226	212	218	204	165	227	175	246	269	277	195	192	160	146	258	196	227	231	203	236	236	260	156	303
ENSG00000064547	18	78	43	20	26	40	37	27	40	43	26	68	40	56	53	56	23	44	32	28	49	41	33	77	59	34	41	82	40	31	50	29	61	50	36	60	45	18	56	41	31	43	32	29	30	36	54	45	48
ENSG00000064601	846	927	971	611	992	729	929	867	965	709	633	953	880	890	925	996	851	780	707	811	1045	1063	909	1180	1224	990	979	971	872	884	853	872	1267	1197	1103	993	761	846	759	1110	1262	1324	1451	1136	1303	1320	1553	1107	1279
ENSG00000064607	6079	6781	5594	5001	6857	5896	6854	5378	6144	4667	5114	5951	7375	6181	7388	6977	6832	6069	6775	6732	7163	7231	5822	6428	8155	5232	7419	6361	6612	6469	8165	7500	7088	7410	7275	6079	6589	6390	6343	6687	7629	7003	6131	7553	7194	6350	9455	7120	7633
ENSG00000064651	6312	5483	2451	3642	5330	5833	7188	10706	6101	3950	3922	3581	6127	8949	4634	3688	3407	4491	4601	9033	6171	6584	6707	9098	9715	2747	6592	6631	5214	5368	5423	5724	12156	7579	4647	4542	3004	5397	4121	4812	6327	5481	4606	6820	6970	6257	7544	5611	7180
ENSG00000064652	466	512	399	373	487	458	489	645	557	434	374	464	575	564	490	496	382	535	465	490	588	530	579	719	657	367	510	650	446	441	550	482	653	605	653	396	406	455	413	440	648	570	464	613	606	445	615	485	606
ENSG00000064655	151	221	224	107	220	101	251	263	224	238	195	283	192	214	183	191	232	244	179	178	329	163	266	303	314	207	234	217	200	175	191	166	234	244	292	192	156	166	131	289	85	76	93	105	106	86	129	76	137
ENSG00000064666	61	93	70	27	55	71	50	116	39	36	24	56	33	36	88	57	40	53	24	53	24	50	47	47	56	53	22	53	27	33	64	32	86	34	35	50	20	67	32	45	32	51	44	34	21	89	36	75	40
ENSG00000064687	73	384	156	95	156	105	194	97	135	283	134	278	159	78	384	260	212	125	155	150	111	168	326	504	236	374	149	340	153	162	183	200	409	388	403	301	302	154	240	426	264	447	169	226	245	277	411	276	251
ENSG00000064692	1375	778	816	1206	1700	810	758	494	968	562	533	1184	865	782	1503	1111	1246	1051	1507	1261	1221	1234	691	614	1095	910	1117	590	1218	1257	1508	1443	664	527	672	1167	1240	1532	1085	690	260	201	296	354	307	144	366	172	325
ENSG00000064703	603	426	416	406	733	470	527	700	642	291	426	427	599	601	377	531	382	549	620	653	714	645	495	643	756	254	686	667	599	498	762	634	619	682	613	374	368	606	467	558	744	491	435	671	617	464	745	578	643
ENSG00000064726	5247	3056	2352	3483	4153	4261	3801	5148	4470	1772	3099	2471	4485	4110	2975	3957	2714	3846	4463	4876	4571	4473	2941	3863	5090	1480	5146	4098	4152	3662	5079	4308	4399	4713	4001	2090	2152	4242	2673	3451	6985	5275	4402	6068	5973	5213	6926	5023	6954
ENSG00000064763	1677	729	693	1010	1485	1584	1351	990	1211	437	884	676	1416	1093	1427	1399	951	1300	1362	1456	1268	1343	818	1075	1457	437	1347	1037	1561	945	1960	1576	1588	1203	1243	690	771	1388	1109	1094	1854	1486	1419	1609	1512	1544	1966	1241	1735
ENSG00000064787	8197	10546	4173	4044	5619	7650	10938	15062	6665	10252	3932	4850	8127	9545	5470	5832	5151	5262	6075	9664	7200	6969	11118	14117	12764	3553	7256	10929	5442	6145	5300	6786	16304	9409	10442	8339	3892	5424	4011	5725	4877	3492	3726	3376	4079	4582	4687	4013	4165
ENSG00000064835	0	0	0	0	0	0	1	0	0	0	0	0	0	0	0	0	0	0	1	0	0	0	0	0	0	0	0	0	0	0	0	0	0	0	0	0	0	0	0	0	0	0	0	0	0	0	0	0	0
ENSG00000064886	219	917	86	15	1212	166	165	1682	133	8	455	41	112	58	16	90	7	20	66	16	38	62	251	8	56	78	83	44	30	100	26	14	55	47	938	6	7	56	50	45	4	124	56	5	5	116	10	60	6
ENSG00000064932	2	19	16	0	2	16	44	75	9	16	13	5	7	16	26	33	4	11	9	17	10	4	16	32	7	49	9	31	6	4	36	6	2	5	37	24	6	16	11	16	22	25	26	6	6	8	19	24	6
ENSG00000064933	1469	1056	1010	1006	1637	1102	1279	940	1406	937	1073	1218	1188	1368	1098	1430	1080	1186	1320	1359	1580	1475	1112	1490	1853	811	1497	1437	1159	1270	1317	1184	1178	1444	1287	920	863	1413	923	1350	1555	1172	1406	1405	1613	1074	1596	832	1550
ENSG00000064961	117	190	82	124	184	142	151	237	165	204	111	187	189	169	188	157	120	132	155	253	185	269	226	298	280	139	250	237	183	238	219	182	268	254	255	258	153	187	183	189	112	154	102	165	162	152	163	157	202
ENSG00000064989	894	1239	928	497	826	329	1568	1052	1847	1195	1208	807	1413	1515	509	597	466	983	526	638	1933	889	1316	1102	1840	458	1204	1363	857	980	608	613	1047	1249	1417	691	737	689	497	1475	863	658	665	728	639	557	852	355	749
ENSG00000064995	693	662	503	606	786	787	636	1070	709	384	614	482	732	669	613	711	608	741	684	737	755	729	494	650	787	387	671	548	684	645	841	727	657	718	632	553	462	701	583	609	819	681	750	677	761	662	901	853	810
ENSG00000064999	1418	1867	1907	992	1565	1102	1387	1021	1111	1475	953	1848	1527	1109	2696	1629	1847	1355	1363	1192	1301	1340	1467	1822	1558	1890	1177	1286	1247	1161	1550	1582	2036	1727	1794	1977	1914	1139	1838	1432	1793	1469	1616	1217	1327	1125	1880	1537	1320
ENSG00000065000	1911	3072	2777	1448	2395	1646	2930	2220	2494	2351	1828	2699	2572	2035	3727	2886	2983	2188	2360	2283	2588	2460	2949	3879	3207	2516	2318	2947	2298	2490	2774	2603	4038	3950	3833	2896	2734	1971	3033	3569	2917	3125	3102	2642	2506	2128	3503	3323	2618
ENSG00000065029	523	841	712	451	749	498	682	513	692	626	506	799	780	533	879	727	744	542	668	758	734	708	684	784	792	890	727	691	709	589	875	785	896	732	727	859	827	694	797	668	548	477	539	489	548	419	694	575	592
ENSG00000065054	201	316	345	208	299	182	289	423	311	342	136	255	211	291	462	308	384	277	331	428	270	342	495	617	536	291	349	526	339	375	438	365	609	428	582	548	291	371	487	515	289	315	483	404	363	247	430	510	517
ENSG00000065057	124	162	190	188	244	167	214	192	216	138	98	138	249	197	202	228	158	209	240	331	246	271	193	298	311	118	157	253	315	301	314	293	346	266	272	186	199	252	216	220	216	194	211	283	251	184	340	185	335
ENSG00000065060	1435	1467	1300	1051	1466	1236	1423	1446	1400	1079	1209	1309	1637	1213	1435	1305	1220	1437	1297	1317	1868	1339	1423	1899	1852	1120	1307	1504	1244	1110	1581	1256	1589	1596	1693	1109	1169	1127	1323	1447	1469	1536	1345	1453	1299	1121	1798	1450	1489
ENSG00000065135	2175	1979	1549	1404	2094	1902	1895	2636	1787	1334	1669	1558	2096	1839	1946	1729	1559	1764	1621	2059	1969	1841	1733	1889	2151	1341	2008	1750	1778	1540	1855	1652	1980	1884	1809	1432	1387	1844	1526	1943	2179	1946	1807	1871	1934	1883	2330	1861	1875
ENSG00000065150	6064	4757	3894	3593	5508	4217	5100	5192	4782	2812	4027	3617	5397	4719	4459	5318	4124	4755	4747	4924	5552	5101	3769	4628	6534	2650	5160	4667	4611	4329	5044	4593	4743	5876	5036	3115	3259	4174	4031	5538	9195	8700	8135	8186	8474	6693	10891	7796	8436
ENSG00000065154	5317	3085	2455	4060	5557	4455	4944	5814	4880	2403	3450	3141	5525	5072	3568	5123	3466	4919	5041	5378	4949	5191	3286	5545	6127	2010	5337	5289	4752	4412	5785	5196	5857	6256	4619	2566	2839	4917	3380	3908	7154	5605	4250	7239	6874	5678	7797	5081	7706
ENSG00000065183	1795	1209	1141	1144	1807	1360	1336	1743	1415	656	1026	940	1406	1412	1106	1448	1199	1384	1742	1445	1534	1633	930	1338	1848	609	1552	1334	1668	1341	1793	1532	1399	1329	1307	969	982	1578	1215	1135	1221	1185	1140	1179	1212	1014	1417	1153	1322
ENSG00000065243	2563	2602	2229	1970	2720	2173	2463	3199	2590	1844	1929	2327	2510	2672	2387	2428	2242	2368	2450	2841	2880	2647	2329	2874	3154	1968	2840	2646	2362	2211	2659	2441	2697	2441	2271	2194	2006	2580	2167	2444	2184	1996	2287	2163	2420	1862	2711	2243	2624
ENSG00000065268	102	150	143	169	352	143	167	165	240	134	114	155	189	125	192	225	118	214	206	271	219	247	283	288	246	223	271	196	296	251	377	255	236	341	265	211	243	267	232	251	252	287	229	349	371	184	288	238	443
ENSG00000065308	197	234	136	95	148	145	158	245	153	120	105	159	141	99	160	167	115	145	119	125	189	170	179	209	143	180	125	164	70	105	177	102	212	239	182	110	103	105	122	189	213	184	271	227	236	207	202	278	323
ENSG00000065320	256	309	342	230	277	99	177	389	262	298	186	447	271	293	307	340	237	237	353	136	548	290	459	578	390	266	295	468	268	344	290	234	334	344	577	277	280	320	203	272	71	65	98	62	125	79	150	106	104
ENSG00000065325	180	85	115	138	284	96	7	28	100	37	62	134	68	102	150	203	158	128	239	97	18	79	22	8	99	133	95	23	154	136	58	190	22	212	56	76	83	138	107	100	265	168	230	274	172	168	57	110	223
ENSG00000065328	7	7	3	5	6	4	3	24	4	3	5	2	11	2	8	2	2	2	1	8	11	9	3	35	5	3	7	8	6	3	7	7	41	24	18	3	6	2	11	3	5	5	2	4	0	2	4	28	2
ENSG00000065357	731	555	647	455	719	592	517	291	468	276	298	708	571	338	1404	762	999	483	884	624	436	579	394	311	512	831	464	323	608	511	857	782	461	488	421	728	1081	573	1044	555	572	557	576	619	541	439	774	654	527
ENSG00000065361	1769	2295	788	938	1832	2132	2646	1887	2022	1782	1239	1272	2181	3119	1656	1406	1087	1182	1123	3245	1770	2010	2503	2816	3482	701	2314	2649	1759	1745	1691	2201	3644	2414	1754	1765	780	1606	1492	1743	722	934	724	852	1379	1027	1282	570	1273
ENSG00000065371	4	0	2	0	2	0	0	3	0	1	1	0	2	2	5	0	3	6	3	0	0	5	0	4	0	0	4	1	2	5	3	2	4	1	2	1	3	5	7	0	0	1	0	2	2	0	1	0	2
ENSG00000065413	1467	1120	1189	1201	1809	1228	1956	2090	1805	1279	1064	1425	1568	2204	1513	1263	1223	1548	1400	1963	2145	1737	1703	2909	2463	646	2108	2374	1724	1559	2097	1596	2171	1772	1938	1479	934	1492	1318	1686	1253	796	1260	1465	1504	1046	1833	852	1637
ENSG00000065427	2248	1431	1329	1467	2272	2130	1669	1946	2020	957	1351	1174	2058	1767	1495	2085	1499	1878	2038	2079	2015	2037	1229	1697	2306	934	2199	1878	2113	1653	2118	2130	1674	1925	1855	1150	1059	1978	1429	1518	1773	1534	1416	1734	1737	1573	2039	1405	1926
ENSG00000065457	803	774	629	517	832	533	696	636	718	537	628	661	787	668	883	810	707	687	640	713	848	707	620	894	757	617	672	827	733	722	786	661	937	724	787	655	635	681	701	758	846	739	634	652	755	505	891	692	878
ENSG00000065485	101	142	156	100	103	77	139	183	123	148	174	146	145	106	114	103	122	115	68	91	142	117	193	149	130	112	143	128	96	97	115	95	109	148	212	164	107	101	89	139	92	100	108	81	60	87	152	147	100
ENSG00000065491	542	408	436	402	569	430	605	400	483	323	340	410	545	537	576	454	428	449	516	428	619	582	458	615	577	299	553	485	436	491	620	568	619	592	613	424	398	493	427	511	802	581	474	509	545	463	650	554	643
ENSG00000065518	1451	885	891	1194	1601	1552	1235	1668	1377	572	999	840	1547	1306	1072	1510	971	1454	1445	1687	1344	1413	921	1288	1691	609	1618	1420	1403	1161	1461	1435	1327	1226	1332	690	747	1473	930	1034	1592	1104	1153	1520	1525	1217	1675	1318	1768
ENSG00000065526	3417	5905	5719	2248	3915	2279	4376	3985	4209	4730	3342	5360	3591	3873	5671	3629	5128	3805	3754	3368	4511	3434	4551	6023	5915	4999	3477	5028	3006	3686	3512	3426	4980	5209	5290	5389	4368	2939	4172	6205	2935	4230	5829	2849	3193	2555	4974	4703	3154
ENSG00000065534	2140	3079	2348	1498	2283	3092	2339	5964	2697	2151	1382	1879	2681	2038	2418	1821	1783	1666	1615	3851	1987	2373	2363	1928	2464	1681	2065	3354	1914	2876	2892	2782	3702	2313	2872	2219	1347	1612	2450	2382	1860	2435	2591	1935	2327	2114	3052	2812	2603
ENSG00000065548	3559	1982	1731	2510	3432	3040	2610	4151	2996	1222	2434	1605	3102	2905	2239	3512	2127	3147	3106	3082	3267	3316	1902	2781	3835	1146	3274	2955	3028	2566	3250	2932	2686	3334	2704	1582	1605	3179	2045	2634	4206	2984	2773	3785	3643	3130	3759	3519	3959
ENSG00000065559	4797	2701	2075	3204	4673	3751	4451	4688	4374	2003	3124	2408	4837	4590	3175	4679	3059	4291	4382	4369	5020	4577	2944	5117	5951	1425	4981	4671	3983	3603	4800	4475	5547	6040	4680	2080	2294	4638	2898	4512	9537	7595	5013	8230	8145	6598	9841	6402	8564
ENSG00000065600	678	452	269	401	697	628	750	1134	425	443	413	404	724	1039	525	500	428	516	440	1111	771	817	582	854	1130	263	777	735	621	621	628	648	1271	961	551	458	337	609	369	638	422	383	232	434	541	509	587	339	325
ENSG00000065609	5034	3712	3877	3579	5196	3549	5867	5070	5246	3040	4486	3469	5765	4599	4667	5400	4210	5158	4881	4022	6016	4567	4210	7514	6589	2387	4988	5584	4496	4295	4772	4737	7155	8628	6630	3269	3658	4627	4236	6815	13221	11129	10156	10510	10866	9424	13407	10745	11027
ENSG00000065613	14603	8033	7307	10645	13169	11389	8563	10304	9577	4238	7312	6748	9483	8279	11257	12944	9769	10081	14114	14419	9523	11835	5929	6205	11211	5469	12001	6795	11388	9481	14219	15206	7637	6667	7059	6418	9333	11141	8842	8040	6812	5614	5420	6339	6039	5514	7085	5975	6495
ENSG00000065615	1511	1123	1051	1260	1604	1114	1324	1777	1434	932	1161	1174	1516	1411	1422	1248	1372	1442	1527	1518	1486	1375	1173	1374	1733	944	1589	1299	1392	1163	1256	1421	1492	1395	1419	1135	1190	1593	1185	1266	1134	993	816	1194	1187	901	1254	1091	1115
ENSG00000065618	145	57	70	66	145	167	71	74	75	38	29	47	108	38	152	101	132	75	116	281	51	94	25	17	57	59	65	36	163	70	201	250	75	18	55	49	108	124	169	61	11	19	29	24	25	21	12	21	17
ENSG00000065621	1326	1439	1179	982	1415	1182	1217	538	969	823	1075	1175	998	1207	1474	1415	1242	994	1006	1146	907	1227	674	636	1375	865	1172	639	1178	594	1166	1249	660	912	947	923	895	1333	1280	1125	758	663	643	899	828	535	801	317	579
ENSG00000065665	1141	952	779	760	1255	822	1154	1264	1119	656	832	857	1060	1094	990	1104	932	984	961	960	1330	1055	1013	1661	1424	497	1116	1392	926	909	1147	1079	1610	1642	1332	880	844	976	852	1215	1560	1265	1155	1382	1451	1032	1660	1406	1461
ENSG00000065675	352	243	88	123	295	267	358	547	339	237	170	144	297	381	217	205	171	258	242	373	276	234	279	460	480	74	283	382	256	244	304	275	515	255	242	170	86	209	175	195	330	304	117	287	418	320	393	321	381
ENSG00000065717	98	373	222	93	142	89	169	260	184	379	232	313	269	217	143	219	100	188	87	128	297	159	330	573	356	248	213	350	112	135	130	136	285	405	570	188	154	118	153	386	224	332	251	297	289	328	315	268	296
ENSG00000065802	3519	3033	2458	2472	3758	2895	3187	3154	3545	2110	2654	2776	3733	3460	2865	3528	2848	3294	3440	3293	3472	3596	2645	3359	3937	2047	3677	3289	3371	3150	3442	3502	3430	3188	3432	2564	2530	3155	2564	2869	2716	2117	2168	2439	2374	1960	2655	1954	2496
ENSG00000065809	3319	3626	1064	1428	2403	3176	3957	8122	3180	2665	2413	1538	3507	4351	2079	1807	1637	2426	1618	3038	2529	2795	3710	4504	4572	934	3590	3722	2791	2557	2074	2897	5248	2897	2350	2179	1041	2149	1537	2224	1398	1478	933	1132	1886	1667	1895	2026	1895
ENSG00000065833	2028	1703	1523	1494	2306	1507	1879	2305	2018	1502	1521	1555	2127	1723	1720	1856	2007	2069	2503	1870	2056	1460	1532	2633	2097	1441	1717	1944	1740	1453	2110	1693	1905	2220	2263	1291	1722	1953	1772	1578	1669	1356	1201	1308	1579	1063	1680	1507	1499
ENSG00000065882	1427	1499	1131	834	1330	1308	1067	1305	1121	985	802	1230	1347	1050	1686	1182	1316	1094	1192	1682	1348	1240	1163	1273	1498	1257	1128	1495	1140	971	1551	1215	1353	1262	1197	1207	1183	1289	1542	1670	1810	1786	1845	1485	1548	1651	2046	1732	1762
ENSG00000065883	5003	4528	4262	4032	5612	4225	4784	5947	5235	3535	3808	4498	4812	4900	5249	5203	4663	4928	4857	5773	5852	5359	4297	5021	6350	3627	5449	4922	4968	4477	5385	5013	4757	4919	4464	4394	4131	5498	4511	4921	4272	4021	4555	5186	4594	3575	5493	4945	5187
ENSG00000065911	601	717	472	85	132	659	448	1814	273	390	382	184	854	266	277	420	99	224	69	186	133	127	272	416	225	194	212	392	111	97	164	131	399	260	726	219	51	111	97	315	369	334	390	140	158	431	211	684	203
ENSG00000065923	27128	11624	10074	16007	26313	27732	17353	11293	18940	7491	14467	10682	24763	14009	23560	20603	20631	19843	27279	28036	16024	20212	8217	8370	19899	8417	18301	10037	22571	15952	25176	26220	12432	7995	14017	10882	15425	22536	24704	11653	5988	4949	3800	5332	4782	4477	6070	4685	4973
ENSG00000065970	528	631	702	423	586	288	599	571	740	457	520	710	538	571	683	564	583	520	522	492	729	572	736	769	793	523	513	574	507	566	678	567	724	918	790	687	634	402	655	824	540	614	781	525	526	414	649	694	567
ENSG00000065978	2008	1799	1403	1295	1822	1646	1854	2820	1707	1017	1406	1365	2013	1994	1544	1597	1233	1593	1607	1930	2138	1905	1751	2125	2393	1185	2160	2029	1734	1718	2119	1847	2333	1997	1871	1294	1146	1825	1298	1769	1428	1102	1334	1285	1289	1232	1504	1282	1475
ENSG00000065989	396	835	1095	320	485	181	702	431	573	752	538	848	568	342	1109	665	825	476	511	380	530	395	781	1280	595	1108	343	629	336	436	485	418	966	1011	1034	1007	968	390	812	1153	674	1030	1170	467	518	512	825	1023	533
ENSG00000066027	2139	1430	1693	1769	2355	1920	1943	1699	2127	1304	1257	1736	1796	2071	1845	2013	1734	1959	2150	2401	2074	2420	1862	1967	2731	1566	2458	1969	2003	1737	2626	2478	2186	1656	1761	1563	1566	2233	1695	1736	1669	1219	1430	1702	1646	1191	1666	1109	1703
ENSG00000066032	7174	4465	3084	5206	7027	5282	5546	4991	5382	3080	4383	5237	5575	4965	5638	6481	5274	5791	7487	7494	7596	6382	4247	6165	7387	2647	6459	5284	4940	6209	8663	6350	6057	7526	6457	3981	3660	6693	5100	5303	10323	8595	6810	10736	9406	7489	12043	8305	10780
ENSG00000066044	1465	1782	1585	869	1430	1001	1683	1080	1537	1183	1302	1483	1392	1165	2077	1480	1735	1287	1188	1327	1410	1308	1351	1687	1617	1300	1126	1238	1085	1243	1537	1274	1784	1654	1689	1543	1510	1023	1548	1913	1369	1549	1709	902	1181	889	1505	1281	1213
ENSG00000066056	170	251	315	85	231	230	171	194	181	310	141	255	245	161	393	140	186	214	168	359	180	238	227	280	226	411	281	240	227	180	304	256	239	264	301	260	227	291	307	202	239	268	408	164	259	205	325	232	316
ENSG00000066084	8355	6769	3928	3700	5790	8060	8992	10885	6271	5876	5181	4543	8321	9377	5605	5258	5100	5771	5475	8967	6474	6601	6534	9633	10708	3154	7299	7785	5702	5321	5998	6451	10090	8269	6285	4711	3429	7057	4576	6071	6797	5780	4753	5418	6289	6976	8027	5794	6912
ENSG00000066117	1060	1049	846	779	946	811	1021	1138	1092	776	771	1006	1009	918	1324	953	1083	956	891	1036	1085	1056	992	964	1230	890	853	842	1044	804	1231	1053	1122	1119	1048	994	932	880	1203	970	832	818	946	825	815	580	1007	1038	841
ENSG00000066135	872	714	655	678	849	790	800	798	804	588	575	848	831	807	984	888	819	694	913	885	1003	868	843	859	1078	682	929	776	844	809	1181	967	908	857	879	757	695	897	883	867	861	786	762	771	734	727	1048	852	872
ENSG00000066136	704	700	672	555	880	579	790	614	810	568	574	753	737	822	784	728	699	729	754	834	905	849	708	789	920	613	946	752	814	688	839	807	791	866	904	594	705	853	783	809	854	983	906	960	896	881	1234	748	1047
ENSG00000066185	198	67	109	135	184	102	92	98	103	52	71	107	80	98	106	144	96	132	135	97	174	161	87	145	123	76	148	119	165	189	201	78	75	100	85	118	68	136	65	70	108	64	94	66	120	100	122	46	81
ENSG00000066230	8	12	7	9	16	9	13	17	10	6	12	11	12	8	11	12	5	8	4	14	8	19	12	34	20	9	18	13	10	7	18	11	30	26	38	12	8	8	5	17	20	8	4	10	13	12	11	12	11
ENSG00000066248	4607	5311	4951	3604	5482	5435	6443	3303	5234	3462	4357	4521	6529	3442	9818	6069	6164	5331	5753	6978	4604	5073	3607	2680	5582	4002	4687	3606	6267	4876	9473	8365	6740	5934	5293	5888	5793	5449	7970	5488	5276	6196	6336	5079	4602	4358	6816	5971	5607
ENSG00000066279	18	24	9	10	20	12	21	49	8	9	9	14	17	19	16	10	5	20	17	7	17	18	15	26	22	18	24	18	9	14	12	11	20	9	21	8	6	8	11	19	33	16	27	37	28	25	38	73	29
ENSG00000066294	238	19	146	174	306	99	180	396	422	23	106	249	194	247	257	153	127	117	189	364	284	373	314	412	489	61	533	383	316	258	508	198	162	170	329	156	176	289	220	361	102	17	94	123	104	51	94	102	217
ENSG00000066322	802	829	328	411	689	722	840	2155	985	557	629	521	771	1278	672	403	489	631	425	1353	744	923	870	1032	1220	363	830	925	774	679	689	822	1600	971	693	687	371	609	566	599	408	474	362	439	757	627	547	657	706
ENSG00000066336	44	43	87	42	46	53	37	106	58	18	57	62	65	68	58	49	57	23	55	62	57	40	64	95	60	35	67	81	44	65	65	71	76	79	89	54	33	47	58	63	41	41	34	44	32	56	44	86	50
ENSG00000066379	4	8	0	0	2	2	10	30	2	0	6	2	18	2	0	2	6	0	0	0	0	0	2	0	4	2	8	6	6	0	0	0	0	2	0	0	0	0	12	2	0	2	0	2	0	2	0	5	0
ENSG00000066382	1893	1193	1240	1045	1629	1232	1709	1238	1297	1066	1248	1312	1776	1174	1844	1569	1509	1664	1590	1393	1496	1645	1059	1818	1589	1064	1492	1395	1508	1062	1558	1527	1780	1249	1741	1160	1380	1661	1423	1373	832	881	876	928	777	741	1133	747	806
ENSG00000066405	0	1	0	0	1	2	0	2	2	0	0	2	4	2	0	0	0	0	0	0	1	0	0	3	0	0	3	0	2	0	0	0	4	0	0	0	1	2	0	4	0	0	0	0	0	2	0	0	2
ENSG00000066422	3397	2204	1752	2227	3032	2714	2705	2761	2650	1492	2178	1930	2952	2652	2538	2952	2414	2763	3102	3066	2702	3162	1744	2410	3526	1243	2983	2561	2513	2309	3172	3061	2873	2866	2510	1805	2017	2824	2363	2697	3150	2984	2350	2883	3010	2785	3691	2625	3063
ENSG00000066427	1925	1280	1250	1132	1662	1431	1688	1461	1553	1029	1146	1251	1427	1599	1941	1631	1528	1459	1811	1856	1663	1617	1445	1972	1975	1070	1624	1843	1655	1376	1776	1664	1994	1630	1682	1240	1225	1572	1514	1606	2234	1997	1832	1645	1996	1511	2348	1626	2050
ENSG00000066455	1353	1072	910	1045	1269	1188	1307	1721	1337	829	1062	876	1340	1443	979	1276	975	1223	1331	1580	1501	1346	1156	1317	1744	704	1446	1431	1210	1211	1416	1304	1362	1532	1396	913	755	1298	1045	1081	1496	1296	1178	1500	1439	1244	1606	1558	1572
ENSG00000066468	3927	7008	2620	2258	3665	4880	4195	7625	4156	2854	3519	3186	4308	4317	2771	3106	2747	3079	2645	5225	3731	3399	3851	4771	5815	3117	4149	3912	3190	3795	3774	3941	5454	4505	3072	3376	2341	3563	2896	2909	2878	3526	2912	2930	3572	3953	3874	3784	3725
ENSG00000066557	1214	959	652	1092	1204	975	1115	1589	1375	664	1156	772	1279	1289	909	1244	908	1136	1132	1160	1272	1158	901	1275	1498	531	1248	1211	1197	992	1262	1184	1330	1450	1104	708	678	1175	769	975	1881	1598	1300	1850	1746	1323	1906	1585	1939
ENSG00000066583	637	396	281	401	533	564	675	718	624	357	433	375	699	748	429	541	463	538	562	532	758	644	560	997	873	186	703	753	717	608	548	562	1009	643	682	308	365	624	459	582	440	256	263	461	431	356	351	317	417
ENSG00000066629	3786	1823	1770	2469	3910	3444	2724	1331	2584	1246	1507	2053	2896	2166	3912	3188	3479	2725	4131	4318	2088	3432	1370	1456	2669	1351	2405	1495	3425	2688	5089	4078	2633	1352	2000	2086	2675	3088	3714	1974	1401	1333	1314	1441	1394	917	1750	965	1642
ENSG00000066651	1661	1131	1110	1242	1675	1491	1419	1717	1527	1024	1319	1174	1691	1438	1478	1641	1347	1427	1768	1607	1532	1399	1179	1481	1783	920	1427	1511	1494	1261	1690	1588	1461	1371	1414	1020	1078	1614	1267	1207	1829	1431	1507	1982	1756	1500	2050	1734	1943
ENSG00000066654	2684	1885	1581	2151	2913	2269	2229	2932	2825	1330	1889	1691	2500	2810	1939	2432	1919	2384	2738	2579	2858	2641	1771	2305	3348	1135	2979	2450	2604	2229	2878	2682	2049	2363	2471	1666	1692	2948	1787	2232	2528	2177	2112	2779	2684	2233	2884	2467	2980
ENSG00000066697	472	436	304	370	481	410	494	994	453	299	327	371	515	496	390	434	333	506	473	490	591	476	402	642	622	282	506	591	461	469	603	428	633	610	518	407	352	425	382	459	686	517	537	792	604	501	776	824	763
ENSG00000066735	17	99	92	35	58	13	38	47	49	104	36	95	32	57	112	96	43	74	53	69	106	96	150	194	131	114	109	109	99	176	76	62	74	139	172	130	135	62	94	148	34	53	46	96	101	39	80	95	122
ENSG00000066739	7723	5459	4800	5443	7389	5832	6215	6974	6972	3997	5232	4909	6989	5049	6651	6870	6327	6425	7486	7109	6923	6598	5111	6270	8649	3647	6747	5891	6724	5721	7169	6829	7007	6668	6528	4721	5280	6872	6226	6312	7443	6688	5892	7011	7007	5809	8419	7520	7476
ENSG00000066777	4797	4336	3712	3130	4655	3905	4521	4603	4463	2788	3541	3602	4868	4193	4032	4618	3811	4408	4360	4276	4987	4657	3887	4877	5616	2797	4797	4355	3920	3665	4646	4070	5006	5149	4655	3225	3329	4108	3570	4567	5136	4637	4112	4493	4982	3958	5659	4358	5043
ENSG00000066813	0	0	2	0	0	0	0	0	0	0	0	0	0	0	0	0	0	0	0	0	0	0	0	0	0	0	0	0	0	0	0	0	0	0	0	0	1	0	0	0	0	0	1	0	0	0	0	0	1
ENSG00000066827	609	544	475	470	655	393	644	381	555	458	343	540	469	631	742	609	606	530	602	613	628	606	466	622	759	434	612	650	594	552	733	700	666	598	551	567	574	524	626	658	683	639	493	651	642	418	890	686	743
ENSG00000066855	372	283	195	236	322	301	412	507	257	229	179	214	309	413	220	189	237	262	246	478	408	333	301	445	427	166	296	325	291	311	335	278	543	345	314	185	175	282	255	307	240	219	185	288	281	260	365	263	264
ENSG00000066923	52	38	29	38	49	28	52	54	44	39	30	30	43	45	52	29	61	56	39	59	54	37	45	63	58	31	27	61	42	40	38	36	69	78	49	53	21	36	32	28	34	37	21	45	48	30	60	49	50
ENSG00000066926	1354	1178	1024	1001	1452	1132	1378	1481	1425	865	824	1001	1487	1300	1188	1250	1272	1100	1348	1663	1388	1329	1194	1498	1826	745	1383	1182	1470	1233	1694	1320	1475	1490	1347	1050	799	1232	1140	1194	1397	1385	1339	1342	1738	1194	1732	1096	1674
ENSG00000066933	13331	10690	8187	8228	12260	13649	11379	10251	10742	5966	10094	7043	13093	9734	11083	11291	9606	10904	11662	13116	10368	10635	7546	8624	12253	6973	10783	8833	10868	8872	12422	12299	9611	9840	10158	7139	7713	10600	10343	9865	11783	10906	8769	10016	11134	9689	12759	9646	11531
ENSG00000067048	0	3145	1	2574	3466	2	3234	0	3297	1	0	2443	0	3185	1	3389	0	3212	0	3174	2	3345	1	2957	4254	0	3421	0	3092	1	0	3177	1	3118	0	2042	0	3386	0	2920	1	3602	0	3570	3243	0	4103	0	3622
ENSG00000067057	1330	2979	2092	1330	1874	1787	2589	2927	2085	1453	2528	1602	2333	2091	1361	2454	1347	2194	1657	1853	2631	2038	2422	4070	3447	1718	2617	3161	1859	2443	1847	2032	4316	5133	3595	1650	1406	2101	1442	3072	5344	5849	4187	5349	5499	5189	6743	5496	6134
ENSG00000067064	2904	1691	1307	1998	3225	2584	2436	4684	2767	1214	2346	1403	3114	2331	1986	2418	1470	2325	2486	2978	2521	2209	2276	3448	3097	911	2717	2854	2351	2906	2473	2676	5249	3968	3257	1090	1386	2428	1515	2495	5613	4746	2441	4615	5177	4183	4154	3886	4876
ENSG00000067066	727	465	308	377	458	728	578	1138	660	212	348	362	638	397	534	396	349	365	393	544	445	388	629	578	504	365	510	555	387	474	594	316	409	365	533	325	263	391	346	406	561	298	266	351	241	455	443	540	597
ENSG00000067082	1135	1045	472	337	691	896	797	3327	732	551	522	642	736	525	1417	727	462	707	463	644	613	486	790	895	869	674	529	760	524	700	648	604	1756	933	878	436	763	595	470	857	1605	1268	843	1027	1204	1173	1285	1476	1223
ENSG00000067113	884	668	535	530	791	770	863	1158	763	592	501	582	806	722	685	663	528	605	636	1047	698	831	755	906	904	611	852	792	745	635	772	746	1036	818	742	686	462	593	647	835	862	768	760	910	926	811	1020	698	1009
ENSG00000067141	4304	5032	3570	2433	4012	4193	4369	5257	3969	3294	3352	3662	5123	4357	3506	3763	3176	3697	3630	4435	4479	3774	4110	4543	5500	3417	4080	4152	3474	3378	3692	3908	4883	4355	4137	3790	2781	3369	3033	4170	2950	3244	3451	2975	3271	3220	4057	3215	3369
ENSG00000067167	2506	2115	1600	1608	2183	2125	2010	3403	2154	1308	1644	1603	2153	2199	1644	1769	1530	1749	1991	2417	2246	1973	1827	2157	2614	1242	2187	2042	2037	1972	2189	1874	2218	1895	1770	1419	1211	1975	1662	1907	1829	1566	1815	1844	1890	1589	2131	1958	2190
ENSG00000067177	1212	1463	1551	809	1117	892	1067	1202	1203	999	904	1352	1131	1032	1016	1360	949	991	889	1053	1228	1203	1329	1836	1438	1667	1303	1439	1316	819	1691	1335	1332	1067	1396	1327	1195	965	1242	991	592	433	499	367	558	388	631	378	529
ENSG00000067182	428	916	638	179	219	611	470	881	362	235	484	261	553	265	448	446	155	290	208	255	265	239	325	341	317	574	269	348	215	267	291	173	299	367	579	246	149	236	235	377	354	522	480	212	183	538	398	476	313
ENSG00000067191	1260	1395	1334	906	1493	1054	1381	861	1241	1095	783	1413	1334	1039	2160	1486	1640	1235	1453	1354	1258	1386	1173	1447	1557	1314	1228	1121	1316	1249	1969	1834	1857	2085	1615	1403	1600	1390	2001	1790	2366	2299	1927	2172	2056	1503	2692	2224	2439
ENSG00000067208	3214	2771	1865	2237	3092	2352	3054	3699	2807	2281	2303	2353	3135	3035	2483	2479	2334	2685	2824	3057	3535	2707	2424	3487	3602	1700	2878	3394	2663	2739	3248	2542	3203	2908	2848	2187	1954	2912	1964	2527	3341	3107	2618	3099	3166	2822	4055	2852	3507
ENSG00000067221	832	744	577	811	1194	821	862	1006	988	635	630	649	1139	899	890	1174	902	911	1070	1140	1072	1127	696	1013	1155	629	1053	922	998	1003	1048	1022	1062	1314	1041	674	707	1082	897	901	1839	1445	867	1397	1614	1351	1631	1233	1502
ENSG00000067225	23288	15079	13945	15568	23470	19632	18824	20032	20380	10582	16786	13356	22489	17816	17233	23391	17021	20799	21927	22112	22090	21184	14530	23530	26044	10116	22892	20211	21090	18692	26546	24109	23715	24212	23150	12391	13444	21075	17082	16769	27100	23748	18945	24536	24203	22465	28895	20173	26430
ENSG00000067248	1956	1719	1361	1570	2046	1802	1960	2813	2001	1127	1521	1428	2063	1765	1736	1981	1530	1770	2011	2261	2103	2083	1484	1942	2360	1100	2052	1877	2110	1760	2298	2062	1968	1948	1892	1378	1310	2005	1695	1743	2082	1600	1676	2034	1862	1703	2073	2301	2051
ENSG00000067334	1757	1375	1038	1184	1565	1501	1466	2566	1570	828	1255	945	1531	1384	1230	1469	1057	1311	1531	1781	1679	1542	1160	1720	2028	760	1689	1661	1536	1412	1781	1530	2105	1811	1675	853	912	1699	1192	1337	1786	1506	1394	1832	1769	1537	1981	2126	1915
ENSG00000067365	251	437	361	180	289	220	326	372	269	313	261	331	345	286	407	307	284	241	261	237	346	287	289	444	355	272	238	275	263	275	301	295	357	413	381	292	314	258	263	263	311	271	453	332	261	276	442	388	322
ENSG00000067369	10282	7571	7096	7658	10965	7246	8838	9181	9531	5326	6881	7232	9689	9036	8308	10568	8157	9494	10168	8775	11703	9662	7647	11067	12579	5272	9833	10120	8925	8264	10010	9106	10447	10850	10102	6889	6951	9898	7295	8684	10626	8628	8156	10209	10069	7253	10784	8579	9949
ENSG00000067445	1487	1441	1060	1292	1657	1219	1853	1759	1579	1187	1242	1619	2137	1832	1390	1908	1325	1681	1570	1118	2494	1938	1520	2691	2561	908	1953	2190	1580	1577	1599	1550	2164	2489	2226	1313	1239	1515	1056	1872	2612	2384	2417	2303	2385	2459	3375	2425	2557
ENSG00000067533	1051	791	597	683	1072	671	878	1376	973	520	604	623	849	841	792	797	696	764	739	917	1112	863	827	1321	1001	411	952	971	710	853	998	807	1174	989	953	623	674	840	701	942	1280	1296	1108	1022	1237	862	1183	1209	1208
ENSG00000067560	5251	4642	3526	3401	4861	4412	4738	7073	5035	3235	3278	3493	5087	4709	4214	4355	3495	4415	4299	5487	4845	4445	4238	5264	5601	2959	4904	4882	4243	4328	5301	4308	5586	5040	4905	3096	2871	4404	3739	4576	5134	4115	3850	4552	4365	4058	5321	4487	5137
ENSG00000067596	1638	1818	1723	1151	1704	1595	1767	1877	1679	1225	1361	1550	1852	1624	1758	1745	1609	1603	1737	1594	1880	1736	1518	1802	2087	1534	1726	1691	1548	1623	1939	1668	2172	1839	1852	1448	1611	1478	1566	1626	1895	1796	1724	1631	1731	1633	2177	1707	1886
ENSG00000067601	159	143	167	82	140	100	120	168	178	143	107	171	170	147	180	205	202	166	137	122	166	138	160	160	219	155	138	186	113	127	148	174	166	192	199	171	112	159	128	109	137	135	136	137	115	103	138	115	140
ENSG00000067606	2835	2275	2071	2197	2873	2409	2586	2180	2363	1648	2243	1674	2939	2376	2659	3068	2254	2531	2847	2835	2515	2773	1884	2628	3136	1825	2951	2495	2976	2216	3535	3074	2782	3270	3213	2131	2117	2851	2465	2676	4071	3346	2849	3190	3524	2782	4104	2648	3510
ENSG00000067646	0	768	0	686	966	0	1021	0	972	0	0	689	0	1067	0	828	0	797	0	1118	0	1054	0	1038	1278	0	1147	0	1056	0	0	1014	0	934	0	700	0	1045	0	1003	0	905	0	1059	1030	0	1194	0	1302
ENSG00000067704	2711	1726	1475	1929	2717	2450	2291	2419	2222	1281	1522	1543	2552	2252	1894	2359	1788	2111	2533	2809	2542	2448	1971	2659	3099	1260	2412	2365	2384	2117	2935	2629	2516	2964	2241	1480	1411	2317	1883	2023	2977	2449	1988	2752	2745	2499	3192	1995	2790
ENSG00000067715	19345	10445	9322	15194	21222	15278	20900	21399	20476	9030	17408	9893	22546	19053	13501	22851	13878	21516	20266	16477	25000	18834	13598	25400	27213	4904	22276	22375	18050	17147	21144	18891	25202	38867	22702	8316	10206	20993	12925	25221	79471	63235	47253	70690	67538	56721	73070	61786	71682
ENSG00000067798	4863	3460	3152	3637	5361	3047	4685	4099	5194	2797	3078	4426	4464	4721	4049	4763	3820	5222	4491	3873	5536	5415	4075	4626	6018	2860	5116	4382	4416	4559	5191	4263	4775	7244	4579	3473	3369	4081	3343	4886	8584	6465	6443	7045	7809	5212	8038	6915	7422
ENSG00000067829	1151	789	802	823	1228	1006	966	836	865	629	695	704	1078	873	890	1062	1029	1037	1102	1386	1022	1070	596	830	1269	583	1103	877	1134	888	1259	1328	1022	1006	1016	637	809	1069	1155	835	955	987	805	964	880	779	1194	855	968
ENSG00000067836	536	514	356	407	630	558	567	691	620	402	360	413	592	571	578	559	470	511	608	779	542	678	512	808	814	382	650	708	642	542	803	704	959	733	614	559	455	676	559	589	747	683	514	688	756	552	908	633	841
ENSG00000067840	4286	4410	4836	3942	5930	4147	4446	3181	4219	3350	3555	4264	5167	3934	7115	6483	5414	4951	5651	5861	4540	5992	3679	3955	6458	5220	5448	4048	5633	5148	7556	6726	5430	6096	5876	5677	5622	5965	6121	5341	8449	7789	6781	7406	8136	6237	10006	7904	7883
ENSG00000067842	1543	1685	1830	995	1675	1267	2068	1251	1866	1462	1335	1528	2058	1262	2790	1827	2121	1644	1615	1575	1608	1395	1449	2231	2020	1487	1244	1608	1507	1528	1757	1827	2282	2507	2489	1629	1816	1146	2275	2456	2550	3190	3047	1854	2180	1898	2978	2743	2268
ENSG00000067900	3030	3364	2784	1886	3088	2692	2963	4459	2883	2583	2417	2727	3046	3035	2864	2817	2592	2698	2559	3332	3072	3099	2944	3228	3719	2373	2895	3349	2492	2586	2809	3045	3428	2804	2822	2786	2287	2811	2255	2967	2448	1913	2625	2165	2378	1936	2749	2927	2629
ENSG00000067955	969	1294	981	571	846	1153	966	2110	888	904	951	686	1091	1241	702	804	603	706	601	1220	907	935	1034	1165	1236	677	1002	1009	713	753	770	737	1090	877	974	724	541	668	623	1061	680	670	837	678	726	763	877	711	729
ENSG00000067992	6409	3892	2984	3354	4767	5664	4973	4108	4502	2189	4113	2635	4965	3528	5136	4458	4219	4593	5555	4962	4064	4223	3651	5204	4279	2100	3458	4456	4834	3439	6374	5417	6600	5262	5289	2536	3436	5387	4918	4835	12702	12312	8619	9702	9459	9168	11444	10032	10753
ENSG00000068001	529	460	295	188	301	250	296	1184	281	205	162	326	309	161	442	301	202	260	230	339	172	218	223	257	291	306	246	239	250	214	312	199	306	225	397	287	370	326	304	356	503	356	245	146	216	246	280	861	309
ENSG00000068024	860	1615	1241	702	1117	762	1244	1194	1037	1388	928	1396	1201	1052	1275	1339	1266	1063	914	1013	1294	1048	1519	1746	1563	1470	1066	1513	966	1171	1049	1147	1472	1770	1834	1390	1216	863	1063	2003	1593	2242	2105	1505	1936	1755	2402	2022	1765
ENSG00000068028	298	372	309	255	337	313	299	554	307	164	276	249	333	260	402	332	232	294	242	359	268	339	251	287	418	179	349	290	264	277	316	334	433	256	278	235	235	325	232	334	353	322	231	212	266	286	349	277	268
ENSG00000068078	3232	2997	4099	3265	4471	2475	3522	3533	3476	4991	1671	5798	4223	4302	4784	5468	4956	4198	5060	4814	4442	4391	5002	7372	6601	5109	5124	6990	5059	5014	5401	5631	4881	6442	6799	5209	5249	5480	6196	4781	2833	1876	3052	3744	3057	2163	4582	2689	3990
ENSG00000068079	108	165	99	78	112	139	83	130	186	89	81	95	95	111	85	64	84	88	80	130	128	103	167	104	155	84	147	135	131	142	99	103	170	97	156	92	85	113	105	92	68	80	85	110	74	81	102	81	192
ENSG00000068097	870	843	708	666	988	858	822	905	902	596	742	778	905	726	925	806	744	896	958	957	971	865	778	1037	1141	546	942	880	926	812	1057	1100	994	977	848	725	671	971	823	882	743	683	761	739	776	667	905	649	846
ENSG00000068120	436	527	450	291	429	461	472	537	430	379	445	447	545	416	614	542	469	409	427	532	519	441	402	571	576	422	499	555	416	489	572	488	702	585	577	422	432	413	540	660	669	704	595	519	638	561	753	688	611
ENSG00000068137	33	108	111	60	95	70	56	49	62	93	77	100	83	94	158	128	106	96	96	77	111	88	146	205	150	127	128	155	103	140	116	91	155	137	177	125	89	129	72	151	112	129	106	163	144	188	193	189	181
ENSG00000068305	4805	3881	3240	3073	4705	4443	4516	5502	4669	2270	4443	3003	5472	4142	4235	4036	3756	4636	3989	5209	4295	4452	3342	3397	5132	2558	4868	3556	4335	3748	4632	3820	3148	5835	4356	3151	3106	4278	4010	4607	7012	6948	4473	4988	6206	5227	7161	5829	6158
ENSG00000068308	1352	1165	1243	1027	1525	1124	1265	1372	1319	874	988	1051	1359	1353	1326	1479	1173	1309	1474	1304	1597	1398	1143	1589	1821	832	1487	1419	1263	1204	1564	1480	1594	1713	1693	1106	1021	1372	1147	1423	1612	1408	1526	1486	1474	1264	1733	1522	1641
ENSG00000068323	1195	1525	1337	796	1287	981	1102	1092	1077	884	977	1205	1322	930	1410	1291	1130	989	1051	1162	1175	1203	1282	1419	1331	1239	1096	1220	957	1104	1400	1246	1602	1376	1546	1139	1254	1016	1137	1442	1413	1238	1277	1177	1180	1162	1449	1235	1309
ENSG00000068354	316	385	436	272	465	359	414	418	350	305	323	435	455	329	473	434	439	298	409	412	402	379	368	478	478	316	362	368	353	369	461	487	454	445	500	402	387	290	457	484	533	492	409	507	438	363	569	526	471
ENSG00000068366	4904	3069	2398	3586	4605	3961	4778	6460	4744	2016	4103	2378	5503	5147	2799	5233	2670	4836	4260	3816	5579	4740	3035	6049	6742	1169	5740	5325	4420	3706	4222	4021	5768	6061	5210	1976	2054	4139	2389	4521	7369	5568	4156	6395	6408	5521	6743	5103	6378
ENSG00000068383	4747	2611	2274	3690	5544	6640	3577	2164	3320	1383	2085	2362	4428	2410	6188	4787	4415	3957	4837	7134	2647	4621	1574	1711	3346	2962	3623	1963	4864	3176	7927	7652	4446	2111	3140	2745	3044	5739	5211	2473	1702	1544	1333	1718	1692	1570	1845	1429	1736
ENSG00000068394	787	642	620	525	764	703	748	897	718	503	558	606	720	693	596	775	549	603	682	953	831	863	746	951	1052	486	770	923	732	720	891	744	913	898	977	550	510	779	575	631	852	736	777	851	759	748	994	707	863
ENSG00000068400	2769	2678	2572	2129	2939	2195	2590	2833	2708	2056	1915	2526	2960	2362	3098	3023	2680	2509	2992	3132	2926	2764	2262	3147	3502	2319	2961	2758	2937	2362	3627	3333	3738	3376	3031	2409	2533	3090	2714	2767	3475	3023	3284	3512	3366	2749	3705	3300	3640
ENSG00000068438	691	441	375	566	800	513	481	534	543	205	377	442	490	493	644	807	529	560	702	742	667	624	372	484	709	348	710	482	649	575	946	767	586	575	525	437	480	689	616	547	603	456	356	510	477	460	677	419	558
ENSG00000068489	36	37	23	29	63	26	48	84	26	46	25	45	25	54	30	51	21	60	42	51	53	60	56	59	70	11	30	61	40	71	73	17	69	31	40	38	29	62	32	13	47	30	49	38	70	35	36	45	56
ENSG00000068615	4301	2503	2458	3443	4262	2898	3791	3622	3683	1890	3315	2414	4354	3419	3391	3924	3273	3655	4182	3106	4352	4297	3018	5528	4735	1775	4148	3761	3901	3286	4417	3881	5547	4522	4784	2501	2525	3959	2853	3385	4745	3996	2487	3950	3962	3188	4245	3098	3943
ENSG00000068650	1542	3745	2456	945	1833	1911	2236	2405	1592	2098	1794	2207	2063	1550	2530	1924	2215	1631	1428	2273	1554	1613	1973	2259	2138	2545	1501	1690	1409	1597	1653	1624	2461	1865	2230	2414	1992	1256	2034	2371	1012	1969	1413	913	1079	1411	1503	1846	1089
ENSG00000068654	1763	2268	2178	1409	2050	1259	2053	1150	2080	1670	1546	2089	1946	1572	2441	1847	2214	1913	1982	1825	2040	1709	1459	1996	2355	1475	1832	1645	1553	1435	2123	2031	2065	2324	2276	2148	1782	1684	2243	2053	1942	2310	2176	1748	1875	1344	2030	1414	1841
ENSG00000068697	1470	1252	1114	975	1425	1196	1280	1706	1560	920	826	1156	1396	1192	1192	1189	1055	1208	1355	1588	1480	1257	1354	1322	1456	1025	1393	1365	1223	1263	1503	1239	1339	1261	1350	1040	1048	1107	1106	1218	1265	1076	1192	1278	1205	1005	1360	1028	1496
ENSG00000068724	471	902	798	356	572	478	733	699	594	747	439	646	744	686	735	603	535	597	517	659	646	589	725	820	805	549	616	772	495	632	633	559	856	720	824	695	483	500	583	696	414	432	590	429	392	373	500	426	437
ENSG00000068745	1762	1525	1303	1260	1834	1800	1689	1753	1707	1007	1539	1368	1994	1775	1377	1835	1478	1545	1627	1839	2064	1881	1452	1743	2490	1024	2052	1762	1584	1409	1639	1617	1768	1904	1901	1371	1260	1972	1502	1861	1437	1353	1177	1325	1321	1297	1800	1296	1518
ENSG00000068781	2	0	3	1	0	0	0	4	2	0	1	1	0	2	1	2	1	0	0	0	0	0	6	2	3	4	3	0	0	0	1	0	2	4	3	1	0	0	0	0	1	1	0	0	2	0	0	2	2
ENSG00000068784	559	498	395	453	558	401	564	411	547	437	350	493	477	626	423	435	345	492	422	512	679	516	536	780	775	319	610	656	501	575	576	432	689	555	623	408	313	533	436	434	541	426	474	544	498	340	526	245	530
ENSG00000068796	3687	3089	2249	2392	3839	2450	3596	3675	3485	2159	2507	2843	3044	3623	3186	3269	2878	3269	3249	3396	3648	3135	2978	4341	4374	1908	3428	3556	2849	3072	3415	3006	4165	4245	3482	2546	2340	2727	2613	3430	3330	3285	2798	2859	3134	2488	3824	2943	3122
ENSG00000068831	1080	932	896	779	1559	1248	1031	555	987	625	735	817	1275	769	2065	1350	1254	1173	1341	1764	790	1428	549	718	1353	890	1156	714	1492	1037	1901	2043	1360	691	1157	1071	1086	1590	1555	799	417	455	307	389	487	374	593	381	579
ENSG00000068878	2871	3084	2599	1908	2763	2500	3308	4959	2921	2179	2069	2576	2835	2945	3160	2606	2449	2609	2574	3414	3056	2709	2971	3672	3731	1736	2680	3098	2479	2430	3174	3099	4479	3587	2826	2339	2077	2698	2436	3245	2535	2562	2675	2410	2374	1835	3190	3496	2813
ENSG00000068885	1495	989	775	1013	1366	1320	1596	1673	1739	802	992	903	1354	1766	1037	1245	913	1300	1265	1676	1586	1566	1223	1659	2128	569	1600	1402	1289	1314	1559	1180	1581	1504	1075	1160	762	1402	847	1477	1699	1378	1214	1507	1825	1346	2068	1194	1869
ENSG00000068903	1	0	0	0	0	0	0	0	0	0	0	0	0	2	2	0	0	0	0	2	0	2	0	0	0	0	0	0	0	0	0	10	0	0	1	0	0	0	0	0	0	0	0	0	0	0	0	0	0
ENSG00000068912	3045	1306	1377	2292	2975	2507	2454	2941	2651	951	1825	1365	2797	2691	1682	2748	1800	2604	2874	3132	2851	2686	1682	2441	3415	840	2924	2766	2651	2202	2975	2878	2585	3031	2657	1190	1321	2951	1722	2059	4073	2858	2737	3909	3720	3210	4314	3082	3980
ENSG00000068971	1511	2380	2543	1117	1884	1773	1974	2187	1986	1527	2092	1861	2387	1818	1793	2190	1939	1935	1594	2026	2018	1976	2024	2049	2514	1990	2225	2051	1649	1592	1787	1815	2128	2290	2853	1763	1713	1745	1929	2384	2056	2025	1352	1615	1927	1761	2117	1958	1965
ENSG00000068976	417	360	137	214	383	270	353	262	298	398	166	488	291	294	552	278	393	286	414	500	410	391	446	729	428	279	363	564	231	486	745	509	715	649	441	399	208	433	397	516	629	599	203	334	552	313	747	360	554
ENSG00000068985	0	0	0	0	0	0	0	0	1	0	0	0	0	0	0	0	0	0	0	0	1	0	0	0	1	0	0	0	0	0	0	0	0	0	0	1	0	0	0	0	0	1	0	0	0	0	0	0	0
ENSG00000069011	0	0	0	0	0	0	0	0	0	0	0	0	0	2	0	0	1	0	7	0	0	1	3	0	0	0	0	0	0	0	0	0	0	0	1	0	0	0	0	0	0	0	0	0	0	0	0	0	0
ENSG00000069018	34	28	58	49	75	51	31	33	36	25	29	55	58	53	37	71	39	46	72	61	103	99	69	110	100	76	123	60	78	84	74	71	104	57	48	75	75	66	57	43	1	2	2	13	3	2	1	0	5
ENSG00000069020	1253	1247	1781	903	1479	799	1454	1425	1377	1424	945	1740	1187	1156	1691	1882	1289	1470	1247	1212	1655	1293	1725	2610	1952	1831	1228	2072	1094	1296	1376	1312	2002	2018	1688	1635	1441	1137	1184	2093	3325	3597	3967	3204	3207	2545	4694	4094	3343
ENSG00000069122	1269	1035	1199	834	1355	1049	939	1281	1336	841	447	980	858	868	1390	846	1440	877	1237	2164	1083	1309	1344	1028	1324	1410	1240	1303	1078	1054	1505	1304	1486	1111	1136	1356	1286	1120	1568	1048	1884	1786	2183	1787	1569	1350	2480	1480	2184
ENSG00000069188	97	453	250	100	145	26	413	239	247	496	131	473	182	267	148	225	154	267	147	84	343	144	549	747	342	196	225	461	127	308	150	95	563	923	650	502	215	124	70	709	367	548	436	210	215	243	338	487	258
ENSG00000069206	4	0	0	0	0	1	0	0	2	0	0	2	1	0	0	0	0	0	1	0	0	0	2	1	0	0	0	0	0	0	0	0	0	1	0	0	0	0	1	0	0	0	0	0	0	2	0	0	0
ENSG00000069248	3380	2704	1985	2420	3295	3117	2836	3382	2763	1880	2677	2234	3157	3049	2561	3231	2385	3078	2976	3513	3330	3055	2360	2834	3980	1712	3199	2755	3043	2673	3407	3136	2945	2893	2684	1995	1956	3100	2390	2563	3112	2545	2362	3179	3068	2562	3555	2561	3101
ENSG00000069275	29115	19392	15560	19913	26787	24151	23413	31025	25759	13657	18886	15802	27426	24793	20081	22667	18238	23879	23528	27728	26594	24783	18437	20926	28732	10649	26593	21155	24300	20789	27279	23441	22657	21517	23363	14763	14054	24816	17979	19637	23819	19358	18694	21939	21659	18949	23493	20575	23419
ENSG00000069329	7322	3835	3300	4807	6832	5987	5851	6212	6249	2830	4544	3627	6160	5854	4772	6745	4627	6071	6590	6903	6769	6176	4374	7006	7914	2331	6941	6323	6218	5709	7365	6359	7305	7170	6245	3272	3494	6170	4557	5044	9078	7209	5930	8277	8611	6859	9418	6674	8939
ENSG00000069345	4207	2186	1999	2938	3998	3944	3058	3773	3430	1509	2579	1825	3734	3265	2895	4213	2660	3431	3875	4338	3595	3724	2087	2722	4176	1317	3764	3056	3830	3015	4452	4095	2826	3397	3211	1757	1982	3952	2785	2799	4659	3514	3266	4502	4338	3368	4820	3352	4624
ENSG00000069399	84	53	27	6	18	40	70	85	24	10	10	18	29	6	81	93	7	31	6	5	11	7	19	10	7	42	8	19	6	7	7	4	36	13	26	17	10	7	15	27	45	66	13	5	23	52	75	71	26
ENSG00000069424	2941	3984	4405	2399	3791	2569	3673	2335	3340	3099	2497	3653	3698	2351	5272	4160	4101	3330	3590	3075	3129	3654	3267	3963	3736	4673	3136	3090	3414	3637	3886	4035	5134	5483	4378	4149	5005	3321	4460	4545	6357	6594	6655	5273	5490	4971	7096	6204	6255
ENSG00000069431	1526	2718	517	873	1721	1196	1392	1383	1037	915	1058	1125	1228	1060	895	920	566	1461	1051	1057	1045	825	902	1017	1190	1581	918	908	670	1335	956	632	909	1268	890	1007	651	1194	884	864	1231	1828	942	1064	1600	1422	1661	1019	1265
ENSG00000069482	0	1	0	0	0	1	17	7	0	0	0	0	0	4	0	0	0	0	0	1	0	2	1	27	0	0	0	5	1	0	0	1	15	14	10	0	0	1	0	4	7	12	0	5	9	0	14	15	8
ENSG00000069493	253	142	134	216	255	160	143	232	197	125	116	187	228	200	221	178	257	185	246	240	283	182	217	278	236	170	215	213	151	204	239	185	152	149	186	201	135	174	238	193	118	93	94	169	188	118	191	78	177
ENSG00000069509	758	318	318	494	664	623	580	698	653	273	403	391	622	553	474	670	449	576	684	626	615	626	339	646	676	299	663	604	601	480	755	621	618	497	612	335	332	593	489	411	616	527	506	559	558	500	646	494	609
ENSG00000069535	4147	3579	2816	2807	4213	3016	2705	3881	3878	2086	2638	2551	3656	2806	3043	3988	3105	3295	3684	3157	3514	2948	2825	3305	3636	2181	3403	3227	3339	3875	3723	2966	2437	2801	4181	2278	2465	3607	3009	3032	1936	2277	2350	1800	1913	1812	2156	1781	2169
ENSG00000069667	5106	5970	4265	2953	4103	4696	4539	6007	4312	4276	4526	4376	5460	4118	4567	4409	4466	4695	4301	4358	4112	3997	3805	4851	4859	4153	3920	3700	3858	3406	4439	3874	4934	3673	4565	3953	3461	3945	3762	4226	5656	5734	4792	4517	5398	4685	6313	5273	5304
ENSG00000069696	0	0	0	0	0	0	0	1	0	0	0	0	1	0	0	0	0	0	0	0	0	0	0	0	1	1	0	1	0	0	0	0	0	0	0	0	0	0	0	0	0	0	0	0	0	0	0	0	0
ENSG00000069702	999	1102	888	590	1005	1079	772	1120	1048	657	706	915	1096	737	744	719	606	686	690	1116	1026	816	1168	670	858	959	901	765	739	964	946	808	919	659	816	788	574	728	798	880	850	966	890	593	865	922	975	774	812
ENSG00000069764	0	0	2	0	0	0	0	0	0	0	0	0	0	0	2	0	0	0	0	0	0	0	0	0	0	0	0	0	0	1	0	0	0	1	0	0	0	0	0	0	0	0	1	0	0	0	0	0	0
ENSG00000069812	0	1	1	1	0	0	0	2	0	0	0	0	0	1	0	0	1	0	0	0	0	0	1	1	1	0	0	0	1	1	1	3	0	0	1	1	1	0	0	0	0	0	1	0	0	0	0	2	0
ENSG00000069849	1839	1580	1250	1107	1675	1617	1625	2058	1332	835	1299	1277	1820	1287	1835	1877	1346	1558	1773	1634	1686	1503	1279	1843	1872	960	1636	1568	1524	1403	2099	1949	2405	1944	1595	983	1368	1709	1364	1594	2448	2229	1448	2048	1986	2252	2827	1934	2171
ENSG00000069869	731	539	509	512	727	560	568	522	540	336	340	459	538	594	584	802	543	553	657	541	605	592	464	402	658	488	677	548	528	662	791	536	457	491	461	392	645	473	436	543	278	275	280	248	260	314	405	311	270
ENSG00000069943	312	280	276	327	345	286	348	367	338	238	312	321	368	340	277	374	324	373	373	326	405	429	291	398	447	291	444	294	341	355	422	379	248	278	371	333	279	359	329	270	205	236	217	315	275	196	434	184	283
ENSG00000069956	5118	2877	2101	3424	5096	4658	4293	5670	4401	2042	3327	2326	4595	4041	3261	4374	3184	4208	4636	4637	4367	4764	2756	4049	5199	1530	4829	3888	4744	3642	4632	4484	4321	4101	3730	2313	2555	4394	3348	3399	4704	3996	3250	4666	4643	4226	4956	4329	4499
ENSG00000069966	3168	3210	3249	2106	3568	2832	3863	2796	3226	2164	2790	2895	3889	2744	4337	3486	3324	3148	3149	3314	3137	3118	2733	3813	3993	2343	3304	3171	3286	2903	3927	3628	4606	3755	4049	3052	3246	3122	3891	3941	4105	4215	4259	4146	3909	2943	4912	4326	3976
ENSG00000069974	311	299	286	159	331	296	261	529	282	214	233	247	289	285	268	351	216	273	265	259	344	197	291	178	264	215	228	210	282	212	273	192	257	182	333	221	289	228	205	245	210	215	223	122	194	175	179	262	178
ENSG00000069998	548	633	467	401	548	554	536	483	553	360	542	465	521	410	584	574	503	526	443	605	480	559	434	476	658	418	558	547	614	418	601	613	548	559	533	483	372	489	452	512	504	550	447	517	486	449	635	393	542
ENSG00000070010	860	781	618	506	737	735	761	1362	757	571	571	642	1060	738	729	807	651	711	682	863	882	667	770	901	934	446	750	754	657	679	882	727	978	784	822	645	529	636	573	716	711	541	555	588	722	659	870	941	690
ENSG00000070018	0	0	0	0	0	0	1	0	0	0	0	0	0	0	0	0	0	0	1	0	0	0	0	0	1	0	0	0	0	0	0	0	0	0	0	0	0	1	0	0	0	0	0	0	0	0	1	0	0
ENSG00000070019	10	16	7	23	26	16	15	58	7	9	27	14	25	4	21	31	12	17	19	21	26	15	9	3	11	9	9	13	20	30	31	21	19	8	13	16	14	30	28	4	3	8	7	11	1	8	16	53	2
ENSG00000070031	0	0	0	0	0	0	0	0	0	0	0	0	0	0	0	0	0	0	0	0	0	0	0	0	0	0	0	0	0	0	0	0	0	0	0	0	0	0	0	0	0	0	0	0	0	0	0	0	0
ENSG00000070047	24	24	6	18	30	40	4	62	8	10	4	16	7	6	53	16	8	8	4	6	0	11	33	16	12	6	16	48	24	70	28	19	16	11	29	39	16	34	11	9	11	68	34	19	4	5	6	62	13
ENSG00000070061	4315	3481	3033	2882	4937	3680	3663	3018	3882	2275	2843	3010	3710	3934	3645	4688	3244	3559	3990	4240	4644	4554	2969	4197	5221	2406	4680	4224	3967	3267	4223	4362	3986	3916	3543	2870	2947	3942	3165	4102	4172	3931	3438	3927	4548	3592	4962	3014	4756
ENSG00000070081	2442	1807	1819	1692	2537	1968	2053	1570	1945	1276	1649	1823	2267	1686	2679	2198	2102	1944	2427	2502	2216	2153	1463	1758	2379	1577	2103	1800	2317	1735	3448	2660	1981	1748	1683	1474	2005	2267	2071	1862	1450	1261	1314	1252	1318	1082	1588	922	1426
ENSG00000070087	8982	4601	4406	6479	9056	7204	7151	8576	8133	3269	5897	3957	8229	7054	5560	8122	5375	7723	8271	7753	8708	8357	4633	7046	9207	2472	8981	7094	7901	6713	9258	8121	7528	9248	7728	3542	4453	8380	5623	6835	14979	12170	10444	14837	13216	11123	14472	11734	14594
ENSG00000070159	206	30	102	216	130	53	85	77	102	30	27	106	101	67	126	187	114	103	178	66	197	136	78	99	84	22	98	118	110	182	266	55	153	637	91	166	103	185	34	242	1634	1604	1457	1678	1471	1273	1785	1575	1569
ENSG00000070182	4230	5914	6277	3416	4945	3073	5404	2741	5290	4107	4158	5459	4935	4125	5840	5754	6061	4748	4934	3833	5337	4826	4357	4253	6004	5122	5116	3973	4424	4535	4365	4501	4968	4039	5953	5934	6477	4211	5690	4847	2719	3150	3113	2263	2284	2021	3549	2372	2451
ENSG00000070190	27	5	23	11	12	92	12	33	35	5	63	11	49	16	22	5	12	10	21	37	41	28	28	40	18	3	55	16	19	22	29	33	16	20	23	2	6	18	6	23	22	12	27	11	8	42	6	14	20
ENSG00000070193	99	87	58	57	136	15	245	520	151	139	113	87	250	280	20	95	58	101	91	25	509	115	200	697	454	18	220	450	96	100	46	79	262	407	391	31	27	60	26	90	156	97	68	58	90	53	87	62	110
ENSG00000070214	12324	10423	4954	6630	11024	9696	13778	17260	10608	9347	5805	6551	11748	15982	9409	7929	7925	8276	8553	14929	10808	12488	14668	14711	18313	4249	11910	11447	9787	9455	9164	10527	18301	11587	7698	8413	6626	10878	8048	9127	6174	6354	5103	6495	7966	6174	8778	6196	7704
ENSG00000070269	1938	1541	1498	1292	1710	1760	1543	1178	1740	1172	1386	1174	1756	1714	1444	1713	1370	1674	1619	1784	1887	1965	1350	1570	1996	969	1692	1582	1670	1471	1481	1632	1617	1448	1505	1198	1174	1663	1432	1436	1335	1125	1413	1398	1416	1196	1543	833	1401
ENSG00000070366	1320	1928	1957	924	1592	1156	1528	1327	1470	1550	1174	1695	1631	1261	1876	1415	1589	1305	1343	1297	1654	1377	1547	1959	1761	1800	1293	1720	1148	1422	1433	1246	1836	1750	2214	1788	1477	1219	1609	1659	1350	1542	1820	1007	1245	1207	1624	1456	1176
ENSG00000070367	6637	4684	3780	4767	6198	4993	5450	7082	5743	3179	4598	4059	6003	5447	4695	5486	4276	5212	5795	5794	6355	5572	4191	5690	6663	2744	6491	5579	5515	5446	6567	5640	5938	5603	5094	3659	3481	5862	4106	5188	6354	5300	4588	5907	6062	4824	7059	5102	6434
ENSG00000070371	458	651	463	329	463	379	640	710	549	444	375	453	579	488	521	428	396	427	501	534	607	461	727	1216	602	295	435	762	460	475	555	411	1266	742	853	355	409	275	457	484	286	291	280	330	308	207	326	255	438
ENSG00000070388	17	30	28	20	24	13	23	17	11	27	12	29	34	27	39	33	18	20	47	31	21	11	33	43	37	31	27	30	20	27	40	23	60	36	57	38	31	23	39	27	41	61	71	63	73	56	57	42	56
ENSG00000070404	141	231	133	74	111	181	82	176	80	104	124	104	140	74	175	132	96	102	124	139	72	93	133	119	140	118	128	178	100	131	124	121	187	127	138	104	72	121	98	121	177	168	146	102	110	162	133	140	112
ENSG00000070413	2125	2640	2733	1625	2706	1821	2623	2366	2530	2455	2253	2432	3165	2276	3135	2880	2746	2698	2410	2395	2565	2505	2505	3780	3643	2323	2673	3107	2311	2660	2687	2802	3318	3578	3893	2620	2531	2284	2819	3066	3027	3420	3636	2613	3074	2615	3928	2802	2943
ENSG00000070423	68	200	184	123	169	122	179	194	155	161	150	155	130	122	219	237	144	133	157	235	152	178	223	265	273	172	199	242	240	198	222	200	251	308	324	240	203	198	204	228	229	261	285	414	278	265	368	377	288
ENSG00000070444	366	660	871	290	386	277	472	339	455	551	403	732	438	331	822	673	588	386	427	326	482	492	595	774	560	865	473	564	342	543	431	440	641	706	676	848	694	347	600	584	389	602	755	385	355	440	490	633	432
ENSG00000070476	1032	1297	1209	966	1333	1044	1111	1247	1007	1126	885	1272	1136	1105	1346	1242	1343	1195	1081	1265	1544	1161	1036	1389	1705	1179	1116	1310	1221	1074	1236	1328	1268	1347	1337	1308	1014	1378	1264	1354	1102	948	1014	1141	1119	771	1018	914	906
ENSG00000070495	727	752	696	449	776	888	979	741	711	497	634	641	720	719	815	877	622	632	637	806	898	995	704	965	1185	549	888	941	669	608	883	939	976	939	695	602	544	840	574	1225	905	923	854	885	935	963	1498	823	965
ENSG00000070501	768	492	457	583	769	628	565	923	734	378	573	497	710	706	518	693	519	728	651	724	746	729	467	676	902	386	794	698	681	556	732	728	618	714	610	417	425	611	510	591	779	621	592	756	739	625	778	744	695
ENSG00000070526	27	73	60	48	67	70	40	42	86	50	52	85	68	54	75	58	119	90	93	81	52	80	63	93	67	100	45	63	55	55	85	46	58	44	93	80	49	88	74	59	24	36	81	94	57	108	60	36	112
ENSG00000070540	284	410	199	135	260	341	335	433	262	254	198	204	342	255	293	308	197	270	225	325	226	246	287	344	272	276	201	320	178	177	299	212	318	242	328	191	162	232	202	238	358	454	300	237	282	307	406	243	331
ENSG00000070601	165	115	132	78	180	95	180	128	152	146	81	148	166	133	189	107	141	119	168	135	184	142	165	296	246	154	126	202	126	145	204	163	234	201	214	156	115	94	148	202	284	189	180	226	221	151	297	175	241
ENSG00000070610	2074	1964	1248	1305	1993	1584	2098	1958	1800	1446	1440	1558	2256	2016	1862	1984	1579	1717	1734	1940	2408	1951	1840	3302	2795	1388	2085	2654	1724	1768	2299	2104	3267	3123	2728	1483	1436	1946	1712	2299	3732	3163	1844	2947	3002	2585	3904	2722	3209
ENSG00000070614	2920	4417	3369	1768	2956	1916	3211	3785	2870	3447	2261	3749	3476	3009	4165	3094	3210	2774	2549	3289	3189	3036	3805	5028	4142	3404	2890	3957	2539	2857	3192	2977	4603	4685	4609	4055	2966	2700	3262	3646	2804	2964	2876	2205	2339	2122	3373	2958	2680
ENSG00000070669	110	144	139	107	130	124	139	155	132	109	142	138	160	139	125	149	123	132	140	127	182	178	121	190	226	126	194	155	148	98	125	143	102	163	175	155	122	172	107	191	201	190	186	172	242	216	250	198	241
ENSG00000070718	3409	1873	1615	2214	3375	2613	2911	2858	3098	1426	2235	1781	3166	3069	2133	2940	2102	3092	2988	3088	3656	3008	1925	3259	3812	1193	3415	3175	2866	2678	3184	3145	3002	3315	3145	1618	1666	3354	2021	2786	4884	3931	2986	4015	4767	3724	4914	3137	4716
ENSG00000070729	57	174	73	19	82	4	148	187	143	184	104	329	156	320	8	171	13	191	21	7	521	147	209	442	353	77	289	314	116	106	8	9	216	352	317	150	55	118	2	325	363	263	390	323	279	189	423	306	258
ENSG00000070731	48	5	21	19	19	15	10	19	13	21	0	15	4	18	22	33	20	13	19	18	19	14	13	1	12	0	16	11	26	52	32	13	10	1	20	49	5	25	13	10	2	9	9	0	6	7	8	9	13
ENSG00000070748	63	142	118	42	90	75	283	167	134	250	93	89	182	101	86	62	105	121	60	68	119	77	443	682	148	65	57	214	97	106	126	104	1147	353	322	102	69	64	128	121	0	0	0	1	0	0	0	0	0
ENSG00000070756	4283	4757	5889	2931	4279	2960	4934	4737	5016	3354	3880	4295	5368	3932	4747	4566	4786	4214	3869	3958	4190	4233	3955	4556	5251	3397	4150	3745	3511	4343	3848	3489	4009	3513	4785	3869	3987	3111	3886	5270	2664	2521	3003	1922	2107	1982	2766	2610	2348
ENSG00000070759	183	166	86	90	157	183	210	299	162	141	121	142	197	217	145	121	120	128	115	274	197	127	150	315	230	96	151	206	131	185	186	136	273	287	138	123	74	130	87	182	155	164	160	132	173	164	187	136	182
ENSG00000070761	1168	484	470	804	1248	956	745	823	863	363	600	649	1003	902	760	1050	780	1011	1180	1093	1012	1114	622	728	1309	295	1083	809	1093	1103	1318	1237	907	964	855	515	478	1206	775	737	899	716	659	1027	876	689	1034	623	1009
ENSG00000070770	1387	1312	1109	881	1293	999	1292	1438	1395	865	965	1141	1415	1121	1486	1206	1211	1116	1279	1188	1419	1165	1137	1450	1476	1002	1077	1254	1068	1028	1446	1205	1574	1602	1516	1204	1078	1075	1286	1562	1649	1844	1661	1536	1503	1208	1921	1960	1605
ENSG00000070778	814	756	548	500	631	505	518	699	616	520	463	689	582	574	709	619	594	532	674	576	770	595	606	824	752	608	637	793	503	765	751	527	708	683	768	750	539	648	587	722	471	495	563	466	518	427	578	445	570
ENSG00000070785	740	524	497	520	711	603	686	723	652	360	501	483	689	688	579	704	512	706	640	687	872	759	542	674	973	402	845	678	628	602	732	676	700	863	697	426	468	666	458	641	918	637	554	651	763	556	884	478	830
ENSG00000070808	15025	16836	18149	11114	16872	11100	16922	11648	19462	12139	14822	15842	17101	14934	16141	17567	16003	16801	14865	12086	18258	18472	13266	10882	20254	14492	19283	12199	15325	15312	17419	15892	14558	27210	18741	15808	18235	15418	14641	25501	51966	47786	42120	44528	44925	36450	61169	43311	47927
ENSG00000070814	680	932	738	464	778	611	962	762	783	819	612	891	794	783	909	954	798	729	712	939	975	892	858	1181	1169	734	911	1040	759	754	825	861	1159	1235	976	959	752	818	798	1172	1125	1140	1117	1104	1024	924	1494	1087	1204
ENSG00000070831	5825	4054	2985	3641	4938	5216	4863	7593	4933	2616	4063	3152	5824	5087	3617	4558	3255	4561	4451	5123	5473	4818	4103	5607	6356	2244	5149	4939	4751	4154	5488	4860	6146	6166	4826	2826	2713	4884	3338	4200	7722	5328	4319	6766	6566	5485	6962	5844	7129
ENSG00000070882	440	204	234	397	470	220	398	331	320	334	124	453	179	293	253	343	235	412	361	404	501	433	473	558	391	361	331	573	474	555	568	427	407	973	388	382	278	460	286	625	1993	1525	1595	2336	1971	1198	2541	1265	2203
ENSG00000070886	9	58	60	26	14	13	78	15	36	65	32	46	40	43	40	32	17	19	27	21	45	23	45	115	48	53	35	65	51	29	22	21	70	73	118	28	46	22	16	42	30	42	38	41	38	21	22	25	46
ENSG00000070915	6	18	25	2	9	2	8	4	4	39	3	17	4	7	14	6	17	6	5	4	6	6	16	22	6	60	12	5	2	11	4	12	6	6	18	18	33	6	11	30	1	8	4	0	2	3	8	5	2
ENSG00000070950	623	588	487	350	727	617	648	538	547	445	472	497	663	476	690	606	622	651	619	581	582	538	438	459	617	551	522	500	483	413	562	599	496	479	523	452	488	572	555	488	587	526	473	580	527	455	600	573	521
ENSG00000070961	50345	19782	16087	27345	45498	49778	36987	25012	35475	12674	26600	17013	40972	26102	37140	36768	28988	37448	45838	46121	32157	40889	15564	14409	38850	9945	35493	21064	44497	29122	60523	52485	26363	27976	24839	18144	23264	46575	33657	26287	42775	34507	27697	37533	40281	29742	44969	31478	39493
ENSG00000070985	0	4	0	0	3	1	4	0	0	1	1	8	0	0	1	2	2	1	0	1	1	1	6	1	0	4	2	0	1	2	1	3	0	4	2	2	0	1	2	0	1	0	2	1	1	0	2	0	0
ENSG00000071051	388	430	349	282	369	398	454	815	382	254	351	316	481	284	503	457	307	359	302	429	367	373	411	679	413	348	414	542	390	384	436	406	582	520	649	361	297	391	408	596	1173	1182	838	977	1034	986	1469	1526	1160
ENSG00000071054	10523	13793	6172	6312	9356	9088	12096	16306	9166	11532	6835	7543	10921	12159	8604	8401	7122	7924	8465	12402	10786	10122	11891	16287	15515	5878	10266	12554	7664	9675	9328	9404	17586	13560	10973	10033	6000	8991	6439	9268	9022	7776	7000	7195	8790	7543	10353	7423	8459
ENSG00000071073	8919	4626	4237	5322	7830	6839	6654	6591	6806	2974	6029	4172	8142	6520	6819	8093	5953	7362	7836	7089	6972	7457	4152	4583	7360	3090	8489	4978	7317	5543	8492	6697	4435	4727	5710	3583	4642	7341	5442	5640	6082	4664	3455	4382	5225	4339	5655	4789	5104
ENSG00000071082	7439	4674	5015	6017	8343	7920	6492	7845	7080	3747	4856	4072	7805	6762	5546	8236	3776	6670	7699	8904	7334	7961	4623	6284	8936	3169	8223	7324	7587	6383	8557	7818	6651	6850	6581	3829	4016	7522	4754	6236	6330	4521	5923	6422	5937	5340	6811	4773	6660
ENSG00000071127	2280	2886	2492	1608	2195	1993	2328	4904	2915	1739	2107	2124	3046	2782	1660	2403	1456	2386	1680	2111	3027	2015	2300	3309	3998	1539	3079	3196	2396	2072	1922	1682	2721	3379	2983	1758	1360	2449	1580	2835	2436	2099	2021	2331	2020	2073	2412	2905	2591
ENSG00000071189	5701	4264	3373	4321	5746	4427	4787	5968	4888	2914	3886	3720	4981	4980	4354	4880	4134	4893	5467	5690	5541	5131	4015	5137	6265	2977	5886	4776	4895	4392	5787	5003	5093	4999	4875	3449	3672	5160	3791	4830	6205	5254	4913	5810	6078	4986	6881	5188	6038
ENSG00000071203	0	0	0	0	0	0	0	0	0	0	0	0	0	0	0	0	0	0	0	0	0	0	0	0	0	0	0	0	0	0	0	0	0	0	0	0	0	0	0	0	0	0	0	0	0	0	0	0	0
ENSG00000071205	513	594	761	308	587	388	781	964	757	711	582	604	699	614	465	503	449	614	440	666	936	547	740	468	1020	446	684	927	639	606	612	646	854	651	736	586	350	605	549	700	1308	824	1049	1025	885	491	1276	792	950
ENSG00000071242	2881	4465	4142	1874	2890	2821	4037	3483	3312	3614	3510	3386	3861	2970	3929	3556	3462	3137	3008	3527	3643	3038	3324	3730	4034	3750	2731	3466	2561	2876	2901	3014	3961	3194	4376	3537	3312	2603	3952	4324	2426	2726	3092	2122	2207	2134	2961	2910	2340
ENSG00000071243	644	460	438	498	676	394	623	775	719	362	507	554	582	666	500	551	414	526	573	578	876	732	637	834	795	307	689	707	636	611	706	701	714	784	705	428	507	695	486	694	790	573	595	722	766	504	755	571	812
ENSG00000071246	943	967	741	664	1004	553	1200	1035	1010	971	535	1024	972	1227	1163	883	928	945	937	1109	1266	1350	1138	1782	1394	753	1122	1356	942	1062	1222	1070	1668	1671	1251	1130	910	870	811	1115	1082	838	756	1053	1117	609	1269	784	1075
ENSG00000071282	119	318	197	97	148	111	99	707	215	72	116	137	176	146	88	125	114	134	137	196	174	160	167	173	180	217	152	234	143	124	131	158	190	173	170	124	81	102	153	171	52	114	142	155	119	97	73	249	169
ENSG00000071462	658	598	497	491	641	530	670	774	634	370	477	537	623	577	621	606	515	534	618	636	675	605	530	636	855	371	679	650	650	502	834	602	700	662	646	478	418	595	499	562	646	533	500	591	552	470	686	641	629
ENSG00000071537	7467	5326	4859	4755	6893	6570	6790	7988	6937	3747	5583	4038	7152	6331	6077	6215	5450	6374	6721	7268	6814	6341	5025	6405	8294	3098	6596	6171	6130	4996	7770	6906	6709	6333	6440	3980	4247	6066	5982	6019	6657	5859	5684	6182	6185	5391	7214	5787	6488
ENSG00000071539	51	22	44	46	59	22	43	32	63	17	36	43	43	43	24	58	28	51	62	27	47	50	44	71	47	33	64	49	53	32	35	22	45	103	52	30	24	42	13	63	79	75	55	81	71	71	61	45	61
ENSG00000071553	2590	1720	1723	1879	2978	2174	2560	2687	2472	1195	1988	1661	2656	2428	2464	2777	2110	2587	2560	2604	2646	2462	1797	3070	3212	1205	2759	2437	2470	2404	2863	2640	3025	3623	2849	1610	1751	2317	2304	2555	4075	3353	3293	3471	3483	3204	4122	3175	3656
ENSG00000071564	141	278	281	126	264	127	233	177	169	232	149	297	189	210	327	275	178	238	184	293	266	258	305	393	341	257	264	334	225	293	245	273	391	342	358	306	247	235	272	366	189	232	253	213	198	158	289	151	253
ENSG00000071575	760	915	621	474	811	581	866	717	809	639	546	897	733	935	915	819	619	827	705	757	1098	948	889	1691	1425	873	1121	1110	864	736	968	967	1298	1530	1067	733	689	758	611	1019	1546	1425	1474	1936	1705	979	2205	1179	2119
ENSG00000071626	797	1478	1346	631	922	983	1013	1252	829	1174	864	1240	950	916	1541	1112	1072	972	849	1060	1039	950	1118	1339	1314	1453	967	1213	835	861	1079	1061	1429	1180	1320	1344	1236	755	1125	1156	940	996	1030	956	934	982	1194	1368	1001
ENSG00000071655	261	486	512	342	581	340	386	472	441	623	296	461	475	397	724	671	578	455	556	726	527	600	714	997	807	683	687	725	590	645	757	723	959	882	955	760	749	632	818	948	851	1016	724	1062	1015	905	1424	973	1188
ENSG00000071677	0	0	0	0	0	0	0	0	0	0	0	1	0	0	0	0	0	0	0	0	0	0	0	0	0	0	0	0	0	0	0	0	0	0	0	0	0	0	0	0	0	0	0	0	0	0	0	0	0
ENSG00000071794	4631	2578	2460	3192	4129	2597	3706	3794	3945	2018	2362	2659	3824	4165	2916	3720	3203	3746	4021	4533	4709	4379	3271	4493	5459	1741	4064	4440	3983	3701	4483	4153	4184	3696	3883	2668	2544	4279	2833	3328	4876	3431	3302	4079	4184	2347	5043	3300	4579
ENSG00000071859	537	582	405	381	542	488	525	730	468	492	395	433	542	554	556	572	378	504	409	679	620	596	591	658	727	450	584	592	417	554	577	473	934	711	574	426	438	423	463	584	765	685	601	679	654	649	730	664	708
ENSG00000071889	394	497	424	271	470	372	380	403	361	420	312	407	432	443	536	480	443	438	416	532	422	547	590	656	598	486	523	567	418	516	518	492	699	642	620	499	449	429	505	539	385	433	429	442	487	448	562	396	443
ENSG00000071894	0	0	0	0	0	0	0	0	0	0	2	0	0	0	0	0	0	0	0	0	0	0	0	0	1	0	0	0	0	0	0	0	0	0	0	0	0	0	2	0	0	0	0	0	0	0	0	0	0
ENSG00000071909	36	16	23	17	26	13	32	57	38	46	18	18	47	36	36	20	23	33	25	17	70	14	38	59	53	15	33	62	13	29	17	20	21	34	38	22	18	26	26	35	14	8	7	11	22	12	9	3	9
ENSG00000071967	3610	2775	2725	1702	3285	3761	2616	3050	3731	1881	1587	2566	2830	2619	3104	1812	2629	2117	2559	4405	3487	3679	3991	3496	3128	2262	2966	2644	2870	2601	3806	2712	3167	2037	2680	2920	2295	3273	2884	2794	1703	1170	2157	1480	2043	2141	2047	1264	2659
ENSG00000071991	1007	1176	228	360	536	1385	1195	3727	628	586	611	332	947	1201	468	509	356	496	430	1227	493	561	698	958	1303	169	827	817	716	556	497	648	1148	713	498	458	271	673	470	527	297	465	184	300	464	764	595	812	350
ENSG00000071994	955	713	576	791	1039	872	774	1044	1013	486	633	782	953	902	764	901	754	933	1056	1000	1057	1015	798	881	1209	474	1052	931	1021	820	1155	1057	920	989	956	692	589	924	860	847	963	761	739	947	1043	800	1131	690	1013
ENSG00000072041	2799	1910	1336	2328	2596	2406	2777	4048	2531	1226	2408	1262	3326	3246	1656	2643	1779	2646	2737	2550	2821	2584	1941	3494	3756	671	2452	2762	2093	2162	1931	2304	3778	3228	2595	1396	1298	2594	1628	2321	4258	3772	2954	3737	3961	3486	4182	3997	3704
ENSG00000072042	2113	2016	1198	1467	2262	2103	2269	3081	2129	1225	1977	1426	2452	2118	1610	1897	1386	1974	1806	2258	2287	2231	1783	2682	2579	1134	2298	2352	2050	1862	2312	2075	3155	2687	2298	1253	1222	1997	1339	1985	3193	2946	1716	2871	2903	2614	3289	2356	2966
ENSG00000072062	0	0	0	0	0	0	0	0	0	0	0	0	0	0	0	0	0	0	0	0	0	0	0	1	0	0	0	0	0	0	0	0	0	0	0	0	0	0	0	0	0	0	0	0	0	0	0	0	0
ENSG00000072071	0	0	0	0	0	0	0	0	0	0	0	0	0	1	0	0	0	0	2	0	0	0	0	0	0	0	0	0	0	0	0	0	0	0	0	0	0	0	0	0	0	0	0	0	0	0	0	0	0
ENSG00000072080	1	0	0	0	0	0	0	0	0	0	0	0	0	0	0	0	0	0	0	0	0	0	0	0	0	2	0	1	0	1	0	0	0	0	0	0	0	4	0	0	0	0	0	0	0	0	0	0	0
ENSG00000072110	4745	6516	4271	2678	4087	4341	4190	2820	3676	2946	3626	4239	5015	2391	7867	5052	6213	3629	4649	4461	3051	4153	2642	1869	3863	5352	3403	2367	4042	3848	5763	5010	4081	3212	4291	4379	5818	3693	5886	4295	3417	3676	2819	2722	2575	2676	3759	4008	2898
ENSG00000072121	1490	2383	1648	1087	1657	1119	1615	2045	1537	1401	1158	1766	1765	1574	1796	1341	1544	1311	1575	1611	1805	1542	1612	1903	2040	1438	1510	1675	1263	1421	1524	1413	1787	2062	1848	1755	1408	1400	1437	1727	1456	1546	1676	1378	1430	1123	1722	1532	1648
ENSG00000072133	2793	1610	1699	1988	2888	1831	2173	1744	2466	1003	1849	1912	2255	1950	2269	2657	2252	2810	2782	2317	2599	2780	1593	1677	2944	1130	2993	1900	2561	2234	3183	2862	1928	1709	1865	1457	2043	2633	1995	2107	1330	1151	1132	1399	1425	1037	1596	972	1426
ENSG00000072134	2752	2945	2395	1883	3012	2284	3391	2440	2644	2702	1790	2809	2818	3121	3193	2989	2703	2927	2616	3527	3371	3299	2700	3426	4233	2868	3178	3168	2473	2576	3363	2877	3728	3802	2951	2803	2393	2603	2536	3568	3129	2348	2225	2506	3057	2359	3675	2144	2696
ENSG00000072135	514	619	731	399	610	404	569	462	583	548	472	654	494	498	693	600	575	495	568	564	729	676	634	601	642	665	527	644	594	465	566	600	544	691	704	707	578	558	590	749	473	437	613	330	468	331	549	407	465
ENSG00000072163	129	238	329	163	251	154	109	128	177	138	101	345	153	118	407	156	276	158	216	270	159	271	252	191	171	463	150	177	217	213	248	248	197	184	171	336	341	231	365	168	87	80	143	162	127	57	113	157	147
ENSG00000072182	138	276	208	137	159	148	260	298	176	250	144	197	235	214	232	300	185	251	151	134	288	241	364	700	270	151	205	353	174	202	198	146	684	453	461	234	175	176	117	218	165	185	223	156	167	173	322	203	187
ENSG00000072195	549	1610	1391	545	920	566	990	567	891	1125	708	1413	833	740	2064	1201	1308	824	833	746	867	938	1289	1114	1040	2143	996	1021	860	861	1053	1075	1639	1240	1479	1957	1706	764	1528	1611	926	1139	977	698	828	767	1065	1088	948
ENSG00000072201	1753	779	958	1301	2011	1399	1427	953	1415	600	915	767	1446	1308	1450	1621	1511	1345	1671	1923	1305	1888	838	886	1711	542	1581	1001	1857	1316	1996	1840	1279	2488	1292	774	1101	1884	1658	1430	3534	2721	2408	2964	3200	2222	3792	2336	2907
ENSG00000072210	5450	5783	4579	3081	4537	8897	5023	4686	4356	3625	4750	3299	6705	4370	5046	5332	4105	4787	3850	6351	4148	4724	3941	3660	4776	3692	4187	3695	4180	3716	5238	4803	4531	3489	5000	3949	3518	4800	4697	4291	2591	3328	3187	2554	3102	3405	3732	2461	3341
ENSG00000072274	3542	2714	2099	2800	2916	3302	2869	3193	2680	1494	2039	3297	2938	2277	2791	3379	2263	2826	2565	3945	3214	2702	2567	3130	3265	2938	2848	2951	2537	2758	3681	2694	4005	3483	3036	2133	2264	2631	2465	2972	6818	4481	3056	7284	4778	4776	5867	4804	5373
ENSG00000072310	1094	2318	1169	1244	1412	1114	1593	2167	1372	2219	1409	1831	1456	1956	1732	1836	1538	1751	1522	1787	1374	1578	2298	3106	2703	1646	1681	2544	1503	2293	1574	1507	3019	2478	2936	2086	1149	1417	1473	1715	682	783	667	1004	920	882	1175	1083	986
ENSG00000072315	183	199	84	133	153	85	480	434	320	254	275	165	379	361	65	214	125	200	126	85	555	168	426	857	517	52	235	660	165	142	114	95	489	1353	614	117	77	114	70	452	941	898	750	718	810	597	988	658	822
ENSG00000072364	12261	10909	9253	7994	11119	9367	11132	12392	11052	7123	9082	9050	11643	10473	10935	11100	9945	10454	10751	10657	11143	9880	8555	9806	12715	6873	10117	9270	9685	8719	11396	10022	10641	9559	11093	8067	8415	10131	9216	10727	9353	8605	8743	8045	8270	7574	10154	8258	8366
ENSG00000072401	1016	644	470	588	930	775	786	762	728	361	578	528	770	750	690	678	551	632	767	869	753	830	476	668	892	279	867	621	778	561	862	823	879	714	596	446	505	766	586	748	1106	1055	766	862	889	717	1050	829	867
ENSG00000072415	4054	3569	2601	2316	3576	3075	3636	4222	3614	2601	3050	2413	3618	3341	3003	3430	2859	3418	3207	3959	3702	3250	3036	4412	4416	2034	3437	3836	2953	2896	3040	2990	4148	3315	3577	2593	2227	3095	3113	3431	2648	2610	2212	2264	2270	2450	2989	2340	2474
ENSG00000072422	524	481	282	424	499	438	484	545	440	306	295	477	456	511	307	449	355	466	488	585	539	514	467	546	632	330	481	513	380	500	704	524	713	516	346	440	247	475	322	366	999	834	869	1123	982	692	1152	650	1130
ENSG00000072501	2726	2517	2439	1524	2352	2025	2505	2576	2225	2102	1895	2153	2937	2190	2940	2208	2392	1990	2388	2143	3137	2192	2551	2651	2836	2104	2209	2593	2017	2359	2702	2105	3153	2703	2542	2074	2055	1879	2342	2618	2383	2250	2297	1880	2019	1800	2612	2326	2073
ENSG00000072506	337	326	279	245	394	303	308	482	383	198	219	284	319	364	220	395	271	335	345	404	422	400	377	423	543	329	402	498	286	397	360	386	495	409	445	242	239	407	306	294	243	210	233	246	232	226	310	254	288
ENSG00000072518	1028	1521	1279	774	1037	733	1199	776	1057	991	874	1398	1233	806	2036	1178	1592	888	992	1178	1037	1094	1166	1220	1237	1324	953	1004	1018	972	1365	1092	1471	1438	1426	1523	1480	998	1670	1425	1236	1223	1181	1040	923	723	1154	1129	968
ENSG00000072571	7	12	1	8	17	11	10	23	8	13	4	6	11	2	13	16	9	19	11	8	6	10	5	44	20	5	10	26	4	14	7	10	26	19	11	11	10	12	3	2	25	12	13	20	21	20	16	23	23
ENSG00000072609	706	1133	1023	676	866	656	827	874	738	790	628	1185	750	774	1190	730	1008	718	739	834	932	946	902	1194	983	1200	804	895	781	702	805	779	1018	1057	1145	1249	1023	835	904	986	784	831	938	872	734	719	973	1118	842
ENSG00000072657	1060	664	366	781	971	503	1360	1648	868	731	1113	395	987	944	340	1082	329	1299	859	612	1362	1240	798	1360	1181	163	1322	1201	1016	676	798	704	947	3235	1110	321	275	924	283	1573	5011	4489	2919	4370	3963	3208	4988	3818	4334
ENSG00000072682	291	682	320	126	242	515	390	887	308	245	564	177	584	308	214	361	172	282	160	253	341	252	314	561	399	237	322	508	168	272	224	212	539	548	419	177	142	207	131	496	656	746	664	415	601	686	789	716	580
ENSG00000072694	32	9	3	17	37	21	20	20	37	7	33	11	10	35	21	17	30	2	18	50	32	18	39	26	37	35	68	42	24	20	35	19	14	6	16	11	11	18	12	86	21	3	1	37	12	20	24	2	30
ENSG00000072736	1465	1379	1250	1055	1425	1379	1393	1617	1431	1133	891	1267	1486	1302	1414	1257	1257	1157	1348	1695	1622	1509	1274	1571	1809	955	1423	1557	1265	1016	1592	1384	1570	1223	1268	1210	1079	1363	1255	1262	1101	1237	1229	1213	1249	1092	1402	1209	1414
ENSG00000072756	1167	712	741	770	1188	792	928	910	962	535	674	762	851	1049	869	1083	758	861	1028	1029	1173	1160	826	1059	1216	536	1202	959	1039	931	1027	1007	1169	1123	907	650	750	1033	889	1020	1250	945	871	954	1210	789	1116	678	1216
ENSG00000072778	2804	3439	2944	1947	2632	2635	2687	3470	2371	2256	2049	3098	2771	2732	2643	2858	2206	2376	2378	2612	3079	2644	2990	3666	3326	3054	2714	3272	2509	2718	3230	2527	3542	3209	3330	2904	2288	2307	2316	3273	2902	2552	2421	2257	2316	2333	3139	2862	2616
ENSG00000072786	377	553	348	282	288	340	417	529	354	207	279	412	475	301	552	351	389	336	292	366	354	393	338	418	386	399	377	355	390	366	418	368	427	360	483	417	423	351	393	398	264	235	178	179	195	206	297	331	285
ENSG00000072803	7333	4903	3963	4993	7076	6370	6175	7646	6545	3269	4948	3830	7134	6463	4594	6733	4732	6186	6318	7345	6824	6903	4480	5759	7942	2884	7192	5996	6296	5281	7776	6457	6031	6289	6151	3845	3984	6459	4953	5671	6979	6030	4604	6734	6668	6073	7869	5825	7086
ENSG00000072818	6	2	2	14	18	8	0	2	5	2	1	2	4	4	2	8	2	9	11	0	0	4	1	3	6	4	2	2	0	2	0	1	2	0	2	10	0	12	6	1	0	0	0	1	0	2	1	0	0
ENSG00000072832	2309	2437	2083	2010	2663	1849	2499	2203	2781	1389	2398	2158	3113	2342	2448	3180	2134	2884	2606	2182	3174	2949	2170	2852	3597	1424	3074	2647	2724	2362	3742	2969	3407	4076	3292	1961	2129	2701	2313	2907	4116	3801	3163	3730	3476	2773	4215	3376	3463
ENSG00000072840	197	303	339	146	269	115	140	157	168	340	132	309	217	226	309	265	261	222	300	205	360	240	390	364	330	345	229	384	204	332	315	189	316	331	380	373	307	216	193	211	92	91	180	128	117	105	148	122	168
ENSG00000072849	808	826	586	492	777	629	678	1405	770	485	529	587	713	714	629	658	510	664	685	725	809	775	703	809	917	492	774	703	711	649	811	729	801	764	843	488	487	702	581	663	755	684	693	702	647	666	725	792	716
ENSG00000072858	204	137	119	107	263	47	281	249	254	195	184	157	239	252	74	200	90	268	75	100	449	189	347	763	330	77	227	498	104	239	168	101	434	960	405	95	89	142	66	767	1678	1172	1928	1707	1681	860	1330	1050	1443
ENSG00000072864	0	2	0	0	0	0	0	2	0	0	0	0	1	2	0	0	0	0	0	0	4	0	1	0	0	0	0	0	0	1	0	0	0	0	0	0	0	0	0	0	0	0	0	0	0	0	0	8	0
ENSG00000072952	2932	7643	4503	1628	2536	4304	3152	5200	3526	3829	4175	3353	4051	3033	2753	3606	2578	1591	2307	3716	2735	2923	3505	4568	2868	5938	2881	4263	2491	2325	2970	2991	3915	2930	5810	3021	2358	2231	3092	3943	1804	2861	2664	1079	1561	3234	2709	3457	2179
ENSG00000072954	1181	831	706	716	1151	1095	871	840	1048	506	776	719	1114	823	1045	1155	838	1092	1053	1219	1064	1122	753	1010	1242	651	1216	936	1182	854	1696	1423	1030	1037	1111	717	668	1182	1054	833	1720	1628	1043	1257	1325	1218	1759	1309	1389
ENSG00000072958	1235	1656	1593	1140	1468	1035	1621	1149	1512	1321	1010	1577	1579	1166	1928	1817	1894	1325	1411	1386	1717	1645	1570	2073	1960	1691	1657	1549	1460	1356	1709	1491	2236	2275	2114	1819	2029	1485	1627	2006	2255	2176	2223	1887	2049	1704	2221	1840	2031
ENSG00000073008	815	1044	854	505	696	669	936	1114	717	607	585	639	842	685	828	957	661	759	667	654	950	915	638	1033	1027	659	811	927	721	647	663	684	988	888	1021	762	663	840	563	827	1137	1124	1000	983	997	775	1319	1134	970
ENSG00000073050	366	387	328	272	442	301	378	290	313	297	250	345	391	342	382	379	352	381	340	471	440	309	302	378	496	336	405	403	354	352	445	405	393	403	370	339	289	325	320	378	385	354	271	380	332	295	404	280	375
ENSG00000073060	1181	1795	1238	789	1377	1637	1459	930	1184	1513	1355	1275	2012	1119	2131	1388	1532	1339	1225	1720	1229	1426	1289	1406	1553	1849	1218	1191	1427	1272	1595	1680	2208	1225	1557	1485	1421	1341	1660	1279	851	1211	861	738	1025	1018	1170	801	981
ENSG00000073067	1	0	0	0	0	0	0	0	0	0	0	0	0	0	1	0	0	0	0	1	0	0	0	0	1	1	0	0	0	0	2	0	0	1	0	0	0	0	0	0	0	0	0	0	0	0	0	0	0
ENSG00000073111	80	97	90	108	216	65	87	138	146	128	95	100	115	184	111	138	103	142	148	117	129	148	119	148	218	79	154	153	146	184	125	146	130	190	139	109	98	119	113	118	160	142	147	163	172	128	98	142	170
ENSG00000073146	77	158	67	73	109	108	43	87	47	90	75	148	97	95	167	95	161	88	93	69	124	76	109	130	106	165	42	134	63	57	128	103	118	99	120	107	111	129	93	155	97	146	55	104	123	81	58	102	47
ENSG00000073150	58	164	171	58	119	55	154	144	127	204	98	129	133	84	223	103	141	111	106	122	122	107	258	635	208	207	93	260	73	137	114	128	327	396	382	250	151	135	169	272	283	364	485	268	366	256	420	373	428
ENSG00000073169	103	329	309	121	271	239	236	242	239	243	173	295	213	238	380	305	224	222	212	290	253	263	299	340	330	347	278	336	256	251	284	272	365	355	403	320	246	276	351	351	398	325	475	349	310	378	443	427	352
ENSG00000073282	13	4	13	10	27	4	9	1	21	4	2	12	1	3	19	26	15	8	8	13	13	13	21	7	3	10	12	9	16	14	13	15	16	5	10	7	9	16	11	7	5	5	14	5	6	2	4	0	2
ENSG00000073331	682	619	308	394	598	803	545	847	563	169	384	408	617	296	776	417	480	410	624	627	277	358	296	207	333	289	403	279	455	358	1039	726	397	262	400	387	294	370	608	312	208	241	171	174	140	278	215	308	193
ENSG00000073350	26	76	51	69	59	50	79	105	64	101	27	80	45	93	120	90	37	47	65	157	118	149	114	158	134	67	87	214	69	99	102	85	185	126	112	133	45	48	46	74	53	72	65	96	103	80	100	61	89
ENSG00000073417	3026	2969	1628	2019	2708	2761	3638	4190	2930	2622	1772	2088	3151	3650	2823	2409	2453	2685	2206	3928	2762	2663	3309	4098	4403	1453	2804	3233	2207	2862	2564	2516	4384	3167	2294	2384	1808	2564	2187	2274	1942	1462	1569	1793	2219	1874	2489	1762	2079
ENSG00000073464	8001	3864	3357	4426	7107	6997	6254	6435	6605	2902	4865	3310	7252	6215	5996	6992	5332	6505	6907	7785	6656	6757	4008	6012	7763	2009	6629	6013	6530	5518	8355	7878	7269	6711	6179	3387	3826	6656	5070	5631	9509	8502	6218	7825	8505	7313	9891	7156	8828
ENSG00000073536	349	372	447	285	430	301	411	418	421	293	366	378	455	413	331	374	414	418	388	406	450	438	362	513	544	253	469	467	402	389	449	452	361	558	562	379	379	453	375	437	587	533	572	558	558	443	605	563	552
ENSG00000073578	611	657	578	449	613	566	669	1139	606	486	550	569	654	643	593	599	590	562	597	665	596	566	523	791	789	417	537	693	535	458	629	582	752	797	819	536	430	570	607	613	814	805	771	741	741	842	959	895	758
ENSG00000073584	1005	924	575	776	951	879	947	1651	955	584	835	848	950	839	729	850	655	899	865	945	1066	893	750	863	1089	513	786	772	817	758	1001	790	681	770	780	579	636	958	812	833	902	641	649	827	846	614	810	1134	869
ENSG00000073598	0	1	0	0	0	2	0	0	6	0	0	0	2	2	0	0	2	0	0	0	0	2	1	0	0	0	2	0	2	0	0	6	0	0	0	1	0	0	2	0	0	0	2	0	0	0	1	0	0
ENSG00000073605	455	654	672	248	471	527	522	165	426	416	375	621	532	384	862	493	623	360	416	423	535	548	400	316	520	679	431	351	360	403	594	510	528	411	297	517	592	422	401	560	507	517	704	431	428	531	702	409	500
ENSG00000073614	5278	4990	4680	3829	5826	4722	4845	5512	5207	3444	4062	4604	5310	5102	5168	5334	4712	5063	5236	5265	5584	5458	4213	5214	6373	3697	5403	4658	5047	4366	5681	4920	5284	4631	4930	4010	3960	5405	4590	4630	4618	4165	4811	4814	4861	4043	5610	5005	5276
ENSG00000073670	233	473	329	195	318	235	467	502	390	377	297	334	440	306	486	366	304	388	271	317	490	342	569	850	546	272	369	634	443	450	672	431	662	1582	752	368	289	312	343	1021	2773	2491	2265	2359	2291	2223	2847	2604	2751
ENSG00000073711	1347	1333	911	893	1112	998	1431	1936	1241	1053	1065	893	1616	1522	1073	1188	1030	1078	1154	1329	1439	1321	1346	1499	1840	679	1173	1415	963	1066	1133	934	1458	1489	1227	994	812	1083	904	1125	1089	849	708	895	1040	810	1283	872	948
ENSG00000073712	3927	5024	3165	2098	3368	3557	3026	4151	3374	2399	3225	3039	3593	3253	2824	3096	2571	2930	2644	3592	3186	3337	2685	2495	3510	3219	3347	2713	2777	2517	3689	3168	3040	2619	3191	2517	2227	2862	2199	2861	2111	2288	2725	1934	2244	2374	2607	1955	2516
ENSG00000073734	19	0	0	27	9	2	1	4	2	4	7	7	6	3	8	9	11	11	17	0	21	7	4	3	6	2	1	1	10	27	29	2	7	7	9	11	4	16	3	3	8	0	1	11	3	1	4	3	8
ENSG00000073737	44	3	24	22	48	64	29	26	33	1	27	31	41	64	46	20	25	20	39	95	119	105	33	108	69	3	147	82	79	58	164	59	50	39	43	17	21	45	59	73	23	18	24	14	21	79	15	63	35
ENSG00000073754	1	1	2	0	0	2	0	0	1	0	0	1	1	0	0	0	1	1	0	0	0	0	0	0	1	0	0	0	0	0	0	0	0	0	0	0	0	0	1	1	0	1	3	0	0	0	0	0	0
ENSG00000073756	79	194	63	16	79	85	391	47	433	47	80	103	148	49	71	125	20	70	24	38	103	77	127	76	109	128	69	149	61	81	48	90	291	389	147	27	31	52	27	347	930	675	294	326	405	516	865	557	470
ENSG00000073792	43	98	29	25	24	25	17	73	32	36	52	55	78	35	97	35	28	54	31	22	97	81	73	129	62	44	32	74	30	28	93	44	170	70	66	61	33	26	29	43	12	25	7	14	8	18	14	10	10
ENSG00000073803	2114	2023	1575	1408	1890	1560	2094	1755	1720	1141	1716	1559	2151	1522	2042	1863	1721	1975	1937	1685	2033	1841	1578	1976	2152	1307	1908	1739	1725	1398	2187	2015	2198	1890	1945	1403	1472	1709	1737	1838	2530	2520	2471	2110	2241	1734	2736	1686	2347
ENSG00000073849	1238	965	1379	689	1165	1048	1079	794	1605	569	678	981	1409	1373	1223	676	1115	835	852	1363	1618	1391	1112	2047	1391	699	1738	1579	1255	1293	2095	1104	1091	1411	1736	861	708	1304	1186	1365	1681	1209	1548	1194	1493	1491	1590	923	1961
ENSG00000073861	1	0	0	2	1	0	1	3	3	1	0	2	1	7	5	0	0	0	0	1	2	2	2	0	3	2	0	1	0	0	3	0	0	3	0	1	1	0	4	3	0	1	0	3	1	0	1	2	3
ENSG00000073905	206	143	164	155	189	220	190	210	203	100	171	99	219	185	138	224	143	187	183	187	171	180	126	191	213	108	200	149	189	150	232	192	237	254	218	94	116	225	140	173	284	195	216	236	223	210	264	200	245
ENSG00000073910	9682	7183	6208	6097	8867	5950	8113	5484	7626	4741	5956	6520	9292	6343	9404	9238	9754	7575	9268	7129	8579	8198	6141	8155	9809	4897	7468	6464	7574	6594	9057	8089	8484	8214	8259	6376	7636	7089	8830	8639	8284	7618	6781	6865	6770	5429	8643	6152	6834
ENSG00000073921	10451	8309	5160	6022	9195	9783	9922	14835	8751	5570	6534	5576	8963	9480	7914	7961	6538	8357	7820	10733	8899	9090	7914	9602	11763	4408	9113	9578	7947	7406	8872	8670	11350	8930	7566	6003	5324	7903	6566	8116	9288	7516	6524	7738	8564	7813	9623	8652	8773
ENSG00000073969	53	25	16	42	49	83	34	38	68	153	25	31	36	164	69	60	34	60	45	34	56	69	66	35	61	26	40	51	40	52	51	37	43	46	256	19	24	37	41	53	39	54	33	44	44	41	55	43	56
ENSG00000074047	53	64	70	38	57	88	27	103	24	71	27	78	107	52	100	113	59	52	71	34	73	50	46	141	115	202	41	120	49	65	81	38	42	84	92	114	70	51	70	76	35	100	24	18	15	60	37	116	22
ENSG00000074054	5505	5585	4839	3694	5676	4404	5762	5525	5384	4331	4528	5363	5914	5423	5692	5663	5117	5356	5026	5091	6226	5321	5051	6703	6767	4360	5365	5676	4867	4609	5977	5162	6662	6924	6100	4862	4585	4840	5111	6831	6954	6876	7211	6172	6634	5469	8128	6325	6910
ENSG00000074071	308	252	277	306	472	315	313	430	385	212	240	252	387	365	369	480	312	416	443	607	418	514	339	444	562	261	551	486	492	453	603	503	460	581	521	341	270	518	454	374	509	400	420	680	528	463	613	466	639
ENSG00000074181	358	642	375	264	460	243	306	267	357	469	167	670	405	241	941	469	570	414	455	621	445	380	630	663	661	863	363	641	449	505	671	469	538	687	511	807	545	379	754	490	456	282	353	408	380	205	474	497	489
ENSG00000074201	2564	2099	1756	1823	2635	2190	2165	3006	2304	1649	1721	1926	2584	2355	1761	2304	1761	2263	2143	2722	2724	2610	1929	2455	3065	1448	2476	2407	2346	2143	2606	2247	2417	2420	2465	1551	1460	2469	1761	1992	2201	1878	1941	2268	2157	1845	2353	1885	2340
ENSG00000074211	8301	7916	7317	4029	7059	5731	7364	4981	6774	5109	5624	7564	7472	5587	11417	7650	8096	6576	7079	6752	7476	7624	6192	7796	8132	7296	6697	5811	5985	6040	9899	7808	9675	8521	8178	7416	7949	5907	8512	8856	9823	10318	8610	6595	7862	6130	9448	8308	7577
ENSG00000074219	74	173	66	33	55	135	47	64	57	40	47	45	84	51	66	68	36	43	28	45	55	34	71	35	45	85	50	51	43	79	51	39	51	54	63	42	30	57	41	42	27	83	41	22	26	103	55	39	56
ENSG00000074266	934	655	737	743	863	721	785	623	956	558	691	790	889	897	807	824	735	805	827	905	1132	914	720	860	1197	523	1005	853	932	735	926	929	837	876	893	621	644	951	759	1101	1016	742	829	1060	991	771	1084	692	966
ENSG00000074276	25	31	36	22	25	12	39	20	23	52	34	42	57	20	59	19	52	18	28	33	47	34	31	39	55	60	28	28	47	46	26	30	62	47	34	51	64	24	75	32	28	36	57	28	31	18	46	54	26
ENSG00000074317	416	604	712	349	562	328	878	774	760	758	483	419	705	694	388	733	460	642	394	455	761	533	951	1762	1123	393	729	1270	534	608	365	427	1415	2378	1616	546	472	477	469	1518	3849	3481	3898	3335	3357	2782	4093	2982	3751
ENSG00000074319	1157	789	628	800	1164	932	881	1200	979	546	759	656	1023	1045	856	1035	840	906	1069	1155	1053	1102	790	968	1372	528	1139	1031	1015	861	1109	1024	1073	1021	938	595	620	952	791	915	986	936	852	1165	1064	840	1185	977	1074
ENSG00000074356	2375	2394	1903	1690	2429	1926	2251	2331	2297	1705	1655	2199	2145	2444	2292	1916	2195	2030	2181	2501	2588	2483	1964	2562	2678	1614	2293	2197	2005	2068	2441	2226	2539	2160	2151	2308	1716	2152	2023	2122	1626	1595	1712	1663	1746	1336	1995	1538	1846
ENSG00000074370	16	42	47	21	70	9	38	47	68	24	24	111	44	47	61	19	62	41	36	43	51	60	65	82	108	62	63	70	48	91	56	44	76	61	93	61	70	57	50	77	34	21	53	38	38	27	29	31	42
ENSG00000074410	3320	2485	2444	1613	3107	5284	3262	1315	1813	1400	1815	1504	4045	1529	4917	3176	3256	2168	3440	5417	1169	2804	1104	914	1959	2723	1400	1266	2579	1857	4969	4299	3181	661	2095	1891	2716	2672	4703	1744	49	91	172	105	107	40	199	52	45
ENSG00000074416	1977	2480	2514	1318	2263	2484	1932	1462	2061	1569	1465	2475	1883	1365	3519	2022	2409	1774	2011	3396	1613	2320	1671	1939	1991	2630	1995	1651	1893	1713	4129	3138	3131	3632	2244	2290	1986	2131	2781	2945	6279	6050	4811	4481	5484	4763	5949	4556	6027
ENSG00000074527	588	301	308	444	479	400	388	358	607	276	289	411	447	370	451	478	394	423	522	632	578	605	324	482	674	263	551	573	530	588	688	469	447	577	458	424	375	426	470	668	1592	992	1033	999	1401	1058	1427	1007	1302
ENSG00000074582	332	262	273	241	372	278	270	262	383	239	220	214	265	344	304	390	273	350	356	410	411	409	341	410	454	203	394	383	343	311	429	388	466	409	365	282	250	371	276	363	398	341	327	298	356	247	368	229	384
ENSG00000074590	1214	1241	762	876	1422	1160	1684	2119	1732	964	1018	913	1469	1653	1037	1272	875	1304	1152	1690	1756	1546	1371	1811	2049	563	1614	1662	1375	1433	1292	1372	2036	3459	1543	1085	802	1438	1152	2369	9591	8579	7023	10689	9572	7432	11726	8807	10127
ENSG00000074603	5022	3723	3284	3810	5297	3968	4902	5674	4909	2727	3627	3680	5584	4322	3880	4468	3929	4551	4720	5159	4882	4788	3917	5022	5580	2740	4793	4607	4418	3752	5583	4715	4621	5197	4745	3116	3237	4668	3753	4129	7348	6060	5333	6813	6707	5381	7915	6774	7126
ENSG00000074621	244	196	153	189	255	187	215	168	223	185	156	193	203	192	207	251	215	262	254	216	221	231	186	201	241	171	253	232	213	197	207	183	176	185	270	206	163	197	196	78	146	98	103	121	118	83	176	136	132
ENSG00000074657	4685	5816	4949	3654	5103	3872	4898	4769	4873	4281	3592	5022	4737	5105	5153	4551	4350	5087	4954	5194	5334	4655	4837	5846	5789	4124	4989	4814	4488	4182	5150	4703	5618	5402	4992	4702	4089	4360	4523	4519	4055	3935	4566	4240	4156	3189	4544	3554	4440
ENSG00000074660	0	0	0	0	0	0	0	0	0	0	0	0	0	0	0	0	0	0	0	0	0	0	0	0	0	0	0	0	0	0	0	0	0	0	0	0	0	0	0	0	0	0	0	0	0	0	0	0	0
ENSG00000074695	2667	2792	2286	1995	2826	2701	2520	3495	2658	1684	2384	1877	2743	2557	1960	2327	1918	2438	2431	3034	2632	2372	2304	2712	3018	1667	2880	2586	2547	2137	2646	2316	2733	2346	2386	1719	1510	2329	2137	2267	1906	1973	2011	1890	2154	1909	2350	1948	2420
ENSG00000074696	7240	5133	4461	5430	7479	5920	6415	8143	7229	3854	4982	4605	7008	6779	5058	6915	4892	6585	6971	7047	8170	7847	5686	8503	9186	4115	7802	7686	6551	5988	7674	6487	7758	7770	7763	3712	4431	7310	4805	6464	7587	5803	5285	6844	7008	5603	7728	5256	7811
ENSG00000074706	2288	834	1166	1237	2057	1800	1539	1238	1720	480	1128	1289	1760	1351	1814	1987	1898	1789	2140	2217	1774	2331	854	1147	1630	743	1943	1177	1688	1436	3515	2429	1211	1390	1120	907	1169	1828	1860	1901	6691	5424	5410	6553	5972	5229	7534	6517	7448
ENSG00000074755	3081	3834	3194	2322	3062	2571	3619	3796	3255	2849	2363	3324	3498	3245	3758	3425	3334	3226	3117	3013	3834	3060	3470	4492	3986	2921	2984	3824	2700	2967	3337	3123	4354	4212	4418	3522	2935	2773	3380	3730	3435	3178	3302	3480	3097	2796	4406	4314	3472
ENSG00000074771	0	1	0	0	0	0	0	1	0	2	0	0	0	3	0	0	0	0	0	1	1	0	0	0	0	0	0	0	1	0	0	0	1	1	0	0	0	0	0	0	0	0	1	2	1	0	0	0	1
ENSG00000074800	20948	16817	13316	14687	21083	18895	14590	18548	17047	8858	17175	12199	19418	14247	14127	21772	15144	18325	20121	19569	16315	19614	11932	15329	20534	12666	19335	14826	19716	14871	23754	22673	16595	16453	17372	10955	11587	18841	14047	12738	16193	14011	11212	15099	14278	14234	16616	12674	15752
ENSG00000074803	212	70	82	192	161	90	143	200	163	104	97	98	150	130	146	167	159	181	283	137	679	155	483	326	184	46	158	190	175	121	155	152	408	174	200	100	420	217	152	125	119	122	110	137	99	135	127	145	122
ENSG00000074842	376	260	285	332	403	414	322	529	444	172	278	258	443	309	294	397	260	399	406	385	419	392	330	399	498	210	443	365	409	381	423	420	464	393	383	211	241	349	275	317	470	349	384	386	433	330	415	351	445
ENSG00000074855	249	494	538	248	440	239	402	284	323	442	190	566	413	346	569	452	479	370	365	362	363	328	665	768	577	730	398	571	387	445	475	455	753	758	827	668	490	367	503	651	374	503	464	362	411	483	546	518	464
ENSG00000074935	1424	1801	1614	1179	1802	1433	1514	1381	1542	1218	1791	1548	1684	1809	1388	1640	1480	1423	1384	1524	1679	1631	1380	1680	1925	1134	1642	1597	1359	1263	1505	1427	1462	1384	1475	1151	1152	1374	1161	1516	1358	1388	1673	1351	1460	1179	1697	1075	1515
ENSG00000074964	698	937	999	482	839	581	756	936	705	764	565	950	857	669	1082	875	831	713	865	712	864	697	1026	1512	1030	1004	891	1290	722	774	1000	759	1262	1463	1418	1012	844	776	826	958	839	868	809	701	756	803	1171	1144	910
ENSG00000074966	12	11	7	8	11	6	17	29	15	20	9	12	21	6	11	11	5	8	2	7	29	2	29	35	15	13	11	15	20	16	11	2	43	24	20	3	3	7	7	7	68	62	82	40	59	72	93	85	52
ENSG00000075035	2593	2852	2401	2029	2899	2396	2688	1664	3097	1811	2675	2311	3418	2301	2574	3000	2267	3157	2149	2680	3305	3246	1921	1530	3100	2038	2925	2035	2705	2299	2601	2857	1886	2151	2668	2380	2279	2740	1945	2308	1850	1717	1801	1495	1698	1703	2360	1566	1964
ENSG00000075043	2938	5891	5597	2617	4652	3127	4104	2633	3713	4227	3127	4964	4529	3148	7830	6058	5030	3979	4039	4093	4178	5407	4366	5474	5546	7002	4864	4284	5368	4977	5843	6023	6379	7498	6216	6483	6662	4113	5739	7700	6521	7540	6460	5747	6205	5025	7701	6485	6580
ENSG00000075073	23	10	10	12	23	13	1	2	25	3	17	13	8	17	21	17	11	17	20	21	10	27	5	16	21	8	34	21	10	20	26	17	15	24	25	12	10	10	40	17	30	17	19	33	21	21	26	14	32
ENSG00000075089	1463	873	683	994	1376	1296	1170	1408	1326	583	1022	690	1333	1344	855	1276	809	1176	1189	1407	1458	1350	829	1348	1633	480	1430	1375	1219	1075	1411	1261	1356	1279	1256	593	586	1325	710	1067	1577	1329	1199	1675	1702	1378	1807	1106	1810
ENSG00000075131	193	215	150	181	165	166	138	211	176	187	182	166	161	221	118	154	165	192	153	197	209	153	138	176	227	138	226	214	173	162	222	160	189	176	156	214	130	190	156	145	155	178	163	164	175	132	151	88	206
ENSG00000075142	5474	5033	3909	4143	5396	4040	3902	5579	5050	2827	3550	4501	4573	4817	3831	5028	4034	4608	4828	4951	5165	5751	3517	4397	5396	3209	5194	3987	4446	4406	5596	5032	3778	4190	4203	3294	3818	5502	3736	3865	3679	3746	3651	4612	3805	3232	4448	3552	4486
ENSG00000075151	6590	5994	5028	4413	6163	4677	7771	6072	6583	4385	4760	5173	6590	5972	6477	6910	5567	6184	6023	5740	7459	6552	5577	8395	7881	4304	6187	6970	5890	5500	6674	6013	7563	8362	7281	5075	5264	5428	5331	7187	10036	8690	7629	7672	8366	6386	11041	7761	8613
ENSG00000075188	214	147	171	169	231	162	148	205	206	124	139	138	197	204	130	200	167	194	194	195	258	201	171	174	228	133	204	194	170	174	260	160	152	156	197	155	118	217	179	150	137	116	114	141	123	128	148	118	141
ENSG00000075213	2351	1057	841	1179	2195	1737	2000	1146	1499	963	1233	1099	1618	1453	2725	1885	1761	1970	2340	2622	1756	1757	947	1043	1871	677	1305	1078	1912	1340	2692	2277	1247	1068	1348	913	1278	1931	2090	1163	1063	1151	998	786	975	1013	843	1090	1152
ENSG00000075218	8	1	4	0	6	4	3	3	6	2	1	3	2	4	6	10	13	6	12	3	9	13	13	3	7	3	4	5	10	6	11	7	4	2	4	9	10	4	10	5	1	7	3	9	5	3	5	15	2
ENSG00000075223	770	978	359	595	1160	618	1297	2403	1168	663	887	662	1424	1912	590	1028	204	1038	353	712	1765	603	1206	2357	1915	205	996	1827	818	845	590	620	3067	1870	1728	754	112	620	175	997	1168	1054	922	919	1001	1148	1659	1274	1490
ENSG00000075234	233	359	289	174	319	259	210	456	222	209	217	228	265	251	233	333	204	227	221	220	260	306	280	326	300	253	211	295	179	260	257	251	575	194	446	256	166	228	205	242	139	214	180	123	188	177	173	247	157
ENSG00000075239	1813	1421	1137	1520	1802	1541	1555	1937	1633	1025	1197	1167	1819	1712	1232	1660	1257	1688	1653	1779	1887	1731	1382	1555	1995	1049	1784	1686	1727	1594	2002	1634	1700	1757	1672	1173	1027	1785	989	1405	1765	1530	1515	1791	1810	1477	1976	1415	2077
ENSG00000075240	663	768	734	745	1038	488	762	601	815	804	374	934	661	758	993	947	811	799	972	799	1067	928	989	1240	1201	1027	1015	972	1118	1178	1293	1040	1137	1486	1140	1062	964	852	912	1308	1339	1413	1131	1390	1364	1068	1711	999	1557
ENSG00000075275	79	15	30	80	59	16	13	2	12	8	4	76	6	12	52	57	37	32	59	8	103	35	17	8	22	10	19	13	27	140	209	15	26	52	11	138	56	50	5	60	13	11	5	12	5	7	3	7	7
ENSG00000075290	3	2	1	1	3	0	2	16	0	0	0	4	2	0	2	1	0	3	2	2	2	1	1	1	1	0	2	0	0	0	0	0	1	0	0	0	0	0	0	0	3	0	0	0	0	3	2	1	3
ENSG00000075292	14730	13327	11010	9961	15331	13012	14057	12029	13131	9935	10502	11327	13724	14902	12960	15131	11668	13863	13275	14624	15098	15145	11713	13369	18096	9381	14962	13214	12723	11754	14080	13535	13573	12897	11162	11146	10684	13461	10825	12635	13116	10705	12621	11747	13006	10782	14874	10571	12593
ENSG00000075303	1531	1028	911	1025	1548	1265	1547	1400	1569	920	1170	836	1743	1384	1181	1313	1174	1398	1314	1542	1603	1424	983	1438	1798	618	1511	1500	1291	1230	1336	1436	1503	1474	1499	884	875	1391	1079	1249	1835	1690	1332	1441	1708	1473	2130	1367	1714
ENSG00000075336	1022	681	626	655	981	865	810	694	810	446	610	625	816	751	762	865	593	792	1018	900	917	878	550	762	952	491	843	785	849	672	1050	970	791	750	694	551	440	950	603	756	808	684	709	706	822	738	931	575	724
ENSG00000075340	11731	8564	7884	7315	11118	8248	10916	7475	11009	5629	9282	7726	11897	8529	11284	10778	9945	10484	11303	9931	10721	10307	7642	9657	11311	5094	10264	8373	9308	8959	12631	11489	11608	12523	11785	7414	8481	8912	10305	12792	16735	16359	13093	13806	13149	10991	16423	13450	14215
ENSG00000075388	0	0	0	0	0	0	0	0	0	0	0	0	0	0	0	0	0	0	0	0	0	0	0	0	0	0	0	0	0	0	0	0	0	0	0	0	0	0	0	0	0	0	0	0	0	0	0	0	0
ENSG00000075391	4657	4209	4112	2751	4284	3414	4492	3828	4280	2886	3679	3824	4451	3709	4662	4489	3787	4572	4000	4270	4808	4090	3537	4156	4846	2522	4267	3989	3714	3479	4842	4044	4756	4829	4410	3615	3376	4157	3740	4862	7406	7065	6587	6908	6768	5387	8111	6997	6979
ENSG00000075399	242	478	360	227	363	282	362	378	334	441	251	528	479	384	534	410	425	360	311	385	428	346	484	658	512	492	382	532	460	382	419	505	616	683	602	527	517	359	477	501	662	677	526	597	585	540	636	712	666
ENSG00000075407	2990	3484	2865	2318	3339	2431	2949	3189	2942	2361	2325	2736	3166	2841	2940	3105	2821	3176	2863	2615	3472	3083	2629	3164	3663	2679	2991	2863	2684	2324	2974	2747	2980	2821	2830	2707	2562	2810	2378	2913	2706	2595	2625	2381	2581	2065	3015	2584	2676
ENSG00000075413	3316	4155	3200	2298	3766	3783	3704	3926	3406	2692	3085	3359	3868	3328	3791	3530	3122	3282	3162	3650	4153	3532	3153	3691	4347	2878	3599	3424	3043	2848	3554	3407	3810	3841	3692	3153	2857	3251	2767	3843	4120	3959	4080	3639	3953	3555	4934	3908	4113
ENSG00000075415	9028	5282	4958	6644	8919	7899	7348	9363	7917	3967	5944	4982	8112	7620	5905	8801	5625	7614	7977	8187	8300	8302	5654	8333	10429	3328	9035	8571	8286	7013	9500	8589	8156	9105	8417	4162	4669	8331	5869	6942	12409	9682	7758	11448	10966	9744	12309	9034	12148
ENSG00000075420	1653	1969	1387	1225	1839	1271	1099	1795	1369	851	1161	1292	1346	1227	1233	1942	1322	1499	1600	1115	1496	1562	1046	1068	1465	1359	1717	1124	1287	1205	1333	1131	1004	841	1173	1142	1065	1318	1013	1010	1214	1374	1233	827	915	1033	1235	1435	1101
ENSG00000075426	2301	3382	1175	840	1325	2968	2088	2378	831	786	1475	1421	2797	422	3480	2825	988	1701	1175	1180	798	1077	622	475	1150	2218	978	700	1036	885	1124	1723	2194	1590	1124	816	1891	1142	1087	1979	2960	4481	2232	1894	1428	3620	3799	4062	1783
ENSG00000075429	467	1122	557	297	437	332	1033	726	900	438	1125	502	948	557	338	427	329	666	550	294	803	498	777	684	804	329	719	716	427	570	406	374	692	713	1155	559	313	324	423	911	347	686	296	157	221	361	463	446	306
ENSG00000075461	1393	1850	1974	870	1416	795	1457	664	1522	1166	960	2158	1388	1005	2887	1766	2085	1215	1505	1183	1386	1652	1402	1162	1755	2400	1474	1001	1378	1393	2012	1532	1877	1039	1552	2165	2648	1014	2294	1582	337	200	161	183	202	171	272	268	143
ENSG00000075539	10021	8884	4981	5276	9237	8030	12314	10568	9592	7750	5978	6129	9788	12205	7298	7243	6144	7975	7272	13045	8885	9841	9021	12059	13681	4920	9918	9595	7595	7621	7314	8151	12654	9672	7432	7509	4808	8064	5647	8351	7575	6762	6349	6263	7774	6545	9867	6418	8327
ENSG00000075568	2805	3264	2752	1923	2724	1768	3446	2599	3136	2357	2503	2744	3157	2642	3134	3028	2810	2806	2638	2395	3087	2621	2721	2865	3540	2176	2767	2750	2480	2677	2971	2367	2938	3063	3115	2939	2668	2212	2689	3147	2469	2490	2414	2211	2285	1851	2915	2612	2379
ENSG00000075618	896	1524	1195	840	1222	978	1394	1567	1390	1120	1049	1064	1228	1365	1837	1418	1275	1072	1114	1877	1300	1573	1795	2043	2069	1161	1608	1562	1340	1558	1562	1715	2484	2144	2050	1919	1351	1301	1631	1771	1640	1813	1291	1772	1663	1644	1965	1972	1924
ENSG00000075624	32614	30684	27544	20799	31922	27804	29122	35638	31411	16581	25451	21604	30484	25587	33740	30432	25531	26798	28984	34771	26042	26950	22897	27948	33805	17747	28704	27471	27913	27315	33292	29689	33043	31006	32945	21311	22513	27017	28236	26615	31249	29260	29843	28432	28144	26432	32979	31794	31628
ENSG00000075643	13	58	20	12	18	18	19	38	39	14	37	19	21	31	34	45	35	29	25	17	58	46	56	62	69	28	30	24	46	32	52	31	18	52	39	10	17	26	31	43	11	18	25	12	9	7	14	25	32
ENSG00000075651	1517	1372	543	775	1225	1434	1778	1670	1648	1180	727	775	1070	2129	1048	1018	894	938	922	2076	1493	1766	1529	2120	2280	434	1766	1956	1067	1193	1223	1390	2755	1765	903	1107	611	1156	900	1163	783	695	676	819	1090	1007	1136	565	1246
ENSG00000075673	7	1	0	3	4	6	2	2	4	1	0	0	3	0	1	5	2	4	0	2	3	4	0	2	1	0	1	3	2	0	2	2	3	2	1	2	0	4	0	0	34	33	9	24	14	12	32	17	17
ENSG00000075702	11	22	16	8	11	6	26	14	17	36	12	14	19	17	26	16	28	7	9	20	38	25	25	58	37	21	17	28	18	14	23	18	58	52	49	29	18	14	23	32	26	40	16	20	23	12	34	53	11
ENSG00000075711	11301	8528	6754	7159	11024	10703	11147	10608	9500	6255	7349	6659	9569	9794	8858	10071	8559	9075	10423	13155	9308	10703	6971	6838	13117	5359	10412	8433	8835	8344	10520	10962	10306	9246	7292	7214	6849	10791	8098	7825	8936	7498	6753	8060	8631	7057	9855	7222	9086
ENSG00000075785	2328	2546	2096	1414	2077	1642	2341	2815	1986	1749	1715	1998	2361	1860	2530	2138	2236	1906	1928	1814	2315	1915	2197	2979	2660	1695	2027	2405	1874	1776	2140	1751	3119	2717	2738	2039	1886	1716	2273	2642	2492	2677	2560	1847	2082	1841	2489	2430	2056
ENSG00000075790	0	0	1	1	3	1	1	0	3	1	2	1	2	2	0	1	1	2	1	0	1	3	1	2	1	0	3	0	4	0	0	0	2	0	0	0	3	1	7	3	8	3	2	4	5	2	0	1	0
ENSG00000075826	582	1115	980	571	932	680	805	632	706	933	656	1103	812	648	1387	827	1227	727	595	636	915	638	775	827	725	1167	523	611	667	922	856	779	722	834	666	1020	1186	700	955	701	489	630	647	604	656	559	767	900	577
ENSG00000075856	2386	1977	1700	1746	2381	2304	2097	2633	2149	1270	2069	1643	2426	2273	1994	2433	1801	2396	2284	2384	2485	2117	1741	2300	2955	1318	2610	2344	2141	1781	2341	2098	2115	2119	2314	1498	1448	2194	1886	1979	2229	2184	2136	2271	2317	2160	2674	2661	2305
ENSG00000075884	90	25	58	51	86	57	59	153	69	14	50	64	60	73	60	60	52	65	64	99	110	76	86	91	69	20	93	128	67	113	134	61	75	86	76	23	40	60	58	94	46	34	41	55	57	62	54	34	81
ENSG00000075886	4	2	0	0	2	0	3	2	12	2	0	2	10	4	1	2	2	3	4	6	4	4	0	1	11	2	4	1	6	0	3	1	0	4	5	1	2	7	4	9	0	5	6	0	10	0	6	2	8
ENSG00000075891	0	0	0	0	0	0	0	0	0	0	0	0	0	0	0	0	0	0	0	0	0	0	0	0	0	0	4	0	0	0	0	0	0	1	1	0	0	0	0	1	0	0	1	0	0	0	0	1	0
ENSG00000075914	699	663	540	528	1001	648	447	720	604	377	523	466	670	623	606	722	485	581	611	635	737	672	486	577	802	362	638	606	596	581	743	655	564	640	651	385	427	632	497	547	545	503	549	514	806	536	565	581	559
ENSG00000075945	6737	4088	3544	4861	6954	5289	5772	5854	5996	2737	4763	3467	6151	5473	4420	6990	4607	6071	6185	5471	6723	6332	3953	6156	7871	2371	6776	6006	5862	5150	6826	6113	5406	7416	5800	3296	3520	5871	4190	5430	10685	8167	6060	9056	9359	7967	10580	7510	9913
ENSG00000075975	1389	1180	957	952	1398	1553	1077	1433	1197	777	1108	905	1438	1290	1092	1276	894	1207	1216	1358	1193	1390	955	1252	1431	638	1445	1425	1191	1105	1434	1370	1169	1349	1215	835	791	1386	1017	1001	1736	1534	1271	1408	1703	1779	1777	1504	1587
ENSG00000076003	599	476	539	598	620	688	666	796	726	272	660	401	766	762	356	845	516	610	573	420	742	489	472	555	688	362	467	580	648	493	585	617	556	593	662	389	292	408	405	552	786	712	698	667	734	786	890	721	754
ENSG00000076043	596	551	411	417	602	490	520	532	442	323	416	405	523	475	420	690	430	453	538	560	523	603	425	569	706	424	634	573	489	427	572	572	530	621	531	325	390	474	369	471	564	486	379	454	538	438	673	344	582
ENSG00000076053	545	528	347	368	482	515	475	824	470	265	479	411	473	486	428	459	331	446	428	495	543	551	432	414	528	276	493	389	503	368	478	470	462	377	454	333	323	465	447	439	389	399	370	327	368	332	374	471	388
ENSG00000076067	704	887	766	308	500	509	623	867	506	625	419	688	734	413	944	658	539	585	475	535	512	561	615	683	694	930	454	588	396	339	517	431	570	546	587	663	552	496	581	614	460	455	487	400	312	401	595	748	431
ENSG00000076108	1167	2235	1925	827	1313	926	1694	1654	1516	1762	1221	2166	1580	1309	2193	1391	1655	1347	1215	1325	1500	1137	1949	2395	1949	1683	1100	1762	1072	1217	1348	1153	2415	2199	2227	1882	1489	1018	1488	2203	1228	1714	1912	1208	1217	1079	1744	1956	1328
ENSG00000076201	309	976	952	234	457	242	724	401	592	766	464	941	523	385	945	616	787	436	437	424	475	405	783	1079	697	1021	388	809	382	575	455	375	943	1023	960	1061	826	281	845	973	419	610	780	344	332	295	558	818	443
ENSG00000076242	1434	1176	941	1034	1496	1170	1221	1117	1320	908	958	1121	1298	1374	1067	1342	1089	1336	1320	1295	1448	1336	1173	1425	1836	855	1454	1448	1445	1113	1537	1347	1453	1427	1386	924	883	1308	1068	1124	1246	1018	1009	1184	1286	867	1226	807	1297
ENSG00000076248	666	581	659	443	626	581	540	943	674	550	474	584	728	606	475	631	487	591	523	631	645	636	711	781	804	623	683	645	543	472	647	602	592	679	818	587	414	664	496	750	521	514	503	671	581	544	670	531	680
ENSG00000076258	56	58	26	31	94	62	46	77	91	49	43	74	54	71	73	34	56	74	66	77	109	55	117	109	120	77	69	88	65	84	53	50	75	50	56	83	39	67	60	54	16	19	12	36	47	36	14	15	52
ENSG00000076321	1007	826	627	759	1045	959	967	1064	864	589	797	718	1029	934	935	868	793	933	968	1174	983	868	745	936	1072	611	942	885	872	823	1066	952	1090	833	934	611	670	940	869	764	753	638	656	679	783	674	885	698	872
ENSG00000076344	305	863	721	293	511	390	547	458	365	753	359	805	542	438	781	470	549	428	443	554	470	464	690	864	610	799	622	543	473	471	473	553	879	833	831	801	608	427	515	731	760	709	925	662	681	671	789	769	710
ENSG00000076351	718	896	741	625	807	637	713	650	831	624	483	803	851	761	729	791	760	571	726	884	895	788	702	796	890	806	793	773	764	770	909	604	858	841	848	824	634	700	743	849	462	609	662	634	567	486	700	427	687
ENSG00000076356	4124	4486	4904	2611	4034	1903	4976	2665	4282	4104	2858	5091	3664	3048	5513	4708	4810	3894	4351	2868	4033	3998	3419	4496	4805	4443	3681	3698	3467	3782	4245	3738	4001	5566	5192	5128	4734	2888	5202	6263	4487	5817	4642	3402	3105	2834	5396	4983	3393
ENSG00000076382	312	548	666	294	473	389	436	337	386	578	329	603	505	418	549	458	527	406	462	355	555	449	375	425	585	519	454	408	358	404	332	315	442	389	435	593	579	441	495	456	314	405	532	364	409	306	472	397	359
ENSG00000076513	2669	3091	2624	1593	2423	3530	2509	2854	2366	1822	3425	2112	3287	2505	2366	2813	2047	2613	1956	2689	2121	2304	1796	2081	3066	2069	2532	2032	2300	1925	2453	2205	2079	1633	2571	2315	1722	2126	2156	1825	1066	1216	1063	961	1077	1176	1287	1216	1220
ENSG00000076554	2837	1984	1483	2129	3035	2471	2893	3292	2747	1544	2215	1306	2956	2661	2383	2703	2307	2735	2931	3000	2661	2960	1887	2911	3220	976	2697	2780	2265	2386	2618	2617	3263	3544	2854	1428	1939	2609	2100	2901	4432	4309	3800	4190	4110	3653	4950	4219	4199
ENSG00000076555	1027	951	1458	811	1331	530	1289	936	1285	2140	463	1719	979	1300	1152	1312	1334	998	1046	1240	1406	1183	1800	2126	1837	2087	1154	2284	1055	1169	1538	1163	1514	1682	2486	1919	1015	1129	1051	1794	1005	482	1183	774	1023	507	1485	798	1150
ENSG00000076604	416	555	390	221	271	476	326	832	266	316	243	472	646	374	315	494	287	378	221	418	397	465	319	417	442	319	362	437	340	331	382	368	544	446	443	376	282	270	304	311	322	250	314	167	185	333	277	415	200
ENSG00000076641	2279	1802	1416	1472	2072	2105	2160	2941	2042	1155	1474	1690	2401	2193	2011	1584	1566	1922	1687	1981	2094	2242	1720	2253	2521	1152	2334	1878	1734	1533	2076	1898	2206	1780	1707	1370	1458	1889	1531	2011	2672	2349	1945	1698	2266	2341	2514	2224	2218
ENSG00000076650	461	383	492	354	577	392	456	365	432	350	332	392	497	437	474	448	448	379	463	530	567	556	415	521	579	326	550	489	415	386	553	516	515	460	461	416	389	450	445	518	504	370	498	523	559	404	542	371	457
ENSG00000076662	54	43	22	15	43	28	20	42	18	26	26	21	53	16	32	34	26	41	14	26	18	34	45	40	52	34	30	39	40	40	45	34	18	39	37	48	46	9	30	22	41	27	27	15	37	34	24	25	26
ENSG00000076685	3078	3277	2631	2366	3536	2891	2742	3460	2961	2353	2234	2905	3484	2799	2514	3200	2766	2909	2616	3153	3493	3213	2993	3568	3576	2577	3049	3075	2751	2565	3347	2900	3572	2971	2961	2565	2337	2864	2329	2874	2833	2633	2786	2653	2806	2287	2832	2634	2945
ENSG00000076706	1751	1376	733	908	1286	1528	1878	4669	1818	1036	826	1037	1819	1478	1742	1216	1065	1103	1409	2201	1350	1179	2081	2339	2071	682	1450	2301	1599	1508	1313	1418	3512	1982	1802	1051	926	1209	1667	1289	1019	850	814	1207	1233	1124	1402	2048	1510
ENSG00000076716	292	411	158	199	232	206	226	360	246	254	150	294	281	125	225	248	248	236	214	189	192	152	200	207	219	206	135	231	139	247	320	160	196	363	272	263	167	170	224	483	223	213	243	240	216	178	281	229	265
ENSG00000076770	421	353	181	256	546	451	292	373	409	241	194	354	230	408	581	325	312	440	391	532	323	308	344	313	482	271	491	328	377	305	723	469	425	272	253	313	240	343	546	331	190	131	191	178	241	152	246	165	314
ENSG00000076826	99	204	241	84	143	92	185	125	126	272	132	270	130	112	394	225	250	146	142	136	183	174	281	413	240	284	162	215	161	183	203	185	341	374	276	377	310	165	280	429	280	400	469	329	323	243	389	480	369
ENSG00000076864	10435	13249	10873	8816	11068	9296	8311	4025	7991	6206	7423	12507	8228	6235	19169	14377	15787	9105	12872	11080	7209	10759	6400	5024	9439	16456	8753	5371	10273	8468	12827	13038	10184	6387	9004	13875	15080	9190	15150	8854	4751	4993	3578	3346	3676	3247	4441	4474	4136
ENSG00000076924	448	652	620	462	638	516	636	633	690	556	499	562	480	552	783	643	638	547	522	645	495	542	586	876	790	594	623	800	553	750	677	750	776	798	828	751	606	596	729	847	615	670	678	614	542	619	818	744	810
ENSG00000076928	205	563	431	202	394	197	429	325	317	608	217	597	380	386	406	431	349	335	333	311	409	341	478	789	535	471	331	621	257	432	393	296	609	768	751	581	339	283	290	515	394	302	427	339	302	305	489	360	362
ENSG00000076944	22	32	28	11	21	33	24	46	34	11	19	35	25	21	55	34	34	19	27	30	19	41	20	29	46	22	19	27	23	22	48	37	35	28	48	41	33	16	33	23	20	12	22	8	8	25	20	51	14
ENSG00000076984	230	334	334	159	299	194	275	248	276	359	242	344	246	212	374	306	359	278	330	342	257	291	387	584	507	367	287	448	293	309	280	296	510	466	529	414	312	270	399	402	304	326	460	317	338	251	442	368	435
ENSG00000077009	0	0	0	0	0	0	0	2	2	0	2	0	0	2	2	0	0	0	0	0	0	0	2	4	4	1	0	4	0	2	1	2	4	2	2	0	0	0	0	4	1	2	1	0	0	1	0	5	1
ENSG00000077044	1547	2450	2329	1505	2028	1157	1627	1875	1970	1635	1727	2142	1945	1879	2066	2389	1870	1791	1848	1818	1949	2094	1695	1716	2604	1807	2371	1953	1756	1873	1855	1967	1916	1792	2151	2208	2448	1613	1656	2212	993	914	963	767	889	800	1087	898	852
ENSG00000077063	3260	2929	2529	2390	3590	3316	3167	2575	2974	2300	2378	2737	2904	2936	4643	2955	3496	3063	3665	4322	2848	3247	2217	2770	3557	2234	3174	2678	3147	2653	4897	4662	3978	2949	2681	2853	2729	3430	3667	2939	2234	2067	2094	2102	2157	1853	2756	2336	2482
ENSG00000077080	671	547	530	586	717	589	695	549	745	425	539	450	695	563	684	772	695	705	667	719	800	754	447	574	1006	454	727	672	815	630	913	885	769	766	733	454	525	758	672	732	887	804	750	871	760	741	1070	736	1024
ENSG00000077092	2544	1013	1235	1729	2474	1975	1260	736	1407	609	1395	1245	1533	1237	1837	2780	1938	2097	2620	2263	1563	2565	630	560	1763	953	2304	864	2245	1527	3175	2566	917	651	1115	1140	1495	2144	1743	1028	1025	695	777	960	983	585	1231	499	1069
ENSG00000077097	10199	6982	6168	7417	10133	8046	9413	10944	9514	5312	7263	6840	9803	9733	8001	9694	7145	9671	9744	9795	11362	9368	7473	9075	12636	4447	10147	9378	9340	8743	11391	9726	8777	9740	8804	5982	5965	9552	6832	8370	11308	9494	8969	11444	10958	8838	12987	10424	12090
ENSG00000077147	8960	6310	4527	6179	7972	7206	7689	11150	7811	4259	5792	5190	8333	7913	6053	6991	5822	7462	7533	8105	8348	6969	6057	7877	9583	3403	8240	7158	7619	6486	8800	7509	8306	7937	7154	4512	4485	7769	5473	6540	8992	7168	6169	8605	8223	7055	9377	8254	8809
ENSG00000077150	133	253	91	41	76	156	132	173	84	50	99	127	131	56	135	98	82	141	55	96	75	107	75	76	95	147	96	93	49	104	95	56	186	113	116	78	55	49	69	182	116	127	59	55	69	135	142	167	72
ENSG00000077152	264	113	98	177	234	191	163	163	179	73	206	109	192	196	107	237	137	210	244	220	242	256	92	174	293	66	264	239	226	200	226	220	141	244	195	65	92	252	122	167	361	245	134	273	268	179	303	128	230
ENSG00000077157	7898	7424	6000	5118	7132	5541	7607	5623	7191	5152	6009	6112	7462	6746	7677	7079	6802	7462	7110	6949	7792	6957	5715	6459	8025	4536	6152	6792	5631	5900	7047	5914	7038	7655	7253	6421	5706	6149	5789	7536	8042	7868	6348	5716	6885	5064	7520	5995	6224
ENSG00000077232	6109	4216	4146	4748	6279	4089	5401	5871	6084	3197	3963	3946	6218	5042	4658	5889	4547	5728	5480	5009	6432	5458	4683	4881	6471	2803	6054	4839	5309	5062	5533	4722	4501	5011	5231	3851	3810	5466	3724	4267	5439	4075	4410	5260	5400	4187	5422	4494	5547
ENSG00000077235	4364	4547	5422	3297	4638	4185	4231	3645	4366	3386	3702	4145	4478	3654	5017	5636	5426	4015	4915	4551	4440	4412	3590	4396	5245	4713	4537	4065	3862	4191	5391	4554	4806	5396	4976	4766	4590	4412	5021	5319	4285	4240	3811	3895	3860	3861	5176	4949	4278
ENSG00000077238	769	760	467	87	222	948	707	1040	238	257	452	308	979	173	730	730	133	573	106	311	284	219	219	212	206	668	213	271	148	217	154	129	223	187	482	229	135	213	201	329	588	481	395	103	116	782	664	717	200
ENSG00000077254	6468	4499	3867	4679	6657	5888	6065	6618	5933	3161	4830	3832	6583	6014	4920	6343	4494	5972	6025	6512	6631	6157	4434	6362	7750	2799	6563	6299	5671	5169	6894	6277	6089	6767	5720	3550	3695	5724	4354	5468	9048	7196	6358	8762	8705	7433	9902	7881	9004
ENSG00000077264	9977	5752	4973	7178	9496	7071	9094	9421	9604	4112	7038	5066	11144	9122	7018	9405	6559	9305	9557	7551	10943	8440	6141	11028	11631	2917	9666	10185	8432	6412	9353	8441	9226	12138	10293	4316	5485	9373	6016	8886	14889	11815	8884	13440	12443	9475	13717	11307	12750
ENSG00000077274	0	0	0	0	0	0	1	0	1	0	0	0	1	0	4	0	0	0	0	0	0	0	1	0	0	1	0	1	0	0	0	0	0	1	0	1	0	0	0	0	0	0	0	0	0	1	1	0	4
ENSG00000077279	1037	1162	1098	706	1069	717	1475	908	1425	901	1296	1165	1507	1399	1303	921	1016	1281	931	845	1728	1163	1316	1408	1629	590	1382	1331	1099	939	1338	1086	1438	1512	1491	1031	940	965	991	1666	1592	1300	1013	952	898	745	1410	973	1020
ENSG00000077312	469	359	344	338	485	489	413	390	433	288	396	326	448	407	472	496	396	432	452	498	398	442	341	382	529	346	489	405	415	438	452	521	378	353	440	291	363	445	380	431	318	286	336	287	433	394	371	236	256
ENSG00000077327	884	20	128	709	452	82	38	63	23	44	40	376	27	30	218	520	292	179	365	14	647	285	133	41	28	16	89	156	255	924	1007	29	28	54	41	621	11	464	8	31	135	130	152	147	160	98	143	148	144
ENSG00000077348	146	167	166	183	313	196	150	181	179	107	148	129	195	221	196	257	221	238	271	315	236	255	140	175	319	118	223	214	277	278	291	283	257	207	227	128	167	298	226	220	248	217	200	266	296	211	298	241	293
ENSG00000077380	4486	3540	2473	2752	3774	3944	4192	5742	3964	2507	3000	2619	4154	4583	3030	3487	2753	3518	3314	4556	4355	4189	3330	4394	5161	2088	4302	4239	3544	3322	4196	3944	5265	4436	3442	2729	2310	3529	2525	3472	3906	3411	3055	3647	3924	3459	4364	3002	4201
ENSG00000077420	183	76	270	194	235	197	124	233	328	49	229	195	233	361	222	169	180	155	266	326	434	315	290	505	335	79	334	521	265	289	603	328	204	306	320	143	173	177	220	315	136	65	159	115	128	92	105	76	162
ENSG00000077454	67	140	151	46	113	58	118	112	119	119	68	125	87	87	160	111	107	93	81	131	95	123	130	204	152	167	126	155	90	93	114	113	229	193	188	151	118	95	95	131	89	65	152	125	104	91	135	128	124
ENSG00000077458	915	692	591	689	873	742	858	1721	1000	568	846	633	892	951	610	813	667	808	911	1047	992	734	670	919	1066	459	978	847	861	793	897	826	931	825	696	569	559	858	727	808	812	719	627	883	888	661	994	1326	1133
ENSG00000077463	79	106	92	62	115	88	77	156	82	120	51	85	115	104	156	142	127	83	153	139	112	164	124	167	148	125	161	151	137	148	165	141	170	187	149	123	145	164	108	146	147	116	196	161	179	134	194	187	187
ENSG00000077498	0	1	0	0	0	0	0	0	0	0	0	0	0	0	0	0	0	0	0	0	0	0	1	1	0	0	0	0	0	0	0	0	0	0	1	0	0	0	0	7	1	0	0	0	0	0	0	0	0
ENSG00000077514	689	459	434	466	697	435	580	545	615	328	416	454	554	605	479	545	480	536	570	583	701	637	487	571	759	319	581	482	579	607	561	568	531	578	484	438	421	596	374	481	529	467	508	530	612	488	714	406	627
ENSG00000077522	4965	5620	4850	3591	5325	4273	4439	2556	4942	2770	4651	4491	4638	3248	6129	5766	5504	4367	4992	4975	4259	5655	3180	2396	5879	4119	4817	3117	5135	3740	6259	5454	3899	2905	4387	5141	5472	4306	5280	4522	2487	2110	1882	1966	2161	1614	2274	1935	2228
ENSG00000077549	1914	1694	1404	1259	1874	1552	1561	1908	1828	1092	1366	1341	1835	1682	1604	1813	1508	1538	1610	1616	2043	1574	1515	2121	2270	1047	1689	1813	1547	1354	1870	1677	2140	2210	1872	1257	1256	1604	1357	1638	2423	1906	1849	1969	1846	1680	2325	1788	1954
ENSG00000077585	2091	1942	1611	1607	2051	1820	1676	1659	1768	1234	1224	1759	1971	1602	1861	1628	1844	1795	1876	2130	1825	1915	1603	1584	1978	1721	1864	1377	1862	1486	2300	2003	1706	1334	1612	1590	1537	1971	1812	1523	852	894	1039	1059	952	814	1087	657	1026
ENSG00000077616	6	0	17	5	32	13	59	56	18	10	60	12	21	15	9	9	8	14	12	11	28	2	23	3	92	16	2	10	27	13	7	7	20	16	24	13	14	14	10	12	17	29	13	8	23	21	3	18	6
ENSG00000077684	1829	1335	1478	1281	1977	1741	1803	1949	1871	1394	1342	1544	1997	1861	1660	1718	1441	1763	1777	1790	2192	1782	1399	1772	2402	1210	2047	1767	1731	1497	1882	1834	1777	1630	2164	1237	1094	1848	1343	1649	1855	1748	1997	2141	2025	1700	2193	1808	2229
ENSG00000077713	110	187	104	96	126	78	117	93	95	94	74	149	104	103	133	90	123	74	109	139	126	120	98	164	154	112	88	126	117	105	133	118	159	136	139	112	107	127	108	153	114	136	98	138	142	133	164	79	158
ENSG00000077721	1450	1063	851	1021	1335	1106	1040	1394	1144	562	865	834	1136	1115	1113	1261	1011	1144	1307	1372	1268	1334	904	1156	1424	678	1388	1092	1213	993	1657	1336	1483	1159	1150	814	814	1151	985	1021	1096	955	873	1058	967	845	1155	951	1081
ENSG00000077782	1255	1822	1422	781	1129	1134	1164	1681	1376	1470	1175	1702	1184	1174	1220	1484	1022	1323	1050	926	1869	1237	1652	2617	1979	1540	1387	2142	1001	1279	1570	1037	2170	1838	1782	1239	988	929	1024	1645	1252	1256	1285	1442	1116	1504	1617	1473	1585
ENSG00000077800	0	0	0	0	1	0	0	0	1	0	0	0	3	0	0	0	0	1	1	0	0	0	0	1	0	1	0	1	2	4	0	0	0	2	0	2	1	0	0	1	0	0	2	1	0	0	0	1	0
ENSG00000077935	10	3	3	13	6	2	3	0	0	4	1	2	1	11	6	4	6	5	14	2	7	3	0	3	6	5	6	2	3	4	5	1	2	0	8	7	4	8	0	2	6	8	2	4	0	0	1	2	4
ENSG00000077942	325	442	421	231	392	343	305	401	345	414	239	577	398	281	448	419	444	271	377	582	498	443	565	398	440	543	339	471	276	547	686	507	588	466	450	561	297	334	472	575	174	267	340	289	321	330	500	293	369
ENSG00000077943	235	125	228	108	204	82	207	300	368	218	138	269	128	181	105	195	185	167	195	207	391	316	398	319	290	112	263	414	195	334	117	59	435	244	300	275	237	171	112	304	495	263	419	395	417	265	417	399	455
ENSG00000077984	2	6	6	2	3	2	3	19	7	3	0	19	7	1	8	1	2	3	5	2	0	0	3	1	2	1	0	2	3	1	6	6	7	4	0	2	1	6	0	20	8	3	0	5	1	6	4	3	14
ENSG00000078018	89615	58266	57537	62125	88419	62961	79449	65413	88753	42576	66928	53586	86707	72668	70565	89411	74415	81170	86489	66882	89518	80580	55161	81440	104782	36748	85922	75051	74397	66094	79085	75084	76757	90795	83744	50179	61976	74487	65045	89229	101306	88188	79217	87382	86839	69484	96506	78280	87459
ENSG00000078043	5168	4878	3820	3926	5228	4221	4707	5670	4619	2899	4577	4064	5320	4448	4619	4912	4372	5130	5067	4840	5149	4728	3570	4639	5415	3130	4924	4041	4418	3755	5076	4525	4644	4230	4528	3551	3827	4600	3961	4333	5333	4935	4390	5193	4930	4353	5564	5097	5201
ENSG00000078053	1207	1093	1191	1025	1384	904	1898	1638	1582	1097	1240	1033	1753	1455	1107	1757	1153	1544	1135	1009	1832	1258	1364	2772	2179	619	1660	2288	1191	1103	1185	1088	1976	3171	2368	788	954	1200	883	2677	5779	5379	4712	4953	5006	4661	5988	4429	4735
ENSG00000078061	284	386	279	244	374	238	295	410	339	275	239	415	296	252	302	296	276	301	376	378	318	306	348	400	444	270	364	368	397	279	429	355	386	376	412	283	267	347	304	328	270	273	294	283	249	217	323	323	296
ENSG00000078070	1562	1142	1247	1034	1673	1468	1468	1660	1643	1068	1127	1211	1706	1350	1564	1455	1422	1463	1541	1766	1446	1504	1181	1461	1796	835	1732	1437	1572	1398	1765	1749	1563	1534	1646	1178	960	1540	1292	1419	1550	1212	1458	1474	1725	1229	1811	1301	1737
ENSG00000078081	5	9	9	2	4	1	11	15	15	15	3	9	7	7	16	13	8	5	9	10	9	4	5	13	19	8	10	11	10	13	11	6	11	4	7	5	3	10	10	9	1	1	2	0	1	4	8	7	2
ENSG00000078098	62	56	18	31	71	41	66	83	81	112	32	59	50	119	38	26	40	54	50	82	78	39	312	82	85	77	59	161	41	111	41	48	106	94	138	55	35	38	39	97	155	179	75	103	128	132	164	91	132
ENSG00000078114	16776	13919	11397	11362	15174	12552	12826	17529	15511	11397	10991	12734	14632	12735	12625	13361	13217	13557	15384	14277	15873	13474	14189	15123	16021	11036	14433	13311	13198	13142	16009	13045	14840	11470	14756	11009	10671	14685	12252	13589	12071	9797	11883	12548	11819	9329	13948	11055	13668
ENSG00000078124	2466	1919	1317	1222	1922	1988	2574	3187	2029	1239	1475	1358	2236	2485	1685	1755	1424	1921	1697	2562	2213	2202	2160	3225	2852	983	2364	2275	1814	1620	2136	2012	3303	2668	2021	1452	1114	1677	1488	2047	2454	2094	1540	1679	2296	1968	2837	2096	2188
ENSG00000078140	5474	4038	3067	3537	5078	3965	5227	5776	5348	2666	4250	3088	5297	4444	4352	4726	4381	4941	4971	4549	4990	4569	3275	5144	5320	2238	4863	4437	4569	3820	5236	4579	5079	5310	5267	2958	3548	4195	4062	5251	7771	7038	5015	6101	6421	5172	7516	6682	6416
ENSG00000078142	6122	4317	3870	4010	6242	5083	5435	4717	5616	3248	3778	4762	5480	4447	5608	5760	4693	5486	5838	5917	5285	5657	3879	4878	6333	3163	5980	4620	5069	4329	6551	5625	5103	4966	4689	4195	3683	5328	4813	5115	6205	4644	5608	5669	5726	4534	6126	4951	6674
ENSG00000078177	1864	2401	1544	1627	2394	1321	2501	2402	2509	1726	2735	2232	2693	2978	1686	2529	1501	2534	1867	1428	4027	2074	2086	2688	3711	1300	2859	2878	2168	1992	1405	1549	1622	2191	2366	1579	1550	2113	1121	2355	1244	1228	992	1194	1311	1545	1531	1220	1330
ENSG00000078237	315	186	184	189	183	155	354	275	332	148	177	223	249	235	245	222	339	195	335	350	282	272	267	442	311	166	276	265	215	216	289	202	424	475	322	144	209	225	215	432	968	640	531	594	670	451	855	689	768
ENSG00000078246	483	555	353	288	255	482	397	348	342	237	377	435	378	328	441	348	396	353	362	438	353	374	326	340	547	415	382	320	387	298	512	367	448	347	289	297	280	334	366	340	281	478	303	232	219	350	365	366	285
ENSG00000078269	2094	3733	1160	966	1731	2186	3134	5187	3273	3287	1667	1623	2995	3908	1670	1695	1304	1937	1282	4240	3006	2502	3287	4266	3947	937	2753	4081	1717	2807	1271	2332	5527	5124	3065	2277	1103	1612	1242	3946	3404	2745	2338	3138	3330	3299	4941	3487	3769
ENSG00000078295	3515	4009	3088	2263	3239	2116	3584	3552	2945	3276	2790	3856	3360	3482	2423	2942	2718	3086	2713	2547	4308	2588	3725	4036	4041	2649	2945	4067	2209	3489	3016	2611	3012	6289	4285	3210	1832	2778	1893	4694	8420	7030	6852	6833	6668	5569	8591	6187	7343
ENSG00000078304	7538	5739	4773	5318	7298	6443	6260	7140	6068	3583	5355	4466	7215	6110	6306	6893	5557	6736	7738	6765	6499	7089	4892	6378	7693	3661	6867	5736	6548	5558	8335	7039	6439	6394	6100	4364	4981	7266	5019	6068	8534	6724	5141	7430	7117	5702	7962	6157	7207
ENSG00000078319	166	251	234	154	183	178	197	267	217	194	157	217	220	217	225	237	183	221	189	163	202	193	208	249	263	188	209	234	199	162	214	178	257	271	314	187	193	190	187	188	247	204	329	231	209	187	220	218	235
ENSG00000078328	7156	5652	5328	5130	7690	7256	7123	4921	7397	3792	5716	4818	7296	5374	8523	7359	7319	7069	7631	7911	6336	7562	3960	3404	7582	3991	6809	4309	7303	5828	9397	8301	6167	5695	6435	5459	6660	7537	7906	6675	8444	8349	8205	8178	8397	6817	9670	8468	8757
ENSG00000078369	12930	9492	8624	8749	12763	11128	12355	11869	11838	6646	9438	8138	13278	10025	12121	11577	9938	11749	12112	12131	12170	11490	9313	12780	13801	6278	11999	10930	11443	9490	14539	12548	14541	14125	12873	7858	8514	11435	10465	12338	18606	16172	14157	15943	16126	13494	18638	15179	16621
ENSG00000078399	0	0	0	0	0	0	0	0	0	0	0	0	0	0	0	0	0	0	0	0	1	0	0	0	0	0	0	0	0	0	0	0	0	0	0	0	0	0	0	0	0	0	0	0	0	0	0	0	0
ENSG00000078401	1143	382	342	239	250	599	349	1119	143	372	364	167	513	84	844	522	165	470	263	571	57	88	111	81	190	609	59	74	125	114	150	100	284	105	202	123	111	303	241	213	1170	500	267	294	189	321	532	1058	163
ENSG00000078403	1726	1986	1976	1352	2159	1388	1842	1661	1790	1403	1512	1931	1698	1717	2206	1758	1898	1853	1843	1742	2043	1832	1733	1979	2104	1414	1877	1749	1618	1578	1931	1652	2045	1782	1844	1708	1655	1789	1743	1856	1926	1811	2043	1852	1904	1533	2171	1927	2041
ENSG00000078487	189	121	85	120	208	131	206	159	172	138	89	139	154	168	150	165	174	136	175	226	311	139	159	229	233	128	235	245	186	192	179	223	255	230	175	158	107	130	124	159	186	107	153	160	160	98	196	50	186
ENSG00000078549	7184	8665	5785	5490	7157	3909	6977	8841	8813	7076	5100	9421	7917	8066	6928	7394	6471	7033	7330	5444	10720	7412	10202	14377	11024	7826	8302	10256	5769	7395	7682	5379	9621	9760	11055	7273	5888	5224	5755	8660	5463	5146	4522	5812	5526	4421	6255	5458	6012
ENSG00000078579	13	9	2	5	12	12	12	21	22	2	2	5	11	37	5	24	6	10	28	23	41	22	4	35	18	6	42	31	29	21	41	11	14	12	31	7	3	14	34	33	9	15	23	15	10	6	25	11	29
ENSG00000078589	5	1	0	0	7	4	2	7	1	1	0	11	2	4	7	3	5	1	3	1	1	0	10	2	2	0	0	2	0	2	10	0	7	0	0	1	1	0	0	0	0	0	0	2	0	0	4	1	5
ENSG00000078596	1596	868	1177	1001	1648	1303	1725	2045	1471	1171	649	1160	1048	1521	1312	1044	1516	1118	1483	2567	1527	1517	1873	1537	2261	1640	1680	1358	1476	1493	1968	1720	2501	1410	1143	1678	1456	1558	1551	1334	1021	880	1435	1639	2016	1212	2056	1212	1899
ENSG00000078618	4866	3965	3125	3301	4592	3998	4546	3927	4403	2495	3372	3254	4741	3905	3938	4440	3517	4331	4353	4363	4844	4441	3704	4607	5420	2426	4077	4730	3802	3985	4810	4493	5222	5030	4499	2865	3056	4171	3466	4099	5854	4725	4323	5186	4805	4055	6086	3941	5231
ENSG00000078668	3081	1801	1313	2318	3052	2874	2907	3238	2800	1281	2327	1517	3217	2748	2058	3113	1859	2877	2926	2833	3277	2864	2011	3495	3723	1054	3252	3042	2880	2527	3196	2964	3297	3649	3188	1437	1541	2964	1982	2415	4428	3360	2544	4071	3930	3717	4661	3171	4493
ENSG00000078674	18765	14814	13956	13360	17977	15599	14705	18025	17032	10295	14145	14625	16751	15327	16621	18166	13937	16395	16838	17747	18678	18048	12608	15569	21000	10396	17503	14741	16575	14356	18626	17929	16545	13819	13907	12555	12507	17277	13777	13849	13224	11949	12980	13076	12819	11026	14917	12695	14706
ENSG00000078687	2308	3556	3011	1818	2820	1993	2668	2843	2680	2526	1860	3167	2576	2637	3540	2460	2796	2441	2338	2431	2861	2490	2871	3265	3416	2726	2574	2694	2318	2369	2587	2306	2995	2987	2892	3155	2572	2151	2482	3068	2578	2883	3123	2486	2654	1994	2825	3320	2651
ENSG00000078699	1710	2419	2004	1424	2002	1488	2186	1706	2155	1907	1871	2179	2201	2204	2535	1973	2038	2017	1837	1925	2213	1781	1992	2583	2533	2004	1984	2057	1735	1778	2180	1849	2297	2285	2330	2096	1863	1760	1892	2171	1867	1890	1842	1782	1820	1515	2349	1808	1837
ENSG00000078725	2819	2150	2528	2078	2707	2222	2769	2473	2721	1604	2432	1959	3339	2493	2283	3252	2065	2731	2654	2600	2937	2894	2083	2497	3386	1435	3385	2619	2802	2159	3229	3042	2633	3214	3215	1839	1926	2639	2094	2907	4176	3480	3312	3630	3333	2641	4867	3772	3904
ENSG00000078747	5768	4538	2788	3577	5364	5288	5425	7293	4812	3165	3926	3007	5703	5618	4163	4593	3684	4580	4644	6572	5022	5100	4181	5376	6558	2501	5339	5006	4796	4261	5447	5107	6085	5278	4379	3307	2883	4743	3744	4565	5717	4885	3923	5312	5647	4979	6411	5258	5820
ENSG00000078795	20	9	19	12	28	16	23	8	17	22	9	14	20	33	19	10	21	24	34	14	26	36	14	18	27	15	29	12	25	13	26	19	23	5	12	12	9	20	12	15	8	3	8	5	12	4	6	7	16
ENSG00000078804	988	2665	1149	483	950	785	1305	1483	1000	1692	787	1115	1608	1329	1618	1020	1066	779	808	1174	1105	951	1699	2618	1829	1522	887	1661	646	976	958	1086	2806	1916	2195	1711	932	566	976	1285	782	1040	656	387	683	643	758	850	595
ENSG00000078808	850	996	1053	643	983	835	801	954	1007	832	679	982	855	888	1262	1027	902	797	944	1036	939	1019	1007	1332	1242	1157	1060	1110	889	888	1048	1072	1347	1288	1307	1061	856	951	983	1099	1002	928	1402	1078	1121	1033	1251	1076	1314
ENSG00000078814	140	246	105	100	190	168	219	215	158	405	93	198	214	190	248	152	212	173	145	277	204	167	223	414	270	181	164	325	131	246	157	138	339	281	349	288	95	110	128	173	321	304	290	314	436	278	524	377	411
ENSG00000078898	0	0	0	0	0	0	0	0	0	1	0	1	0	0	0	0	0	0	4	0	0	0	0	0	3	1	0	1	0	0	0	0	0	0	0	0	0	0	0	0	0	0	0	0	0	0	0	0	0
ENSG00000078900	12	1	5	23	17	6	1	14	1	9	0	21	6	3	19	26	23	3	30	0	39	11	17	32	9	8	10	21	8	51	75	11	9	19	6	37	3	14	1	4	6	2	3	4	0	2	5	3	3
ENSG00000078902	1405	1912	2266	1356	2164	1228	2037	1303	1789	1611	1354	1948	1635	1615	2547	2466	2318	1942	1948	1862	2105	2246	1829	2437	2633	2148	2214	2069	1892	2058	2177	2305	2771	4243	2713	2197	2252	1872	2305	3051	5542	5628	4411	4507	4806	4092	5814	4660	4475
ENSG00000078967	562	613	481	408	584	378	598	639	536	478	343	605	634	525	800	554	554	504	610	568	597	551	623	795	784	449	545	591	511	479	669	621	676	752	696	642	541	586	609	594	771	651	567	558	564	412	886	614	692
ENSG00000079101	98	34	83	50	108	69	145	130	159	33	92	43	127	90	38	117	57	33	112	53	157	169	68	111	242	22	155	144	125	135	77	122	135	107	155	76	53	100	66	136	346	161	232	130	213	222	418	127	267
ENSG00000079102	2188	2876	2440	1627	2523	1733	2719	1598	2639	2057	2291	2600	2506	2702	2485	2211	2268	2778	2212	1892	2936	2498	2218	2836	2875	1687	2408	2400	2184	1918	2198	1969	2099	2583	2547	2221	2105	2296	2300	3092	2169	1842	2298	1837	2399	1565	2208	1339	2102
ENSG00000079112	2	0	4	2	4	0	0	1	1	0	4	0	2	2	0	5	2	1	0	0	0	1	0	0	7	0	6	0	2	6	2	0	1	1	2	2	6	0	0	0	0	0	0	0	0	1	1	0	2
ENSG00000079134	2321	2112	1680	1457	1960	2158	2195	2596	1903	1461	1696	1733	2405	2044	1964	2028	1812	1966	1890	2032	2173	2017	1694	1909	2320	1512	1948	1784	1697	1682	1847	1768	1814	1727	1609	1452	1430	1875	1455	1692	1898	1360	1726	1671	1627	1383	2041	1866	1699
ENSG00000079150	52	30	23	45	63	34	55	55	64	27	34	55	38	54	29	42	20	44	47	52	41	62	44	52	60	36	53	58	52	41	61	33	73	36	50	18	29	24	54	57	32	30	56	41	46	35	37	21	50
ENSG00000079156	1671	1774	1964	1472	1960	1673	1978	1892	2203	1309	1534	1735	2037	1596	2705	1866	1997	1602	1784	1662	1982	1750	1839	2065	2219	1550	1683	1778	1860	1683	2161	1977	2403	2199	2195	1840	1769	2033	1485	2101	3179	2911	3226	3118	3174	2235	3947	3223	3426
ENSG00000079215	33309	36370	29833	24517	32408	28094	25546	28617	30805	17706	25936	35457	33139	21109	24399	23283	26946	28314	29588	29854	31784	28988	29905	31863	27280	33413	28776	21842	27431	23611	33471	26161	24667	27980	23094	24379	27170	34049	23118	30034	32053	26828	28023	29714	25512	24556	27674	21741	29786
ENSG00000079246	10689	7268	5982	7339	10726	8940	9024	11091	10108	4534	7716	5586	9653	9343	7026	10048	7051	9516	9152	10059	10831	9676	6855	8732	12094	4145	10608	9295	8647	8183	9691	8715	8937	9821	8745	4947	5610	9992	6915	8226	11527	9161	8646	11020	10543	8715	11626	9463	12050
ENSG00000079257	46	34	48	77	86	19	52	109	45	28	62	42	73	78	55	75	34	54	66	68	93	75	42	60	64	43	86	73	71	66	131	76	43	102	56	45	60	107	45	61	19	6	36	50	57	4	37	29	34
ENSG00000079263	98	79	84	83	102	57	138	120	97	56	102	69	131	100	103	85	69	114	99	101	100	78	76	103	91	29	98	101	79	99	115	62	118	55	75	48	45	78	53	54	85	72	72	140	80	95	132	136	124
ENSG00000079277	818	865	957	588	798	753	906	945	951	596	706	840	1099	732	1011	823	693	832	702	631	1003	742	805	995	980	597	785	909	756	758	809	688	739	944	1003	812	594	573	576	865	1216	1118	1074	834	888	1028	1254	934	1011
ENSG00000079308	2101	4973	2940	1216	2001	2400	2166	2896	2192	3720	1818	2790	3222	1920	3129	2285	2394	2145	1914	2680	2101	1715	2833	3588	3143	4712	1577	4001	1572	2053	2221	1904	3431	2927	4297	3727	1779	1603	2251	2327	1232	2253	1980	1047	1012	1790	1542	2236	1323
ENSG00000079313	336	687	644	304	580	379	576	355	378	620	311	647	509	348	1206	611	730	454	504	684	349	493	689	630	636	1111	454	542	539	471	794	817	1079	1021	864	1025	890	664	1032	878	690	851	915	868	753	576	870	1018	751
ENSG00000079332	4115	3035	2815	2950	4284	3728	3489	5035	3989	2137	3398	2693	4239	3735	2924	3764	2908	3980	3758	4409	4004	3795	3186	3842	4670	2092	4046	3750	3647	3231	4698	3982	4184	4025	4103	2366	2387	3826	2692	3012	4827	3808	3685	4706	4630	3722	5199	4179	4932
ENSG00000079335	334	330	396	264	359	221	283	340	357	213	176	383	271	352	306	310	327	273	261	409	433	391	420	386	347	302	319	269	344	411	439	309	324	332	310	326	297	339	264	366	203	183	294	319	293	210	338	268	352
ENSG00000079337	1470	3286	1416	751	1517	1763	2217	1262	1710	2568	1639	1901	1614	1975	1569	1986	1338	1412	1359	2383	1644	2162	2042	2459	3140	2051	1978	2376	1459	1471	1491	1939	2630	2375	2211	2507	1109	1363	1306	2341	1577	1818	1714	1210	1550	1572	2388	1115	1676
ENSG00000079385	11	5	11	4	4	20	8	9	6	2	1	14	16	9	15	2	6	2	11	8	6	10	16	13	9	10	8	12	12	6	15	6	20	0	0	13	2	9	16	12	9	2	1	3	11	11	3	1	1
ENSG00000079387	487	486	402	447	585	449	464	673	542	398	408	498	508	503	488	451	448	453	500	527	538	481	485	586	657	401	518	535	423	459	487	448	574	511	585	386	419	460	455	468	481	422	499	455	439	411	514	575	512
ENSG00000079393	0	1	1	0	0	0	1	3	0	0	5	0	4	2	0	2	1	2	0	0	2	1	10	17	1	1	1	7	0	0	0	1	34	4	6	0	0	0	0	7	3	1	1	0	0	1	0	0	0
ENSG00000079432	742	2455	1982	705	1252	805	1276	1107	1030	2216	956	2163	1179	876	2916	1599	2095	1157	1114	1107	876	1149	1779	2057	1702	2869	1042	1362	1015	1352	928	1093	2229	2044	2082	2657	2502	1028	2270	2222	890	1227	1170	835	854	875	1429	1741	930
ENSG00000079435	171	371	185	119	266	284	311	461	244	413	220	283	318	306	411	264	270	230	230	523	197	295	374	448	421	218	272	354	236	301	289	391	698	356	380	408	211	240	309	341	140	197	137	137	164	264	219	236	173
ENSG00000079459	23	26	15	17	38	33	29	56	22	9	17	28	32	33	60	28	23	24	24	30	31	27	30	38	166	59	126	35	20	16	23	10	75	70	35	13	30	12	13	18	46	37	44	117	28	36	38	49	41
ENSG00000079462	209	186	171	264	377	190	255	244	246	184	221	152	324	299	226	368	269	300	311	291	373	308	205	246	353	192	394	287	322	254	271	240	270	359	342	206	195	348	237	363	241	177	113	225	180	193	263	172	244
ENSG00000079482	4088	4103	3762	3214	4762	3258	3491	3041	4402	3175	2842	4139	4008	3681	4113	4181	4041	4507	4387	3630	4415	3967	3478	3794	4696	4700	3886	3485	3829	2884	4655	4081	3385	3767	3922	3955	3343	3676	3494	4187	3230	2574	2800	2815	3146	2276	3467	2608	3183
ENSG00000079557	0	0	0	0	0	0	0	0	0	0	0	0	0	0	0	0	0	0	0	0	0	0	0	0	0	0	1	0	0	0	0	0	0	0	0	0	0	0	0	0	0	0	0	0	0	1	0	0	0
ENSG00000079616	581	523	628	572	711	549	620	568	654	372	526	517	576	627	609	736	571	695	772	571	711	713	474	547	751	325	791	578	695	588	671	681	650	544	625	507	503	756	488	442	427	346	496	471	500	363	476	430	462
ENSG00000079689	18	7	35	20	49	2	63	60	26	9	22	31	40	47	0	38	15	47	20	2	102	28	48	445	122	4	54	136	42	23	6	6	34	117	110	8	6	29	5	68	17	15	14	22	18	16	18	10	31
ENSG00000079691	2741	2119	2498	2062	2823	1734	2187	2384	2310	1993	1614	2748	2382	1939	2484	2603	2165	2513	2681	2110	2705	2681	2212	2538	2826	2633	2474	2196	2537	2382	2938	2761	2229	2323	2184	2359	2329	2768	2214	1896	2557	2182	2509	2526	2310	2046	3084	2993	2564
ENSG00000079739	1497	1605	1257	1178	1432	1397	1341	1634	1516	1045	1400	1379	1719	1383	1334	1540	1332	1295	1452	1494	1631	1385	1217	1805	1799	1096	1472	1522	1469	1268	1854	1650	1522	1614	1671	1186	1093	1454	1207	1407	1498	1378	1124	1543	1294	1319	1579	1106	1606
ENSG00000079785	4098	2537	1852	2677	3658	2999	3278	4201	3491	1698	2460	2084	3588	3217	2649	3622	2574	3057	3482	3735	3981	3483	2551	3518	4421	1334	3853	3275	3508	2844	4221	3504	3617	4291	2865	1958	1916	3607	2625	3094	5525	4529	3566	5225	5037	3897	6035	4455	5375
ENSG00000079805	1590	2235	1448	1098	1677	1663	1916	2557	1761	1743	1354	1813	2257	1945	2369	1797	1571	1726	1420	2396	1824	1807	2009	2402	2216	1867	1734	2191	1458	1838	1875	1837	2754	2361	2167	2109	1607	1519	1602	1871	1369	1478	1326	1512	1319	1402	1686	1631	1675
ENSG00000079819	12049	8566	7124	7138	12040	10321	9192	8323	9488	5662	6590	7807	9860	8013	13803	9072	10193	8713	11111	12774	9097	10804	7284	8102	10127	6984	9772	7053	10796	8017	14552	12224	10754	7380	7801	8000	8654	9684	11107	8049	9227	7661	8234	7568	8489	7170	10269	6962	8672
ENSG00000079841	7665	4246	4950	5339	8192	6732	6730	6956	6487	3580	4311	4157	7028	5341	7624	7464	5507	6258	7929	8471	6623	7389	4527	6284	7731	3541	6713	6430	7191	5394	9520	8882	7284	7875	5789	4062	4695	7376	6470	5979	11392	8666	8723	9488	9922	6933	10666	8254	10096
ENSG00000079931	503	162	179	284	515	324	337	307	439	132	275	157	392	347	181	441	155	392	354	562	602	864	306	343	489	83	522	326	402	499	701	358	605	924	331	221	370	486	228	625	916	491	471	963	632	698	611	328	1004
ENSG00000079950	5392	3298	2696	3645	5360	3748	4920	5718	5185	2654	3493	3285	4314	5383	3782	4209	3630	4526	4887	5364	5763	5172	4106	6582	6197	1974	5507	5371	4564	3954	4804	4527	6346	5837	5084	2911	2845	5295	3377	4941	6769	5327	4863	6466	7165	5318	6832	5623	7406
ENSG00000079974	523	575	674	475	536	383	459	287	436	422	370	574	438	458	675	538	587	395	464	414	667	566	516	508	526	512	484	433	443	525	622	503	560	516	494	651	598	436	526	456	408	415	507	460	439	333	512	371	426
ENSG00000079999	838	771	677	675	1110	721	912	870	943	708	594	723	988	1018	817	887	747	910	968	1195	1012	1052	965	1405	1368	647	1196	1150	968	995	1139	1135	1322	1424	1208	773	714	1115	912	1041	1146	1033	846	1075	1029	1031	1445	777	1268
ENSG00000080007	0	20	2	29	8	13	41	12	8	11	13	20	5	55	16	23	15	3	31	25	9	33	1	34	13	5	11	43	19	1	3	24	7	28	9	13	7	14	3	41	0	6	1	13	23	12	24	9	6
ENSG00000080031	30	157	19	39	54	76	35	224	72	113	98	53	131	99	45	34	39	52	50	112	86	74	71	134	98	10	49	112	46	85	22	46	208	103	116	64	13	30	49	46	47	100	39	72	103	126	26	84	61
ENSG00000080166	561	536	407	330	564	511	413	239	538	351	497	423	538	353	579	545	560	494	700	490	384	451	234	183	464	354	383	347	320	494	552	396	287	285	279	368	436	496	439	253	238	298	245	241	205	218	234	186	304
ENSG00000080189	630	835	925	511	676	650	708	749	754	632	537	757	806	655	800	872	810	718	651	906	776	688	681	869	903	861	703	741	755	644	924	798	1004	907	914	821	626	588	677	784	831	793	802	835	797	623	941	716	771
ENSG00000080200	8311	6928	4357	5896	7150	7835	5321	4851	5792	3783	4466	4389	6787	4653	8002	6805	6626	5831	8837	9130	3338	6975	4084	3809	5895	4917	4912	4001	7015	4226	9971	8244	4667	2750	4712	4385	5126	6888	7757	4074	2102	2340	1883	2315	2072	2385	2775	1614	2916
ENSG00000080224	3406	3256	2738	2297	3469	2925	3813	2988	3617	2454	3031	3030	3959	3032	3644	3525	2951	3724	3493	3053	3803	3470	2680	2796	4066	2258	3612	2737	3362	2968	4018	3281	3029	3270	3490	2620	3212	3166	3077	3499	2495	2119	1925	1972	2038	1635	3013	1702	2240
ENSG00000080293	2	0	1	1	4	0	0	0	0	1	0	1	2	0	0	3	1	0	1	0	0	0	0	0	0	0	3	1	2	0	0	0	2	1	0	0	0	0	0	0	5	27	6	0	11	5	13	9	10
ENSG00000080298	6417	3666	3930	4547	6148	3555	4420	3450	4729	2554	3776	4689	4069	4204	4961	5667	5136	5636	6073	4306	5781	4832	3478	3622	5088	3159	4961	3727	4938	4977	6123	4630	3448	3739	4085	4426	4321	5346	4394	4933	5168	4687	4713	4302	4409	3249	5964	4184	4831
ENSG00000080345	12214	8335	6095	7719	11302	11056	11072	11005	10060	6003	7224	6800	10780	9601	10004	9286	9532	9588	11096	12057	10240	10231	7556	9094	12998	5436	10749	8291	9688	8528	11599	10682	9918	9358	8283	6275	7321	9776	9287	8696	10063	9548	7563	10015	10492	8224	12040	8869	10422
ENSG00000080371	5941	4831	3211	3977	4922	5189	4776	7718	4699	2666	4632	3338	5213	4619	4305	4867	3878	4436	5053	5050	4672	4615	3518	4838	5376	2391	5134	4203	4196	3620	4981	4388	5007	4045	4302	2839	2860	4641	3333	3819	4281	3799	3456	3625	3826	3779	4173	5202	3875
ENSG00000080493	14936	15572	13515	9585	16350	9839	11651	14668	12609	10884	9965	14676	13205	11188	13155	13859	13583	12298	16453	9881	15235	13528	13484	16577	14979	18818	14508	12209	13060	10932	15246	12974	10163	10593	12929	11183	14000	11473	12268	10282	7910	6280	6517	6517	7498	5683	8223	5607	6828
ENSG00000080503	11002	8014	8701	7744	11090	8591	8643	8534	10297	6001	7260	9423	9767	8981	10373	11854	10077	10822	10658	9985	9588	10756	7048	8455	12785	7940	10593	8308	9861	8466	11800	11186	9164	9498	9121	8156	8558	10296	9276	9025	12058	10326	11097	11064	11158	8396	12929	9199	12241
ENSG00000080511	0	0	0	0	0	0	1	0	0	0	0	0	0	0	0	0	0	0	0	0	0	0	0	0	0	0	0	0	0	0	0	0	0	0	0	0	0	0	0	0	0	0	0	0	0	0	0	0	0
ENSG00000080546	3303	2313	1710	2160	3070	4046	2498	3129	2813	1490	2858	1586	3902	2443	2058	3062	2165	2830	2882	3164	2690	2796	1684	1812	3235	1441	2752	2208	2597	2324	2874	2760	2153	2302	2574	1600	1622	2896	2137	2439	3216	3471	2735	2494	2868	3658	3773	2639	3210
ENSG00000080561	661	580	554	476	705	483	619	579	741	383	544	620	767	585	634	696	629	721	708	582	716	636	634	705	781	387	675	624	552	579	717	683	666	553	729	517	513	537	625	535	393	441	374	417	332	304	489	390	482
ENSG00000080572	72	0	1	45	55	0	2	0	0	2	0	34	0	0	7	17	21	14	42	0	72	10	3	0	0	0	3	9	30	114	75	1	0	1	0	35	0	33	0	2	0	0	0	0	0	0	1	0	1
ENSG00000080573	593	340	675	449	918	397	506	259	500	604	267	767	366	561	744	1488	1130	719	1118	924	1042	686	1041	633	1184	839	929	753	1035	680	764	1549	963	1869	792	1546	989	898	1154	1056	1514	646	919	1226	1562	657	1695	1052	1555
ENSG00000080603	65	172	182	43	91	45	92	91	99	189	60	187	83	76	248	95	176	56	100	80	85	76	219	208	125	216	72	123	63	104	99	74	166	166	234	248	201	79	179	183	48	122	163	71	84	51	120	171	80
ENSG00000080608	1466	1182	1160	946	1305	1047	1219	1257	1142	817	950	1065	1267	1036	1331	1216	1212	1158	1627	1080	1184	1179	910	1049	1350	911	1085	1039	1092	973	1202	1117	1056	1115	1142	989	997	1081	1053	981	1118	994	1236	1010	1119	703	1142	1016	984
ENSG00000080618	2	3	0	0	3	0	1	0	0	4	0	0	2	2	0	2	2	0	1	0	3	5	0	0	0	0	0	0	0	0	0	0	3	0	0	0	0	0	0	0	0	0	0	2	0	2	2	1	2
ENSG00000080644	114	33	61	33	141	201	95	64	186	88	91	63	169	59	137	69	52	123	133	238	80	39	146	209	136	5	47	194	108	31	188	42	235	131	141	70	16	60	60	70	15	8	3	4	6	8	6	3	0
ENSG00000080709	485	385	457	412	669	336	540	757	612	356	349	395	597	660	500	522	394	517	427	668	689	570	510	712	694	324	602	807	564	654	542	554	605	823	579	337	303	670	453	757	851	804	1083	1287	909	687	1237	875	1079
ENSG00000080802	1326	1528	1283	973	1495	1064	1357	1292	1375	1076	1051	1244	1346	1337	1526	1116	1363	1218	1201	1346	1538	1335	1285	1643	1639	1117	1373	1496	1136	1234	1433	1210	1691	1506	1480	1190	1240	1166	1184	1608	1308	1273	1407	1250	1200	1022	1572	1317	1289
ENSG00000080815	3634	2940	1868	2426	3367	2915	3824	4536	3667	2436	2030	2489	3372	4694	2783	2590	2582	2932	2766	4839	3847	3899	3516	4004	5301	1872	4021	3719	3269	3003	3849	3836	5055	3729	2716	2693	1904	3516	2532	2977	2834	2210	1938	2694	3217	2331	3103	2307	3259
ENSG00000080819	957	1240	593	563	965	1197	1215	1576	1131	769	798	685	1244	1133	883	738	786	675	782	1347	851	1024	1097	1120	1540	447	1179	1117	922	807	1078	974	1324	1221	952	873	573	998	823	991	883	879	818	929	979	930	1074	784	1065
ENSG00000080822	6455	7001	3242	3009	5633	8644	9033	18954	7152	5216	5249	3565	7535	9549	4138	4240	3265	4399	3668	11693	6130	7832	7712	8393	10253	2381	7671	7949	5813	5640	5607	6146	12077	7688	5728	5384	2731	4860	4170	5962	3588	3891	3507	3813	5070	5967	5300	4865	5816
ENSG00000080823	1096	1209	1244	1003	1315	686	760	555	907	897	653	1537	818	863	1472	1219	1321	1043	1247	767	1321	1125	1009	849	1185	1262	1008	810	1067	1158	1454	1006	830	984	1028	1566	1227	1197	1088	921	776	764	928	949	917	614	1062	705	920
ENSG00000080824	47660	31225	29375	27509	41011	32900	40319	39284	41364	20589	32254	26712	39017	34708	41161	46383	33859	35418	38154	35566	43548	48100	31825	51664	53459	19160	44204	42803	35903	39440	44987	42183	77753	52932	40417	25768	28079	35176	30739	47333	42784	38433	32474	33785	35202	28467	39877	33762	35182
ENSG00000080839	422	370	354	271	431	266	431	370	401	347	223	338	364	379	311	331	278	237	369	398	482	369	430	463	563	304	433	462	350	303	404	367	440	419	464	406	334	399	358	446	346	260	355	297	304	246	387	229	369
ENSG00000080845	1035	2980	3043	679	1237	612	1594	714	1260	1914	1130	2774	1265	759	4235	1645	2864	1088	1201	968	1099	1013	1887	1717	1557	3588	993	1152	1085	1270	1422	1168	2070	1897	2057	3340	3551	852	3071	2875	1159	1655	2004	814	779	705	1341	1624	892
ENSG00000080854	1452	4721	4874	1017	1628	1177	2265	1569	1678	2930	1930	3046	2196	1018	5225	1824	3675	1258	1566	1296	1420	1302	2778	2083	1751	5148	1057	1601	1411	1402	1841	1438	3259	2309	2874	3884	4301	1104	4142	3354	1377	2828	3453	1430	1371	1283	1858	3089	1432
ENSG00000080910	0	0	0	0	0	0	0	0	0	0	0	0	0	0	0	0	0	0	0	0	0	0	0	0	0	1	0	0	0	0	0	0	0	0	1	0	0	0	0	0	0	0	0	0	0	0	0	0	0
ENSG00000080947	664	987	1120	504	939	597	727	272	655	1001	467	1118	687	674	1430	991	1083	814	840	778	890	852	999	908	944	1406	950	782	863	887	1212	980	1154	918	994	1358	1239	860	1067	1124	661	629	876	758	815	591	911	367	868
ENSG00000080986	6	3	0	9	8	2	4	5	0	0	1	9	6	4	1	1	7	3	7	2	8	1	0	6	2	1	0	5	3	3	4	2	2	2	3	1	2	4	2	0	2	6	1	3	1	0	1	0	2
ENSG00000081014	1019	877	647	639	979	732	898	1254	964	671	708	818	969	853	825	888	719	817	963	1037	1047	982	821	981	1240	637	920	922	812	802	999	841	979	1070	805	737	627	781	676	970	1040	1098	860	1001	1008	689	1186	953	1105
ENSG00000081019	2175	1608	1308	1448	1993	1880	1814	2089	1996	1126	1742	1367	1948	1771	1603	1929	1491	1800	1870	1970	1964	1838	1271	1650	2181	950	1791	1602	1710	1458	1782	1736	1671	1656	1573	1248	1188	1898	1392	1771	2088	2079	1814	1977	2130	1743	2532	2063	2127
ENSG00000081026	1458	1540	1079	919	1388	1463	1630	1761	1556	1120	1246	1443	2075	1510	1273	1409	1204	1454	1374	1258	2003	1283	1464	3020	2136	1160	1440	2223	1142	1141	1298	1256	2131	2734	2180	1089	982	1160	1192	1752	3670	3956	3776	3421	3311	3237	4252	3315	4135
ENSG00000081041	109	409	40	17	48	62	282	161	60	64	138	71	110	34	40	44	10	25	30	22	46	18	51	33	46	87	25	52	38	55	8	23	92	38	112	30	24	43	23	48	31	85	10	8	1	18	260	35	42
ENSG00000081051	4	0	0	2	1	0	0	0	0	0	0	0	0	0	0	0	1	3	1	0	0	0	0	0	0	0	1	0	1	1	1	0	0	0	0	0	0	0	1	3	4	3	0	6	13	3	6	2	8
ENSG00000081052	138	181	107	63	153	148	127	84	73	128	123	121	201	82	229	159	137	147	108	191	127	149	164	158	113	215	92	160	126	114	207	186	154	120	147	87	105	109	120	93	161	202	178	91	147	106	219	122	159
ENSG00000081059	58	50	41	33	73	7	30	27	22	25	19	72	19	26	51	33	36	31	50	42	85	31	46	49	31	48	15	39	16	91	68	51	50	36	29	64	14	33	32	33	28	19	20	19	11	7	24	24	20
ENSG00000081087	2081	1090	768	1385	1789	1413	1324	2006	1559	756	1075	849	1359	1439	1263	1597	1200	1289	1823	1773	1668	1810	1020	1629	1745	559	1689	1567	1628	1483	2040	1648	1627	1434	1382	827	971	1549	1242	1364	1832	1505	1143	1647	1488	1220	1811	1489	1787
ENSG00000081138	1051	611	498	634	1024	785	1316	661	895	562	675	717	1343	940	904	936	774	922	1019	1327	1168	890	747	1535	1232	363	1113	860	1054	616	1240	1368	1848	1116	948	628	645	1171	1062	883	1127	914	744	1053	1050	814	893	652	944
ENSG00000081148	143	101	90	141	312	72	141	113	251	82	118	157	76	127	176	155	232	155	221	145	222	235	156	246	240	118	268	171	202	169	362	220	224	207	155	143	188	234	184	168	176	157	120	143	289	111	216	151	262
ENSG00000081154	6139	4341	3512	4538	6394	5090	5303	7708	5484	3361	4429	3640	6039	5325	4326	5553	4129	5216	5729	5699	5916	5346	3918	5788	6777	2441	5796	5513	5364	4714	5504	5007	5703	5425	5268	3367	3633	5539	4094	4728	5999	5206	5078	5404	5386	4540	6214	5527	5838
ENSG00000081177	1588	1440	1119	1083	1664	1202	1512	1205	1370	1112	1067	1206	1562	1504	1499	1511	1299	1345	1457	1472	1679	1703	1411	1513	1942	1220	1676	1314	1348	1221	1686	1514	1464	1686	1400	1265	1180	1331	1139	1495	1703	1407	1317	1328	1523	1205	1745	1050	1403
ENSG00000081181	417	262	255	315	442	447	334	373	415	128	362	247	458	416	229	533	410	408	459	504	446	620	263	429	600	152	569	418	511	396	391	560	513	383	418	170	322	573	296	369	520	374	213	549	473	312	600	282	529
ENSG00000081189	2437	2800	2780	2354	3215	1711	4103	4064	5385	1924	3708	2451	3893	4264	1825	4163	1823	3607	2437	2096	5060	3709	3165	3930	5052	1294	4767	4145	2944	3585	3388	2303	2947	10637	4383	1879	1923	2330	1770	8345	36542	31753	25090	30071	29906	24073	36722	25888	30373
ENSG00000081237	754	186	305	413	489	827	464	1393	515	64	595	432	648	478	513	544	285	472	290	614	528	394	413	480	494	134	589	428	421	466	801	383	303	230	501	260	142	408	237	452	364	111	212	201	127	470	256	343	364
ENSG00000081248	84	52	9	104	52	88	62	25	56	35	40	68	74	52	98	83	126	48	93	66	67	120	24	71	95	49	55	59	103	64	90	102	39	34	39	52	89	103	112	50	58	61	7	53	31	22	46	28	38
ENSG00000081277	26	35	36	4	20	27	78	86	46	53	32	17	99	20	15	16	35	38	15	15	87	14	45	29	71	25	37	36	25	38	6	20	38	52	64	21	58	3	23	55	18	46	41	42	60	39	50	42	45
ENSG00000081307	2278	1808	1372	1896	2454	2058	1878	2281	2153	1083	1740	1462	2126	2208	1732	2170	1587	2083	2380	2309	2348	2240	1611	2190	2660	1008	2305	2059	1978	1894	2421	2172	1873	2376	2016	1270	1341	2252	1620	2000	2928	2691	2287	2829	2994	2534	3313	2591	2965
ENSG00000081320	670	363	683	460	769	476	382	631	728	537	384	757	398	591	511	437	581	432	541	657	532	646	595	570	664	743	682	492	557	494	622	598	625	503	638	573	418	627	593	815	803	501	829	732	655	564	643	494	829
ENSG00000081377	2440	2938	1520	1299	2418	2126	2369	2908	1984	1813	1576	1851	2076	2320	2056	2016	1807	1888	1947	2539	2133	2198	1842	2443	2823	1707	2003	2387	1765	1767	2415	2346	2775	2453	2056	2054	1441	1885	1565	2014	1732	1581	1834	1778	1813	1680	2181	1387	1882
ENSG00000081386	1906	1518	1244	1413	1761	1567	1709	2160	1720	1115	1464	1400	1884	1816	1430	1564	1339	1653	1721	1816	2019	1619	1290	1701	2278	1095	1780	1580	1683	1376	2008	1575	1750	1707	1688	1264	1179	1771	1430	1667	1917	1715	1496	1768	1809	1646	2013	1947	1896
ENSG00000081479	1338	2022	408	399	1527	1839	2058	3913	2065	2463	996	905	1322	3072	1309	760	645	1060	701	4442	1870	1763	1986	2774	2936	413	2252	3223	1060	1457	1187	1649	3945	2611	1813	1555	176	1572	931	2755	853	630	936	282	1661	1232	1204	971	1399
ENSG00000081665	2448	2677	1638	1603	2145	2714	2174	2012	1790	1568	2119	1766	2514	2300	2380	2008	1908	2144	2045	2451	2031	1961	1613	1889	2378	1528	1980	1677	2067	1510	2334	2292	2199	1964	1760	1701	1590	1984	1957	1757	1879	1881	1629	1858	1885	1743	2146	1412	1855
ENSG00000081692	211	307	271	216	273	198	235	423	245	227	190	252	233	297	191	290	248	267	226	310	264	348	300	400	368	202	323	365	311	275	297	316	401	417	363	338	208	296	291	319	379	409	357	461	406	375	458	489	521
ENSG00000081721	227	211	128	249	267	274	235	470	270	112	223	192	255	302	211	251	138	225	309	318	346	322	245	295	380	121	352	344	315	254	303	288	345	361	249	195	201	331	187	277	357	304	217	408	327	347	477	369	472
ENSG00000081760	948	1109	933	733	1011	840	936	628	910	774	723	987	1054	863	1165	1050	980	962	1011	803	1018	910	746	1037	1011	783	863	825	864	886	997	926	1044	1712	1153	840	892	796	821	1343	2981	2971	2177	2492	2699	2185	3073	2276	2487
ENSG00000081791	1193	1460	1347	848	1406	1104	1299	1399	1490	1140	996	1644	1412	1453	1363	1367	1320	1332	1179	1322	1557	1349	1219	1729	1815	1253	1435	1608	1221	1201	1623	1313	1554	1796	1618	1362	1207	1280	1369	1465	1487	1436	1724	1525	1479	1283	1954	1393	1576
ENSG00000081800	1	2	0	0	1	0	1	0	0	0	0	0	0	0	0	0	0	2	0	2	1	1	4	2	7	0	0	2	1	2	3	0	0	4	1	0	0	0	0	1	1	3	0	0	1	0	0	2	0
ENSG00000081803	729	913	710	511	727	686	1234	1801	1061	738	790	862	1282	1156	531	737	529	908	568	747	1485	773	977	1728	1518	588	951	1360	738	740	747	653	1046	2138	1316	692	502	724	602	1316	6525	7077	5986	6092	6216	6145	8069	5995	7056
ENSG00000081818	348	390	275	248	514	362	448	545	424	228	354	387	349	380	489	492	428	355	469	371	456	398	447	354	459	349	378	416	295	366	529	326	417	340	378	281	377	240	391	415	243	368	361	248	480	262	623	440	435
ENSG00000081842	161	129	165	132	211	96	204	139	177	124	121	178	150	168	146	265	157	218	175	140	300	219	201	139	281	164	232	158	202	182	180	221	180	255	233	153	133	199	204	221	197	259	244	218	297	159	401	192	236
ENSG00000081853	272	269	252	167	246	179	215	118	200	168	237	326	240	150	305	266	280	205	258	171	236	273	185	209	344	258	272	222	202	248	277	171	232	250	229	267	265	235	201	294	128	140	183	145	151	102	185	98	121
ENSG00000081870	517	428	378	337	551	423	449	422	459	309	404	338	613	493	356	492	343	483	409	428	381	379	301	446	545	279	443	471	498	379	446	481	375	414	348	317	366	427	329	378	455	385	443	467	468	372	509	407	493
ENSG00000081913	3577	3201	2623	2383	3938	3012	4991	3319	3793	3421	1936	3536	3350	4155	4360	3453	3622	3491	3562	4663	3711	3752	4305	5171	6100	3450	4006	4477	3115	3426	3969	4175	5521	4718	3521	4152	3110	3613	3699	3885	2422	2141	1978	2332	2944	2075	3381	1991	2915
ENSG00000081923	262	135	119	65	139	99	191	166	113	92	40	70	158	74	199	120	98	105	86	151	93	98	94	101	86	98	93	103	79	126	88	79	107	149	66	53	59	85	58	104	552	600	452	375	450	534	485	496	526
ENSG00000081985	35	22	28	17	64	33	38	33	41	24	14	41	24	37	22	53	9	26	42	46	43	44	15	31	39	22	31	35	29	62	62	49	43	243	18	14	19	24	31	204	485	457	363	308	374	229	344	269	285
ENSG00000082014	2805	2408	2004	2516	2991	2079	2130	2136	2534	1368	1970	2146	2856	2471	2392	3184	2394	2660	2953	2429	2734	2884	1825	2319	3118	1998	3055	2281	2591	2485	3232	2851	2374	2523	2733	1996	2362	2626	2081	2488	1854	1497	1097	1616	1589	1503	1811	1323	1687
ENSG00000082068	1110	962	674	737	1059	927	1041	878	985	740	654	857	1026	995	1098	1166	961	1009	903	1065	1099	1033	788	1085	1214	700	1009	1084	926	887	1037	930	1118	1005	936	785	755	987	796	1000	1027	1031	963	957	997	839	1394	743	1197
ENSG00000082074	520	222	388	242	474	636	425	1315	506	61	313	399	742	412	473	291	234	312	262	521	573	508	428	571	596	100	597	487	358	383	602	367	374	327	487	157	178	377	247	497	289	120	198	199	141	273	188	277	305
ENSG00000082126	21	30	9	36	28	45	19	24	32	18	15	38	19	25	26	41	41	23	37	16	31	34	21	28	38	30	25	21	22	25	37	32	46	43	38	41	33	48	23	32	54	52	28	60	37	57	54	59	43
ENSG00000082146	887	823	608	719	910	846	782	1078	878	608	805	696	970	865	677	860	638	871	754	850	1033	847	850	997	995	535	901	860	767	776	932	876	899	939	804	593	472	777	617	762	1011	750	763	835	882	800	954	607	898
ENSG00000082153	3287	2439	1814	2211	2896	2864	2881	4882	3028	1364	2280	1891	3109	2919	2154	2664	1954	2588	2495	2983	3289	2800	2528	3283	3749	1282	2977	3035	2656	2498	3417	2959	3764	3555	3127	1569	1628	2836	2065	2510	4392	3429	2913	4331	4093	3219	4339	3995	4595
ENSG00000082175	182	85	132	131	194	72	98	119	165	127	70	197	64	124	157	100	265	87	211	135	249	182	185	198	159	145	120	224	133	294	291	158	217	119	186	260	177	159	151	72	35	53	86	70	122	62	43	56	169
ENSG00000082196	344	410	189	220	265	358	355	584	344	237	268	276	593	313	276	234	288	352	317	325	281	288	304	341	377	203	345	326	320	269	503	291	309	369	322	292	198	269	229	238	180	154	101	197	169	169	178	151	132
ENSG00000082212	3132	2697	2406	2143	2930	2462	2876	3070	2804	1898	2517	2081	2958	2730	2451	3077	2205	2855	2811	2746	3159	2788	2436	3338	3512	1761	3064	2931	2781	2413	2898	2777	3043	3007	3259	2089	1905	2652	1989	2777	2507	2086	2171	2360	2154	1736	2587	2246	2502
ENSG00000082213	1496	863	995	1076	1366	1260	1129	1512	1342	637	1014	775	1422	1215	1299	1307	1071	1187	1381	1299	1344	1414	854	1334	1539	552	1243	1164	1251	1084	1575	1402	1201	1361	1306	723	850	1346	1061	1059	1508	1373	1309	1452	1335	1255	1567	1317	1531
ENSG00000082258	3757	2910	2434	2540	3903	3493	3503	4499	3547	2009	2997	2719	3606	3615	2854	3186	2663	3396	3180	3557	3667	3311	2677	3502	4275	1922	3601	3079	3382	2776	3509	3221	3228	3172	3266	2405	2267	3504	2524	2968	4138	3278	3066	3733	3956	3391	4460	3727	3749
ENSG00000082269	2774	2987	2092	2150	3009	2295	2848	3523	2763	1873	2406	2304	3091	2934	2430	2514	2323	2724	2761	2916	3282	2671	2437	3405	3480	1739	2957	3063	2438	2537	3016	2519	3047	3326	2982	2048	1798	2565	2013	2996	3878	3509	3249	3720	3330	2927	4262	3385	3557
ENSG00000082293	631	360	390	543	743	432	611	344	527	317	376	445	541	478	564	547	519	601	800	518	518	612	334	281	602	294	496	321	558	592	805	627	394	661	466	294	497	617	616	685	1325	1067	803	1199	1140	785	1120	948	1112
ENSG00000082397	4820	4253	3035	3054	4833	3762	5942	6775	5697	3435	4236	2910	5916	5956	3829	4482	3382	4341	4159	4775	6430	5239	4448	8394	7129	2051	5445	7120	4343	4600	4565	4476	8443	6976	7279	3441	2678	3760	3235	5737	11732	9988	9045	11460	11127	9287	13002	9401	11733
ENSG00000082438	1164	832	848	1208	1236	482	606	1079	1028	701	567	1077	765	807	1114	670	1226	709	1133	1455	1114	1064	1164	1238	1194	1240	942	1176	1007	1006	1433	951	1289	885	903	1118	1013	1163	1340	908	1410	962	1410	2195	1487	716	1384	1567	1860
ENSG00000082458	3751	2414	2942	2736	3717	2494	3135	2469	3556	1562	2898	2480	3317	2907	2983	3878	3021	3662	3441	2805	4029	3751	2202	2792	4323	1641	3945	2897	3278	2929	4083	3597	2635	4088	3661	2259	2600	3018	2759	3441	4445	4074	4027	3794	3773	3101	4644	3513	3894
ENSG00000082482	1017	579	339	447	643	974	944	570	807	364	647	443	1088	745	513	648	320	875	752	1065	956	1127	457	623	899	196	829	744	993	642	1667	1040	815	594	810	398	350	948	734	621	606	416	289	491	525	391	518	395	543
ENSG00000082497	6	2	2	2	11	6	1	6	1	2	2	6	2	2	30	2	8	7	10	1	3	6	5	4	4	0	4	2	2	3	8	1	6	4	6	4	1	6	12	1	0	2	4	4	2	4	2	6	2
ENSG00000082512	1038	654	590	634	901	684	689	529	646	408	331	714	740	424	1172	604	960	681	1069	1046	621	894	521	404	654	525	615	517	908	807	1126	1196	894	666	633	644	969	735	968	718	912	898	454	506	566	463	598	580	585
ENSG00000082515	588	403	409	393	623	500	545	566	454	300	365	410	655	532	543	514	439	520	563	628	579	502	363	495	647	260	461	499	499	372	535	526	508	387	509	322	391	544	489	475	546	445	429	518	555	402	688	430	514
ENSG00000082516	1586	1256	1223	1122	1516	1363	1304	1134	1468	940	1061	1048	1579	1495	1212	1337	1193	1269	1398	1446	1480	1627	1235	1289	1789	992	1377	1346	1401	1230	1581	1353	1338	1309	1366	1081	935	1266	1224	1208	1165	1101	1135	955	1197	918	1253	633	1158
ENSG00000082556	1788	1194	1060	1260	1852	1215	1603	499	1788	488	1410	1000	1702	1103	1588	1684	1808	1634	2014	1979	1232	1906	643	517	1797	904	2058	766	2048	1399	2380	1778	851	2182	1222	921	1353	1578	1628	2065	650	577	403	495	624	564	582	442	565
ENSG00000082641	6299	5324	4847	4556	6799	5094	6620	5893	6768	4163	4718	4728	7062	6124	5649	6253	5210	5811	6417	6704	7021	6242	6333	8878	7903	4116	6298	7231	5504	5883	6743	6486	9904	8343	8600	4694	4274	6206	5492	6884	8491	8038	7875	7624	7558	7030	9295	6930	8462
ENSG00000082684	205	741	643	221	318	137	540	516	484	979	633	536	512	405	353	431	271	420	253	159	748	507	831	807	587	332	454	510	271	418	391	173	532	746	791	603	363	250	265	738	337	407	437	433	234	275	365	407	284
ENSG00000082701	4528	3749	3189	2672	3910	2809	4874	3962	4058	2857	3245	3178	4423	3481	4658	3702	3912	3964	3910	3533	4146	3655	3992	6321	4521	2630	3250	4385	3311	3161	4371	3900	5973	5770	5423	3198	3492	3108	3824	4718	6113	6625	5129	4837	5015	4163	6793	6016	5209
ENSG00000082781	941	794	649	688	880	766	668	908	895	704	495	870	915	827	885	715	778	806	921	997	989	824	1036	1304	921	929	924	1048	928	942	1125	1085	1090	943	992	914	649	900	890	985	752	487	501	684	714	587	686	572	811
ENSG00000082805	7660	6957	6577	5298	7985	5972	6627	6503	6964	5053	5838	6246	7509	6090	7430	7527	6978	6973	7784	6503	7647	6989	5787	7307	8743	6081	7377	6889	6702	5692	7289	6899	6269	5585	6918	5796	6343	6588	6264	6179	3471	3448	3637	3239	3632	2526	4048	3185	3475
ENSG00000082898	8531	7085	9826	6316	10193	7564	7686	7591	8529	5685	6658	7226	8633	8964	6527	9446	6475	8326	8726	8203	10644	9442	7229	9274	11708	6020	9589	8826	9034	7316	9152	8322	8084	8746	6750	5962	5838	8521	5662	8984	8111	6957	11113	7454	8807	6659	9017	6183	8895
ENSG00000082929	0	4	0	0	1	0	0	4	5	0	0	0	2	0	0	0	0	2	1	0	0	0	2	2	2	1	0	0	1	0	0	0	2	2	0	0	1	0	0	0	0	0	0	0	0	0	0	0	0
ENSG00000082996	3731	2649	1577	2423	3466	3354	3637	6053	3574	2006	2257	2157	3638	4205	2523	2650	2255	2843	2906	4336	3564	3509	2980	4119	4765	1240	3837	3690	3113	3070	3424	3286	4914	3515	2806	2194	1811	3363	2287	2775	2711	2245	1920	2848	3040	2624	3228	2431	3264
ENSG00000083067	1774	3145	2728	979	1965	1608	2983	5259	2671	4522	1806	2628	3760	3057	1164	2042	1920	1903	2322	809	4014	2123	5115	8648	4845	3722	2723	6015	2630	2028	1103	1412	4416	3882	5513	3234	1794	1559	2119	4261	2818	3119	3259	1692	3077	3242	3338	3201	3107
ENSG00000083093	621	511	440	444	631	465	594	708	641	412	439	446	500	570	475	544	557	510	653	614	647	530	441	609	690	394	638	513	659	456	647	508	520	616	542	435	377	628	503	571	597	542	476	550	603	452	621	619	671
ENSG00000083097	6320	6049	5362	5220	6902	5990	6712	7179	6648	4259	6168	5359	6945	6237	5555	6745	5361	6912	6265	6143	7624	6765	5292	6520	8412	3913	7251	6401	5785	5595	6300	6139	6010	7635	6292	4701	4618	6498	5014	5844	7598	6689	6761	7771	7464	6277	8023	6522	7556
ENSG00000083099	2385	1766	1211	1571	2164	1820	1756	1729	2099	1233	1366	1568	2067	1805	1587	1809	1457	1772	1895	2083	2053	2054	1492	2067	2277	1181	2225	1860	1987	1696	2166	1925	2139	2217	2112	1276	1278	1912	1514	1920	2575	2141	1633	2225	2160	1750	2460	1473	2320
ENSG00000083123	1115	916	762	715	1131	878	1076	977	998	691	775	1022	1041	1021	879	747	839	950	957	1124	1155	1091	914	1072	1209	753	1105	934	1021	970	1393	1036	1328	1137	1125	746	652	953	765	1043	1089	906	973	920	988	835	1277	757	1058
ENSG00000083168	4241	4360	3307	2744	4000	3748	4439	5248	3918	3108	2895	3786	4166	4182	4301	3755	3524	3632	3573	3993	4513	3645	3835	4535	5274	2897	4052	4119	3320	3359	3990	3541	4387	4113	4014	3404	2897	3458	3009	4203	3794	3596	3615	3342	3647	3228	4450	3746	3853
ENSG00000083223	1830	1542	1492	1037	1541	1630	1605	1549	1594	1048	1288	1368	1562	1356	1373	1700	1288	1426	1352	1886	1541	1522	1366	1509	1899	1223	1620	1448	1219	1344	1631	1443	1829	1470	1540	1223	1301	1568	1314	1438	1619	1425	1504	1450	1387	1374	1764	1253	1579
ENSG00000083290	3916	3237	2348	2512	3579	3069	3590	3574	3315	2342	2851	2464	4602	3470	3298	3250	2646	3094	3408	4107	3591	3276	2651	2861	3697	1910	3330	2913	3150	2888	4226	3629	3381	3991	3083	2684	2388	3249	2889	3073	4036	3612	2711	3423	3709	3149	4604	3259	3720
ENSG00000083307	1	1	0	0	0	0	1	1	0	0	1	0	0	0	0	2	0	0	0	0	0	0	0	0	0	0	0	0	0	1	0	0	0	4	0	0	0	0	0	1	0	2	0	3	0	2	1	2	0
ENSG00000083312	8226	7232	5442	5779	7856	6917	7694	9902	8087	4864	6419	5561	8785	7753	6527	6382	5702	6960	7168	8647	7960	7156	6364	8831	8815	4282	8016	7615	7306	6364	7657	7182	8348	8027	7082	5322	4855	6730	6038	7440	7197	6609	5826	6710	7027	6239	8235	6366	7751
ENSG00000083444	681	815	827	411	801	921	741	1007	673	694	809	701	1040	739	911	803	682	682	713	988	872	833	983	1205	940	907	756	962	659	728	815	821	1229	848	908	660	638	636	678	978	681	712	807	559	744	734	832	638	667
ENSG00000083454	167	156	121	109	141	146	139	92	164	91	88	148	171	133	212	167	141	154	166	130	157	193	92	115	218	176	180	161	178	152	196	188	179	135	153	96	124	119	147	128	143	108	89	133	105	84	115	89	153
ENSG00000083457	404	261	220	295	425	514	328	415	309	207	226	217	458	328	347	410	295	348	393	521	338	455	282	307	406	196	349	329	402	293	580	474	377	327	296	237	250	366	374	266	265	211	176	245	252	224	300	222	273
ENSG00000083520	2771	2279	1806	1897	2664	2330	2481	3849	2382	1433	2236	1838	2620	2329	2103	2522	2007	2469	2574	2486	2664	2354	1845	1640	3021	1390	2462	2369	2425	1972	2520	2239	2397	2275	2342	1646	1588	2446	1967	2185	2539	2232	2097	2623	2398	2223	2737	2787	2627
ENSG00000083535	1401	1158	1151	1007	1333	1073	1135	973	1259	825	1003	1140	1154	1152	1386	1401	1122	1161	1434	1276	1376	1565	1022	1113	1654	1147	1374	1145	1259	1038	1263	1230	1180	1204	1170	1212	1046	1265	923	1281	1189	924	1044	1146	1205	863	1268	723	1194
ENSG00000083544	2007	1827	1422	1541	1954	1670	1763	2329	1939	1244	1448	1571	1977	2004	1865	1762	1527	1908	1937	2118	1900	1959	1434	1885	2281	1115	1888	1883	1815	1874	2283	1686	2015	1599	1576	1599	1316	1746	1526	1496	1502	1392	1413	1712	1574	1240	1920	1438	1780
ENSG00000083622	0	0	0	0	0	2	0	0	0	0	0	0	0	0	0	0	0	0	0	0	0	0	0	0	0	0	0	0	0	0	0	0	0	0	0	0	0	0	0	0	0	0	0	0	0	0	0	0	0
ENSG00000083635	492	440	350	332	530	428	493	575	463	221	453	394	410	411	401	492	392	382	426	528	481	635	378	498	607	263	522	488	480	372	535	398	502	489	413	271	312	498	420	431	459	461	414	477	534	380	549	504	521
ENSG00000083642	5740	4682	3529	3283	4821	3666	6421	5448	5548	3425	4903	3670	5778	4999	4813	5033	4313	5210	4571	4361	5957	4491	4006	6458	6791	2742	4577	5280	4130	4353	5062	4138	5964	6189	5956	3472	3630	4055	4171	6573	8171	8639	6719	5902	6329	5033	8849	8059	6450
ENSG00000083720	6771	3076	3085	4779	6382	6062	4875	4656	5011	2101	3980	2758	5908	4783	3877	6545	3954	5616	5862	5937	5556	5763	3017	4299	6459	2065	6266	4700	5365	4368	6839	6009	4168	5802	4769	2293	2824	5689	3622	4973	9353	6500	5455	7772	7374	5993	8304	5394	7757
ENSG00000083750	1378	797	749	1119	1333	1130	1326	1318	1289	638	1051	797	1592	1373	852	1431	878	1263	1216	1296	1443	1428	912	1253	1684	478	1573	1294	1238	1062	1549	1246	1218	1502	1231	771	686	1324	859	1100	1338	1028	872	1149	1155	926	1371	850	1195
ENSG00000083782	0	0	0	0	0	0	0	0	0	0	0	0	0	0	0	0	0	0	0	0	0	0	1	0	0	0	0	0	0	0	0	0	1	0	0	0	0	0	0	0	0	0	0	0	0	0	0	0	0
ENSG00000083799	10945	6654	4977	6908	9845	9317	8876	9971	8555	4082	7315	5425	10431	8096	7814	8804	6955	9365	9910	10277	9381	9069	5497	7157	10813	3602	9537	7719	9079	7329	11718	9698	8221	7279	7588	5131	5628	9258	6854	7197	7966	6467	5240	6887	7360	5775	8194	6485	7606
ENSG00000083807	251	198	182	154	243	184	185	148	193	198	146	205	233	178	264	230	197	214	215	250	258	227	195	264	245	232	262	243	226	210	215	242	260	261	192	188	193	232	159	213	173	164	164	185	187	156	266	149	189
ENSG00000083812	341	395	365	343	464	342	389	391	410	309	333	385	476	384	437	454	417	372	358	475	481	408	426	492	527	340	434	441	403	440	512	411	450	478	501	440	401	457	367	468	555	594	590	463	544	443	694	652	594
ENSG00000083814	508	462	421	380	478	466	503	356	542	276	405	497	543	507	453	471	401	436	552	507	603	569	421	539	617	338	543	554	495	489	621	454	411	533	537	434	357	561	435	507	523	482	483	558	488	462	594	339	662
ENSG00000083817	346	260	233	239	320	303	277	278	342	182	270	220	271	290	200	304	234	279	333	338	331	284	241	250	371	186	281	218	323	273	332	295	321	249	324	234	228	342	272	287	274	251	223	252	236	212	336	266	276
ENSG00000083828	516	961	959	473	712	607	705	683	804	840	563	949	748	756	904	762	775	703	678	630	930	869	814	802	1026	980	871	746	709	591	762	736	843	731	660	846	867	751	647	958	594	670	766	621	691	537	831	688	722
ENSG00000083838	165	250	261	167	228	163	174	252	171	192	138	240	257	215	256	238	260	276	230	259	275	220	250	264	291	236	215	243	255	267	220	220	285	244	287	242	251	193	253	208	230	205	228	254	170	186	267	326	224
ENSG00000083844	2930	2997	2629	2029	2792	2074	2676	2828	2733	2008	2416	2798	2677	2425	2938	2432	2684	2448	2731	2449	3119	2854	2470	3036	3158	2140	2644	2576	2364	2352	2692	2662	2848	2758	2953	2523	2588	2378	2559	2832	2382	2545	2404	2417	2352	1900	2849	2663	2454
ENSG00000083845	2275	2061	2150	2043	3204	2413	2223	2568	2486	1496	1870	1933	2579	2599	2080	3110	1946	2409	2682	3324	2483	2750	1894	2281	3091	1764	3124	2552	2728	2506	2911	3047	2711	2570	2381	1793	1531	2742	1834	2055	2059	1620	1790	1975	2012	1600	2475	1571	2198
ENSG00000083857	10554	8782	6390	6560	8317	6108	7097	10860	7267	6306	5926	7703	7973	7711	7608	8854	7107	7567	7654	9065	10493	9360	8211	9769	9034	8047	7931	9282	7832	9643	9999	9919	8511	8086	7575	7776	7425	9044	7578	7592	7099	5582	4958	6328	6459	4668	7791	6545	7183
ENSG00000083896	180	199	37	25	43	38	57	53	116	84	21	59	39	141	104	33	40	164	153	149	40	175	46	26	66	15	35	57	72	44	48	33	53	147	154	215	95	36	29	312	42	30	28	240	52	39	180	43	28
ENSG00000083937	1868	1318	978	1572	1855	1563	1653	2530	1715	856	1371	1134	1905	1854	1338	1629	1291	1635	1819	2258	1841	1743	1324	1820	2348	721	1872	1819	1799	1659	2172	1811	2030	1850	1798	1043	999	1954	1257	1401	1719	1381	1215	1742	1728	1478	1941	1710	1880
ENSG00000084070	2813	1994	2178	2000	2915	2327	2468	2863	2909	1232	2300	1756	2619	2280	2787	2773	2476	2512	2896	2780	2851	2728	1919	2498	3281	1278	2804	2553	2702	2224	3818	3355	2576	3012	3189	1734	1995	2808	2728	2825	4025	3542	3196	3749	3343	2796	3857	3755	3874
ENSG00000084072	753	754	626	470	904	600	732	708	685	458	710	671	760	727	659	611	682	872	613	861	1027	892	674	885	978	587	765	901	809	810	855	815	752	755	733	842	511	746	594	697	1011	846	810	906	972	748	1186	701	998
ENSG00000084073	1824	1344	1180	1395	1884	1415	1444	2089	1607	956	1124	1266	1478	1603	1220	1587	1303	1430	1693	1901	1913	1821	1380	1763	2244	889	1824	1604	1676	1512	2281	1944	1673	1510	1557	1028	1156	1656	1249	1516	1701	1402	1315	1823	1830	1236	1809	1381	1889
ENSG00000084090	5868	3684	3107	4207	5743	5196	4892	5996	4996	2770	3841	3107	5692	5415	3787	5092	3782	4732	5295	5411	5720	5459	4291	5686	6812	2393	5834	4990	5142	4825	6361	5533	5514	5904	5144	3263	3118	6140	3886	4765	5943	5121	4565	6035	5890	5026	6575	5450	6100
ENSG00000084092	387	304	335	390	499	375	402	522	412	273	302	309	448	394	348	419	340	391	447	497	425	441	345	429	570	241	406	406	374	410	486	463	407	482	454	281	267	468	358	416	410	380	424	410	492	390	508	387	463
ENSG00000084093	1159	1224	846	760	1039	831	897	1889	1052	853	652	1037	770	1027	955	708	841	792	941	1230	944	934	1016	1298	1143	881	956	1055	870	1016	1075	949	1209	908	969	916	666	842	854	932	532	516	594	563	604	539	599	722	789
ENSG00000084110	7	3	4	1	6	6	2	12	2	1	2	6	8	1	2	2	4	7	8	3	3	8	6	3	2	4	5	7	10	0	7	3	4	2	4	5	3	2	3	1	5	2	2	4	1	3	3	13	4
ENSG00000084112	1389	1636	1817	909	1488	824	1717	1677	1653	1257	1104	1698	1428	1369	1652	1545	1799	1332	1377	1184	1660	1430	1604	2127	1908	1548	1478	1702	1304	1375	1230	1208	1701	1740	1972	1533	1609	1210	1439	2205	1613	1843	1790	1365	1508	1086	2144	2045	1605
ENSG00000084207	1183	1331	1294	1113	1534	1121	1396	2126	1406	987	1007	1126	1550	1664	1361	1346	1218	1498	1249	1643	1699	1507	1465	1942	1843	791	1643	2002	1425	1440	1688	1243	1815	1670	1822	1003	800	1443	1269	1373	1102	1021	1235	1255	1083	1086	1750	1039	1438
ENSG00000084234	12789	8454	8603	9145	13051	12172	11502	11619	11424	6502	8672	7958	13656	10423	10488	11850	9679	11698	13064	13109	12534	10618	8068	11960	13331	5936	11886	11359	11709	9412	13827	12208	12197	15237	11619	6512	6706	11940	10241	10749	17822	14915	13179	16668	16281	13820	18798	13244	16904
ENSG00000084444	3405	2776	2835	2466	3640	2517	3582	3688	4034	2030	3387	2632	4480	3541	2563	3873	2882	3513	3022	2986	4548	3716	3069	3818	4734	2064	3656	3417	3403	3259	2792	2861	3665	3878	4081	2147	2675	3037	2742	3549	6032	5019	4347	4731	4384	4234	5409	4842	4773
ENSG00000084453	5605	6783	1207	2732	5618	5111	7200	8720	6027	6012	3243	3078	5127	8694	3976	3299	3503	4366	3761	9954	5490	5250	7267	9566	9205	1859	6693	7495	4697	5163	4682	5226	9154	6279	4830	4978	2286	3721	2990	4529	2361	2153	1150	2864	3968	2488	3206	1715	3838
ENSG00000084463	2444	1802	1661	1687	2352	1897	2017	2634	2226	1175	1903	1519	2295	1818	2111	2237	1741	2134	2165	2266	2170	2029	1575	2068	2760	1139	2127	1982	1911	1830	2374	2167	2231	2123	2145	1424	1445	2239	1892	1992	2124	1939	1849	1924	1737	1730	2152	2111	1960
ENSG00000084623	1812	1138	916	1180	1728	1671	1244	1884	1546	702	1213	856	1610	1394	1272	1621	1071	1412	1514	1654	1648	1578	1151	1549	1926	664	1745	1578	1492	1371	1866	1570	1537	1466	1639	743	922	1550	1062	1350	1871	1548	1309	1691	1806	1576	2071	1551	2044
ENSG00000084628	140	180	120	55	137	115	180	69	113	52	112	137	196	129	85	110	116	151	113	106	98	104	102	117	241	79	195	143	120	55	99	109	230	187	134	150	96	86	102	209	167	229	159	96	170	115	183	91	74
ENSG00000084636	1425	2013	1245	2028	1984	1687	2566	2603	2152	2326	960	2576	1996	2326	2177	3127	2342	2225	2258	3024	2975	2712	2663	4359	3381	1852	3075	3458	2124	3586	3091	2800	4348	3085	2974	3112	1906	1990	1886	2744	1246	1198	993	1892	1550	1497	2265	1721	2076
ENSG00000084652	1602	2009	1491	1118	1632	1378	1503	1787	1551	1111	1203	1301	1684	1659	1637	1521	1369	1348	1368	1795	1765	1737	1522	1891	2077	1586	1807	1608	1510	1452	1639	1553	1906	1776	1938	1526	1171	1517	1427	1649	1472	1651	1401	1296	1303	1351	1601	1253	1477
ENSG00000084674	20	12	20	22	20	8	17	33	33	26	12	20	24	30	17	17	14	13	20	17	54	13	39	39	44	15	22	50	8	10	18	9	67	48	33	20	14	12	17	40	67	34	27	47	29	17	52	34	46
ENSG00000084676	9631	8169	6900	6356	8833	6904	8415	8251	8492	5737	7907	7294	8802	7548	8483	9359	8144	8420	9128	7862	9042	8810	6641	7355	9711	5917	8646	7015	8145	7282	9502	7704	6901	7531	8465	6885	7046	7179	7047	8254	7554	6926	5893	6109	6210	5573	8184	6735	7091
ENSG00000084693	352	307	275	313	507	331	376	419	404	309	301	367	425	421	315	408	313	372	442	407	557	413	363	382	504	289	469	468	429	398	484	404	373	421	442	282	272	428	326	449	471	377	294	402	428	318	494	367	399
ENSG00000084710	7656	8361	6095	5237	8182	7286	8544	6033	7896	5235	6902	6618	8770	6295	10264	8762	7985	7846	8347	8046	8271	7734	6196	8571	9266	6960	7313	7357	7646	6611	10557	9753	11579	8172	8881	6957	7231	7427	8853	9000	8053	7453	5076	7217	6602	5508	8870	6434	7619
ENSG00000084731	5927	4936	4448	3636	5503	4110	6011	4041	5107	3511	4306	3943	6372	4271	6113	5772	5625	5050	5894	4892	5515	5350	4635	6971	6159	3341	4785	4791	4515	4583	6108	5384	7732	8699	7353	4473	5240	4878	5908	7962	12004	11287	8030	8359	8637	6900	11242	9741	9137
ENSG00000084733	4485	3916	3340	3089	4441	4058	4304	4881	4688	2560	3611	3033	4150	4106	3332	4082	3087	3771	3749	4655	4298	4540	3755	4418	5098	2517	4712	4038	4138	3606	4550	4250	4754	4448	4331	2813	2826	3868	2936	4139	4886	4298	4153	4385	4869	4129	4957	3520	5317
ENSG00000084734	12	96	30	11	15	20	16	42	17	13	39	11	18	13	13	28	15	21	9	6	15	10	19	19	23	16	17	19	14	12	15	13	26	43	42	8	15	8	7	28	32	58	48	19	32	42	66	61	43
ENSG00000084754	2918	2874	2434	2014	3024	2652	3175	3291	2784	1867	2207	2378	3256	2763	2635	3016	2330	2721	2829	3098	2969	2911	2780	3302	3551	2186	2813	3249	2553	2549	3230	2763	3380	2808	3384	1981	1742	2660	2130	2477	2491	2083	2174	2262	2604	2122	2787	1700	2570
ENSG00000084764	2116	2080	2048	1537	2262	1550	2242	1784	2118	1532	1646	1993	2282	1876	2555	2460	2176	2073	2051	1819	2345	1794	1751	2527	2781	1574	2057	1992	1733	1739	2098	1959	2480	2620	2661	1722	2025	1858	2144	2396	2617	2353	2358	2076	2012	1847	2547	2235	2208
ENSG00000084774	753	971	1014	529	862	616	887	502	691	795	699	1040	826	651	1125	792	1063	769	716	704	909	745	885	1132	986	781	742	1002	676	864	784	758	989	999	1106	943	888	622	1026	941	648	801	896	630	713	565	885	648	669
ENSG00000085063	10276	9887	5570	5434	7883	11944	6891	12845	7363	3935	6599	4226	9442	5841	6734	8007	4917	6804	7113	7873	6941	7825	5288	5929	7431	5412	7749	6223	6246	5759	7346	6157	7408	6145	6734	3720	4160	7050	4797	5732	7764	7443	5489	5768	5500	8583	7032	7972	6924
ENSG00000085117	595	936	397	355	476	603	617	1250	398	468	395	471	630	640	513	460	331	533	373	775	730	468	722	902	933	325	882	713	494	601	437	425	831	617	759	446	245	416	344	410	318	382	319	263	334	420	364	436	268
ENSG00000085185	137	375	295	60	131	87	236	125	149	266	181	298	167	102	414	147	310	99	108	107	168	143	245	344	221	287	85	192	98	159	129	128	276	307	312	318	277	104	245	333	154	256	272	110	94	81	178	224	90
ENSG00000085224	13579	10468	8094	9236	12505	10046	12692	12424	12341	7544	10410	9260	13229	11691	11566	12713	10380	11838	12482	11907	13952	12131	9222	12344	14812	6981	12381	11842	10951	10151	12776	11137	11215	12985	11405	8469	8953	11496	9884	12244	14250	12624	10384	12962	12741	10139	14686	12437	12924
ENSG00000085231	0	0	0	0	0	0	0	0	0	0	0	0	0	0	0	0	0	0	0	0	1	1	0	0	0	0	0	0	2	0	0	1	0	0	1	0	0	0	0	2	0	0	0	0	0	0	0	0	0
ENSG00000085265	25	14	0	0	20	19	9	11	17	8	9	42	26	10	15	4	21	15	5	7	2	5	17	3	11	5	9	0	19	2	1	12	23	6	1	5	13	5	7	13	43	4	3	5	12	16	7	1	18
ENSG00000085274	1100	975	803	909	1061	1038	1074	1688	1158	699	959	885	1109	984	833	967	860	979	1070	1116	1152	979	849	1027	1277	577	1135	1050	1030	962	1181	1190	1234	1035	1068	726	835	1171	898	944	1086	1145	1000	1207	1110	1066	1263	1249	1318
ENSG00000085276	296	369	328	162	277	437	248	103	298	241	402	230	382	206	426	213	425	219	354	647	340	375	517	352	468	587	360	295	305	273	331	500	406	251	233	314	332	389	268	284	267	253	401	243	347	354	349	124	368
ENSG00000085365	10418	5176	4221	6938	9524	7928	7656	8022	8323	3673	6644	4646	8991	8103	6911	8574	6297	8385	9048	8652	9265	8709	5096	7139	9839	2964	8464	7241	8160	6858	9111	8303	7037	7206	7274	4327	4997	8879	6038	6792	10055	7743	6460	8900	8947	7242	10112	7207	9461
ENSG00000085377	737	692	446	408	681	585	754	506	623	415	613	531	769	587	619	638	545	664	574	599	648	644	533	801	788	408	679	736	565	510	696	589	724	940	771	407	446	565	530	776	1814	1806	1650	1509	1536	1345	2190	1505	1675
ENSG00000085382	4177	2816	2361	2691	4010	3627	3211	2688	3457	2131	2898	2432	4167	3085	3175	3665	2852	3424	3925	3771	3354	3522	2106	2988	4070	1895	3627	2894	3867	2923	3240	3860	3012	3115	2970	2046	2275	3210	3025	2944	4437	3823	3590	4252	4429	3595	5106	2854	4655
ENSG00000085415	1265	1163	968	812	1108	796	1257	1292	1366	662	951	991	1193	937	1219	1124	1209	1007	1089	1041	1086	959	892	1258	1419	621	1090	1124	929	844	1237	989	1391	1441	1308	886	900	821	1191	1353	1734	1834	1540	1353	1381	1153	1895	1761	1651
ENSG00000085433	6958	3516	3661	4693	6781	6372	5653	5340	5937	2559	4613	3385	6116	5366	5277	6554	4656	5985	6420	6578	5837	6269	3871	5134	7258	2263	6358	4994	6045	4861	7296	6532	5416	6846	5196	3157	3639	6331	5079	5891	10244	8300	6659	9196	9307	7360	10020	7485	9408
ENSG00000085449	1588	1241	776	1130	1592	1301	1447	2274	1589	851	1318	1019	1508	1596	1240	1383	992	1458	1390	1524	1637	1431	1235	1562	2006	718	1717	1534	1441	1198	1471	1393	1716	1589	1473	853	854	1533	1094	1416	1925	1460	1216	1760	1703	1611	1754	1720	1825
ENSG00000085465	265	337	212	247	275	272	296	379	258	184	357	276	454	222	454	318	331	375	268	268	256	211	205	185	243	199	178	145	203	215	253	305	228	266	230	216	176	272	289	178	314	306	324	378	263	263	414	403	218
ENSG00000085491	4	6	2	0	1	6	2	2	2	24	2	2	6	2	1	18	4	2	1	1	0	3	2	0	5	2	36	2	12	3	2	24	4	43	2	0	6	23	7	5	2	2	2	2	1	5	0	7	0
ENSG00000085511	2039	1956	1738	1662	2415	1914	2179	2190	2232	1480	1675	1707	2372	2398	2007	2248	1816	2108	2228	2354	2465	2461	1772	2332	2786	1321	2295	2327	1936	1778	2190	1957	2089	2693	2207	1624	1566	2145	1622	2249	2795	2348	2650	2744	2716	2269	3298	2353	2992
ENSG00000085514	87	118	102	39	90	51	82	83	110	66	64	114	49	73	100	69	132	38	72	88	119	51	98	77	93	63	142	116	72	72	62	96	120	134	72	113	63	63	108	67	60	64	70	43	58	41	90	82	101
ENSG00000085552	5	22	27	12	14	9	20	8	10	26	4	22	11	16	44	9	19	24	15	19	20	9	30	17	16	33	11	9	9	4	22	29	30	8	18	23	51	31	28	14	6	2	1	2	1	2	3	9	3
ENSG00000085563	1742	1204	1060	593	1623	879	1341	794	1682	821	710	1328	1134	940	2009	1161	1073	1213	1406	1705	1075	1430	1921	1638	1456	1861	1115	1115	1238	1020	1556	1112	2443	1205	1078	1223	1134	1304	1302	1129	1338	842	1113	917	1296	758	1773	467	1894
ENSG00000085644	47	187	233	96	173	92	200	160	119	179	148	220	164	162	311	186	208	174	166	180	172	209	245	326	224	274	193	176	158	189	171	158	250	308	274	297	244	154	300	257	168	270	314	216	230	161	236	266	222
ENSG00000085662	2381	1307	1149	1563	2341	1832	1777	1904	1994	944	1449	1151	2063	1746	1886	2191	1654	1884	2463	2111	2022	2114	1173	1687	2194	797	2108	1642	2042	1707	2597	2232	2157	1698	1944	1104	1346	2179	1584	1552	1658	1222	984	1325	1306	1139	1593	1187	1517
ENSG00000085719	3439	3087	2549	2509	3330	2436	2816	4275	3096	2031	2623	2803	2909	2720	2624	3259	2449	3139	3072	3271	3179	3106	2845	2827	3282	2385	3263	2737	2794	2976	3281	2939	2978	2523	2722	2157	1960	2879	2362	3105	1835	1751	2208	1943	2065	1758	2142	2195	2218
ENSG00000085721	89	29	82	42	24	24	29	49	47	110	100	19	31	40	49	30	29	128	74	32	65	121	26	30	171	12	92	30	27	77	44	25	109	59	32	16	17	41	67	20	33	21	84	153	91	30	33	63	190
ENSG00000085733	24	42	47	43	44	27	63	139	36	46	36	195	132	52	59	35	61	31	51	53	51	110	60	35	50	29	30	54	50	70	40	113	36	42	48	109	56	40	180	155	33	47	141	138	41	61	94	54	91
ENSG00000085741	15	37	22	31	39	64	18	16	10	6	17	18	38	12	31	55	28	32	33	17	13	31	7	25	21	14	17	27	15	26	17	59	46	15	34	13	26	19	40	16	6	7	5	2	2	4	19	9	5
ENSG00000085760	1179	577	563	771	1109	896	890	996	965	490	595	621	979	951	725	955	738	979	1069	1286	1032	1068	790	942	1254	488	1136	1066	1097	879	1153	1041	1196	1135	969	628	539	1017	763	798	1372	937	833	1204	1252	993	1322	768	1209
ENSG00000085788	6292	3963	3318	4843	5904	5800	5390	6724	5576	3051	4436	3242	6895	5667	4308	5600	4336	5611	6406	7055	6069	5866	3978	5238	6749	2153	6138	5406	6204	4966	7161	6098	6001	5929	5721	3228	3164	5654	4460	4207	7802	6408	4808	7091	7442	6070	8428	6466	7515
ENSG00000085831	374	386	374	231	313	406	530	341	438	339	308	280	454	296	413	432	368	379	290	414	421	348	442	631	470	350	345	508	371	330	295	426	843	394	595	338	350	388	375	366	227	225	214	260	219	223	281	162	310
ENSG00000085832	7454	5919	4556	4475	6656	6197	7634	9023	6913	4811	5284	4952	7693	7017	5181	5828	4963	5883	5998	7889	6818	6882	6647	9153	8776	3919	6913	7959	5509	5511	7943	6451	9520	9599	7222	4816	3867	5679	4775	6839	14828	12641	11052	13142	14328	11359	14934	12505	14279
ENSG00000085840	5	4	6	10	12	3	4	39	10	9	3	14	9	9	3	2	8	5	5	5	8	11	3	14	14	8	3	6	3	7	5	4	16	15	10	6	5	2	3	6	10	7	11	3	7	8	9	36	5
ENSG00000085871	95	76	122	79	130	100	101	98	177	97	66	126	112	132	79	109	80	114	101	165	159	136	156	170	142	118	148	192	105	100	152	88	138	166	143	75	63	122	87	129	154	133	184	157	197	168	245	71	179
ENSG00000085872	198	580	517	172	328	159	432	312	328	396	295	538	279	292	589	378	458	264	278	281	276	226	432	578	413	554	250	439	240	334	310	291	506	529	553	563	502	217	455	560	346	505	555	297	315	269	402	463	310
ENSG00000085978	0	0	0	0	0	0	0	0	0	0	0	0	0	0	0	0	0	0	0	0	0	0	0	0	0	0	0	0	0	0	0	2	0	0	0	0	0	0	0	0	0	0	0	0	0	0	0	0	0
ENSG00000085982	1417	1696	1446	1257	1640	1538	1615	1412	1632	1604	1139	1543	1552	1824	1454	1519	1428	1685	1421	1880	1833	1634	1747	2046	2304	1420	1641	1947	1309	1496	1581	1419	2047	1938	1820	1675	1229	1211	1220	1572	1128	1080	1374	1297	1218	1182	1466	835	1386
ENSG00000085998	1957	2086	1544	1456	2105	1807	2008	2039	1888	1462	1286	1719	2030	1907	2218	2121	1666	1917	1951	2158	2176	1861	1543	2132	2401	1611	2066	1894	2025	1873	2406	2098	2252	2313	2051	1657	1555	2025	1658	1770	1794	1787	1406	1765	1777	1530	2102	1536	1785
ENSG00000085999	56	114	188	32	57	56	60	49	40	100	32	86	70	27	255	122	107	42	67	68	36	50	71	56	57	144	36	42	52	45	96	84	84	66	45	85	89	42	122	77	36	37	42	13	32	28	18	51	24
ENSG00000086015	933	1280	956	599	814	543	1164	1063	893	1020	789	935	1176	952	1127	901	912	890	556	691	1224	882	1342	2282	1268	906	903	1268	776	871	933	793	1979	1743	1722	824	939	650	804	1421	1480	1459	1427	1346	1248	978	1704	1183	1195
ENSG00000086061	8663	5102	4285	5379	8051	7490	6867	8151	6857	3385	5063	4029	7209	8072	6077	8635	4494	6411	7504	7254	9363	9205	5035	7857	10034	3029	9360	7758	7171	6129	7846	7557	9197	8940	6831	3591	4300	8363	4674	7987	10805	8450	6794	9329	9188	8049	11019	7698	10417
ENSG00000086062	268	191	171	90	132	151	159	312	127	121	133	125	198	98	255	134	122	142	67	103	141	103	124	125	153	108	94	159	66	125	178	87	141	111	135	86	124	119	119	166	179	109	109	45	84	106	144	152	124
ENSG00000086065	2527	1345	1097	1736	2354	2228	2045	2436	2351	921	1708	1164	2306	2216	1404	2456	1427	1940	2281	2441	2418	2304	1445	1975	2804	855	2393	2213	2244	2003	2260	2364	2100	2305	1800	1053	1066	2235	1377	1725	2750	1985	1838	2610	2497	2082	2865	1882	2899
ENSG00000086102	2227	2388	2062	1769	2358	1958	1970	2457	2183	1621	1774	1988	2347	1971	2465	2089	2115	1995	2300	2213	2164	1955	1838	2230	2519	1479	1876	2101	1910	1743	2276	2150	2080	2310	2456	1930	1707	2056	2049	2031	2135	2053	1968	2038	2006	1628	2241	2217	2028
ENSG00000086159	54	27	19	48	43	38	56	99	53	58	17	47	49	73	67	57	54	36	40	58	59	46	33	126	61	26	59	92	70	58	70	55	104	87	67	43	34	74	24	39	48	22	6	33	38	20	42	41	26
ENSG00000086189	585	406	375	399	604	474	466	601	523	239	363	395	459	470	403	431	419	455	538	573	618	544	356	450	617	272	588	432	480	501	533	544	529	437	463	319	310	538	408	435	498	380	355	463	446	428	484	329	489
ENSG00000086200	1802	1225	1085	1040	1754	1390	1418	1595	1576	885	1264	997	1440	1352	1333	1536	1265	1380	1558	1597	1492	1620	1053	1518	1902	874	1603	1353	1409	1302	1769	1477	1466	1604	1307	984	983	1388	1153	1465	1746	1583	1563	1597	1743	1413	1979	1615	1890
ENSG00000086205	1114	1176	358	611	1253	1194	1981	2213	1354	863	521	604	1246	2360	775	783	765	965	789	2591	1268	1770	1477	1996	2398	287	1578	1577	1408	1260	962	1125	2174	1729	876	1067	481	837	758	948	396	462	306	515	934	727	850	403	785
ENSG00000086232	2473	1861	1590	1563	2376	1674	2158	1905	1910	1452	1513	1663	2249	2081	1777	1990	1859	2107	2180	2195	2451	1863	1712	2310	2547	1251	1958	1999	1974	1703	2319	2088	2249	2538	2326	1519	1421	1785	1778	2018	2668	2642	2212	2217	2596	2031	3015	2000	2336
ENSG00000086288	6	11	2	3	1	5	11	18	15	13	5	4	3	10	1	3	7	2	3	7	9	7	19	23	6	6	1	8	1	2	1	9	23	6	1	8	3	5	1	9	7	1	1	3	6	0	7	0	3
ENSG00000086289	722	688	601	548	773	349	1057	1433	1024	646	683	620	1431	1442	733	972	345	736	858	671	1180	1061	1018	2554	1795	344	1245	1555	725	761	940	518	2538	2390	1775	458	363	838	514	1130	3594	3338	1970	2860	3332	2523	3950	2345	3065
ENSG00000086300	2314	1311	805	1649	1981	1513	2394	3661	2251	880	1767	791	2566	2062	1053	2074	1315	1802	2178	1626	2591	2052	1691	4353	2913	440	2264	3078	1880	1615	2182	1889	4806	4072	2998	781	993	1828	1277	2349	7641	5834	3235	6467	5972	4727	6743	5266	6440
ENSG00000086475	1011	833	551	809	1097	756	927	1212	942	530	709	805	940	1035	785	951	794	930	944	915	1189	914	891	1156	1190	625	1126	1032	966	966	1138	908	1061	1063	950	776	654	889	741	866	1047	828	615	938	911	721	1195	840	1017
ENSG00000086504	731	546	389	501	976	577	725	805	740	388	483	484	689	647	756	1011	642	777	876	980	662	878	590	788	1071	437	882	718	930	853	1157	1281	846	1096	893	567	583	982	838	683	1235	915	627	935	1018	795	1311	935	1131
ENSG00000086506	2	1	1	4	24	4	5	1	3	5	1	4	3	6	13	10	13	7	19	49	7	12	2	3	16	11	8	6	22	37	21	14	9	8	13	5	6	6	13	17	16	5	5	15	24	13	19	17	27
ENSG00000086544	471	1372	380	172	313	1559	533	1830	284	281	669	263	1220	197	401	708	228	344	238	343	293	274	267	307	325	569	338	338	232	223	285	309	348	384	849	267	201	268	250	351	462	943	363	276	301	1180	562	1077	290
ENSG00000086548	7	1	14	7	9	2	0	0	2	0	0	3	1	1	6	29	7	8	17	1	3	7	5	0	3	4	12	1	3	6	6	5	1	0	0	1	5	1	1	5	6	0	0	0	0	0	0	0	0
ENSG00000086570	3533	659	975	1580	3229	1435	571	335	1043	639	508	653	854	503	3822	3148	3007	685	2758	3156	998	1308	979	620	984	1175	1001	646	1774	2207	3885	1809	1033	410	789	783	3186	940	3241	1184	8	4	4	7	13	0	14	8	1
ENSG00000086589	1252	778	772	802	1196	1055	1019	1230	1181	652	833	876	1015	1225	897	1034	876	954	1100	1163	1317	1262	979	1195	1463	603	1276	1120	1112	954	1257	1187	1109	1052	997	787	728	1194	963	921	1024	974	928	1064	1084	934	1265	1043	1166
ENSG00000086598	3899	2295	2190	2780	3441	2970	2878	4119	3179	1516	2181	1813	3469	3061	2450	2986	2400	2725	3169	3743	3338	3414	2334	3013	3725	1391	3283	2968	3313	2620	3724	3326	3392	3150	2902	1871	1886	3405	2401	2681	3671	2799	2910	3484	3265	2702	3518	3060	3623
ENSG00000086619	1076	877	726	868	1077	1095	1082	1039	840	534	863	657	1192	911	712	1217	996	911	934	1006	1021	1175	686	945	1111	578	1008	836	960	921	975	1073	1024	790	922	654	724	870	693	788	1002	769	750	857	1063	869	1317	763	879
ENSG00000086666	1680	1354	871	1150	1417	1430	1277	2173	1371	879	1089	1185	1370	1506	1135	1320	1081	1350	1417	1581	1484	1502	1190	1532	1701	872	1529	1449	1355	1367	1584	1306	1424	1277	1374	930	900	1337	973	1196	1348	1115	863	1031	1280	1096	1454	1134	1356
ENSG00000086696	0	0	0	0	0	0	0	1	4	1	0	0	0	0	0	1	0	0	1	1	0	3	4	1	0	0	0	0	0	0	0	0	3	0	0	0	1	0	0	0	0	0	0	0	0	0	0	0	0
ENSG00000086712	1419	1287	1136	991	1425	1335	1214	1612	1210	914	1260	1048	1288	1206	1268	1250	1345	1357	1326	1420	1469	1186	1153	1253	1588	936	1325	1268	1120	1155	1436	1281	1298	1062	1203	971	1110	1373	1097	1277	1120	1029	1206	1038	1127	1012	1111	1110	1094
ENSG00000086717	52	50	47	58	52	34	49	54	68	27	41	42	40	53	58	77	67	45	78	42	74	65	50	62	63	28	72	55	39	82	47	78	134	266	76	37	69	67	60	100	748	358	293	697	492	311	502	348	539
ENSG00000086730	236	118	136	135	145	289	140	329	254	33	177	131	261	191	209	166	111	115	87	252	168	192	199	255	189	72	219	198	173	206	208	142	211	134	184	102	48	141	106	166	179	57	76	53	57	235	95	190	130
ENSG00000086758	18886	19153	19595	11977	19262	12157	18465	12605	18122	13759	14050	19408	18276	14694	22101	19404	22763	16471	19413	15354	19057	15719	16416	21813	21854	17572	15047	17516	15099	16928	17112	15792	20119	20004	21493	18335	20668	13490	21478	19780	14347	16699	16372	11678	12949	10600	18245	14015	13115
ENSG00000086827	695	743	597	574	744	764	677	874	779	493	585	585	715	641	665	801	698	695	700	780	732	676	559	726	865	516	789	724	725	611	791	663	796	738	776	563	518	762	607	635	770	583	563	758	769	661	905	656	785
ENSG00000086848	1050	670	503	633	915	742	683	779	739	504	584	591	783	694	1183	814	742	750	1174	959	880	809	678	829	931	535	706	685	837	685	1324	1137	1022	696	727	552	683	818	817	665	741	703	628	678	728	524	809	619	788
ENSG00000086967	0	4	1	0	0	3	7	6	0	1	2	2	6	1	0	6	2	2	2	0	2	3	2	44	4	0	0	6	0	1	1	1	3	4	12	3	0	0	0	6	8	22	9	5	11	13	10	22	4
ENSG00000086991	65	63	42	57	113	149	74	113	104	77	72	65	90	72	91	70	62	117	91	167	42	96	94	94	97	62	81	82	140	82	151	139	89	76	69	89	40	137	150	79	142	103	89	161	127	155	125	132	129
ENSG00000087008	385	695	560	426	520	349	619	464	521	481	405	623	508	468	648	587	530	502	479	565	576	490	495	641	671	641	549	572	472	519	549	464	648	784	739	659	575	475	629	648	662	638	665	665	523	568	844	745	647
ENSG00000087053	1767	1389	973	1208	1719	1434	2069	2340	1836	1039	1331	1130	1794	2070	1346	1485	1278	1682	1591	2053	2014	1712	1562	2070	2648	644	1821	1846	1483	1512	1721	1516	2241	2182	1671	1129	989	1738	1291	1612	2419	2328	1906	2447	2514	2297	3163	2518	2708
ENSG00000087074	595	616	484	404	492	509	511	984	646	217	747	479	684	500	635	556	457	474	584	510	713	481	673	722	816	384	590	647	572	1085	803	1090	5404	735	657	412	358	563	472	672	696	670	800	611	534	653	740	1156	578
ENSG00000087076	213	164	167	170	149	138	150	107	163	141	112	166	174	185	195	254	178	110	138	193	162	133	169	161	245	202	199	248	143	248	243	141	137	163	238	111	96	146	143	205	140	110	89	125	164	160	175	100	181
ENSG00000087077	193	310	358	181	293	211	219	423	323	364	175	286	212	351	286	299	272	250	250	440	283	274	418	456	425	309	280	461	235	445	354	286	387	399	432	365	201	298	251	325	142	154	230	227	193	185	213	203	255
ENSG00000087085	545	819	954	505	715	377	896	1009	669	958	619	679	843	660	1007	954	866	677	798	528	936	808	1303	2942	1460	623	987	1573	773	814	819	843	2698	1575	2069	915	897	734	833	1024	308	410	357	395	365	276	404	458	289
ENSG00000087086	15010	15010	18485	10358	16088	16638	13504	23430	16872	8893	10249	12214	14729	14560	13491	13298	11728	12215	12019	20723	13001	15420	14129	14769	18246	11545	16301	13686	14653	13717	16853	14580	16128	13279	13687	10790	9157	12064	12928	14745	10717	8527	11733	10735	9350	9961	9679	9066	11790
ENSG00000087087	805	967	902	545	925	624	801	995	814	795	531	891	690	812	932	869	843	641	734	1027	969	919	865	1197	1302	866	1044	1001	776	830	1145	1032	1323	1057	1104	966	809	894	857	1105	763	740	780	732	861	636	969	1027	809
ENSG00000087088	107	152	134	114	176	106	142	214	202	120	91	152	202	139	152	198	111	148	132	208	196	233	107	220	209	82	214	195	132	207	216	138	208	156	187	134	115	157	149	205	158	142	159	146	133	132	226	147	187
ENSG00000087095	2609	2003	1578	1476	2365	2230	2675	2481	2370	1418	1803	1435	2598	2351	2216	2277	1800	2192	2229	2696	2400	2632	1997	2767	2900	1166	2518	2415	2135	1936	2437	2342	2928	3849	2406	1541	1446	2173	1784	2678	7863	7689	6062	6518	7302	5942	9137	5633	7164
ENSG00000087111	890	797	796	659	889	801	797	972	868	657	720	745	957	848	722	807	724	802	749	832	944	839	804	913	1045	570	813	857	809	737	930	870	1099	961	941	653	714	764	882	847	907	929	913	831	838	738	832	912	850
ENSG00000087116	23	86	37	14	36	26	87	77	31	72	25	30	70	33	15	61	15	36	35	26	47	20	57	165	76	44	35	89	40	47	19	12	65	183	111	76	51	9	23	130	44	61	59	26	89	72	155	91	39
ENSG00000087128	0	0	0	0	0	0	0	0	0	0	0	0	0	0	0	0	0	0	0	0	0	0	1	0	0	0	0	0	0	0	0	0	0	0	0	0	0	0	0	0	0	0	0	0	0	0	0	0	0
ENSG00000087152	1994	2071	1435	1545	2159	1962	2184	2148	2056	1587	1775	1770	2691	2054	2221	2255	1794	2072	1912	2158	2286	2230	1982	2884	2924	1361	2365	2384	2184	1925	2527	2158	2995	3617	2917	1747	1755	2140	1919	2583	5470	4740	3446	4821	4909	4161	5844	4708	5013
ENSG00000087157	813	866	950	573	917	687	905	1061	788	707	742	676	1001	957	870	985	687	951	790	902	925	917	791	958	1249	700	1026	983	779	805	817	843	1208	1058	1016	856	740	777	718	991	905	862	963	826	887	871	1184	982	877
ENSG00000087191	1804	1340	1273	1322	1850	1455	1763	1916	1587	1122	1133	1289	1836	1488	1459	1676	1423	1497	1755	1824	1875	1652	1436	2127	2183	938	1844	2024	1733	1549	1940	1838	2428	2191	1936	1206	1239	1749	1595	1662	2064	1846	1741	2045	1922	1574	2167	1868	2090
ENSG00000087206	1260	1283	999	1034	1426	1169	1159	1552	1223	1015	978	1041	1435	1186	1222	1340	1135	1163	1364	1303	1324	1312	1057	1237	1649	940	1273	1321	1262	1056	1314	1334	1199	1207	1200	949	1016	1313	1072	1232	1174	1131	1116	1151	1129	1052	1518	1242	1205
ENSG00000087237	9	1	0	2	6	8	6	0	1	8	1	6	3	7	8	9	34	3	21	5	7	9	17	5	4	4	7	2	20	16	22	11	29	7	2	1	6	17	5	1	7	4	3	4	5	0	7	1	2
ENSG00000087245	64	106	69	37	103	72	92	121	109	47	22	92	74	65	80	58	72	73	86	90	80	74	115	92	116	63	105	72	92	101	102	60	71	83	57	53	80	84	96	104	32	35	57	40	46	62	46	66	79
ENSG00000087250	3868	5543	5896	3989	5666	4781	4585	4942	5668	3788	3961	4799	5867	4668	3872	5528	4995	4413	3930	6130	4979	5702	5256	5455	6126	5672	6041	5620	5110	4552	7326	5759	5440	5737	6343	3891	3724	4634	4686	6522	4458	4281	5623	5189	4597	4004	5481	3294	5112
ENSG00000087253	551	249	303	325	526	437	543	989	643	159	391	306	594	843	352	264	383	337	513	990	656	513	547	809	873	63	850	850	493	422	703	365	737	627	532	292	196	369	367	580	332	232	271	344	362	374	431	290	483
ENSG00000087258	4393	7777	5763	2463	4274	2860	6072	3518	4921	6425	4046	6134	4663	4010	9018	5204	6396	4247	4312	4106	4730	4450	6182	7723	6301	5900	3901	5763	3391	4150	4695	4202	8632	9075	6951	7309	6094	3642	6227	7336	4961	5461	6190	3876	3891	3397	4910	5061	3760
ENSG00000087263	1298	1048	845	832	854	1055	1139	1845	1212	701	946	731	1282	1161	876	1058	877	1188	1006	1103	1323	1115	876	1315	1514	462	1238	1288	1217	966	1216	1016	1280	1257	1347	683	705	1003	832	1015	1216	1082	965	1172	852	1016	1141	1140	1221
ENSG00000087266	951	1549	815	294	611	1002	833	1583	642	687	778	635	1227	600	1062	992	675	655	544	689	605	631	1181	1753	681	1082	605	1291	538	665	1024	733	1158	1262	1668	685	568	630	652	691	823	1057	563	246	620	838	869	1218	690
ENSG00000087269	536	585	554	434	612	541	573	700	602	453	381	452	612	510	612	621	491	581	549	581	581	627	440	676	698	469	547	626	496	531	638	625	756	601	749	502	427	559	534	573	518	491	612	658	594	484	728	539	621
ENSG00000087274	9399	9340	7901	6457	9805	9079	9781	11451	9543	7741	7123	8018	10243	8921	10399	9349	9088	9020	9314	10499	8537	8958	9030	11560	12158	7702	9002	9865	8884	8250	10372	10009	11457	10384	10761	8351	7487	9048	9261	9978	10581	9912	9809	10077	10167	9220	12589	10970	11195
ENSG00000087299	898	802	755	580	815	757	800	861	819	543	834	657	974	707	898	843	658	837	806	754	862	697	586	763	933	599	642	801	661	687	837	743	771	764	791	586	595	729	751	789	1054	1071	1089	928	857	702	1090	884	1007
ENSG00000087301	2178	1552	998	1371	2075	1964	2015	2270	1718	1153	1853	1214	2230	1792	1293	1962	1375	2056	2136	2132	2012	1572	1378	1773	2285	907	1828	1895	1871	1601	1893	1884	1705	1991	1543	1021	1145	1970	1549	1613	2336	2314	1644	2080	2286	2172	2696	2247	2216
ENSG00000087302	1837	1100	936	1423	1887	1538	1635	2607	1699	932	1219	1042	1757	1743	1175	1639	1073	1644	1803	2000	1804	1754	1398	1659	2230	720	1955	1882	1700	1480	1991	1802	1763	1678	1673	1025	841	1857	1281	1575	1956	1582	1313	2041	1885	1610	2202	1842	2069
ENSG00000087303	82	131	68	100	133	78	111	117	164	137	98	107	101	144	114	80	93	111	109	169	139	136	152	150	148	82	108	174	142	133	145	92	153	160	118	117	66	87	94	129	80	78	92	136	150	47	121	79	138
ENSG00000087338	1000	904	806	719	896	824	1067	1184	1044	868	1101	710	1437	1052	696	874	706	943	829	1010	935	886	955	1240	1209	528	970	1179	862	742	930	862	1169	1161	1314	785	575	954	810	1194	1269	1057	1020	1340	1259	1068	1393	1171	1421
ENSG00000087365	3873	3508	2861	2713	3735	3910	3966	3781	3514	2381	2974	2893	4490	3545	3927	3627	3417	3516	3839	4371	4041	3675	2982	3640	4510	2075	3467	3670	3259	3256	4559	3754	4363	4038	4019	2755	2461	3557	3554	3665	3384	3315	3368	3312	3276	2926	4358	3319	3493
ENSG00000087448	4646	3309	2848	3723	4999	3759	4423	5086	5013	2118	3572	2815	4978	4534	3492	4674	3364	4908	4841	4814	4910	4518	3022	4445	5614	1778	4696	4320	4436	3840	4845	4657	4686	4937	4733	2823	2741	4809	3491	4423	5957	5199	4529	5949	5370	4536	6164	5246	5604
ENSG00000087460	10000	9226	7061	7071	9944	5943	11619	14362	10910	7994	8542	8370	12209	11625	7396	11363	8056	10278	9324	7784	15942	9836	11339	29671	19220	5696	12044	21208	8501	9462	8803	8110	20075	23015	18517	7319	6425	8725	6511	14650	25309	23159	21811	22298	22067	20094	27921	23171	24591
ENSG00000087470	8469	5460	4447	6472	8404	7277	7247	8100	7596	3483	6142	4579	8281	7243	5649	8476	5925	8104	8391	7968	8324	8047	4967	6990	9498	2686	8010	6869	7987	6335	8699	8081	7210	8180	7437	4133	4701	8222	5812	6215	10880	9031	5882	10023	9380	8185	11481	8448	10399
ENSG00000087494	110	57	47	119	68	50	100	69	116	28	32	60	69	68	60	88	39	81	93	99	76	104	48	38	87	35	112	56	87	88	133	83	42	90	70	44	38	104	60	121	115	123	57	135	114	49	153	93	124
ENSG00000087495	1620	2660	1595	1157	1804	1946	2110	2411	1907	1986	1696	1563	2297	2133	2026	1780	1408	1737	1639	2243	1824	1788	1945	2421	2537	1807	2093	2376	1657	1734	1936	1953	2649	2982	2198	1778	1354	1649	1388	2297	2522	2559	2181	2408	2666	2325	3052	2399	2480
ENSG00000087502	2667	1921	1564	1826	2709	2233	2398	2846	2373	1382	1865	1604	2289	2393	2005	2169	1749	2279	2410	2647	2301	2397	1738	2108	2874	1269	2622	2054	2397	1976	2576	2526	2242	2058	2065	1504	1551	2365	1774	2068	2634	2169	2057	2507	2503	2005	2769	2117	2744
ENSG00000087510	4	2	2	0	4	7	13	0	9	2	0	2	13	3	10	2	2	5	2	4	3	6	8	0	1	2	0	2	1	2	2	0	13	25	4	9	0	0	3	3	5	15	12	20	15	5	25	15	25
ENSG00000087586	80	56	38	20	87	59	93	53	90	47	45	51	87	74	38	49	52	50	52	76	73	83	66	122	82	28	67	86	69	33	87	61	141	73	81	28	37	70	73	53	58	49	54	62	91	65	118	18	79
ENSG00000087589	34	48	62	59	69	58	65	40	78	48	34	78	76	61	76	84	121	106	65	70	56	106	63	89	123	67	96	75	67	52	94	94	52	39	88	51	74	112	64	76	31	52	44	46	24	42	34	4	23
ENSG00000087842	452	486	288	268	354	381	271	542	309	275	280	217	473	452	360	290	268	251	361	604	461	397	453	540	575	297	474	430	266	346	376	406	518	322	433	215	301	284	340	314	313	262	299	241	219	256	173	200	224
ENSG00000087884	133	173	109	142	183	149	170	199	144	113	122	127	222	186	133	151	153	110	142	228	190	179	163	154	179	117	130	163	157	126	178	148	196	139	148	138	111	131	110	131	104	92	72	86	94	88	149	62	99
ENSG00000087903	286	238	289	268	324	133	165	135	240	214	148	437	204	204	345	344	329	240	333	178	415	307	285	250	323	394	216	228	237	406	459	255	186	281	240	578	298	290	246	306	160	102	158	125	186	102	204	156	187
ENSG00000087995	544	570	409	372	572	489	469	627	565	333	418	465	527	462	433	548	424	539	474	571	529	525	399	571	602	310	513	614	468	548	589	502	580	564	586	272	301	439	448	464	622	577	516	627	589	457	641	549	621
ENSG00000088002	3	1	1	0	2	0	7	0	2	1	1	1	0	4	4	4	0	1	1	0	1	0	4	13	2	4	2	4	1	1	3	6	9	5	4	1	1	1	0	8	9	20	9	2	24	4	35	0	12
ENSG00000088035	679	472	592	488	617	479	601	553	646	354	470	541	601	588	482	528	504	582	565	584	690	597	456	639	774	399	611	576	528	523	637	513	611	441	527	459	465	535	492	455	495	369	601	531	550	398	569	328	565
ENSG00000088038	12	27	15	18	29	6	20	16	7	18	6	22	15	9	31	12	19	7	27	26	18	10	23	21	20	27	10	32	13	9	18	9	26	34	28	33	23	3	38	28	21	31	20	17	9	6	23	15	23
ENSG00000088053	0	0	0	0	0	0	0	0	0	0	0	0	0	0	0	0	0	0	0	0	0	0	0	0	0	0	0	0	0	0	0	0	0	0	0	0	0	0	0	0	0	0	0	0	0	0	0	0	0
ENSG00000088179	6260	3876	3211	3987	6216	4477	5103	5170	5377	3095	3713	3959	5401	5066	5220	5326	4576	5417	5594	5743	5983	5698	3474	4857	6153	2748	5558	4702	5081	4287	6209	5577	4813	5477	4706	3641	3926	5320	4455	5977	12263	10834	6848	8615	11157	8866	12300	7983	9640
ENSG00000088205	2325	1851	1506	1655	2506	1980	1882	2548	2161	1135	1660	1353	2080	2091	1535	1901	1469	1865	2135	2332	2252	2048	1686	1930	2694	990	2078	2190	1951	1800	2155	2042	2363	1973	2115	1344	1416	2066	1435	1727	2070	1710	1966	1958	2340	1702	2375	1674	2354
ENSG00000088247	743	1506	1525	634	1020	581	1195	1106	1178	1022	889	1283	964	851	1664	1339	1357	944	1074	1026	1077	1059	1344	1770	1504	1285	971	1390	924	1234	1218	1068	1659	1707	1755	1612	1363	812	1560	1673	977	1323	1502	890	901	707	1230	1506	1035
ENSG00000088256	666	1248	1116	688	1028	657	948	997	976	1068	730	1094	1022	880	1419	1329	1120	933	992	1179	1188	1174	1276	1646	1529	1376	1206	1363	1128	1178	1193	1243	1543	1871	1646	1384	1254	996	1225	1657	1486	1587	1544	1469	1438	1221	1826	1594	1516
ENSG00000088280	0	0	0	0	0	2	0	0	0	0	0	0	0	0	0	0	0	0	0	0	0	0	0	2	0	0	0	0	2	0	0	0	0	0	0	0	0	0	2	0	2	0	0	0	0	0	0	0	0
ENSG00000088298	361	254	245	202	318	294	237	313	261	166	182	205	320	303	261	269	250	278	295	303	294	257	258	326	410	176	295	320	230	302	329	271	312	246	302	219	225	282	253	238	249	223	184	245	234	192	245	205	239
ENSG00000088305	28	32	28	35	51	31	25	29	38	17	39	53	42	55	33	38	37	30	38	35	49	44	47	101	46	28	34	35	35	36	34	27	50	74	39	42	23	23	30	69	56	56	87	62	82	72	82	92	91
ENSG00000088320	1	0	1	4	2	0	0	0	8	5	0	11	1	3	2	3	14	2	0	12	1	20	19	17	13	0	10	6	16	2	8	2	24	5	5	9	8	3	9	3	0	0	16	8	9	1	1	0	16
ENSG00000088325	177	72	89	91	154	144	107	82	96	40	90	72	133	66	126	157	104	124	128	112	83	135	81	69	108	65	92	67	94	149	114	118	80	42	91	78	92	103	94	116	155	155	70	122	165	136	151	121	129
ENSG00000088340	52	142	113	39	90	105	83	71	47	139	84	88	115	28	207	90	114	63	68	127	59	46	127	100	52	128	44	70	83	58	82	111	214	91	101	94	74	44	174	104	47	97	88	45	58	82	54	89	55
ENSG00000088356	287	254	236	206	273	287	273	333	299	191	267	249	316	287	251	299	177	292	280	285	287	372	268	325	369	202	257	274	277	292	321	262	320	363	332	200	182	270	206	269	340	354	267	317	323	335	355	356	295
ENSG00000088367	6814	10230	9547	4026	6529	3946	9372	5313	7585	8001	6224	8609	8947	5675	13195	7015	10528	6363	6660	5566	7224	5691	8383	13649	8039	8246	5344	7304	5058	5840	6824	6049	12263	10620	11659	9080	10519	4568	10243	10125	7214	9106	8909	5374	5935	4591	8391	7504	5828
ENSG00000088386	0	1	0	0	0	0	1	0	0	0	0	0	0	0	0	1	0	0	0	0	1	0	0	1	2	0	0	2	0	0	0	1	0	3	1	1	0	0	0	1	0	0	0	1	0	1	0	0	1
ENSG00000088387	7471	8201	5466	3997	6846	7042	8052	7039	6520	7421	4880	5553	8660	7876	7395	6404	6101	6210	5107	9006	6763	7400	6734	9290	9457	4996	6892	7938	5214	5363	6907	6948	10012	9906	7918	5958	4585	5633	5219	8729	11243	9075	8457	8049	9087	7322	11474	6722	8633
ENSG00000088448	3378	3222	2458	2363	3091	3092	2744	4301	3157	1917	2893	2407	3303	3030	2667	3262	2426	2768	2959	3738	3518	3111	2537	2984	3733	1988	3349	2939	2955	2719	2889	2933	3122	2805	3067	2294	2065	2960	2231	2875	3344	2677	3154	2944	2829	2837	3274	3170	3232
ENSG00000088451	189	240	213	178	218	241	229	215	182	130	184	207	195	210	125	184	143	185	136	259	260	204	198	238	247	151	225	243	232	178	183	185	230	204	231	157	107	204	141	177	203	185	182	213	217	181	206	131	228
ENSG00000088538	7601	7568	6195	4320	6862	5649	8847	6320	7586	5542	6808	6052	9583	6021	8056	7281	6921	7625	6942	6405	7831	6561	5817	7725	9123	4448	6254	6558	6352	6101	7610	6602	7953	10459	8724	5998	6419	5296	6895	8318	12151	13080	10268	9222	10221	7947	13309	12275	9877
ENSG00000088543	731	616	509	487	746	699	682	759	658	474	520	500	812	713	657	716	592	690	720	773	736	688	633	900	893	489	750	865	685	682	899	769	908	851	914	446	446	689	569	561	895	880	787	873	960	767	1101	649	947
ENSG00000088682	907	796	769	588	875	903	836	560	792	565	577	774	870	814	923	927	679	695	817	845	923	907	756	922	1034	628	836	825	780	740	935	961	940	855	895	753	670	790	678	845	1004	895	817	838	852	905	1197	620	942
ENSG00000088726	0	3	0	0	0	0	0	0	0	0	1	3	1	0	1	0	1	0	1	0	0	0	1	1	1	0	0	1	0	0	0	1	2	0	2	0	0	0	2	0	0	2	2	1	0	0	0	0	0
ENSG00000088727	411	213	324	354	435	176	206	206	222	161	167	399	198	237	390	426	353	284	407	255	460	353	226	200	314	373	296	237	337	421	607	329	259	200	202	452	258	404	323	199	209	173	279	221	252	166	227	175	220
ENSG00000088756	183	171	81	118	171	94	152	109	195	105	124	121	157	100	157	203	130	110	132	123	182	157	132	152	205	95	188	153	112	69	141	123	152	130	174	112	91	141	101	155	305	238	145	221	288	201	219	79	233
ENSG00000088766	86	149	106	65	134	96	112	93	107	76	92	82	128	102	91	108	124	90	105	85	147	107	86	100	117	81	106	83	117	101	110	96	97	95	113	104	110	113	111	115	122	122	127	101	85	103	122	112	131
ENSG00000088782	0	0	0	0	0	0	0	0	0	0	0	0	0	0	0	0	0	0	0	0	0	0	0	0	0	0	0	0	0	0	0	0	0	0	0	0	0	0	0	0	0	0	0	0	0	0	0	0	0
ENSG00000088808	1149	1551	1790	971	1423	1032	1295	1046	1298	1334	1088	1630	1375	1008	1930	1430	1588	1284	1225	1265	1349	1363	1145	1565	1669	1731	1320	1341	1233	960	1352	1435	1533	1463	1537	1752	1520	1317	1564	1673	1306	1170	1554	1208	1242	1022	1633	1357	1324
ENSG00000088812	6159	4382	3647	4182	5781	4278	5681	4910	5321	3091	4392	3775	6666	5141	4940	5498	4408	5507	5524	5112	6138	5339	4052	6446	7123	2706	5695	5352	5368	4524	6459	5760	5941	7077	5959	3662	3805	5275	4593	5479	8070	6885	5952	6859	7118	5569	8871	6513	7271
ENSG00000088826	553	782	1049	314	541	620	760	1129	596	677	540	849	718	786	532	737	527	607	418	810	709	709	815	1083	996	691	637	1114	556	598	614	568	913	835	1129	666	472	735	549	1002	655	377	949	406	489	579	847	666	580
ENSG00000088827	29	42	63	23	52	23	48	57	201	30	25	27	39	35	65	35	41	26	45	87	29	45	168	73	82	79	76	52	35	45	65	35	88	52	76	36	19	40	71	83	23	8	11	19	18	12	34	47	109
ENSG00000088832	5176	3571	3585	3326	5182	5008	3885	2792	4165	2285	3473	2893	4277	3101	5161	4995	4368	4472	5154	6016	3401	4444	2278	2216	3917	2660	4145	2671	4347	3200	6845	5383	3383	3120	3454	3020	4078	4801	5154	4262	2580	2403	2129	2288	2127	1785	2653	2031	2293
ENSG00000088833	1545	1275	1159	1120	1627	1260	1505	1670	1555	996	983	1251	1519	1476	1432	1478	1287	1430	1493	1654	1655	1477	1260	1724	1835	1066	1474	1738	1397	1388	1691	1595	1719	2020	1615	1159	1169	1540	1443	1510	1983	1599	1711	1881	1668	1475	2073	1640	1810
ENSG00000088836	44	50	44	48	61	32	52	59	44	65	20	97	80	53	173	78	108	42	120	45	32	42	50	55	59	72	62	47	69	70	60	64	106	98	62	114	116	51	107	48	13	17	34	14	11	13	27	28	24
ENSG00000088854	4474	5129	3897	2936	4896	3386	4395	3075	4444	3551	3204	4529	4372	4034	4739	4832	4633	4025	4413	4058	5372	4831	4249	5453	5523	4607	4156	4624	4034	4019	5341	4309	5459	5056	4637	4375	4094	4000	3869	4406	4486	4072	3870	3879	4203	3156	4838	2909	4189
ENSG00000088876	439	617	483	294	470	403	499	453	446	424	414	477	498	476	392	459	455	411	456	433	504	513	518	517	602	392	431	511	357	356	416	482	569	524	536	401	451	467	332	494	458	516	509	464	514	377	587	482	506
ENSG00000088881	160	248	195	130	245	129	221	261	214	291	189	243	233	208	212	202	163	168	184	237	291	147	300	615	327	205	237	333	162	214	180	215	440	443	492	228	162	163	172	249	205	156	94	147	232	153	210	195	162
ENSG00000088882	26	20	28	6	11	9	9	33	9	15	13	21	32	16	14	19	17	9	10	9	26	17	26	9	17	13	30	18	5	9	23	14	13	10	23	3	11	4	13	7	18	13	7	5	1	3	1	25	14
ENSG00000088888	1866	2885	2614	1355	2132	1690	1910	1447	1995	2088	1448	2479	2164	2007	2436	1870	2136	1540	1786	2305	2197	2223	2275	2647	2600	2725	2012	2111	1835	1808	2496	2199	2623	2329	2476	2315	1749	1855	1906	2276	1561	1707	1886	1341	1491	1500	1961	1172	1674
[truncated: 58,879 more rows]
[truncated: 31 more columns]
